# Supplementary material for: The renal lineage factor PAX8 controls oncogenic signalling in kidney cancer
Source: Nature. 2022 Jun 8;606(7916):999–1006. doi: 10.1038/s41586-022-04809-8 (PMC9242860; doi:10.1038/s41586-022-04809-8)
Supplement: Supplementary file 5 — Supplementary Table 3: Gene expression profiling in PAX8-depleted ccRCC cells. Supplementary Table 4: Gene expression profiling in HNF1B-depleted ccRCC cells. [file 41586_2022_4809_MOESM5_ESM.xlsx]

## Sheet: PAX8 targets
Supplementary Table 3. Gene expression profiling in PAX8 depleted ccRCC cells.
gene	baseMean	log2FoldChange	lfcSE	stat	pvalue	padj
A1BG	4.00686	1.36213	0.675547	2.01634	0.0437649	0.125144
A1BG-AS1	1.97592	0.27739	0.855959	0.32407	0.745885	0.859223
A1CF	1.34925	-0.454153	0.858633	-0.528925	0.596857	NA
A2M	362.833	2.88813	0.207074	13.9473	3.26551e-44	2.86336e-40
A2M-AS1	23.3559	1.02019	0.400843	2.54512	0.0109242	0.044383
A2ML1	8.17995	-0.155729	0.336311	-0.46305	0.643329	0.786399
A2MP1	3.2121	0.011551	0.502505	0.0229868	0.981661	0.99286
A3GALT2	0.229941	-0.312838	2.60462	-0.120109	0.904397	NA
A4GALT	144.563	0.831439	0.285537	2.91184	0.00359307	0.0188658
A4GNT	0.505995	-0.0851018	1.29507	-0.0657119	0.947607	NA
AA06	0	NA	NA	NA	NA	NA
AAAS	465.565	0.239435	0.18321	1.30688	0.191252	0.360063
AACS	325.718	-0.00309032	0.125209	-0.0246813	0.980309	0.992373
AACSP1	1.62215	-0.282173	0.732335	-0.385305	0.700011	0.828179
AADAC	2.04199	0.275819	0.789775	0.349237	0.726911	0.846133
AADACL2	0	NA	NA	NA	NA	NA
AADACL2-AS1	0.198546	1.00939	2.34694	0.430088	0.667132	NA
AADACL3	0.0946355	0.58199	3.1842	0.182775	0.854975	NA
AADACL4	0.497092	1.65982	1.72574	0.9618	0.33615	NA
AADACP1	4.10711	0.760379	0.560505	1.3566	0.17491	0.338677
AADAT	126.21	0.540688	0.145163	3.72471	0.000195543	0.0019009
AAED1	475.708	-0.17352	0.115216	-1.50604	0.132057	0.278887
AAGAB	1016.12	0.0471532	0.130657	0.360893	0.71818	0.840761
AAK1	3223.28	-0.246987	0.139983	-1.7644	0.0776643	0.190543
AAMDC	72.1433	0.26028	0.147869	1.7602	0.0783738	0.19171
AAMP	515.724	-0.0206539	0.109583	-0.188478	0.850502	0.923488
AANAT	17.225	0.500022	0.308176	1.62252	0.104691	0.235895
AAR2	1116.42	0.359465	0.127584	2.81747	0.00484033	0.0236712
AARD	1.51432	0.341326	0.926419	0.368435	0.712549	NA
AARS	2823.73	-0.562962	0.146018	-3.85544	0.000115523	0.00122635
AARS2	107.088	0.689949	0.266471	2.58921	0.00961971	0.0404151
AARSD1	84.7615	0.305655	0.165458	1.84733	0.0646994	0.167005
AASDH	132.468	0.244366	0.154004	1.58675	0.11257	0.248351
AASDHPPT	1180.26	0.418051	0.143199	2.91937	0.00350745	0.0185327
AASS	88.5518	0.0523155	0.182436	0.286761	0.774295	0.876618
AATBC	8.77113	-0.149879	0.404222	-0.370783	0.710799	0.835921
AATF	446.979	-0.262339	0.0943426	-2.7807	0.00542415	0.0258628
AATK	1.05514	1.56577	0.89836	1.74292	0.0813481	NA
AATK-AS1	0.043249	0.119009	3.18484	0.0373675	0.970192	NA
ABALON	67.938	0.483743	0.206219	2.34577	0.0189876	0.0671479
ABAT	520.531	-0.0951491	0.169109	-0.562651	0.573673	0.735254
ABCA1	9171.49	0.174784	0.0695594	2.51273	0.01198	0.0476402
ABCA10	9.77611	0.741189	0.318689	2.32575	0.020032	0.0699245
ABCA11P	143.852	0.176511	0.134103	1.31624	0.188094	0.356452
ABCA12	389.906	-0.769509	0.132647	-5.80118	6.58489e-09	3.17414e-07
ABCA13	87.1923	-0.188017	0.201089	-0.934994	0.349791	0.537659
ABCA17P	4.64079	0.497225	0.478416	1.03931	0.298659	0.486718
ABCA2	2058.2	0.191749	0.172962	1.10862	0.267596	0.452447
ABCA3	306.033	0.0185979	0.191244	0.0972468	0.92253	0.962428
ABCA4	9.46193	-0.687097	0.275504	-2.49396	0.0126326	0.0495229
ABCA5	65.012	0.339772	0.182299	1.86382	0.0623473	0.162568
ABCA6	0	NA	NA	NA	NA	NA
ABCA7	81.0155	0.408815	0.220441	1.85454	0.0636624	0.165179
ABCA8	0.103708	0.307783	3.18533	0.0966249	0.923024	NA
ABCA9	46.6179	-0.0336624	0.262764	-0.128109	0.898063	0.94904
ABCA9-AS1	0.0427887	-0.438516	3.18392	-0.137729	0.890455	NA
ABCB1	306.368	-1.06822	0.199967	-5.34199	9.19321e-08	3.17991e-06
ABCB10	394.718	0.404493	0.155588	2.59976	0.00932887	0.0393791
ABCB11	0.549117	-0.535596	1.24843	-0.429015	0.667912	NA
ABCB4	138.785	0.348527	0.149449	2.33209	0.0196962	0.0691654
ABCB5	16.3962	-0.043278	0.307547	-0.14072	0.888091	0.943907
ABCB6	245.704	-0.785494	0.125904	-6.23884	4.40832e-10	2.94382e-08
ABCB7	189.809	-0.405713	0.124136	-3.2683	0.00108196	0.00739755
ABCB8	232.485	0.171378	0.166539	1.02905	0.303454	0.491021
ABCB9	49.9597	0.702506	0.247015	2.84399	0.00445529	0.0222473
ABCC1	2372.1	0.0186375	0.116057	0.16059	0.872416	0.935856
ABCC10	103.367	0.320671	0.145658	2.20154	0.0276981	0.0892107
ABCC11	1.16186	0.596156	0.856107	0.696357	0.486205	NA
ABCC12	0	NA	NA	NA	NA	NA
ABCC13	1.55718	-1.58479	0.719209	-2.20352	0.027558	0.0888717
ABCC2	858.482	-0.59872	0.133339	-4.49022	7.11494e-06	0.000125276
ABCC3	2508.75	0.363929	0.209259	1.73913	0.0820117	0.198241
ABCC4	1743.16	-0.241589	0.0793495	-3.04462	0.00232976	0.0134044
ABCC5	424.028	0.335259	0.0872847	3.84098	0.000122544	0.00128532
ABCC5-AS1	0.714671	-0.709641	1.34497	-0.527625	0.59776	NA
ABCC6	28.3792	0.573703	0.280065	2.04847	0.0405143	0.118259
ABCC6P1	7.19938	0.256344	0.418015	0.61324	0.539718	0.708203
ABCC6P2	7.70942	1.20318	0.626248	1.92125	0.0547001	0.147497
ABCC8	0	NA	NA	NA	NA	NA
ABCC9	507.899	-0.495887	0.118294	-4.19197	2.76543e-05	0.000382773
ABCD1	249.872	0.790284	0.206088	3.83469	0.000125725	0.00131318
ABCD2	0	NA	NA	NA	NA	NA
ABCD3	889.881	0.0560636	0.135649	0.413298	0.679388	0.813327
ABCD4	127.06	-0.118149	0.146962	-0.80394	0.421432	0.604106
ABCE1	2660.57	-0.177429	0.180513	-0.982919	0.325647	0.513199
ABCF1	893.495	-0.310173	0.115527	-2.68486	0.00725611	0.0324287
ABCF2	1319.14	0.245472	0.0902543	2.71979	0.0065324	0.029771
ABCF3	381.974	-0.0914403	0.117773	-0.776411	0.437506	0.617906
ABCG1	9.66577	1.06237	0.376705	2.82017	0.00479976	0.0235121
ABCG2	17.2509	1.11396	0.356085	3.12836	0.00175787	0.0108105
ABCG4	0.820784	1.00722	1.0472	0.961819	0.336141	NA
ABCG5	0.12206	-0.36718	2.62461	-0.139899	0.88874	NA
ABCG8	0.0747177	0.467093	3.18456	0.146674	0.883389	NA
ABHD1	1.68899	1.02115	0.690257	1.47937	0.139042	0.289422
ABHD10	619.642	-0.0562634	0.132806	-0.423652	0.67182	0.807574
ABHD11	202.167	0.329046	0.214626	1.53311	0.125248	0.268255
ABHD11-AS1	8.43649	0.68544	0.358378	1.91262	0.0557971	0.149643
ABHD12	1777.62	0.042071	0.0962013	0.437322	0.661878	0.800096
ABHD12B	7.29182	0.137275	0.333031	0.412199	0.680193	0.813999
ABHD13	232.153	0.683568	0.239247	2.85716	0.00427452	0.021541
ABHD14A	84.1271	0.288137	0.197981	1.45537	0.145566	0.298993
ABHD14A-ACY1	44.6091	0.792419	0.883857	0.896546	0.369961	0.556911
ABHD14B	633.905	0.283101	0.151754	1.86552	0.0621081	0.162058
ABHD15	166.972	0.467474	0.20214	2.31263	0.0207432	0.0717785
ABHD16A	312.1	0.299251	0.116618	2.56608	0.0102856	0.0424919
ABHD16B	12.9717	1.72916	0.49299	3.5075	0.00045234	0.00371554
ABHD17A	402.183	0.0662472	0.179639	0.368781	0.712291	0.837083
ABHD17B	325.534	-0.0772241	0.129864	-0.594656	0.552073	0.718015
ABHD17C	598.209	0.0111649	0.114278	0.0976992	0.922171	0.962168
ABHD2	4018.79	-0.488355	0.0938037	-5.20614	1.92814e-07	5.97416e-06
ABHD3	310.847	-0.377066	0.15739	-2.39574	0.0165869	0.0605757
ABHD4	2143.24	-0.106483	0.172564	-0.61706	0.537195	0.7061
ABHD5	589.667	-0.704268	0.178607	-3.94311	8.04327e-05	0.000911207
ABHD6	168.102	0.713429	0.107261	6.65136	2.90407e-11	2.79828e-09
ABHD8	130.231	0.198694	0.154556	1.28557	0.198591	0.369171
ABI1	1838.45	-0.102284	0.0708341	-1.444	0.148739	0.303872
ABI2	1642.27	0.262034	0.0572682	4.57555	4.74962e-06	8.92756e-05
ABI3	0.450536	1.31715	1.46806	0.897203	0.369611	NA
ABI3BP	610.442	1.64199	0.423036	3.88144	0.000103842	0.0011276
ABL1	2561.01	-0.0349533	0.109119	-0.320322	0.748724	0.861234
ABL2	2647.5	0.00615135	0.170345	0.0361111	0.971194	0.988202
ABLIM1	2933.81	-0.314724	0.11444	-2.75013	0.00595715	0.027731
ABLIM2	15.4202	0.463102	0.355507	1.30265	0.192693	0.361652
ABLIM3	4449.7	-0.0411359	0.0694897	-0.591971	0.55387	0.719548
ABO	0.500259	0.650877	1.39066	0.468034	0.63976	NA
ABR	2370.65	0.197128	0.202978	0.971178	0.33146	0.519047
ABRA	0.511733	-0.112716	1.18574	-0.0950596	0.924267	NA
ABRACL	764.578	-0.218868	0.16777	-1.30457	0.192039	0.360886
ABT1	323.607	0.072644	0.0860743	0.843968	0.398687	0.58294
ABTB1	108.912	0.283013	0.197333	1.43419	0.151517	0.307399
ABTB2	431.84	-0.603352	0.17128	-3.52261	0.000427313	0.00354484
ACAA1	134.593	0.562771	0.13046	4.31375	1.60507e-05	0.000244553
ACAA2	735.446	-0.186622	0.115487	-1.61595	0.106104	0.238009
ACACA	1267	-0.0804462	0.111747	-0.719894	0.47159	0.64921
ACACB	75.6386	0.745918	0.18922	3.94206	8.07839e-05	0.000914488
ACAD10	202.453	0.124369	0.159985	0.777382	0.436934	0.617347
ACAD11	280.234	0.153969	0.115425	1.33392	0.182229	0.348805
ACAD8	87.2596	0.206697	0.167287	1.23558	0.216615	0.391465
ACAD9	391.788	0.285748	0.205344	1.39156	0.164057	0.324689
ACADL	0.152459	-1.29538	3.17797	-0.407611	0.683559	NA
ACADM	439.523	-0.0531058	0.150107	-0.353786	0.7235	0.843662
ACADS	61.003	0.243718	0.234703	1.03841	0.299079	0.487041
ACADSB	411.12	0.219989	0.0895542	2.45649	0.0140303	0.0536875
ACADVL	841.691	-0.0395593	0.162543	-0.243377	0.807713	0.898501
ACAN	0.462454	-0.437377	1.25743	-0.347834	0.727965	NA
ACAP1	49.0483	0.173985	0.204087	0.852503	0.393935	0.578596
ACAP2	1721.24	0.141021	0.14174	0.994925	0.319773	0.507245
ACAP3	258.471	0.14409	0.187729	0.767545	0.442757	0.623161
ACAT1	734.373	-0.0944034	0.148846	-0.634237	0.525926	0.696141
ACAT2	375.007	-0.672692	0.239089	-2.81356	0.00489961	0.0239144
ACBD3	2464.68	-0.314992	0.171856	-1.83289	0.0668194	0.170743
ACBD4	90.1351	0.650505	0.200124	3.25052	0.00115195	0.00774923
ACBD5	617.92	-0.190627	0.128095	-1.48817	0.136706	0.285814
ACBD6	250.824	0.101804	0.104371	0.9754	0.329362	0.517021
ACBD7	214.466	-0.201603	0.148194	-1.3604	0.173704	0.337049
ACCS	44.6554	0.713326	0.266239	2.67927	0.00737825	0.0328741
ACCSL	0.113698	-0.90062	3.1798	-0.283232	0.776999	NA
ACD	656.652	-0.107458	0.166668	-0.644742	0.519094	0.690796
ACE	0.409539	1.44012	1.45454	0.990085	0.322133	NA
ACE2	1.88598	-1.32944	0.761036	-1.74688	0.0806582	0.195906
ACER1	0.179888	0.902247	3.18436	0.283337	0.776919	NA
ACER2	72.3073	0.725207	0.170055	4.26455	2.00303e-05	0.000293706
ACER3	675.757	-0.133808	0.100601	-1.33008	0.183491	0.350608
ACHE	9.54547	0.194012	0.340653	0.569529	0.568997	0.731562
ACIN1	2108.88	-0.142738	0.0848036	-1.68316	0.0923441	0.215603
ACKR1	0.0685048	0.323239	3.1849	0.101491	0.919161	NA
ACKR2	7.71598	0.586177	0.360703	1.62509	0.104143	0.234897
ACKR3	3000.54	-0.646684	0.16879	-3.83129	0.000127472	0.00132748
ACKR4	3.70546	0.732886	0.54669	1.34059	0.180054	0.345963
ACLY	4338.65	0.12435	0.114928	1.08199	0.279259	0.465307
ACMSD	1.00779	-0.981353	0.908744	-1.0799	0.280186	NA
ACO1	2364.41	-0.0485532	0.160532	-0.302451	0.762308	0.870067
ACO2	2108.03	0.119357	0.0839171	1.42232	0.154934	0.31189
ACOT1	7.45625	0.325943	0.659092	0.494534	0.620929	0.77009
ACOT11	18.1285	0.388013	0.333447	1.16364	0.244569	0.425575
ACOT12	0.201097	0.542119	2.05631	0.263637	0.79206	NA
ACOT13	514.32	0.0238425	0.142018	0.167884	0.866675	0.932744
ACOT2	136.831	0.628629	0.14358	4.37824	1.19641e-05	0.000192137
ACOT4	0.78797	0.824352	1.07471	0.767043	0.443056	NA
ACOT6	0.168668	-0.28769	2.8324	-0.101571	0.919097	NA
ACOT7	1431.81	-0.0687031	0.105275	-0.652608	0.514009	0.686795
ACOT8	439.248	0.792565	0.15548	5.09753	3.4412e-07	9.74933e-06
ACOT9	1312.74	-0.0764797	0.0912147	-0.838458	0.401774	0.586413
ACOX1	1378.8	0.410245	0.0541354	7.57812	3.50591e-14	6.61109e-12
ACOX2	17.6487	1.2508	0.262556	4.76395	1.89843e-06	4.10009e-05
ACOX3	403.901	0.0229035	0.168753	0.135722	0.892041	0.945935
ACOXL	0.469562	-0.48677	1.47904	-0.329111	0.742072	NA
ACP1	3037.21	-0.101749	0.0834976	-1.21859	0.222999	0.399422
ACP2	434.141	1.10555	0.303352	3.64445	0.00026796	0.00243735
ACP5	160.268	1.10041	0.140696	7.82118	5.23303e-15	1.17656e-12
ACP6	170.316	0.582467	0.110802	5.25683	1.46557e-07	4.74201e-06
ACPP	5.04087	0.327409	0.479726	0.682492	0.494928	0.669512
ACPT	0.498062	0.289577	1.27713	0.22674	0.820626	NA
ACR	37.9415	-0.416565	0.317555	-1.31179	0.189592	0.358207
ACRBP	11.817	0.456981	0.400502	1.14102	0.253861	0.436767
ACRC	68.8798	-0.503298	0.138299	-3.6392	0.000273487	0.00247479
ACRV1	2.08813	-0.00120887	0.689063	-0.00175437	0.9986	0.99928
ACSBG1	3.2937	-0.422667	0.469379	-0.900482	0.367864	0.554944
ACSBG2	1.21751	0.972656	1.01003	0.963001	0.335547	NA
ACSF2	211.489	0.110005	0.165868	0.663207	0.507198	0.680731
ACSF3	73.3665	0.603386	0.233117	2.58834	0.00964393	0.040461
ACSL1	701.797	-0.511712	0.160536	-3.18752	0.001435	0.00923845
ACSL3	1778.27	-0.374401	0.172117	-2.17527	0.0296096	0.0935948
ACSL4	2763.92	-0.2073	0.133111	-1.55735	0.119388	0.258706
ACSL5	970.367	0.421262	0.225999	1.864	0.0623223	0.162544
ACSL6	4.66737	-0.253182	0.482008	-0.525265	0.599399	0.75374
ACSM1	4.12731	-1.42243	0.512652	-2.77465	0.00552604	0.0262628
ACSM2A	0.613558	-0.724076	1.18885	-0.609058	0.542486	NA
ACSM2B	0.173474	-1.5815	3.16935	-0.498998	0.617781	NA
ACSM3	152.74	-1.00941	0.188751	-5.34783	8.90162e-08	3.09124e-06
ACSM4	18.6833	-0.534722	0.274001	-1.95154	0.0509934	0.140432
ACSM5	6.95233	0.93691	0.619645	1.51201	0.130531	0.27643
ACSM6	0.389592	0.559066	1.49482	0.374001	0.708403	NA
ACSS1	88.2355	-0.0834744	0.173095	-0.482247	0.62963	0.776596
ACSS2	585.274	0.0200963	0.16175	0.124243	0.901123	0.950514
ACSS3	1.02014	0.0752813	0.905962	0.0830954	0.933776	NA
ACTA1	27.9866	-0.309599	0.249312	-1.24181	0.214306	0.388573
ACTA2	2476.16	0.638428	0.153184	4.16772	3.07663e-05	0.000418579
ACTA2-AS1	2.31934	1.14981	0.621324	1.85058	0.0642296	0.166184
ACTB	210284	0.0295003	0.123077	0.239691	0.81057	0.899852
ACTBL2	70.3822	-0.746146	0.209033	-3.56951	0.000357653	0.0030761
ACTC1	19.8607	-0.364356	0.227493	-1.60161	0.109242	0.24297
ACTG1	122408	-0.103051	0.114838	-0.897361	0.369526	0.556542
ACTG1P17	15.847	-0.0270962	0.299628	-0.0904328	0.927943	0.965433
ACTG1P20	60.4539	-0.221224	0.167439	-1.32122	0.186428	0.354405
ACTG1P4	13.7475	0.394452	0.305942	1.2893	0.197293	0.367491
ACTG2	76.7254	0.239842	0.289767	0.827706	0.407837	0.592073
ACTL10	5.3193	0.505108	0.419987	1.20268	0.229102	0.406697
ACTL6A	951.836	-0.0637666	0.156122	-0.408442	0.682949	0.816198
ACTL6B	0.147491	0.164465	2.91064	0.0565048	0.95494	NA
ACTL7A	0	NA	NA	NA	NA	NA
ACTL7B	0	NA	NA	NA	NA	NA
ACTL8	0.402154	0.572846	1.49608	0.382898	0.701796	NA
ACTL9	0	NA	NA	NA	NA	NA
ACTN1	10370.2	-0.161251	0.135247	-1.19227	0.233156	0.411788
ACTN1-AS1	0.909291	-0.0441414	0.934065	-0.0472573	0.962308	NA
ACTN2	10.4222	0.323937	0.414085	0.782295	0.434041	0.615044
ACTN3	0.375477	0.110684	2.03409	0.0544144	0.956605	NA
ACTN4	8246.2	0.108352	0.219893	0.492748	0.62219	0.771066
ACTR10	627.85	0.265324	0.121509	2.18358	0.0289932	0.0921551
ACTR1A	2421.42	0.290422	0.0889714	3.26422	0.00109766	0.00748142
ACTR1B	599.037	0.191292	0.179192	1.06752	0.285735	0.472088
ACTR2	6778.87	-0.154218	0.122565	-1.25825	0.2083	0.381087
ACTR3	5053.32	-0.206559	0.140688	-1.46821	0.142047	0.293794
ACTR3B	392.593	-0.383067	0.137519	-2.78555	0.00534374	0.0255829
ACTR3BP2	0	NA	NA	NA	NA	NA
ACTR3BP5	0.106465	-0.0189849	3.18296	-0.00596455	0.995241	NA
ACTR3C	219.201	-0.374286	0.208987	-1.79095	0.0733011	0.182831
ACTR5	163.75	-0.055453	0.129934	-0.426777	0.669542	0.80583
ACTR6	115.496	0.17703	0.230878	0.766771	0.443218	0.623463
ACTR8	307.362	-0.0735556	0.102553	-0.717241	0.473225	0.650286
ACTRT1	0.0568491	-0.471925	3.18229	-0.148297	0.882108	NA
ACTRT2	0	NA	NA	NA	NA	NA
ACTRT3	11.9504	0.15198	0.283151	0.536745	0.591444	0.748547
ACVR1	1399.91	-0.0239824	0.105804	-0.226669	0.820681	0.906045
ACVR1B	542.734	0.536698	0.115072	4.66402	3.10092e-06	6.21494e-05
ACVR1C	88.7196	0.469799	0.440886	1.06558	0.286614	0.473023
ACVR2A	230	0.114793	0.145606	0.788382	0.430474	0.612065
ACVR2B	242.615	-0.509781	0.128261	-3.97455	7.05124e-05	0.0008173
ACVR2B-AS1	13.7574	1.00163	0.342497	2.9245	0.00345014	0.0182992
ACVRL1	5.69999	0.24136	0.412383	0.58528	0.558359	0.72324
ACY1	194.606	0.425504	0.208324	2.04251	0.0411011	0.119423
ACY3	16.3211	-0.175647	0.368347	-0.476852	0.633468	0.779096
ACYP1	77.3734	-0.0342461	0.150928	-0.226904	0.820498	0.905984
ACYP2	185.753	0.10056	0.128052	0.785307	0.432274	0.613855
ADA	2327.3	0.388854	0.0932548	4.1698	3.04866e-05	0.000415096
ADAD1	0	NA	NA	NA	NA	NA
ADAD2	0	NA	NA	NA	NA	NA
ADAL	131.703	-0.151248	0.134805	-1.12197	0.261874	0.44605
ADAM10	5822	-0.254219	0.0907756	-2.80053	0.00510195	0.0246491
ADAM11	8.9181	0.19348	0.343926	0.562562	0.573733	0.735254
ADAM12	648.426	0.547578	0.343346	1.59483	0.110751	0.245351
ADAM15	1230.67	0.0630186	0.145496	0.433129	0.664921	0.802306
ADAM17	1395.04	-0.316717	0.114398	-2.76855	0.00563062	0.0266372
ADAM18	3.9224	-1.21193	0.531894	-2.27852	0.0226957	0.0767775
ADAM19	1195.1	0.937439	0.215972	4.34057	1.42116e-05	0.000220947
ADAM1A	35.5524	0.259568	0.224	1.15878	0.246544	0.427576
ADAM2	0.0257218	0.127337	3.18534	0.0399759	0.968112	NA
ADAM20	0.255305	-0.120265	1.72131	-0.0698682	0.944299	NA
ADAM20P1	5.63203	-0.300519	0.414729	-0.724617	0.468687	0.646736
ADAM21	3.028	0.604361	0.553513	1.09186	0.274893	0.461012
ADAM21P1	0.958982	0.329963	1.05332	0.313259	0.754084	NA
ADAM22	72.6191	0.0988847	0.177083	0.55841	0.576564	0.737237
ADAM23	0.240381	1.08377	2.25002	0.481669	0.630041	NA
ADAM28	19.551	-0.161362	0.264412	-0.610266	0.541685	0.70945
ADAM29	0.360794	-1.05867	1.57657	-0.671503	0.5019	NA
ADAM30	0.0167135	0.127337	3.18534	0.0399759	0.968112	NA
ADAM32	7.7131	0.43453	0.319998	1.35792	0.17449	0.338243
ADAM33	0.637648	1.85164	1.24598	1.48609	0.137255	NA
ADAM3A	0.0167135	0.127337	3.18534	0.0399759	0.968112	NA
ADAM5	0.123471	0.147798	2.63154	0.056164	0.955211	NA
ADAM6	0.112896	-1.26125	3.17767	-0.396911	0.691433	NA
ADAM7	0.172176	-0.45344	2.40308	-0.188691	0.850335	NA
ADAM8	41.1486	0.805023	0.28902	2.78536	0.00534686	0.0255847
ADAM9	10548.4	0.0334106	0.093873	0.355913	0.721906	0.842768
ADAMDEC1	0.0873387	0.307783	3.18533	0.0966249	0.923024	NA
ADAMTS1	673.783	-1.01631	0.249697	-4.0702	4.69736e-05	0.000592218
ADAMTS10	52.223	0.45338	0.276423	1.64017	0.100971	0.229904
ADAMTS12	121.132	1.52742	0.16377	9.32663	1.09287e-20	7.37144e-18
ADAMTS13	15.9186	0.512411	0.3002	1.7069	0.0878408	0.208177
ADAMTS14	9.18057	1.48806	0.481456	3.09074	0.00199658	0.0119502
ADAMTS15	74.7756	1.39735	0.168318	8.30185	1.02506e-16	3.04687e-14
ADAMTS16	259.846	-0.0479645	0.112345	-0.426938	0.669425	0.805789
ADAMTS17	3.24946	0.38049	0.55675	0.683412	0.494346	0.669035
ADAMTS18	9.94626	-0.270195	0.507573	-0.532327	0.594499	0.751078
ADAMTS19	0.0282239	-0.438516	3.18392	-0.137729	0.890455	NA
ADAMTS19-AS1	0	NA	NA	NA	NA	NA
ADAMTS2	121.509	0.955294	0.320508	2.98057	0.00287717	0.0157925
ADAMTS20	0.813173	-0.50437	1.36181	-0.370366	0.71111	NA
ADAMTS3	211.763	-0.440073	0.148132	-2.97082	0.00297001	0.016236
ADAMTS4	10.7029	0.253342	0.373167	0.678896	0.497204	0.671968
ADAMTS5	26.5332	0.941342	0.218005	4.31798	1.57466e-05	0.000241177
ADAMTS6	187.896	0.962137	0.316056	3.04419	0.00233304	0.0134146
ADAMTS7	90.0686	0.795145	0.193284	4.11386	3.89093e-05	0.000509218
ADAMTS7P1	1.89205	1.40338	0.788005	1.78093	0.0749242	0.185638
ADAMTS8	0.24529	1.08352	1.72774	0.62713	0.530574	NA
ADAMTS9	1683.35	-0.371821	0.104997	-3.54126	0.00039822	0.00334303
ADAMTS9-AS1	0.60931	0.146027	1.15036	0.12694	0.898988	NA
ADAMTS9-AS2	25.2729	-0.381067	0.253833	-1.50125	0.133291	0.280852
ADAMTSL1	49.0447	0.283484	0.243064	1.16629	0.243496	0.424472
ADAMTSL2	4.33149	0.0187201	0.453702	0.0412608	0.967088	0.985692
ADAMTSL3	450.217	-0.422488	0.172459	-2.44979	0.0142938	0.0544225
ADAMTSL4	145.478	1.31567	0.19953	6.59384	4.28601e-11	3.81542e-09
ADAMTSL4-AS1	5.71176	0.558515	0.547964	1.01926	0.308082	0.495581
ADAMTSL5	280.733	0.473935	0.205874	2.30206	0.0213315	0.0734087
ADAP1	15.377	-1.1063	0.325988	-3.39368	0.000689611	0.00517046
ADAP2	205.732	0.082303	0.308766	0.266555	0.789812	0.887028
ADAR	5985.04	0.189952	0.0810395	2.34394	0.0190812	0.0674109
ADARB1	186.098	0.15336	0.103235	1.48554	0.137402	0.286824
ADARB2	1.93112	-0.510723	0.591805	-0.862991	0.388142	0.573064
ADARB2-AS1	0.0387744	-0.438516	3.18392	-0.137729	0.890455	NA
ADAT1	218.907	0.501646	0.150381	3.33584	0.000850415	0.00610218
ADAT2	263.735	0.172678	0.0952265	1.81334	0.0697787	0.176378
ADAT3	21.6766	-0.00665529	0.327002	-0.0203524	0.983762	0.993793
ADCK1	38.0601	0.396724	0.253474	1.56515	0.117548	0.255984
ADCK2	194.506	0.201912	0.307448	0.656734	0.511352	0.684234
ADCK3	184.597	0.215002	0.139334	1.54307	0.122813	0.264396
ADCK4	67.3089	0.269789	0.199604	1.35162	0.176496	0.340957
ADCK5	27.6667	0.442701	0.316061	1.40068	0.16131	0.320627
ADCY1	6.31774	-0.0425197	0.419082	-0.101459	0.919186	0.960599
ADCY10	12.1703	-1.22578	0.325616	-3.76451	0.000166878	0.00166564
ADCY10P1	54.0533	-0.0524646	0.288569	-0.181809	0.855732	0.926557
ADCY2	2.39938	-0.323098	0.608976	-0.53056	0.595724	0.75131
ADCY3	1077.02	-0.0438681	0.13292	-0.330034	0.741374	0.856149
ADCY4	0.0389208	0.119009	3.18484	0.0373675	0.970192	NA
ADCY5	7.76385	0.180838	0.354311	0.510393	0.609776	0.761438
ADCY6	362.64	0.224644	0.168633	1.33215	0.182812	0.349615
ADCY7	932.561	0.119098	0.10192	1.16855	0.242586	0.423391
ADCY8	0.229349	0.817129	2.24567	0.363868	0.715956	NA
ADCY9	1074.39	-0.0796275	0.214073	-0.371964	0.70992	0.835225
ADCYAP1	0	NA	NA	NA	NA	NA
ADCYAP1R1	0.900086	0.756927	0.941693	0.803794	0.421516	NA
ADD1	2697.21	-0.00847721	0.143508	-0.0590712	0.952895	0.978506
ADD2	579.075	0.0974351	0.204841	0.475663	0.634314	0.779645
ADD3	1073.51	-0.0454437	0.108961	-0.417065	0.676631	0.811078
ADD3-AS1	0.294994	0.0842809	1.531	0.0550497	0.956099	NA
ADGB	0.134856	0.104333	2.55552	0.0408265	0.967434	NA
ADGRA1	0	NA	NA	NA	NA	NA
ADGRA1-AS1	0	NA	NA	NA	NA	NA
ADGRA2	52.027	0.663815	0.210903	3.14749	0.00164679	0.0103032
ADGRA3	1000	0.0190633	0.130471	0.146111	0.883834	0.941893
ADGRB1	3.30532	0.312506	0.54639	0.571947	0.567358	0.730472
ADGRB2	267.096	0.402541	0.165462	2.43282	0.0149816	0.0562799
ADGRB3	0.628687	-1.05986	1.23338	-0.859314	0.390168	NA
ADGRD1	1.96036	-0.508086	0.638491	-0.795761	0.426171	0.608167
ADGRE1	52.1567	0.123941	0.174452	0.710459	0.477419	0.654
ADGRE2	7.82625	-0.0382485	0.426585	-0.0896621	0.928556	0.965669
ADGRE3	0	NA	NA	NA	NA	NA
ADGRE4P	2.32186	-0.645497	0.64496	-1.00083	0.316907	0.504411
ADGRE5	2366.79	-0.219437	0.219221	-1.00098	0.316835	0.504341
ADGRF1	5.79379	-1.58454	0.413641	-3.8307	0.000127778	0.00132988
ADGRF2	11.2034	0.32339	0.355808	0.908889	0.363409	0.550591
ADGRF3	3.46802	0.300599	0.56069	0.536122	0.591874	0.748896
ADGRF4	406.992	0.190822	0.153138	1.24608	0.212735	0.386561
ADGRF5	2.48983	-0.285807	0.642693	-0.444702	0.656535	0.796675
ADGRG1	6544.25	-0.41318	0.155818	-2.65169	0.00800904	0.035056
ADGRG2	57.8825	0.266848	0.139137	1.91788	0.0551258	0.148273
ADGRG3	1.91763	-1.17114	0.690778	-1.69539	0.0900013	0.211717
ADGRG4	3.30576	1.01488	0.612889	1.65589	0.0977441	0.22454
ADGRG5	0.662198	-0.0309564	1.39084	-0.0222573	0.982243	NA
ADGRG6	4598.15	-0.2833	0.138287	-2.04864	0.0404975	0.118239
ADGRG7	0.192266	0.0546405	2.70265	0.0202174	0.98387	NA
ADGRL1	76.6045	0.527388	0.164854	3.19913	0.00137845	0.00896992
ADGRL2	569.977	0.219656	0.178441	1.23097	0.218334	0.393598
ADGRL3	0.459359	0.753758	1.28796	0.585234	0.558391	NA
ADGRL3-AS1	0	NA	NA	NA	NA	NA
ADGRL4	0.141978	0.483811	3.18475	0.151915	0.879254	NA
ADGRV1	2.64598	-1.02774	0.524893	-1.95801	0.0502291	0.138741
ADH1A	0.0645648	0.323239	3.1849	0.101491	0.919161	NA
ADH1B	0	NA	NA	NA	NA	NA
ADH1C	0.24124	-0.246302	2.56257	-0.0961153	0.923429	NA
ADH4	1.15714	0.217277	0.860348	0.252545	0.80062	NA
ADH5	1009.3	-0.353534	0.10292	-3.43504	0.000592468	0.00456507
ADH6	1.40002	0.254911	0.864188	0.294972	0.768015	NA
ADH7	0.094258	0.282819	3.18392	0.0888273	0.929219	NA
ADHFE1	61.8658	0.592504	0.21959	2.69823	0.00697092	0.0314669
ADI1	1050.99	0.431246	0.100394	4.29553	1.74276e-05	0.000261668
ADIG	0	NA	NA	NA	NA	NA
ADIPOQ	10.6941	-0.272714	0.278228	-0.980182	0.326996	0.514842
ADIPOQ-AS1	2.32061	-0.0716028	0.745364	-0.0960642	0.92347	0.96284
ADIPOR1	4379.63	-0.0826781	0.0814125	-1.01554	0.309846	0.497303
ADIPOR2	1492.81	-0.202177	0.0826383	-2.44653	0.0144241	0.0547561
ADIRF	13.1261	0.765633	0.329953	2.32043	0.0203176	0.0706682
ADK	726.533	-0.101603	0.200504	-0.506739	0.612338	0.763388
ADM	3137.45	-0.985951	0.215071	-4.58431	4.55478e-06	8.61673e-05
ADM2	429.639	-0.221403	0.173201	-1.2783	0.201142	0.372406
ADM5	45.7895	-1.30327	0.301603	-4.32115	1.5522e-05	0.00023857
ADNP	3745.87	-0.142248	0.0739955	-1.92238	0.0545579	0.14731
ADNP-AS1	30.3786	-0.550032	0.2225	-2.47206	0.0134338	0.0519718
ADNP2	1059.66	-0.614665	0.163987	-3.74826	0.000178068	0.0017623
ADO	1218.5	0.179458	0.147405	1.21745	0.223434	0.399956
ADORA1	102.981	-0.0135065	0.234193	-0.0576726	0.954009	0.979077
ADORA2A	27.8767	-1.26454	0.862861	-1.46552	0.142779	0.29503
ADORA2A-AS1	19.9153	-0.862152	0.284506	-3.03034	0.00244275	0.0139041
ADORA2B	118.388	0.347965	0.127991	2.71866	0.00655468	0.0298492
ADORA3	0.244689	-1.42831	1.92004	-0.743895	0.45694	NA
ADPGK	2198.77	-0.00885252	0.0738255	-0.119911	0.904553	0.952419
ADPGK-AS1	6.13337	-0.0184371	0.360292	-0.0511727	0.959188	0.981782
ADPRH	92.4371	-0.102091	0.181364	-0.562908	0.573497	0.735192
ADPRHL1	8.72149	0.477269	0.427265	1.11703	0.263981	0.448285
ADPRHL2	192.757	-0.105112	0.121734	-0.863454	0.387888	0.572881
ADPRM	318.613	-0.332261	0.210749	-1.57657	0.114894	0.25161
ADRA1A	3.03122	0.983781	0.601746	1.63488	0.102075	0.231591
ADRA1B	52.8602	-0.549935	0.14859	-3.70103	0.000214728	0.00204102
ADRA1D	0.937427	1.27053	0.957715	1.32663	0.184633	NA
ADRA2A	0.445228	-0.13713	1.78875	-0.0766625	0.938892	NA
ADRA2B	0.018676	-0.379655	3.18296	-0.119277	0.905056	NA
ADRA2C	0	NA	NA	NA	NA	NA
ADRB1	0	NA	NA	NA	NA	NA
ADRB2	8.12705	0.343246	0.331087	1.03673	0.299863	0.48782
ADRB3	0.203867	0.315466	2.03125	0.155306	0.87658	NA
ADRBK1	601.496	0.00810581	0.120852	0.0670725	0.946524	0.975374
ADRBK2	189.837	0.123689	0.127129	0.972941	0.330583	0.518322
ADRM1	1280.94	0.0431007	0.118428	0.363939	0.715903	0.839384
ADSL	1182.89	-0.359405	0.0775281	-4.6358	3.55556e-06	6.96691e-05
ADSS	462.159	-0.13756	0.149143	-0.922336	0.356353	0.543282
ADSSL1	145.331	0.469173	0.136105	3.44713	0.000566579	0.0044004
ADTRP	48.2213	0.497191	0.199042	2.49792	0.0124925	0.0491213
AEBP1	20.6795	-1.30116	0.318743	-4.08216	4.46191e-05	0.000568253
AEBP2	285.592	-0.225472	0.150715	-1.49601	0.134651	0.282866
AEN	824.924	-0.0766937	0.136749	-0.560837	0.574908	0.73601
AES	1874.2	-0.0680788	0.074536	-0.913368	0.361049	0.548295
AFAP1	2000.71	0.468455	0.0916016	5.11404	3.15339e-07	9.00668e-06
AFAP1-AS1	39.5112	-0.443023	0.164561	-2.69215	0.0070993	0.0319068
AFAP1L1	242.011	-0.479225	0.124194	-3.85868	0.000114001	0.00121387
AFAP1L2	139.671	0.267065	0.215892	1.23703	0.216075	0.390773
AFF1	4251.97	-0.542579	0.0910391	-5.95984	2.52478e-09	1.36626e-07
AFF2	56.5329	0.434209	0.290504	1.49468	0.134999	0.283361
AFF3	1256.23	-0.0745645	0.127648	-0.584144	0.559124	0.723963
AFF4	7375.21	-0.118781	0.123353	-0.962943	0.335576	0.52339
AFG3L1P	325.318	-0.0486302	0.194686	-0.249787	0.802752	0.895139
AFG3L2	542.152	-0.0884338	0.122011	-0.724804	0.468573	0.646629
AFM	0.0509584	-0.207361	3.18359	-0.0651344	0.948067	NA
AFMID	470.889	-0.143401	0.100449	-1.4276	0.153408	0.309632
AFP	35.6116	0.258123	0.262156	0.984614	0.324814	0.512391
AFTPH	563.307	-0.339201	0.154148	-2.20049	0.0277722	0.0893726
AGA	151.055	0.00992432	0.111262	0.0891973	0.928925	0.965789
AGAP1	1655.87	-0.25542	0.118422	-2.15686	0.0310165	0.0969501
AGAP1-IT1	3.86698	-0.73761	0.505998	-1.45773	0.144914	0.298247
AGAP11	17.4112	0.113536	0.260939	0.435105	0.663486	0.801402
AGAP2	9.10001	0.476366	0.365472	1.30343	0.192429	0.361386
AGAP2-AS1	205.871	-0.148291	0.180579	-0.821198	0.411533	0.595762
AGAP3	1449.49	-0.169876	0.133621	-1.27133	0.203611	0.375274
AGAP4	239.775	0.0418408	0.16251	0.257466	0.796819	0.891529
AGAP5	150.141	0.110501	0.246697	0.447921	0.65421	0.794906
AGAP6	183.083	-0.137252	0.165286	-0.830392	0.406317	0.590893
AGAP7P	15.127	1.26362	0.818659	1.54353	0.122703	0.264289
AGAP9	208.524	0.376706	0.149253	2.52395	0.0116046	0.0464847
AGBL1	0	NA	NA	NA	NA	NA
AGBL1-AS1	0	NA	NA	NA	NA	NA
AGBL2	38.0827	1.198	0.267485	4.47878	7.50726e-06	0.00013048
AGBL3	7.49479	1.23044	0.383333	3.20985	0.00132802	0.00869985
AGBL4	0	NA	NA	NA	NA	NA
AGBL4-IT1	0	NA	NA	NA	NA	NA
AGBL5	1014.04	-0.0833258	0.12902	-0.645835	0.518386	0.690325
AGBL5-AS1	0.0845813	0.307783	3.18533	0.0966249	0.923024	NA
AGER	68.2572	0.175981	0.239928	0.733473	0.46327	0.641887
AGFG1	3948.46	-0.14479	0.133677	-1.08313	0.27875	0.46468
AGFG2	55.2996	0.857743	0.277844	3.08714	0.00202092	0.0120602
AGGF1	488.342	0.241914	0.139891	1.7293	0.0837547	0.201151
AGK	1091.37	0.282993	0.0973985	2.90552	0.00366646	0.0191707
AGL	432.899	0.032497	0.102181	0.318033	0.75046	0.862722
AGMAT	20.2706	-0.146576	0.239952	-0.610855	0.541296	0.709205
AGMO	10.2282	-0.10521	0.41973	-0.250661	0.802077	0.894671
AGO1	379.252	0.033694	0.184736	0.18239	0.855277	0.926378
AGO2	859.754	-0.165361	0.115728	-1.42887	0.15304	0.309237
AGO3	549.164	-0.228169	0.142544	-1.60069	0.109445	0.243293
AGO4	280.442	0.107087	0.166949	0.641439	0.521237	0.69235
AGPAT1	2144.64	0.262063	0.163301	1.60479	0.10854	0.241937
AGPAT2	556.697	-0.201735	0.233184	-0.865132	0.386966	0.572098
AGPAT3	1491.33	0.107713	0.148408	0.725789	0.467968	0.646354
AGPAT4	603.622	-0.424282	0.133465	-3.17897	0.00147798	0.00943551
AGPAT4-IT1	19.3535	-0.112168	0.263195	-0.426178	0.669978	0.806189
AGPAT5	379.461	-0.38032	0.147008	-2.58707	0.00967954	0.0405519
AGPS	1839.96	0.12151	0.125437	0.968695	0.332697	0.520335
AGR2	15.9244	-1.08802	0.300208	-3.6242	0.000289858	0.00259349
AGR3	0	NA	NA	NA	NA	NA
AGRN	5329.45	-0.100648	0.185025	-0.543967	0.586464	0.744306
AGRP	0.209631	0.547038	2.68489	0.203747	0.838551	NA
AGT	184.669	-0.503642	0.167091	-3.01418	0.00257672	0.0144232
AGTPBP1	504.458	-0.770958	0.149506	-5.1567	2.51341e-07	7.39559e-06
AGTR1	0.407396	0.43999	1.43231	0.30719	0.758699	NA
AGTR2	0	NA	NA	NA	NA	NA
AGTRAP	956.965	0.140462	0.147603	0.951625	0.341287	0.528861
AGXT	0.042783	0.127337	3.18534	0.0399759	0.968112	NA
AGXT2	2.2229	-0.843094	0.58155	-1.44974	0.147132	0.301256
AHCTF1	2364.98	-0.0945183	0.150066	-0.629845	0.528796	0.698355
AHCTF1P1	8.03386	-0.323938	0.674586	-0.480202	0.631084	0.777527
AHCY	2613.16	-0.328242	0.104706	-3.1349	0.0017191	0.010653
AHCYL1	6521.14	-0.37199	0.0875309	-4.24981	2.13952e-05	0.000311117
AHCYL2	747.164	-0.212793	0.108043	-1.96952	0.0488938	0.136103
AHDC1	1353.73	-0.243267	0.202829	-1.19937	0.230385	0.408189
AHI1	374.681	0.00280955	0.159258	0.0176415	0.985925	0.994602
AHNAK	27661.6	-0.0631968	0.094557	-0.668347	0.503912	0.678178
AHNAK2	2430.17	0.683714	0.173296	3.94536	7.96801e-05	0.000903848
AHR	3584.2	0.290893	0.193171	1.50588	0.132098	0.27894
AHRR	54.0239	0.690499	0.201874	3.42045	0.000625185	0.00476897
AHSA1	702.348	-0.53553	0.156216	-3.42813	0.000607756	0.00465831
AHSA2	845.348	0.215281	0.143079	1.50463	0.13242	0.279487
AHSG	0.464845	0.606577	1.37297	0.441799	0.658635	NA
AHSP	0	NA	NA	NA	NA	NA
AICDA	11.244	-1.04111	0.284279	-3.66227	0.000249991	0.00231473
AIDA	2770.79	-0.171867	0.154986	-1.10892	0.267465	0.452365
AIF1	0	NA	NA	NA	NA	NA
AIF1L	451.352	-1.17206	0.189298	-6.19163	5.95449e-10	3.79723e-08
AIFM1	385.344	0.16166	0.129499	1.24834	0.211905	0.385415
AIFM2	122.862	0.0504373	0.13606	0.370699	0.710862	0.835921
AIFM3	3.04731	0.737745	0.608303	1.21279	0.225209	0.401774
AIG1	1971.04	0.0305848	0.120565	0.25368	0.799743	0.893375
AIM1	689.307	0.374125	0.182682	2.04796	0.040564	0.118345
AIM1L	21.0367	-0.443785	0.21643	-2.05048	0.0403172	0.117899
AIM2	24.839	0.178709	0.29843	0.598831	0.549285	0.716411
AIMP1	667.17	-0.204786	0.141299	-1.44931	0.147251	0.30143
AIMP2	654.483	0.0894261	0.123134	0.726251	0.467685	0.646188
AIP	1011.63	0.0555147	0.133419	0.416091	0.677343	0.811725
AIPL1	8.21063	-0.439175	0.45766	-0.959608	0.337252	0.525117
AIRE	0.967928	-0.100145	1.10871	-0.0903262	0.928028	NA
AIRN	0	NA	NA	NA	NA	NA
AJAP1	174.548	-0.538503	0.155355	-3.46628	0.000527722	0.00416498
AJUBA	1085.95	-0.086887	0.0890539	-0.975668	0.329229	0.517021
AK1	505.982	0.290845	0.123657	2.35202	0.0186717	0.0663247
AK2	3645.16	-0.154592	0.0765236	-2.02019	0.0433638	0.124301
AK3	817.61	0.561655	0.143633	3.91035	9.21631e-05	0.0010178
AK4	6278.77	-0.189772	0.103102	-1.84063	0.0656759	0.168741
AK5	281.05	0.00994355	0.199484	0.0498463	0.960245	0.982167
AK6	310.411	-0.421013	0.226901	-1.8555	0.0635253	0.164848
AK7	9.87061	0.983839	0.376552	2.61276	0.00898149	0.0383325
AK8	13.9119	1.31869	0.312623	4.21815	2.46316e-05	0.000347797
AK9	61.1902	0.458807	0.221984	2.06685	0.0387483	0.114463
AKAP1	419.688	-0.290346	0.118861	-2.44274	0.0145763	0.0552224
AKAP10	869.93	-0.202007	0.104121	-1.94013	0.0523643	0.143196
AKAP11	1356.64	0.0921845	0.110321	0.835601	0.403379	0.587986
AKAP12	4007.78	-0.1712	0.170109	-1.00642	0.314216	0.502178
AKAP13	1913.19	0.132034	0.091902	1.43668	0.150808	0.30642
AKAP14	0.451721	-0.898308	1.91845	-0.468248	0.639608	NA
AKAP17A	594.356	-0.341858	0.15308	-2.23319	0.0255363	0.0837691
AKAP2	8140.21	-0.650039	0.133201	-4.88013	1.06018e-06	2.51249e-05
AKAP3	1.85362	0.873791	0.848053	1.03035	0.302846	0.490399
AKAP4	0	NA	NA	NA	NA	NA
AKAP5	43.0229	-0.37711	0.215202	-1.75235	0.0797138	0.194105
AKAP6	22.4252	0.393041	0.209319	1.87771	0.060421	0.158837
AKAP7	79.0518	-0.23809	0.181387	-1.3126	0.189316	0.358014
AKAP8	453.743	-0.332709	0.122116	-2.72454	0.00643916	0.0294148
AKAP8L	615.939	0.227462	0.104051	2.18606	0.0288115	0.0917994
AKAP9	849.045	-0.170571	0.166648	-1.02354	0.306051	0.493536
AKIP1	391.195	0.452551	0.0925057	4.89214	9.9745e-07	2.4194e-05
AKIRIN1	824.789	0.114832	0.117158	0.980148	0.327013	0.514842
AKIRIN2	1063.34	-0.191391	0.115307	-1.65983	0.0969479	0.223064
AKNA	318.381	-0.540537	0.173384	-3.11757	0.00182346	0.0111112
AKNAD1	5.71729	1.30277	0.499273	2.60932	0.00907219	0.0385975
AKR1A1	957.586	-0.170703	0.132911	-1.28433	0.199025	0.369735
AKR1B1	28730.7	-0.961463	0.148659	-6.46757	9.9593e-11	7.97517e-09
AKR1B10	298.2	-1.52649	0.271138	-5.62992	1.8029e-08	7.65558e-07
AKR1B15	37.1705	-0.0281602	0.365688	-0.0770061	0.938619	0.971525
AKR1C1	327.387	-0.921041	0.284127	-3.24165	0.0011884	0.0079546
AKR1C2	124.84	-1.02438	0.25964	-3.94538	7.96749e-05	0.000903848
AKR1C3	503.374	-0.709122	0.225501	-3.14466	0.00166281	0.0103886
AKR1C4	0.139263	0.16712	2.53075	0.0660355	0.94735	NA
AKR1C6P	0.911267	-0.872861	0.961699	-0.907624	0.364077	NA
AKR1C8P	1.49792	-1.06223	0.758432	-1.40057	0.161343	NA
AKR1D1	9.90931	-0.0526259	0.437858	-0.120189	0.904333	0.952396
AKR1E2	0.161515	-0.796729	3.17905	-0.250618	0.802109	NA
AKR7A2	956.048	-0.0208671	0.140286	-0.148746	0.881754	0.941049
AKR7A2P1	5.26992	-0.0785339	0.488185	-0.160869	0.872196	0.935856
AKR7A3	14.0963	-0.202804	0.307972	-0.658514	0.510208	0.683225
AKR7L	10.4972	-0.555706	0.311646	-1.78313	0.0745649	0.185114
AKT1	1036.5	0.180566	0.129193	1.39764	0.16222	0.321943
AKT1S1	1815.43	-0.196873	0.16109	-1.22213	0.221659	0.397672
AKT2	1168.17	0.198493	0.153583	1.29241	0.196214	0.366181
AKT3	2401.69	0.181349	0.100614	1.80243	0.0714783	0.179381
AKTIP	431.994	0.155247	0.148426	1.04595	0.295582	0.483096
ALAD	348.33	0.5667	0.12461	4.5478	5.42089e-06	9.95458e-05
ALAS1	962.267	0.0855193	0.0891718	0.959039	0.337539	0.525412
ALAS2	4.34671	-0.386509	0.50851	-0.760081	0.447206	0.626761
ALB	1.86141	0.839493	0.806612	1.04076	0.297985	0.486117
ALCAM	5315.37	-0.27027	0.140708	-1.92079	0.0547585	0.147579
ALDH16A1	28.4357	-0.244634	0.238943	-1.02382	0.305922	0.493499
ALDH18A1	3380.52	-0.066265	0.0919824	-0.72041	0.471273	0.648874
ALDH1A1	3325.98	-0.046309	0.213336	-0.21707	0.828154	0.911068
ALDH1A2	0.995486	-2.02865	0.945007	-2.14671	0.0318164	NA
ALDH1A3	490.919	1.60766	0.274176	5.86362	4.52886e-09	2.27572e-07
ALDH1B1	867.716	0.0232914	0.160018	0.145555	0.884273	0.942059
ALDH1L1	0.521537	0.833225	1.28571	0.648065	0.516943	NA
ALDH1L1-AS1	0	NA	NA	NA	NA	NA
ALDH1L1-AS2	0.159907	-0.43039	2.85406	-0.150799	0.880134	NA
ALDH1L2	281.485	-0.308855	0.147729	-2.09068	0.0365566	0.109664
ALDH2	405.61	-0.127483	0.14295	-0.891802	0.372499	0.559195
ALDH3A1	1.45599	0.143137	0.742536	0.192767	0.847141	NA
ALDH3A2	1250.86	1.10736	0.162948	6.79579	1.07722e-11	1.16612e-09
ALDH3B1	867.128	0.456825	0.207051	2.20634	0.0273601	0.0884613
ALDH3B2	0.0977203	0.323239	3.1849	0.101491	0.919161	NA
ALDH4A1	97.0036	-0.130472	0.194568	-0.670574	0.502492	0.676924
ALDH5A1	33.8757	0.868279	0.168752	5.14529	2.67108e-07	7.77538e-06
ALDH6A1	766.996	0.155234	0.0890316	1.74359	0.0812313	0.196734
ALDH7A1	367.148	0.0732243	0.109881	0.666398	0.505157	0.679366
ALDH8A1	6.78923	-0.838349	0.386773	-2.16755	0.0301931	0.0950452
ALDH9A1	1313.58	0.105913	0.127528	0.830505	0.406253	0.59085
ALDOA	38417.5	-0.176848	0.155644	-1.13624	0.255858	0.439125
ALDOB	1.65416	2.31428	0.961059	2.40805	0.0160378	0.0591619
ALDOC	549.997	0.00409822	0.191766	0.021371	0.98295	0.993328
ALG1	358.705	0.406108	0.156501	2.59492	0.00946116	0.0398464
ALG10	105.238	0.0668035	0.204988	0.325889	0.744508	0.858355
ALG10B	215.46	0.145634	0.175419	0.830206	0.406422	0.590948
ALG11	162.844	0.221243	0.111722	1.98031	0.047669	0.133414
ALG12	469.542	0.234808	0.148229	1.5841	0.113172	0.249146
ALG13	668.2	0.0721541	0.0797007	0.905314	0.365299	0.552283
ALG14	642.251	-0.476521	0.132386	-3.59948	0.000318852	0.00280568
ALG1L	3.5941	0.966299	0.522043	1.85099	0.0641705	0.16608
ALG1L2	3.31036	0.307604	0.532937	0.577186	0.563814	0.727694
ALG1L9P	12.7025	0.334222	0.285326	1.17137	0.241451	0.421829
ALG2	1738.97	0.0574331	0.071308	0.805423	0.420576	0.603368
ALG3	1876.35	0.071496	0.167093	0.427881	0.668738	0.805194
ALG5	234.77	0.0490764	0.157024	0.31254	0.75463	0.865313
ALG6	318.347	0.212865	0.198124	1.0744	0.282642	0.469117
ALG8	1183.19	0.160791	0.155986	1.0308	0.302632	0.490324
ALG9	1008.02	-0.198271	0.0872394	-2.27272	0.0230429	0.077548
ALK	0.699237	-0.149504	1.09259	-0.136835	0.891161	NA
ALKBH1	265.625	-0.379386	0.14895	-2.54706	0.0108634	0.0442078
ALKBH2	161.859	0.0303364	0.0873008	0.347493	0.728221	0.84704
ALKBH3	274.017	-0.165771	0.0990872	-1.67298	0.094331	0.218644
ALKBH3-AS1	2.19816	-0.202281	0.549192	-0.368325	0.712631	0.837358
ALKBH4	60.0015	0.243037	0.255287	0.952017	0.341089	0.52865
ALKBH5	2594.57	-0.280957	0.158705	-1.77032	0.0766744	0.188854
ALKBH6	116.431	0.348376	0.191924	1.81518	0.069496	0.175912
ALKBH7	275.406	-0.222141	0.175314	-1.2671	0.205118	0.37714
ALKBH8	118.82	-0.0910178	0.175524	-0.518549	0.604075	0.757394
ALLC	0.135572	0.653185	2.5534	0.25581	0.798098	NA
ALMS1	1058.9	-0.567459	0.138139	-4.10788	3.9931e-05	0.000521699
ALMS1-IT1	9.44341	-1.26017	0.272915	-4.61746	3.88469e-06	7.53604e-05
ALMS1P	0.527051	0.173281	1.46885	0.11797	0.906091	NA
ALOX12	13.8047	0.619154	0.305984	2.02348	0.0430232	0.123428
ALOX12-AS1	26.6188	0.526024	0.255392	2.05968	0.0394296	0.115981
ALOX12B	0.868333	0.501609	0.949081	0.52852	0.597138	NA
ALOX12P2	1.1802	0.994871	0.844173	1.17852	0.238591	NA
ALOX15	0.455564	0.279188	1.29603	0.215418	0.829442	NA
ALOX15B	0.069525	0.307783	3.18533	0.0966249	0.923024	NA
ALOX15P1	0.249579	-0.196005	1.71432	-0.114334	0.908973	NA
ALOX5	8.84645	-1.23403	0.356656	-3.46	0.000540177	0.00423472
ALOX5AP	45.5042	0.767967	0.243635	3.15212	0.00162088	0.0101701
ALOXE3	46.568	-0.616129	0.275328	-2.2378	0.0252341	0.0830885
ALPI	0.35201	1.45007	1.83965	0.788232	0.430561	NA
ALPK1	373.01	-0.10762	0.129821	-0.828987	0.407112	0.591712
ALPK2	1165.44	-0.384589	0.139769	-2.7516	0.0059305	0.0276384
ALPK3	184.054	0.789195	0.23858	3.30788	0.000940035	0.00662596
ALPL	4.3715	-0.589663	0.610462	-0.965928	0.33408	0.5218
ALPP	10.7714	-0.150138	0.349571	-0.429492	0.667565	0.804445
ALPPL2	0.0819078	-0.400737	3.18102	-0.125978	0.89975	NA
ALS2	635.145	-0.0999147	0.0665143	-1.50215	0.133058	0.280528
ALS2CL	113.382	-0.100457	0.211563	-0.474835	0.634905	0.779933
ALS2CR11	1.8699	1.51042	0.755856	1.99829	0.0456856	0.129224
ALS2CR12	8.51594	0.410003	0.407095	1.00714	0.313866	0.501802
ALX1	0.018676	-0.379655	3.18296	-0.119277	0.905056	NA
ALX3	4.11587	0.242261	0.502207	0.482392	0.629528	0.776596
ALX4	0.175744	-0.202217	2.76027	-0.0732599	0.941599	NA
ALYREF	669.225	-0.474688	0.114858	-4.13283	3.58323e-05	0.000475693
AMACR	174.329	0.617784	0.239351	2.58108	0.00984917	0.0411348
AMBN	0.0322824	0.127337	3.18534	0.0399759	0.968112	NA
AMBP	20.6832	-1.41996	0.285017	-4.98202	6.29255e-07	1.60396e-05
AMBRA1	289.56	0.161089	0.114353	1.40869	0.158926	0.3174
AMD1	1558.35	-0.763646	0.201537	-3.78911	0.000151186	0.00153701
AMDHD1	0.913484	0.0433114	1.02302	0.042337	0.96623	NA
AMDHD2	43.8366	0.680654	0.275174	2.47354	0.0133783	0.0518257
AMELX	0.0548478	0.119009	3.18484	0.0373675	0.970192	NA
AMELY	0	NA	NA	NA	NA	NA
AMER1	169.804	0.190615	0.153794	1.23942	0.21519	0.389703
AMER2	2.39741	-0.693002	0.759818	-0.912063	0.361736	0.548928
AMER3	3.39412	-0.0220037	0.506468	-0.0434455	0.965346	0.984604
AMFR	1263.04	0.040658	0.0999125	0.406936	0.684055	0.816962
AMH	42.3025	0.684392	0.281605	2.43032	0.0150854	0.0565208
AMHR2	0.38188	0.377341	1.63268	0.231118	0.817223	NA
AMICA1	0	NA	NA	NA	NA	NA
AMIGO1	3.90923	1.64739	0.592024	2.78264	0.00539188	0.0257369
AMIGO2	2937.17	0.0564284	0.184293	0.306188	0.759462	0.868217
AMIGO3	51.6089	0.344849	0.261787	1.31729	0.187742	0.356131
AMMECR1	854.892	0.388216	0.131235	2.95818	0.00309463	0.0167968
AMMECR1L	1148.44	-0.0674342	0.0879803	-0.766469	0.443398	0.623477
AMN	0.836001	-0.79185	0.859649	-0.921132	0.356982	NA
AMN1	152.785	0.166974	0.283613	0.588741	0.556035	0.721349
AMOT	253.195	0.268261	0.110453	2.42874	0.0151516	0.0566552
AMOTL1	1373.61	0.32142	0.10687	3.00759	0.0026333	0.0146883
AMOTL2	3051.98	-0.0247739	0.109912	-0.225399	0.821669	0.906664
AMPD1	0.337711	-0.369907	1.80229	-0.205242	0.837383	NA
AMPD2	2222.26	-0.674112	0.162391	-4.15117	3.30773e-05	0.000443823
AMPD3	542.594	0.246734	0.086739	2.84456	0.00444725	0.0222134
AMPH	27.3235	-0.17036	0.223003	-0.763935	0.444906	0.624585
AMT	17.4845	0.373699	0.295852	1.26313	0.206543	0.37884
AMTN	0.12654	0.483811	3.18475	0.151915	0.879254	NA
AMY1A	0.102811	-0.274829	3.18307	-0.0863408	0.931196	NA
AMY1B	0.482202	-0.622951	1.78526	-0.348941	0.727134	NA
AMY1C	0	NA	NA	NA	NA	NA
AMY2A	0.0387744	-0.438516	3.18392	-0.137729	0.890455	NA
AMY2B	4.48813	1.1609	0.541581	2.14354	0.0320702	0.0995071
AMZ1	114.179	0.662264	0.239575	2.76433	0.00570403	0.0269409
AMZ2	1649.11	0.153151	0.153531	0.997528	0.318508	0.506041
AMZ2P1	139.582	0.512076	0.17927	2.85645	0.00428411	0.0215768
ANAPC1	2262.02	-0.390886	0.0685684	-5.70067	1.19339e-08	5.35257e-07
ANAPC10	212.922	-0.441597	0.20433	-2.1612	0.0306801	0.0961738
ANAPC11	1228.23	-0.0861679	0.0971831	-0.886655	0.375264	0.561808
ANAPC13	2115.7	0.0615146	0.258521	0.237949	0.811921	0.900891
ANAPC15	280.039	-0.244598	0.114602	-2.13433	0.032816	0.101302
ANAPC16	955.392	0.0701431	0.0891345	0.786936	0.431319	0.612821
ANAPC1P1	2.77414	-1.15356	0.887263	-1.30013	0.193555	0.36288
ANAPC2	254.534	0.152282	0.17794	0.855804	0.392106	0.576635
ANAPC4	189.237	-0.303718	0.141442	-2.1473	0.0317692	0.0987262
ANAPC5	1183.92	0.0982429	0.10342	0.94994	0.342143	0.529583
ANAPC7	638.833	0.0772352	0.0929548	0.83089	0.406036	0.590817
ANG	174.476	-0.0262259	0.185102	-0.141684	0.88733	0.943555
ANGEL1	270.875	0.494256	0.1509	3.27539	0.00105518	0.00726811
ANGEL2	541.842	0.202862	0.124036	1.63551	0.101942	0.231425
ANGPT1	7.73479	2.12629	0.597904	3.55624	0.000376195	0.00320258
ANGPT2	12.8237	-0.196677	0.263441	-0.746568	0.455324	0.63479
ANGPT4	0.804464	0.877964	1.1748	0.747332	0.454863	NA
ANGPTL1	2.38176	0.504333	0.695589	0.725045	0.468425	0.646629
ANGPTL2	82.6073	0.795432	0.254366	3.12712	0.00176528	0.0108471
ANGPTL3	0.576942	0.712106	1.35742	0.524603	0.599859	NA
ANGPTL4	286.705	1.37262	0.370204	3.70775	0.000209106	0.00200271
ANGPTL5	0.0640313	0.424661	3.18466	0.133346	0.89392	NA
ANGPTL6	0.494928	-0.219222	1.35692	-0.161559	0.871653	NA
ANGPTL7	0.500142	0.493165	1.22325	0.403158	0.686832	NA
ANHX	0.0573327	0.127337	3.18534	0.0399759	0.968112	NA
ANK1	17.6206	2.05634	0.49876	4.12291	3.74121e-05	0.000492828
ANK2	54.9292	-0.252783	0.177616	-1.4232	0.154678	0.311506
ANK3	7.37404	0.0383989	0.34842	0.110209	0.912244	0.956383
ANKAR	106.585	-0.0358113	0.244512	-0.14646	0.883558	0.94186
ANKDD1A	23.5035	0.201635	0.190716	1.05725	0.290396	0.477961
ANKDD1B	6.34344	-0.725934	0.385622	-1.8825	0.0597681	0.157664
ANKEF1	230.187	0.0387242	0.138228	0.280147	0.779365	0.879293
ANKFN1	0.937893	1.02367	1.21079	0.845461	0.397854	NA
ANKFY1	1061.01	0.366841	0.100892	3.63598	0.000276926	0.00250074
ANKH	827.357	0.283125	0.0870222	3.25348	0.00114002	0.00769534
ANKHD1	1601.74	-0.335432	0.118168	-2.8386	0.0045312	0.0225438
ANKHD1-EIF4EBP3	880.72	-0.123965	0.155645	-0.796458	0.425766	0.607789
ANKIB1	2650.27	0.030622	0.101332	0.302195	0.762504	0.870067
ANKK1	1.05576	-1.95495	1.05849	-1.84693	0.0647579	NA
ANKLE1	45.9735	0.106062	0.20418	0.519453	0.603445	0.757145
ANKLE2	2974.27	-0.328472	0.0869905	-3.77596	0.000159395	0.00160927
ANKMY1	58.2238	0.13941	0.184874	0.754078	0.450802	0.630524
ANKMY2	993.783	-0.160208	0.1152	-1.3907	0.164317	0.324946
ANKRA2	215.452	0.442807	0.143	3.09655	0.0019579	0.0117749
ANKRD1	1491.16	-0.902222	0.405426	-2.22537	0.0260566	0.084999
ANKRD10	758.048	-0.482884	0.145057	-3.32893	0.000871811	0.00623275
ANKRD11	2005.56	-0.111128	0.12599	-0.882036	0.377757	0.563471
ANKRD12	619.932	-0.134482	0.149068	-0.902154	0.366975	0.554176
ANKRD13A	1516.92	0.160974	0.0886703	1.81542	0.0694592	0.175849
ANKRD13B	253.514	0.0701888	0.153433	0.457456	0.647343	0.789407
ANKRD13C	852.881	0.072369	0.136405	0.530544	0.595735	0.75131
ANKRD13D	476.377	-0.34357	0.157442	-2.1822	0.0290949	0.092384
ANKRD16	104.32	0.152857	0.134312	1.13807	0.255091	0.43811
ANKRD17	1910.68	-0.0987433	0.0858385	-1.15034	0.250004	0.432205
ANKRD18A	43.3879	0.00435561	0.157456	0.0276625	0.977931	0.991157
ANKRD18B	4.98185	-0.201731	0.512012	-0.393995	0.693584	0.823799
ANKRD18DP	0.182814	0.0985945	2.74234	0.0359527	0.97132	NA
ANKRD19P	21.7034	0.153968	0.260541	0.590954	0.554551	0.719903
ANKRD2	4.1183	-0.839462	0.44966	-1.86688	0.0619181	0.161734
ANKRD20A1	0.574582	1.96348	1.76243	1.11408	0.265246	NA
ANKRD20A11P	2.62812	0.105156	0.610588	0.172221	0.863264	0.931021
ANKRD20A12P	160.739	0.544761	0.306347	1.77825	0.0753634	0.18634
ANKRD20A19P	5.10557	0.356824	0.501816	0.711066	0.477043	0.653842
ANKRD20A2	0.0935818	0.282819	3.18392	0.0888274	0.929219	NA
ANKRD20A3	2.76242	0.0298323	0.666971	0.044728	0.964324	0.984305
ANKRD20A4	0	NA	NA	NA	NA	NA
ANKRD20A5P	4.30761	0.596896	0.49683	1.20141	0.229593	0.407132
ANKRD20A8P	9.76299	0.117722	0.331992	0.354592	0.722895	0.843362
ANKRD20A9P	272.465	-0.088189	0.121464	-0.726052	0.467807	0.646218
ANKRD22	3.0083	1.07601	0.573186	1.87724	0.0604854	0.158959
ANKRD23	16.3772	0.473609	0.27132	1.74558	0.0808847	0.196139
ANKRD24	8.67299	1.30072	0.509099	2.55495	0.0106204	0.0434961
ANKRD26	71.8208	0.213517	0.198872	1.07364	0.282982	0.46947
ANKRD26P1	2.61873	-0.222942	0.614937	-0.362544	0.716946	0.84001
ANKRD26P3	0	NA	NA	NA	NA	NA
ANKRD27	1397.24	-0.334952	0.0890819	-3.76005	0.00016988	0.00169368
ANKRD28	760.386	0.314513	0.147903	2.12649	0.0334628	0.102864
ANKRD29	77.8265	1.35205	0.199303	6.78386	1.17005e-11	1.25885e-09
ANKRD30A	0	NA	NA	NA	NA	NA
ANKRD30B	3.03706	0.226101	0.633301	0.35702	0.721077	0.842192
ANKRD30BL	0	NA	NA	NA	NA	NA
ANKRD30BP2	24.5749	-0.0689807	0.18455	-0.373777	0.70857	0.834353
ANKRD30BP3	0	NA	NA	NA	NA	NA
ANKRD31	2.4087	0.808547	0.568671	1.42182	0.155079	0.311944
ANKRD33	0.071858	0.323239	3.1849	0.101491	0.919161	NA
ANKRD33B	1209.85	-0.389969	0.125003	-3.11966	0.00181057	0.0110573
ANKRD34A	33.4431	1.33312	0.234215	5.69187	1.25658e-08	5.59306e-07
ANKRD34B	6.80882	-0.568667	0.538024	-1.05695	0.290532	0.478051
ANKRD34C	0	NA	NA	NA	NA	NA
ANKRD34C-AS1	0	NA	NA	NA	NA	NA
ANKRD35	0.0707792	-0.282609	3.18231	-0.0888062	0.929236	NA
ANKRD36	72.273	-0.069237	0.191396	-0.361748	0.717541	0.840413
ANKRD36B	92.7918	-0.193258	0.180408	-1.07123	0.284066	0.47059
ANKRD36BP1	938.632	0.414639	0.197799	2.09627	0.0360586	0.108653
ANKRD36BP2	1.714	0.625138	0.961499	0.650171	0.515582	0.688005
ANKRD36C	35.0552	0.0279748	0.1858	0.150564	0.88032	0.940549
ANKRD37	27.3749	-1.03061	0.2749	-3.74904	0.000177511	0.00175777
ANKRD39	168.81	-0.0642555	0.136	-0.472468	0.636593	0.781077
ANKRD40	2527.48	0.152395	0.105386	1.44606	0.14816	0.302935
ANKRD42	301.965	0.328613	0.0799478	4.11035	3.95062e-05	0.000516645
ANKRD44	37.495	0.858773	0.223337	3.84518	0.000120462	0.00126814
ANKRD44-IT1	4.55282	-0.0360044	0.41744	-0.0862505	0.931267	0.967267
ANKRD45	2.10205	0.153182	0.637685	0.240217	0.810162	0.899571
ANKRD46	217.974	0.807123	0.168175	4.79932	1.59206e-06	3.5749e-05
ANKRD49	127.517	0.127481	0.101555	1.25528	0.209376	0.382522
ANKRD50	578.354	-0.309723	0.191821	-1.61465	0.106386	0.238337
ANKRD52	2095.46	0.560062	0.145059	3.86091	0.000112964	0.00120575
ANKRD53	1.37834	-0.0751246	0.70129	-0.107123	0.914691	NA
ANKRD54	171.349	0.353466	0.13778	2.56543	0.0103049	0.0425316
ANKRD55	1.01905	1.2867	1.13494	1.13372	0.256912	NA
ANKRD6	111.789	-0.229513	0.234957	-0.976828	0.328655	0.516499
ANKRD60	3.14164	0.493242	0.601498	0.820023	0.412203	0.596159
ANKRD61	11.5179	-0.0534113	0.287249	-0.185941	0.852491	0.924448
ANKRD62	7.45731	-0.476995	0.367747	-1.29707	0.194606	0.364227
ANKRD62P1-PARP4P3	0.306017	1.26965	1.89335	0.670584	0.502486	NA
ANKRD63	0	NA	NA	NA	NA	NA
ANKRD65	17.092	-0.792995	0.244591	-3.24213	0.00118639	0.00794418
ANKRD66	0	NA	NA	NA	NA	NA
ANKRD7	5.73924	0.525176	0.499528	1.05135	0.2931	0.480607
ANKRD9	37.133	0.202815	0.218455	0.928408	0.353196	0.540347
ANKS1A	373.448	-0.0439366	0.108715	-0.404143	0.686108	0.818522
ANKS1B	52.4629	-0.0914921	0.153568	-0.595774	0.551326	0.717309
ANKS3	197.667	-0.108735	0.160819	-0.67613	0.498958	0.673509
ANKS4B	30.9951	-0.217475	0.207375	-1.0487	0.294314	0.481747
ANKS6	716.032	-0.257978	0.111334	-2.31716	0.0204951	0.0711587
ANKUB1	0	NA	NA	NA	NA	NA
ANKZF1	788.76	-0.564242	0.159197	-3.5443	0.000393655	0.00331741
ANLN	3655.34	-0.748934	0.148661	-5.03788	4.70726e-07	1.25458e-05
ANO1	0.242298	0.0143257	1.96417	0.00729353	0.994181	NA
ANO1-AS2	0.0322824	0.127337	3.18534	0.0399759	0.968112	NA
ANO10	756.371	-0.340523	0.0939129	-3.62594	0.000287909	0.00257869
ANO2	2.62241	-0.367644	0.575518	-0.638806	0.522949	0.693719
ANO3	0.512836	-1.67831	1.16305	-1.44303	0.149012	NA
ANO4	180.493	-0.96535	0.194098	-4.97351	6.57501e-07	1.66868e-05
ANO5	31.0337	0.142788	0.254613	0.560802	0.574933	0.73601
ANO6	6438.16	0.0225594	0.0681285	0.331131	0.740546	0.855562
ANO7	24.136	0.105199	0.290745	0.361826	0.717482	0.840401
ANO8	300.33	0.14	0.182412	0.767494	0.442788	0.623161
ANO9	50.542	-0.682367	0.249334	-2.73676	0.00620476	0.0286124
ANOS1	6.81412	0.207389	0.394491	0.525712	0.599088	0.753511
ANP32A	1123.18	-0.156516	0.0931386	-1.68046	0.0928679	0.216429
ANP32A-IT1	25.3676	-0.193421	0.27257	-0.70962	0.47794	0.654386
ANP32AP1	0.536615	-2.0858	1.71799	-1.2141	0.224711	NA
ANP32B	4691.04	-0.7139	0.117044	-6.09942	1.06452e-09	6.48213e-08
ANP32C	0.229696	-0.766572	2.62397	-0.292142	0.770178	NA
ANP32D	0.134601	0.178521	3.18406	0.0560669	0.955288	NA
ANP32E	464.562	-0.35719	0.207506	-1.72135	0.0851873	0.203505
ANPEP	1992.7	-0.0900822	0.176226	-0.511174	0.609229	0.761081
ANTXR1	3615.9	0.708683	0.109879	6.44966	1.12102e-10	8.81585e-09
ANTXR2	925.664	0.993944	0.186853	5.31938	1.04123e-07	3.51126e-06
ANTXRL	0.176126	-0.0148894	2.36638	-0.00629205	0.99498	NA
ANTXRLP1	0.15336	0.0635595	2.91492	0.0218049	0.982604	NA
ANXA1	6946.87	0.262856	0.163327	1.60939	0.107532	0.240131
ANXA10	23.9397	-0.376161	0.354439	-1.06129	0.28856	0.475609
ANXA11	2815.05	0.234335	0.171498	1.3664	0.171814	0.334724
ANXA13	3.33955	-1.67726	0.516243	-3.24897	0.00115822	0.00777931
ANXA2	59999.7	-0.076476	0.0822292	-0.930034	0.352354	0.539572
ANXA2P1	6.77041	0.0235198	0.374293	0.062838	0.949896	0.976997
ANXA2P2	56.2313	0.0194567	0.163161	0.119248	0.905079	0.952551
ANXA2P3	4.83024	-0.338762	0.403015	-0.84057	0.400589	0.584989
ANXA2R	22.4733	0.134481	0.238131	0.564734	0.572254	0.734294
ANXA3	677.925	-0.514355	0.22843	-2.2517	0.0243414	0.0809549
ANXA4	11123.8	-0.358172	0.186277	-1.92279	0.0545066	0.147234
ANXA5	10012.6	-0.319667	0.0980539	-3.26011	0.00111368	0.00756704
ANXA6	3285.57	0.334221	0.0954829	3.50032	0.0004647	0.00378692
ANXA7	1858.23	-0.0738803	0.134593	-0.548915	0.583064	0.741923
ANXA8	22.0824	1.58974	0.450252	3.53079	0.000414324	0.00346165
ANXA8L1	35.3227	-0.791762	0.670273	-1.18125	0.237502	0.417091
ANXA9	20.8189	0.813014	0.307584	2.64322	0.00821213	0.0357626
AOAH	137.176	-0.502734	0.28074	-1.79075	0.0733336	0.182886
AOAH-IT1	0.0427887	-0.438516	3.18392	-0.137729	0.890455	NA
AOC1	0.50219	0.930427	1.12408	0.827722	0.407828	NA
AOC2	66.9604	-0.200871	0.206227	-0.974028	0.330042	0.517706
AOC3	32.0399	-0.058804	0.331878	-0.177185	0.859363	0.929197
AOC4P	3.61245	-0.642034	0.568557	-1.12923	0.258799	0.442812
AOX1	449.095	0.911609	0.245453	3.71398	0.000204021	0.00196697
AOX2P	1.00307	0.121338	0.921058	0.131737	0.895192	NA
AP1AR	218.588	-0.400162	0.255639	-1.56534	0.117502	0.25598
AP1B1	978.987	0.203126	0.11949	1.69994	0.0891424	0.210431
AP1B1P1	0.408887	0.356347	1.46888	0.242598	0.808317	NA
AP1G1	3092.98	-0.125185	0.0802351	-1.56022	0.118707	0.257845
AP1G2	446.593	-0.34353	0.186167	-1.84528	0.0649966	0.167481
AP1M1	2065.99	0.0837555	0.119515	0.700797	0.48343	0.658954
AP1M2	496.061	-0.197085	0.123626	-1.5942	0.110891	0.245543
AP1S1	1448.13	0.282337	0.0708636	3.98424	6.76965e-05	0.000790323
AP1S2	434.116	0.148167	0.126375	1.17244	0.241019	0.421285
AP1S3	399.31	0.019118	0.214397	0.089171	0.928946	0.965789
AP2A1	1741.48	0.167767	0.130614	1.28445	0.198983	0.369735
AP2A2	1022.16	0.266118	0.126595	2.10211	0.0355432	0.107416
AP2B1	7791.74	-0.377829	0.0862561	-4.38032	1.18504e-05	0.000190946
AP2M1	9074.93	0.192456	0.0855436	2.2498	0.0244614	0.0811848
AP2S1	3958.25	0.11686	0.0888538	1.3152	0.188444	0.356883
AP3B1	1303.89	0.125415	0.139926	0.896298	0.370094	0.557062
AP3B2	13.7153	-0.00115252	0.276048	-0.00417506	0.996669	0.998587
AP3D1	2628.35	0.0561477	0.0984626	0.570244	0.568512	0.73133
AP3M1	3046.42	0.107201	0.122124	0.877806	0.380049	0.56583
AP3M2	509.99	0.839334	0.111102	7.55463	4.20039e-14	7.71126e-12
AP3S1	2709.78	-0.029325	0.111663	-0.262621	0.792843	0.889065
AP3S2	1052.81	0.21444	0.110627	1.9384	0.0525743	0.14356
AP4B1	405.098	0.0843267	0.105643	0.798226	0.424739	0.606963
AP4B1-AS1	62.6585	-0.221387	0.220575	-1.00368	0.315533	0.503366
AP4E1	307.786	0.258518	0.155268	1.66498	0.095916	0.221268
AP4M1	129.186	0.382409	0.21197	1.80407	0.0712211	0.179043
AP4S1	95.8415	0.0539964	0.158578	0.340504	0.733477	0.850333
AP5B1	379.42	0.596641	0.159826	3.73307	0.00018916	0.00185117
AP5M1	572.968	0.308188	0.179449	1.71742	0.0859031	0.204756
AP5S1	108.196	0.330754	0.174253	1.89813	0.0576788	0.153432
AP5Z1	274.412	0.336128	0.184081	1.82598	0.0678535	0.172832
APAF1	572.906	-0.13033	0.110394	-1.18059	0.237767	0.417432
APBA1	216.358	-0.230898	0.224506	-1.02847	0.303729	0.491193
APBA2	3.19524	0.0186091	0.619572	0.0300354	0.976039	0.990326
APBA3	179.324	0.0544086	0.190992	0.284874	0.775741	0.877305
APBB1	26.5058	0.799808	0.289399	2.76369	0.00571526	0.0269649
APBB1IP	3108.99	0.0749368	0.0801268	0.935227	0.349671	0.537581
APBB2	1822.94	0.649471	0.152947	4.24637	2.17262e-05	0.000314669
APBB3	289.994	0.240129	0.16452	1.45957	0.144407	0.297447
APC	1060.08	0.216239	0.119898	1.80353	0.0713052	0.179187
APC2	59.2102	0.966304	0.286747	3.36988	0.00075201	0.00553188
APCDD1	0	NA	NA	NA	NA	NA
APCDD1L	249.665	1.17342	0.268667	4.36755	1.25647e-05	0.000199408
APCDD1L-AS1	229.589	0.625472	0.15376	4.06784	4.74507e-05	0.000596946
APCS	0.0334271	0.27704	3.18502	0.0869821	0.930686	NA
APEH	396.054	0.135919	0.187319	0.725605	0.468081	0.646408
APELA	0.962953	0.1473	1.16545	0.126389	0.899424	NA
APEX1	1377.02	-0.0502395	0.077427	-0.648863	0.516427	0.688706
APEX2	323.588	0.348008	0.15412	2.25804	0.0239434	0.0799799
APH1A	2163.88	0.0604172	0.211168	0.286109	0.774794	0.876957
APH1B	820.498	0.264404	0.0928358	2.84809	0.0043983	0.0220129
API5	1658.75	0.304979	0.148493	2.05383	0.0399922	0.11736
APIP	467.02	-0.0937868	0.208943	-0.448863	0.65353	0.79438
APITD1	105.002	0.398299	0.243798	1.63373	0.102316	0.231855
APITD1-CORT	27.6457	-0.32233	0.229039	-1.40732	0.159334	0.317924
APLF	91.2059	0.168953	0.169966	0.994037	0.320205	0.507541
APLN	101.059	1.28669	0.352274	3.65253	0.000259673	0.00238423
APLNR	2.93545	0.495441	0.694547	0.71333	0.475642	0.652431
APLP1	1636.92	0.380613	0.167744	2.269	0.023268	0.0781259
APLP2	16707.7	0.169998	0.111741	1.52136	0.12817	0.272848
APMAP	4163.03	-0.0754368	0.0832608	-0.906031	0.36492	0.552071
APOA1	2.96521	1.33472	0.63271	2.10952	0.0348996	0.106094
APOA1-AS	1.15134	-0.491726	1.0205	-0.481849	0.629913	NA
APOA1BP	1043.74	0.151923	0.115542	1.31488	0.18855	0.357007
APOA2	0.0490261	0.119009	3.18484	0.0373675	0.970192	NA
APOA4	1.35504	1.35107	1.06105	1.27333	0.2029	NA
APOA5	0	NA	NA	NA	NA	NA
APOB	0.0167135	0.127337	3.18534	0.0399759	0.968112	NA
APOBEC1	0	NA	NA	NA	NA	NA
APOBEC2	2.23474	0.877819	0.591927	1.48299	0.138078	0.287894
APOBEC3A	9.45764	-0.361937	0.52919	-0.683945	0.49401	0.668734
APOBEC3A_B	0.0564478	-0.83259	3.18229	-0.261632	0.793605	NA
APOBEC3B	187.558	0.305059	0.160711	1.89819	0.0576714	0.153432
APOBEC3B-AS1	10.6195	0.285728	0.609725	0.468618	0.639343	0.783628
APOBEC3C	647.537	0.773853	0.17044	4.54033	5.61659e-06	0.000102283
APOBEC3D	48.4556	0.511448	0.274827	1.86098	0.0627469	0.163239
APOBEC3F	429.022	0.495582	0.131203	3.77722	0.000158592	0.00160248
APOBEC3G	214.261	0.401758	0.146362	2.74496	0.00605185	0.0280474
APOBEC3H	22.0579	1.60458	0.322915	4.96905	6.72834e-07	1.70021e-05
APOBEC4	0.113068	-0.90062	3.1798	-0.283232	0.776999	NA
APOBR	0.989142	-0.822423	0.989185	-0.831415	0.405739	NA
APOC1	14.998	0.12252	0.333496	0.36738	0.713336	0.837694
APOC1P1	2.75508	-0.675445	0.604645	-1.11709	0.263954	0.448283
APOC2	3.02008	0.51363	0.574975	0.89331	0.371691	0.558413
APOC3	0	NA	NA	NA	NA	NA
APOC4	0.79095	-0.468406	1.21237	-0.386355	0.699234	NA
APOC4-APOC2	0.0560281	-0.763485	3.1805	-0.240052	0.81029	NA
APOD	0.4966	1.68464	1.44819	1.16328	0.244718	NA
APOE	45.3052	-0.250359	0.284956	-0.878591	0.379623	0.565388
APOF	2.47339	-0.719219	0.589443	-1.22017	0.222402	0.398767
APOH	31.9389	-0.535731	0.201568	-2.65781	0.00786493	0.0345856
APOL1	11248.8	0.0145118	0.138234	0.10498	0.916392	0.958999
APOL2	1463.06	0.313274	0.189966	1.64911	0.0991251	0.226851
APOL3	53.1915	1.29809	0.257549	5.04017	4.65111e-07	1.2415e-05
APOL4	76.4995	-0.0707543	0.174687	-0.405036	0.685451	0.81785
APOL5	0.180234	-0.853601	2.36054	-0.361613	0.717641	NA
APOL6	1651.6	0.0172739	0.1872	0.0922755	0.926479	0.964768
APOLD1	93.0799	0.796282	0.198188	4.01781	5.87418e-05	0.000709473
APOM	40.854	-0.0421126	0.209452	-0.201061	0.840651	0.917735
APOO	243.751	-0.179713	0.109926	-1.63485	0.102081	0.231591
APOOL	577.55	-0.0790147	0.0915473	-0.863103	0.388081	0.573064
APOOP5	0.259734	0.0787743	1.95364	0.0403218	0.967837	NA
APOPT1	456.47	-0.134752	0.121674	-1.10748	0.268084	0.452885
APP	26600.7	-0.0798639	0.0942709	-0.847174	0.396898	0.581113
APPBP2	1292.63	0.319892	0.120024	2.66522	0.00769372	0.0339759
APPL1	892.834	-0.306148	0.116965	-2.61744	0.00885931	0.0379033
APPL2	778.463	0.324426	0.114626	2.8303	0.00465049	0.0229605
APRT	490.836	0.163116	0.109331	1.49195	0.135713	0.284246
APTR	135.014	0.0244867	0.133991	0.18275	0.854994	0.926244
APTX	420.05	-0.086694	0.0881665	-0.983298	0.325461	0.513035
AQP1	35.4877	0.926078	0.278402	3.3264	0.000879747	0.0062767
AQP10	0.0322824	0.127337	3.18534	0.0399759	0.968112	NA
AQP11	38.5362	1.07136	0.205013	5.22583	1.73379e-07	5.44902e-06
AQP12A	0	NA	NA	NA	NA	NA
AQP12B	0	NA	NA	NA	NA	NA
AQP2	0.130003	0.523165	3.18445	0.164288	0.869505	NA
AQP3	53.1585	-0.37918	0.310491	-1.22123	0.222001	0.398162
AQP4	3.01588	-1.98661	0.70617	-2.81322	0.00490475	0.0239262
AQP4-AS1	2.38997	0.871102	0.755215	1.15345	0.248726	0.430593
AQP5	0	NA	NA	NA	NA	NA
AQP6	2.80506	-0.255871	0.530552	-0.482274	0.629612	0.776596
AQP7	0.282582	0.712172	1.72706	0.412361	0.680075	NA
AQP7P1	0.784699	1.50098	1.17521	1.27721	0.20153	NA
AQP7P3	21.6353	0.444197	0.268438	1.65475	0.097976	0.224808
AQP8	0.153418	0.148651	3.18427	0.046683	0.962766	NA
AQP9	192.024	-1.98562	0.271424	-7.31555	2.56323e-13	4.08648e-11
AQR	1280.15	0.068006	0.0949991	0.71586	0.474078	0.651041
AR	408.937	-0.510029	0.13127	-3.88533	0.000102189	0.00111172
ARAF	1124.52	0.0769937	0.164119	0.469135	0.638973	0.783395
ARAP1	489.467	-0.250206	0.133026	-1.88088	0.0599882	0.158078
ARAP2	381.428	-0.0684986	0.197511	-0.346808	0.728735	0.847226
ARAP3	283.758	0.260572	0.173666	1.50042	0.133505	0.2811
ARC	5.19348	-0.479979	0.465903	-1.03021	0.30291	0.490457
ARCN1	8177.69	-0.344766	0.105363	-3.27216	0.00106728	0.00732231
AREG	37.779	0.589975	0.247199	2.38664	0.0170032	0.061685
AREL1	945.955	0.19019	0.085139	2.23388	0.0254912	0.0836525
ARF1	10958.3	-0.0988008	0.0827304	-1.19425	0.23238	0.410687
ARF3	3609.5	0.218458	0.0836778	2.6107	0.0090356	0.0384886
ARF4	11029.1	-0.108943	0.145161	-0.7505	0.452953	0.632742
ARF5	1215.25	0.0754821	0.122554	0.61591	0.537954	0.706873
ARF6	1301.47	-0.293196	0.0878716	-3.33664	0.000847978	0.00608718
ARFGAP1	1283.72	-0.268593	0.161913	-1.65887	0.0971417	0.22342
ARFGAP2	196.391	0.461939	0.227741	2.02835	0.0425244	0.122535
ARFGAP3	2049.91	-0.473447	0.116937	-4.04872	5.14982e-05	0.000638107
ARFGEF1	1077.31	-0.317901	0.113485	-2.80127	0.00509018	0.0246253
ARFGEF2	2166.4	-0.353057	0.0990047	-3.56606	0.00036239	0.00310921
ARFGEF3	507.986	-0.303636	0.118639	-2.55933	0.0104874	0.043052
ARFIP1	477.522	-0.13892	0.1308	-1.06208	0.2882	0.475104
ARFIP2	975.92	-0.230263	0.120467	-1.91141	0.0559517	0.149996
ARFRP1	73.345	0.911933	0.274506	3.32209	0.000893455	0.00635382
ARG1	0.433313	0.23568	1.37466	0.171445	0.863874	NA
ARG2	470.285	-0.326621	0.136962	-2.38476	0.0170903	0.0618752
ARGFX	22.8986	-0.153012	0.250887	-0.609886	0.541938	0.709674
ARGFXP2	2.22324	-1.09635	0.678804	-1.61512	0.106284	0.238221
ARGLU1	369.914	0.317705	0.153802	2.06567	0.0388599	0.114728
ARHGAP1	4065.97	0.346436	0.16101	2.15164	0.0314257	0.0980051
ARHGAP10	155.798	-0.154403	0.144273	-1.07022	0.284521	0.470904
ARHGAP11A	918.527	-0.516802	0.183186	-2.82118	0.00478476	0.0234714
ARHGAP11B	84.2793	-0.420496	0.226813	-1.85393	0.0637495	0.165308
ARHGAP12	740.116	-0.206041	0.128038	-1.60923	0.107567	0.240152
ARHGAP15	0.761549	-0.0160196	1.245	-0.0128671	0.989734	NA
ARHGAP17	1856.27	0.430517	0.134272	3.20631	0.00134449	0.0087848
ARHGAP18	696.863	0.363201	0.125482	2.89444	0.00379836	0.0196669
ARHGAP19	364.046	-0.577439	0.128469	-4.49479	6.96397e-06	0.000123236
ARHGAP19-SLIT1	3.25441	1.23014	1.89869	0.64789	0.517056	0.689186
ARHGAP20	0.519053	-1.20324	1.57379	-0.764545	0.444542	NA
ARHGAP21	4367.06	-0.150883	0.116108	-1.2995	0.193772	0.363131
ARHGAP22	86.3802	-0.137329	0.167545	-0.819654	0.412413	0.596159
ARHGAP23	815.364	0.128931	0.114267	1.12833	0.25918	0.443005
ARHGAP24	138.499	1.21821	0.136393	8.93157	4.20005e-19	2.04601e-16
ARHGAP25	0.183563	0.386586	2.37141	0.163019	0.870503	NA
ARHGAP26	592.3	-0.295609	0.115345	-2.56283	0.0103823	0.0427405
ARHGAP26-AS1	0.324243	0.0577249	1.65604	0.0348571	0.972194	NA
ARHGAP26-IT1	0	NA	NA	NA	NA	NA
ARHGAP27	333.087	-0.0367851	0.164387	-0.223771	0.822935	0.907409
ARHGAP28	236.164	1.12811	0.368972	3.05744	0.00223239	0.0129778
ARHGAP29	4037.51	0.0320569	0.165507	0.193689	0.84642	0.921108
ARHGAP30	3.19821	0.752547	0.546928	1.37595	0.168837	0.330518
ARHGAP31	925.895	0.159695	0.145718	1.09592	0.273114	0.458994
ARHGAP31-AS1	3.14983	0.372084	0.504348	0.737752	0.460665	0.639539
ARHGAP32	936.175	0.0202165	0.097768	0.206781	0.836181	0.915306
ARHGAP33	177.299	-0.110833	0.239172	-0.463402	0.643076	0.786399
ARHGAP35	3887.37	0.0110524	0.121377	0.091059	0.927446	0.965259
ARHGAP36	0.0841314	0.307783	3.18533	0.0966249	0.923024	NA
ARHGAP39	43.0762	0.565856	0.183208	3.0886	0.002011	0.012016
ARHGAP4	5.2414	0.873349	0.544956	1.60261	0.109022	0.242629
ARHGAP40	0.533343	-0.658247	1.40867	-0.467284	0.640297	NA
ARHGAP42	676.98	0.062354	0.134229	0.464536	0.642264	0.785945
ARHGAP44	7.08943	0.348276	0.393137	0.88589	0.375677	0.561965
ARHGAP5	2072.88	-0.000768122	0.166617	-0.0046101	0.996322	0.998534
ARHGAP5-AS1	63.5953	0.713072	0.250355	2.84825	0.0043961	0.0220081
ARHGAP6	48.7125	-0.597905	0.150695	-3.96765	7.25838e-05	0.000837986
ARHGAP8	74.0525	-0.855616	0.228647	-3.74209	0.0001825	0.00179729
ARHGAP9	2.1005	-0.800523	0.74077	-1.08066	0.279846	0.465947
ARHGDIA	4185.77	-0.172154	0.159489	-1.07941	0.280406	0.466553
ARHGDIB	228.815	-0.0510898	0.198384	-0.25753	0.79677	0.891529
ARHGDIG	0.395453	-0.122491	2.29428	-0.0533898	0.957421	NA
ARHGEF1	661.468	0.0642757	0.132751	0.484182	0.628257	0.775952
ARHGEF10	1398.18	-0.0515554	0.101956	-0.505661	0.613095	0.764005
ARHGEF10L	251.732	0.00540488	0.144808	0.0373245	0.970226	0.987571
ARHGEF11	1020.47	0.418278	0.107011	3.90873	9.27828e-05	0.00102331
ARHGEF12	2383.73	-0.13188	0.0777784	-1.69559	0.0899638	0.211671
ARHGEF15	0.0776951	-0.274829	3.18307	-0.0863408	0.931196	NA
ARHGEF16	95.029	-0.048783	0.192676	-0.253187	0.800124	0.893418
ARHGEF17	755.35	0.367605	0.179794	2.04459	0.040895	0.119089
ARHGEF18	315.299	0.132482	0.126307	1.04889	0.294229	0.481747
ARHGEF19	60.0248	0.542506	0.185637	2.92241	0.00347334	0.0183968
ARHGEF2	2083.51	-0.117108	0.09643	-1.21444	0.224582	0.401068
ARHGEF25	68.362	0.58824	0.204184	2.88093	0.00396507	0.0202845
ARHGEF26	9.70684	-0.0547158	0.298189	-0.183494	0.854411	0.92584
ARHGEF26-AS1	68.7956	-0.351738	0.159549	-2.20458	0.0274837	0.0887462
ARHGEF28	367.741	-0.174754	0.140561	-1.24326	0.213771	0.387924
ARHGEF3	269.902	0.0971714	0.121101	0.802398	0.422323	0.604775
ARHGEF3-AS1	0	NA	NA	NA	NA	NA
ARHGEF33	2.70126	-0.0469575	0.620232	-0.0757095	0.93965	0.972249
ARHGEF34P	302.478	-0.32953	0.254178	-1.29646	0.194819	0.364547
ARHGEF35	135.633	-0.511941	0.196533	-2.60486	0.00919119	0.0389809
ARHGEF37	56.0008	-0.16312	0.21046	-0.775065	0.438301	0.618631
ARHGEF38	0.12943	0.507275	3.01008	0.168525	0.86617	NA
ARHGEF38-IT1	0	NA	NA	NA	NA	NA
ARHGEF39	177.327	-0.313391	0.168601	-1.85877	0.0630592	0.163881
ARHGEF4	3.2763	-0.4178	0.553611	-0.754681	0.45044	0.630286
ARHGEF40	283.533	0.466048	0.19593	2.37865	0.0173764	0.0625937
ARHGEF5	807.464	-0.635303	0.129986	-4.88746	1.02145e-06	2.45409e-05
ARHGEF6	517.857	0.0643551	0.114356	0.562763	0.573596	0.735254
ARHGEF7	1917.86	-0.0609671	0.063982	-0.952879	0.340651	0.528392
ARHGEF7-AS1	0	NA	NA	NA	NA	NA
ARHGEF7-AS2	0	NA	NA	NA	NA	NA
ARHGEF9	136.544	0.30124	0.121375	2.4819	0.0130685	0.0508389
ARHGEF9-IT1	0	NA	NA	NA	NA	NA
ARID1A	2587.59	-0.0149274	0.118582	-0.125882	0.899825	0.949851
ARID1B	1396.84	0.0762445	0.112782	0.676035	0.499018	0.673538
ARID2	864.754	0.346178	0.0715682	4.83703	1.31792e-06	3.04913e-05
ARID3A	89.367	-0.219306	0.219927	-0.997175	0.31868	0.506221
ARID3B	261.972	-0.795588	0.160737	-4.94962	7.43568e-07	1.85226e-05
ARID3C	1.44023	-0.206472	0.761538	-0.271125	0.786295	NA
ARID4A	158.792	-0.0483199	0.100168	-0.48239	0.629529	0.776596
ARID4B	457.467	-0.132925	0.162367	-0.818666	0.412977	0.596768
ARID5A	147.495	0.0278627	0.203578	0.136865	0.891137	0.945711
ARID5B	782.219	-0.0340105	0.167018	-0.203633	0.83864	0.916897
ARIH1	1994.66	0.103929	0.113116	0.918784	0.358209	0.54521
ARIH2	747.548	-0.283908	0.100617	-2.82168	0.00477724	0.0234608
ARIH2OS	20.1068	-0.0393347	0.291745	-0.134826	0.89275	0.946277
ARL1	1133.61	0.410208	0.13086	3.13471	0.00172023	0.0106562
ARL10	1.65891	0.936465	0.774034	1.20985	0.226336	0.403216
ARL11	7.77547	0.130251	0.38566	0.337736	0.735562	0.852018
ARL13A	1.05353	0.682482	0.925158	0.737693	0.460701	NA
ARL13B	216.44	-0.123114	0.118827	-1.03608	0.300165	0.48804
ARL14	7.03831	-0.81325	0.521658	-1.55897	0.119003	0.258223
ARL14EP	337.598	0.0920033	0.185904	0.494897	0.620673	0.769947
ARL14EPL	9.79376	-1.03399	0.295722	-3.49649	0.00047142	0.00382391
ARL15	95.5901	0.512726	0.164539	3.11614	0.00183237	0.01115
ARL16	595.745	0.104551	0.0869946	1.20182	0.229435	0.40705
ARL17A	461.962	0.479605	0.123225	3.89212	9.93714e-05	0.00108443
ARL17B	8.72978	0.51171	0.457328	1.11891	0.263178	0.447466
ARL2	445.029	-0.0487109	0.125832	-0.387111	0.698674	0.827211
ARL2-SNX15	1.82513	0.00262156	3.07496	0.000852552	0.99932	0.999605
ARL2BP	1871.91	0.0113532	0.120125	0.0945117	0.924703	0.963777
ARL3	347.067	-0.173858	0.10753	-1.61684	0.105913	0.237641
ARL4A	306.545	-0.479273	0.122087	-3.92567	8.64895e-05	0.000966341
ARL4C	4334.51	0.452235	0.135003	3.3498	0.000808689	0.00586032
ARL4D	160.663	0.892567	0.113176	7.88655	3.10664e-15	7.56682e-13
ARL5A	609.946	0.140874	0.186557	0.755123	0.450175	0.630116
ARL5B	543.021	-0.386306	0.207075	-1.86554	0.062106	0.162058
ARL5C	0	NA	NA	NA	NA	NA
ARL6	67.6572	0.150052	0.188835	0.79462	0.426835	0.608772
ARL6IP1	9311.75	-0.324445	0.126981	-2.55505	0.0106171	0.0434961
ARL6IP4	629.577	0.0423664	0.109896	0.385513	0.699858	0.828053
ARL6IP5	2664.61	0.277277	0.0830114	3.34023	0.000837098	0.00602201
ARL6IP6	543.031	-0.505579	0.132138	-3.82615	0.00013016	0.00134987
ARL8A	1076.88	-0.137734	0.0977975	-1.40836	0.159023	0.317486
ARL8B	2056.89	0.0484586	0.169661	0.28562	0.775169	0.876957
ARL9	12.3455	-0.243748	0.364379	-0.668943	0.503532	0.677961
ARMC1	838.219	-0.0385794	0.187796	-0.205433	0.837234	0.916028
ARMC10	1826.65	-0.138571	0.15315	-0.904801	0.365571	0.552578
ARMC12	3.14593	0.618158	0.566084	1.09199	0.274837	0.460962
ARMC2	35.0237	0.231579	0.197915	1.17009	0.241964	0.4226
ARMC2-AS1	0.295941	0.196155	1.68778	0.116221	0.907477	NA
ARMC3	0.475509	-0.684626	1.26551	-0.540986	0.588517	NA
ARMC4	3.66287	0.0529874	0.531422	0.0997088	0.920576	0.961132
ARMC5	173.804	-0.157353	0.183027	-0.859721	0.389943	0.574899
ARMC6	197.574	-0.0129784	0.154735	-0.0838749	0.933156	0.968558
ARMC7	179.543	0.374373	0.157683	2.37421	0.0175865	0.0632126
ARMC8	1268.02	0.148306	0.132238	1.12152	0.262068	0.44616
ARMC9	639.564	0.799662	0.0976246	8.19119	2.58661e-16	7.56024e-14
ARMCX1	0.508126	0.331476	1.26622	0.261783	0.793488	NA
ARMCX2	120.476	0.614802	0.214633	2.86443	0.00417754	0.0211678
ARMCX3	491.955	0.224148	0.130112	1.72273	0.0849381	0.203159
ARMCX4	20.5593	0.380091	0.261983	1.45082	0.14683	0.300848
ARMCX5	144.754	0.0272911	0.135231	0.201811	0.840064	0.917358
ARMCX5-GPRASP2	39.6896	0.870823	0.214033	4.06864	4.72888e-05	0.000595336
ARMCX6	489.542	0.0461159	0.0751263	0.613845	0.539318	0.707936
ARMS2	0.809048	0.884856	1.04713	0.845028	0.398095	NA
ARMT1	388.612	-0.128909	0.137234	-0.939337	0.347558	0.535364
ARNT	1420.7	0.163937	0.0601974	2.72332	0.00646286	0.0295066
ARNT2	715.134	0.635979	0.147602	4.30874	1.64186e-05	0.000248861
ARNTL	289.972	-0.124318	0.134041	-0.927465	0.353685	0.540766
ARNTL2	862.856	-0.559673	0.202706	-2.76101	0.00576234	0.0271141
ARNTL2-AS1	0.316251	-0.355221	2.1123	-0.168168	0.866451	NA
ARPC1A	7083.73	0.152061	0.0784692	1.93785	0.0526417	0.14364
ARPC1B	5858.81	-0.267946	0.0786732	-3.40581	0.000659671	0.00497363
ARPC2	6876.94	-0.236866	0.0565189	-4.19091	2.77837e-05	0.000384213
ARPC3	9789.11	-0.170448	0.120059	-1.4197	0.155696	0.3128
ARPC4	1590.23	0.156638	0.110425	1.4185	0.156046	0.313289
ARPC4-TTLL3	143.311	-0.246019	0.278199	-0.884325	0.376521	0.562468
ARPC5	4789.19	0.18264	0.169485	1.07762	0.281204	0.467483
ARPC5L	412.701	0.0314853	0.11451	0.274957	0.783349	0.882285
ARPIN	252.856	0.569312	0.17819	3.19497	0.00139848	0.00905988
ARPP19	5814.03	0.0594741	0.0924037	0.643634	0.519813	0.691179
ARPP21	1.72173	-0.022081	0.78173	-0.0282463	0.977466	0.991086
ARR3	2.67718	0.538652	0.6334	0.850414	0.395095	0.579836
ARRB1	143.356	0.587933	0.134431	4.37349	1.22278e-05	0.000195122
ARRB2	367.039	0.0184497	0.140656	0.131169	0.895642	0.947704
ARRDC1	231.537	0.217929	0.18746	1.16254	0.245018	0.426024
ARRDC1-AS1	149.141	0.536236	0.181373	2.95654	0.00311109	0.0168518
ARRDC2	143.558	-0.197523	0.164903	-1.19782	0.230988	0.408968
ARRDC3	1101.89	-0.613791	0.171783	-3.57305	0.000352847	0.00304372
ARRDC3-AS1	93.8406	0.238232	0.150694	1.58089	0.113903	0.249939
ARRDC4	2006.58	0.410375	0.167277	2.45326	0.0141567	0.0540392
ARRDC5	0.285149	-0.518474	2.18319	-0.237484	0.812281	NA
ARSA	585.612	0.343732	0.198754	1.72943	0.0837314	0.201144
ARSB	971.145	-0.444278	0.176385	-2.51879	0.0117758	0.0470094
ARSD	703.353	0.247146	0.112729	2.19239	0.0283513	0.0906632
ARSE	157.904	-0.356852	0.125727	-2.83831	0.00453527	0.0225567
ARSF	1.5719	1.54916	0.846892	1.82923	0.0673655	0.171888
ARSG	52.1499	0.901163	0.170226	5.29392	1.19723e-07	3.93918e-06
ARSH	0.0167135	0.127337	3.18534	0.0399759	0.968112	NA
ARSI	2.33458	1.72648	0.636732	2.71147	0.00669846	0.030425
ARSJ	611.037	0.267332	0.102864	2.59889	0.00935267	0.0394463
ARSK	304.348	0.0614277	0.167853	0.365961	0.714394	0.8384
ART1	0.0501406	0.391847	3.18473	0.123039	0.902076	NA
ART3	0.57653	0.263297	1.1231	0.234438	0.814645	NA
ART4	0.222984	0.505339	1.99418	0.253407	0.799954	NA
ART5	1.92212	0.357801	0.766517	0.466788	0.640651	0.784691
ARTN	468.481	0.0668516	0.258114	0.259	0.795635	0.890931
ARV1	462.096	0.450046	0.269952	1.66713	0.0954878	0.220733
ARVCF	21.3888	0.959318	0.282396	3.39707	0.000681121	0.00511673
ARX	5.48613	-0.943508	0.431616	-2.18599	0.0288165	0.0917994
AS3MT	24.0343	0.139159	1.10875	0.12551	0.90012	0.949945
ASAH1	2261.56	-0.270988	0.0814539	-3.32689	0.000878197	0.0062733
ASAH2	4.99725	0.789146	0.624412	1.26382	0.206293	0.378546
ASAH2B	25.0812	0.323512	0.216652	1.49323	0.135377	0.283813
ASAP1	9682.38	-0.0377702	0.0655945	-0.575814	0.564741	0.728439
ASAP1-IT1	0.0562892	0.296477	3.18497	0.0930862	0.925835	NA
ASAP1-IT2	16.6226	-0.0294757	0.267682	-0.110115	0.912318	0.956383
ASAP2	2604.19	0.0198725	0.0677969	0.293117	0.769433	0.874016
ASAP3	142.314	0.572657	0.138726	4.12796	3.65999e-05	0.000482959
ASB1	664.608	-0.17828	0.0979505	-1.8201	0.068743	0.174641
ASB10	0.0762523	-0.471925	3.18229	-0.148297	0.882108	NA
ASB11	2.40988	-0.283216	0.633904	-0.446781	0.655033	0.79552
ASB12	0.909584	-0.721377	1.34975	-0.534453	0.593028	NA
ASB13	88.4664	0.517337	0.28	1.84764	0.064655	0.16694
ASB14	3.99705	1.30447	0.503725	2.58963	0.00960778	0.040396
ASB15	0.0322824	0.127337	3.18534	0.0399759	0.968112	NA
ASB16	5.87426	0.262196	0.455152	0.576063	0.564572	0.728383
ASB16-AS1	86.4163	0.598499	0.178698	3.34922	0.000810409	0.00586794
ASB17	0	NA	NA	NA	NA	NA
ASB18	0.0869302	0.523165	3.18445	0.164288	0.869505	NA
ASB2	6.01059	-1.05942	0.410121	-2.58318	0.00978932	0.0409335
ASB3	77.1391	-0.214223	0.286881	-0.74673	0.455227	0.634704
ASB4	10.4961	-0.258168	0.324614	-0.795308	0.426434	0.608493
ASB5	3.44119	-1.3313	0.489811	-2.71799	0.00656798	0.029902
ASB6	584.445	-0.115017	0.139515	-0.824404	0.40971	0.593956
ASB7	453.09	-0.138873	0.0914244	-1.51899	0.128766	0.27375
ASB8	218.114	0.257955	0.13056	1.97576	0.0481821	0.134549
ASB9	32.4043	1.02606	0.32219	3.18465	0.00144932	0.00930742
ASB9P1	0.430174	-0.459616	1.33533	-0.344197	0.730698	NA
ASCC1	882.9	-0.322829	0.110363	-2.92516	0.00344283	0.018285
ASCC2	889.862	-0.173435	0.101965	-1.70093	0.0889567	0.210105
ASCC3	1070.33	-0.00177382	0.1324	-0.0133974	0.989311	0.996382
ASCL1	0.31151	-0.116634	1.83196	-0.0636661	0.949236	NA
ASCL2	0	NA	NA	NA	NA	NA
ASCL3	0.0925186	-0.274829	3.18307	-0.0863408	0.931196	NA
ASCL4	0	NA	NA	NA	NA	NA
ASCL5	3.07341	0.525013	0.743602	0.706041	0.480163	0.655983
ASF1A	456.83	0.303367	0.203132	1.49345	0.135321	0.28373
ASF1B	1091.97	-0.304726	0.1865	-1.63392	0.102275	0.231836
ASGR1	4.68126	0.958087	0.583405	1.64223	0.100541	0.229195
ASGR2	0.481051	-0.226509	1.29953	-0.1743	0.86163	NA
ASH1L	2922.73	-0.110781	0.105777	-1.04731	0.294958	0.482372
ASH1L-AS1	19.7875	0.308355	0.223122	1.382	0.166971	0.328395
ASH2L	359.92	0.19486	0.0925143	2.10627	0.0351807	0.106631
ASIC1	124.117	0.472753	0.13924	3.39523	0.000685713	0.00514564
ASIC2	4.06203	0.239993	0.517989	0.463316	0.643138	0.786399
ASIC3	78.4695	0.519086	0.255756	2.02962	0.0423954	0.122349
ASIC4	26.6662	-0.342498	0.341268	-1.00361	0.315569	0.503378
ASIC5	0.0855716	-0.237524	3.18475	-0.0745818	0.940547	NA
ASIP	1.09942	0.692606	0.954483	0.725635	0.468063	NA
ASL	223.987	0.432426	0.230845	1.87324	0.0610357	0.159948
ASMT	23.5817	-0.0966354	0.258721	-0.373511	0.708768	0.83443
ASMTL	256.059	0.275277	0.154218	1.78498	0.0742642	0.184498
ASMTL-AS1	45.292	0.175061	0.24137	0.725282	0.468279	0.64658
ASNA1	943.985	-0.057466	0.0963128	-0.59666	0.550734	0.717208
ASNS	1994.6	-0.837042	0.186518	-4.48774	7.19833e-06	0.000126363
ASNSD1	285.716	0.0561614	0.152783	0.36759	0.713179	0.837694
ASPA	0.933752	-0.123869	0.916398	-0.135169	0.892478	NA
ASPDH	0.250976	1.12903	1.94912	0.579249	0.562421	NA
ASPG	0.110946	0.103554	3.16278	0.0327415	0.973881	NA
ASPH	14981.7	-0.351291	0.130587	-2.69008	0.00714349	0.0320315
ASPHD1	239.211	0.366975	0.19296	1.90182	0.0571943	0.152588
ASPHD2	101.211	0.561969	0.128314	4.37963	1.18881e-05	0.000191092
ASPM	954.945	-0.527835	0.209879	-2.51496	0.0119047	0.0473839
ASPN	0.374637	1.20243	1.20852	0.994958	0.319757	NA
ASPRV1	1.81863	0.861946	0.741159	1.16297	0.244841	0.425843
ASPSCR1	163.011	0.0181527	0.156188	0.116223	0.907476	0.95404
ASRGL1	17.6585	-0.563066	0.292273	-1.9265	0.0540415	0.14639
ASS1	596.469	0.145156	0.224583	0.646334	0.518063	0.690153
ASTE1	199.725	0.298767	0.133196	2.24305	0.0248933	0.0822757
ASTL	0	NA	NA	NA	NA	NA
ASTN1	0.356045	-0.455377	1.84665	-0.246596	0.805221	NA
ASTN2	326.851	-0.171579	0.143544	-1.19531	0.231965	0.410045
ASTN2-AS1	0.146581	0.523165	3.18445	0.164288	0.869505	NA
ASUN	540.091	-0.0484802	0.204493	-0.237075	0.812598	0.901063
ASXL1	2031.36	-0.250419	0.0846669	-2.9577	0.00309944	0.0168125
ASXL2	2140.1	-0.285326	0.105395	-2.70722	0.00678492	0.0307381
ASXL3	0.0282239	-0.438516	3.18392	-0.137729	0.890455	NA
ASZ1	0	NA	NA	NA	NA	NA
ATAD1	1104.52	0.111515	0.149865	0.744102	0.456815	0.636109
ATAD2	1439.09	-0.775242	0.122568	-6.32502	2.53201e-10	1.83487e-08
ATAD2B	150.455	0.421012	0.121928	3.45296	0.000554476	0.00432555
ATAD3A	168.814	-0.0624648	0.160636	-0.388859	0.697381	0.826285
ATAD3B	119.365	-0.286629	0.172167	-1.66483	0.0959464	0.221276
ATAD3C	47.1233	0.0377007	0.178356	0.21138	0.832591	0.913143
ATAD5	142.154	-0.545846	0.170769	-3.19639	0.00139158	0.00902185
ATAT1	392.984	0.262769	0.144318	1.82076	0.0686427	0.17445
ATCAY	22.2694	-0.260068	0.263421	-0.98727	0.32351	0.510887
ATE1	552.351	-0.0464492	0.102412	-0.453552	0.650152	0.79173
ATE1-AS1	3.16284	1.64909	0.83233	1.9813	0.047558	0.133214
ATF1	431.581	0.265669	0.0891423	2.98028	0.00287989	0.0158024
ATF2	2688.28	-0.210223	0.137388	-1.53014	0.125982	0.2694
ATF3	892.936	-1.17085	0.18847	-6.21239	5.21833e-10	3.35216e-08
ATF4	12773.1	-0.51309	0.124569	-4.11894	3.80619e-05	0.000499993
ATF5	467.292	0.512069	0.130911	3.91158	9.1693e-05	0.00101452
ATF6	2920.6	-0.136295	0.108878	-1.25182	0.210636	0.384143
ATF6B	1534.1	0.349469	0.149435	2.33861	0.0193558	0.0681886
ATF7	2062.49	-0.248307	0.118885	-2.08863	0.0367407	0.110141
ATF7IP	1773.82	-0.324336	0.102741	-3.15684	0.00159489	0.0100214
ATF7IP2	91.4491	0.418549	0.250296	1.67221	0.094482	0.218852
ATG10	58.3116	-0.0312974	0.164351	-0.190431	0.848972	0.922512
ATG101	231.294	-0.219009	0.144035	-1.52052	0.128379	0.273114
ATG12	1181.76	0.104379	0.151951	0.686926	0.492129	0.667057
ATG13	925.156	-0.238606	0.101495	-2.35091	0.0187278	0.0664978
ATG14	202.492	-0.230187	0.125899	-1.82835	0.0674974	0.17209
ATG16L1	477.06	-0.112599	0.0700291	-1.60789	0.10786	0.240685
ATG16L2	174.49	0.155545	0.250889	0.619977	0.535273	0.704102
ATG2A	255.222	0.0301461	0.206112	0.14626	0.883716	0.94186
ATG2B	489.713	-0.00103545	0.115466	-0.0089676	0.992845	0.997378
ATG3	856.042	-0.242753	0.116213	-2.08887	0.0367196	0.110096
ATG4A	119.454	-0.147568	0.184207	-0.801097	0.423075	0.60549
ATG4B	1069.05	0.193105	0.122009	1.58271	0.113487	0.249554
ATG4C	109.941	0.256709	0.223328	1.14947	0.250362	0.432625
ATG4D	140.751	-0.17548	0.265604	-0.660682	0.508817	0.681778
ATG5	680.214	-0.359149	0.144552	-2.48457	0.0129707	0.0505647
ATG7	453.85	0.328999	0.120996	2.71909	0.00654626	0.0298187
ATG9A	1487.14	0.209798	0.123413	1.69996	0.0891379	0.210431
ATG9B	13.5393	0.379453	0.303491	1.25029	0.211192	0.384717
ATHL1	270.405	0.307125	0.252923	1.2143	0.224632	0.401093
ATIC	2008.43	-0.178039	0.0955475	-1.86336	0.0624121	0.162657
ATL1	192.256	-0.131381	0.124736	-1.05327	0.292217	0.479922
ATL2	1196.76	-0.343322	0.167455	-2.05024	0.0403412	0.11795
ATL3	2248.09	0.0915047	0.0818056	1.11856	0.263327	0.447525
ATM	1500.86	0.00623661	0.100617	0.0619835	0.950576	0.977383
ATMIN	1574.47	0.46058	0.12783	3.60307	0.000314482	0.00277978
ATN1	3742.67	0.0805605	0.166232	0.484626	0.627942	0.775726
ATOH1	0	NA	NA	NA	NA	NA
ATOH7	0.599705	1.33181	1.31491	1.01285	0.31113	NA
ATOH8	22.2961	-0.610936	0.366429	-1.66727	0.0954605	0.220711
ATOX1	1709.36	0.240004	0.137402	1.74673	0.0806841	0.195906
ATP10A	190.171	0.268344	0.165558	1.62084	0.105052	0.236236
ATP10B	1.07123	-0.247337	0.814494	-0.30367	0.761379	NA
ATP10D	995.172	-0.419737	0.148975	-2.81751	0.00483979	0.0236712
ATP11A	2388.43	-0.0168895	0.115149	-0.146674	0.883389	0.94186
ATP11A-AS1	0.61453	0.51854	1.22386	0.423694	0.671789	NA
ATP11AUN	0	NA	NA	NA	NA	NA
ATP11B	1744.96	-0.178603	0.109064	-1.6376	0.101506	0.230884
ATP11C	609.266	-0.00794329	0.148966	-0.0533229	0.957475	0.980968
ATP12A	0	NA	NA	NA	NA	NA
ATP13A1	859.848	0.21787	0.157176	1.38615	0.165702	0.326703
ATP13A2	632.973	0.527641	0.161366	3.26984	0.00107607	0.00736586
ATP13A3	13561.5	-0.193425	0.134265	-1.44063	0.14969	0.30518
ATP13A4	10.9927	-0.855192	0.333564	-2.5638	0.0103534	0.0426614
ATP13A4-AS1	0.840156	-1.17095	0.857789	-1.36508	0.172227	NA
ATP13A5	0.140647	-1.06864	2.51186	-0.425437	0.670519	NA
ATP13A5-AS1	0.19014	0.869338	2.73561	0.317786	0.750647	NA
ATP1A1	7727.92	-0.232198	0.0814621	-2.85038	0.00436666	0.021892
ATP1A1-AS1	25.7422	0.343811	0.261938	1.31256	0.18933	0.358014
ATP1A2	5.19046	-0.0901715	0.426038	-0.211651	0.832379	0.913081
ATP1A3	42.142	-0.115036	0.185202	-0.621136	0.53451	0.703412
ATP1A4	0.332735	-1.49601	2.36715	-0.631985	0.527397	NA
ATP1B1	14037.1	0.000547401	0.112049	0.00488536	0.996102	0.998485
ATP1B2	9.26202	0.689048	0.47904	1.4384	0.150322	0.305823
ATP1B3	3332.96	-0.0361066	0.117614	-0.306993	0.758849	0.867871
ATP1B4	7.17982	-0.214978	0.437489	-0.491391	0.62315	0.771705
ATP2A1	126.278	-0.177156	0.245144	-0.722663	0.469887	0.647784
ATP2A1-AS1	30.4095	-0.225005	0.189191	-1.1893	0.23432	0.413271
ATP2A2	11677.9	-0.167824	0.0964958	-1.73918	0.0820033	0.198241
ATP2A3	0.201656	0.315475	2.03673	0.154893	0.876906	NA
ATP2B1	1471.76	-0.20612	0.18773	-1.09796	0.272223	0.457979
ATP2B2	1.02371	-0.712537	0.986253	-0.722469	0.470006	NA
ATP2B2-IT2	0	NA	NA	NA	NA	NA
ATP2B3	0.933766	-0.912876	1.35647	-0.672981	0.50096	NA
ATP2B4	12107.9	0.533842	0.110532	4.82975	1.36705e-06	3.14619e-05
ATP2C1	2422.79	-0.2807	0.1245	-2.25462	0.0241573	0.0804799
ATP2C2	19.5841	-0.0465266	0.321421	-0.144753	0.884906	0.942234
ATP4A	0.061925	-0.192587	3.18235	-0.060517	0.951744	NA
ATP4B	0.0322824	0.127337	3.18534	0.0399759	0.968112	NA
ATP5A1	6309.1	-0.170746	0.0946156	-1.80463	0.0711328	0.178872
ATP5B	10067.4	-0.100647	0.0687656	-1.46362	0.143298	0.295633
ATP5C1	5772.26	-0.134835	0.134115	-1.00537	0.31472	0.502618
ATP5D	651.776	0.176606	0.164564	1.07317	0.283194	0.469502
ATP5E	6033.42	-0.048502	0.154726	-0.313471	0.753923	0.865017
ATP5EP2	4.94192	-0.247244	0.447234	-0.552828	0.580381	0.740336
ATP5F1	3696.05	-0.000569214	0.127131	-0.00447739	0.996428	0.998534
ATP5G1	1492.81	-0.0965611	0.134216	-0.719444	0.471868	0.649489
ATP5G2	4558.74	0.0127766	0.140126	0.0911791	0.92735	0.965217
ATP5G3	4121.66	0.134373	0.115086	1.16758	0.242977	0.423819
ATP5H	3409.21	-0.0570755	0.157929	-0.361401	0.7178	0.840605
ATP5I	3334.95	-0.0757491	0.120903	-0.626527	0.530969	0.700226
ATP5J	914.521	-0.202487	0.161157	-1.25646	0.208949	0.38194
ATP5J2	1605.97	0.249527	0.122032	2.04476	0.0408783	0.119084
ATP5J2-PTCD1	153.035	-0.26307	1.09312	-0.24066	0.809819	0.899303
ATP5L	1861.1	-0.0930963	0.125162	-0.743804	0.456995	0.636209
ATP5L2	4.95149	0.245692	0.428944	0.572783	0.566791	0.730064
ATP5O	3215.02	-0.163182	0.108883	-1.49869	0.133955	0.281775
ATP5S	59.4791	0.0627992	0.136771	0.459156	0.646122	0.788686
ATP5SL	606.791	-0.36963	0.106375	-3.4748	0.000511232	0.00407337
ATP6AP1	6045.78	0.184984	0.13274	1.39359	0.163443	0.323912
ATP6AP1L	24.247	0.3987	0.279933	1.42427	0.154369	0.311025
ATP6AP2	4487.19	0.137314	0.14434	0.951318	0.341443	0.528933
ATP6V0A1	957.116	0.0106624	0.106958	0.0996877	0.920592	0.961132
ATP6V0A2	590.67	-0.107454	0.110563	-0.971877	0.331112	0.51878
ATP6V0A4	33.7186	-0.78908	0.159989	-4.9321	8.13505e-07	2.0009e-05
ATP6V0B	2120.41	-0.187311	0.0865136	-2.16511	0.0303792	0.0954752
ATP6V0C	9040	-0.106014	0.134371	-0.788964	0.430133	0.611696
ATP6V0CP3	0.521003	0.0536271	1.08548	0.0494042	0.960597	NA
ATP6V0D1	1418.71	-0.147711	0.15045	-0.981796	0.3262	0.513839
ATP6V0D2	74.8497	1.80312	0.413444	4.36123	1.29336e-05	0.000203606
ATP6V0E1	5056.67	0.113873	0.12891	0.883346	0.377049	0.562968
ATP6V0E2	202.974	0.603902	0.229741	2.62862	0.00857323	0.0369319
ATP6V0E2-AS1	4.94699	0.895648	0.508264	1.76217	0.0780404	0.191144
ATP6V1A	1551.73	0.44524	0.130647	3.40796	0.000654493	0.00494096
ATP6V1B1	0	NA	NA	NA	NA	NA
ATP6V1B1-AS1	12.84	0.749114	0.314817	2.37952	0.0173352	0.0625786
ATP6V1B2	1927.68	-0.381676	0.137599	-2.77382	0.00554016	0.0263086
ATP6V1C1	1687.84	-0.0657396	0.12146	-0.541246	0.588338	0.745763
ATP6V1C2	55.0283	-0.830626	0.176372	-4.70951	2.4831e-06	5.11104e-05
ATP6V1D	568.529	-0.0586272	0.121705	-0.481714	0.630009	0.776737
ATP6V1E1	4351.57	-0.169813	0.125621	-1.35178	0.176445	0.340896
ATP6V1E2	28.6413	0.592075	0.260818	2.27007	0.0232032	0.0779678
ATP6V1F	1152.52	0.213455	0.134501	1.58702	0.112509	0.248247
ATP6V1G1	2159.8	0.300417	0.13269	2.26405	0.023571	0.0788929
ATP6V1G2	17.4137	0.56212	0.307405	1.8286	0.0674596	0.172028
ATP6V1G2-DDX39B	22.5157	-0.102699	1.17807	-0.0871755	0.930532	0.966979
ATP6V1G3	0.0750654	0.323239	3.1849	0.101491	0.919161	NA
ATP6V1H	1031.58	-0.00577588	0.133403	-0.0432964	0.965465	0.984611
ATP7A	285.91	0.379525	0.147332	2.57599	0.00999541	0.0416167
ATP7B	171.043	0.725317	0.144922	5.00488	5.58971e-07	1.44746e-05
ATP8A1	16.2399	-1.35658	0.270004	-5.0243	5.0527e-07	1.33047e-05
ATP8A2	254.11	-0.807908	0.233458	-3.46061	0.000538959	0.00423465
ATP8B1	1196.62	0.324	0.167437	1.93506	0.0529831	0.144235
ATP8B2	375.001	0.607988	0.152283	3.99249	6.53843e-05	0.000770091
ATP8B3	389.902	-0.15354	0.168365	-0.911945	0.361797	0.548928
ATP8B4	5.64867	0.238448	0.465752	0.511963	0.608677	0.760818
ATP8B5P	2.95486	0.303883	0.583121	0.521132	0.602275	0.756272
ATP9A	308.151	-0.0102854	0.246353	-0.0417505	0.966698	0.985409
ATP9B	311.186	-0.335588	0.210716	-1.59261	0.111248	0.246054
ATPAF1	760.598	0.299068	0.117973	2.53505	0.011243	0.0453573
ATPAF2	203.362	0.291194	0.134947	2.15784	0.0309403	0.0967471
ATPIF1	1299.37	0.0552483	0.135584	0.407484	0.683653	0.816752
ATR	619.001	0.182737	0.112938	1.61803	0.105657	0.237247
ATRAID	4679.12	0.299403	0.0984231	3.042	0.00235015	0.0134953
ATRIP	95.8938	0.298587	0.173448	1.72148	0.0851633	0.203502
ATRN	1847.57	-0.132765	0.102469	-1.29566	0.195093	0.36483
ATRNL1	85.7661	-0.244011	0.190533	-1.28068	0.200307	0.37137
ATRX	686.982	0.0754191	0.144214	0.522967	0.600998	0.755032
ATXN1	1193.07	-0.107962	0.190992	-0.565271	0.571889	0.734204
ATXN10	3608.84	0.113737	0.110035	1.03364	0.301303	0.489165
ATXN1L	742.686	0.0220397	0.0857389	0.257056	0.797135	0.891545
ATXN2	2866.59	-0.0790174	0.130733	-0.604418	0.545566	0.712882
ATXN2L	7663.74	-0.401984	0.157877	-2.54619	0.0108907	0.0442722
ATXN3	180.839	-0.133162	0.138344	-0.962541	0.335778	0.523565
ATXN3L	0	NA	NA	NA	NA	NA
ATXN7	853.412	0.00674745	0.0823047	0.0819813	0.934662	0.969547
ATXN7L1	262.573	0.283825	0.138841	2.04424	0.04093	0.119115
ATXN7L2	115.924	0.0404755	0.172417	0.234754	0.8144	0.90239
ATXN7L3	648.654	-0.0130027	0.114964	-0.113102	0.90995	0.955384
ATXN7L3B	1243.23	0.392085	0.0975434	4.0196	5.82975e-05	0.000704593
ATXN8OS	0.707354	0.497679	1.06064	0.469225	0.638909	NA
AUH	248.959	-0.217777	0.198006	-1.09985	0.271398	0.456874
AUNIP	70.0463	-0.807215	0.155964	-5.17566	2.27106e-07	6.80813e-06
AUP1	2367.09	-0.0260782	0.121154	-0.215249	0.829573	0.911707
AURKA	1737.48	-0.505388	0.162953	-3.10144	0.00192583	0.0116219
AURKAIP1	410.863	0.0854962	0.123403	0.692823	0.488421	0.663833
AURKAPS1	17.4959	-0.413612	0.257518	-1.60615	0.108242	0.241414
AURKB	1106.25	-1.03967	0.106081	-9.80068	1.11836e-22	1.08959e-19
AURKC	39.4941	-0.190291	0.234892	-0.810121	0.41787	0.601164
AUTS2	17.8088	-0.125047	0.311396	-0.401569	0.688001	0.819499
AVEN	101.849	-0.129775	0.125825	-1.03139	0.302357	0.489968
AVIL	12.1735	0.994349	0.35892	2.77039	0.00559885	0.0265299
AVL9	1962.68	-0.457812	0.133066	-3.44049	0.000580655	0.00448984
AVP	0.0167135	0.127337	3.18534	0.0399759	0.968112	NA
AVPI1	151.092	-0.323815	0.14796	-2.18853	0.0286308	0.0913403
AVPR1A	2.984	-0.180244	0.627343	-0.287314	0.773872	0.876365
AVPR1B	0.841065	-1.54291	0.854794	-1.80501	0.0710738	NA
AVPR2	0.634419	-0.447971	1.08754	-0.411914	0.680403	NA
AWAT1	0.169917	-1.31662	3.17779	-0.414318	0.678641	NA
AWAT2	0.164587	-0.0727617	2.45043	-0.0296934	0.976312	NA
AXDND1	5.26423	0.0898028	0.379546	0.236606	0.812963	0.901367
AXIN1	504.59	-0.326602	0.104385	-3.12881	0.00175516	0.0108067
AXIN2	31.769	0.351343	0.204624	1.71702	0.0859763	0.20486
AXL	3545.44	-0.0162293	0.0930541	-0.174407	0.861545	0.930365
AZGP1	27.3846	1.33592	0.26044	5.12947	2.90564e-07	8.35348e-06
AZGP1P1	0	NA	NA	NA	NA	NA
AZI2	835.868	-0.127761	0.12603	-1.01373	0.31071	0.498119
AZIN1	3372.36	-0.369952	0.146372	-2.52749	0.0114882	0.0461027
AZIN1-AS1	8.92169	0.396748	0.426211	0.930873	0.351919	0.539525
AZIN2	51.8904	0.529719	0.232778	2.27564	0.0228677	0.0771299
AZU1	4.85741	0.626956	0.528774	1.18568	0.235749	0.414886
B2M	18431.5	-0.111993	0.117895	-0.949938	0.342144	0.529583
B3GALNT1	282.377	0.140036	0.0976736	1.43372	0.151653	0.307497
B3GALNT2	625.382	-0.196692	0.113479	-1.7333	0.083043	0.200177
B3GALT1	2.06064	0.967715	0.831662	1.16359	0.24459	0.425575
B3GALT2	1.2756	0.663818	0.899463	0.738015	0.460505	NA
B3GALT4	2.99963	0.849298	0.585485	1.45059	0.146895	0.300875
B3GALT5	56.991	-0.256372	0.189352	-1.35394	0.175755	0.339937
B3GALT5-AS1	0.607402	-0.661619	1.05331	-0.628136	0.529915	NA
B3GALT6	313.556	0.824032	0.232487	3.54441	0.000393487	0.00331741
B3GAT1	0.042783	0.127337	3.18534	0.0399759	0.968112	NA
B3GAT2	0	NA	NA	NA	NA	NA
B3GAT3	688.052	0.0857054	0.129095	0.663895	0.506757	0.680595
B3GLCT	761.563	0.22312	0.0911652	2.44742	0.0143882	0.0546631
B3GNT2	1355.71	-0.0547953	0.159338	-0.343893	0.730926	0.848474
B3GNT3	47.1451	-1.20458	0.191078	-6.30414	2.89801e-10	2.07439e-08
B3GNT4	102.956	0.0225717	0.288344	0.0782803	0.937605	0.970911
B3GNT5	1392.01	-0.251154	0.161603	-1.55414	0.120152	0.26004
B3GNT6	3.45714	-0.742664	0.581458	-1.27724	0.201516	0.372806
B3GNT7	28.9185	0.429446	0.230645	1.86193	0.0626123	0.16301
B3GNT8	8.34287	0.640786	0.436	1.46969	0.141645	0.293108
B3GNT9	227.109	0.0372532	0.192799	0.193224	0.846784	0.921276
B3GNTL1	264.774	0.27981	0.118578	2.35971	0.0182893	0.0652838
B4GALNT1	188.925	0.133901	0.257868	0.519262	0.603578	0.757258
B4GALNT2	215.725	0.910249	0.12097	7.52461	5.28777e-14	9.46241e-12
B4GALNT3	0.283812	0.17129	1.68865	0.101436	0.919204	NA
B4GALNT4	159.125	0.402929	0.188337	2.1394	0.032403	0.100393
B4GALT1	9218.26	-0.205736	0.0783211	-2.62683	0.00861839	0.0370806
B4GALT1-AS1	2.58321	0.259477	0.600094	0.432394	0.665455	0.802785
B4GALT2	954.212	0.0879228	0.124984	0.703471	0.481762	0.65733
B4GALT3	1456.46	-0.195945	0.138987	-1.40981	0.158595	0.316869
B4GALT4	363.522	-0.357766	0.103324	-3.46257	0.000535052	0.00420583
B4GALT4-AS1	0.112423	-0.761631	3.12821	-0.243472	0.80764	NA
B4GALT5	5681.27	-0.0249122	0.0964408	-0.258316	0.796163	0.891135
B4GALT6	146.552	0.874632	0.169561	5.15821	2.49322e-07	7.34851e-06
B4GALT7	284.19	0.414912	0.168022	2.46939	0.0135343	0.05228
B4GAT1	315.153	0.78892	0.11225	7.02821	2.09199e-12	2.6779e-10
B9D1	165.172	0.354226	0.170732	2.07474	0.0380103	0.112885
B9D2	51.6723	-0.189003	0.211321	-0.894386	0.371115	0.557978
BAALC	156.798	0.955785	0.260269	3.6723	0.000240379	0.00223754
BAALC-AS1	5.32652	-0.919685	0.627789	-1.46496	0.142932	0.295242
BAALC-AS2	0.527258	-1.71141	1.38939	-1.23178	0.218033	NA
BAAT	7.47179	0.0924659	0.343486	0.269199	0.787777	0.885525
BABAM1	1003.7	0.159959	0.0900324	1.77669	0.0756197	0.186767
BACE1	408.972	0.578479	0.133492	4.33345	1.46793e-05	0.000227212
BACE1-AS	11.3019	0.543406	0.307159	1.76914	0.0768713	0.189232
BACE2	4815.82	-0.225826	0.0631877	-3.57389	0.00035172	0.00303549
BACH1	1246.28	-0.211765	0.17754	-1.19277	0.232958	0.411542
BACH1-IT2	0.433105	-0.335549	1.36108	-0.246532	0.805271	NA
BACH2	12.1152	1.11754	0.304892	3.66535	0.000246996	0.00229305
BAD	217.065	0.134638	0.169064	0.796376	0.425813	0.607805
BAG1	179.79	-0.740973	0.183045	-4.04804	5.16476e-05	0.000638748
BAG2	125.659	0.215275	0.23327	0.922857	0.356081	0.543103
BAG3	3962.38	-0.262047	0.207878	-1.26058	0.207461	0.380149
BAG4	279.919	-0.114762	0.128261	-0.894752	0.370919	0.557883
BAG5	861.833	-0.0187663	0.0991226	-0.189324	0.849839	0.922939
BAG6	1771.24	-0.186173	0.138184	-1.34729	0.177888	0.343004
BAGE	9.61057	0.589492	0.360961	1.63312	0.102444	0.232054
BAGE2	0	NA	NA	NA	NA	NA
BAGE3	0	NA	NA	NA	NA	NA
BAGE4	0.409281	-0.807509	1.76935	-0.456388	0.648111	NA
BAGE5	0	NA	NA	NA	NA	NA
BAHCC1	172.458	1.03674	0.216187	4.79557	1.62209e-06	3.63303e-05
BAHD1	410.119	-0.101475	0.148465	-0.683497	0.494293	0.669014
BAIAP2	1149.57	-0.133819	0.165755	-0.807332	0.419475	0.602484
BAIAP2-AS1	123.91	0.575608	0.174747	3.29394	0.000987929	0.00689976
BAIAP2L1	3633.48	-0.398008	0.0767638	-5.18485	2.16192e-07	6.55944e-06
BAIAP2L2	149.645	-0.607073	0.249062	-2.43744	0.0147917	0.0557286
BAIAP3	26.3283	0.0236795	0.287233	0.0824401	0.934297	0.969283
BAK1	271.045	0.368359	0.100009	3.68326	0.000230267	0.00216401
BAMBI	732.707	-0.0544815	0.139483	-0.390595	0.696096	0.825654
BANCR	0.0771653	0.523165	3.18445	0.164288	0.869505	NA
BANF1	2663.52	-0.371633	0.0982389	-3.78296	0.000154976	0.00157099
BANF2	0	NA	NA	NA	NA	NA
BANK1	22.1348	0.581538	0.368838	1.57668	0.11487	0.25161
BANP	276.316	-0.051833	0.124207	-0.417311	0.676451	0.810981
BAP1	709.047	-0.0429919	0.115425	-0.372466	0.709546	0.83501
BARD1	228.109	-0.374583	0.196862	-1.90277	0.0570711	0.152314
BARHL1	0.111384	0.282819	3.18392	0.0888274	0.929219	NA
BARHL2	0.437383	-2.12054	2.16553	-0.979226	0.327468	NA
BARX1	0.111642	-0.543679	3.13445	-0.173453	0.862295	NA
BARX2	26.9591	-0.281605	0.276868	-1.01711	0.3091	0.496592
BASP1	5544.36	0.523064	0.18073	2.89418	0.00380154	0.0196776
BASP1P1	3.12086	-0.119217	0.642489	-0.185555	0.852794	0.924503
BATF	0.0395756	0.127337	3.18534	0.0399759	0.968112	NA
BATF2	11.9864	0.343935	0.315428	1.09038	0.275548	0.461757
BATF3	42.8107	-0.605057	0.274368	-2.20528	0.0274347	0.088637
BAX	1547.74	0.262945	0.12179	2.15901	0.0308496	0.0965397
BAZ1A	886.151	0.0126927	0.1462	0.0868173	0.930817	0.967167
BAZ1B	2807.83	0.0219298	0.063886	0.343264	0.7314	0.84871
BAZ2A	2797.64	-0.0377247	0.13301	-0.283623	0.776699	0.877754
BAZ2B	415.558	-0.0414139	0.105549	-0.392367	0.694787	0.824515
BBC3	89.7463	-0.981951	0.236312	-4.15532	3.24831e-05	0.000438872
BBIP1	568.633	0.316253	0.180428	1.7528	0.0796371	0.194065
BBOX1	0.918229	-0.0459568	0.902827	-0.0509032	0.959403	NA
BBOX1-AS1	52.5841	0.100186	0.278134	0.360209	0.718691	0.84084
BBS1	371.035	0.453441	0.160296	2.82878	0.00467264	0.0230451
BBS10	280.392	0.730623	0.204946	3.56495	0.000363926	0.00312087
BBS12	59.3218	0.292874	0.200488	1.46081	0.144068	0.296889
BBS2	435.055	0.310276	0.0825579	3.75828	0.000171083	0.00170374
BBS4	319.747	0.433011	0.0901978	4.80068	1.58131e-06	3.56433e-05
BBS5	265.68	0.28681	0.174344	1.64508	0.0999541	0.228212
BBS7	230.42	-0.179255	0.112781	-1.58941	0.111967	0.247301
BBS9	274.433	0.0109563	0.106501	0.102875	0.918062	0.960051
BBX	1261.48	0.00537871	0.0804132	0.0668885	0.94667	0.975427
BCAM	517.882	0.276452	0.213118	1.29718	0.194571	0.3642
BCAN	16.5054	0.251548	0.316462	0.794876	0.426686	0.608703
BCAP29	1180.55	0.201317	0.127155	1.58324	0.113368	0.249358
BCAP31	2977.21	-0.072462	0.0975682	-0.74268	0.457675	0.636765
BCAR1	1101.51	0.284536	0.156347	1.8199	0.0687746	0.174696
BCAR3	1182.07	-0.458328	0.12198	-3.75741	0.000171683	0.00170874
BCAR4	0.549817	1.22478	1.19705	1.02317	0.30623	NA
BCAS1	14.3964	-0.366129	0.288425	-1.26941	0.204296	0.376101
BCAS2	779.406	-0.0663004	0.15942	-0.415886	0.677493	0.811835
BCAS3	245.642	0.592065	0.121401	4.87693	1.07749e-06	2.5432e-05
BCAS4	125.84	0.423541	0.128645	3.29232	0.000993634	0.00692857
BCAT1	1485.95	-0.335011	0.193673	-1.72978	0.0836699	0.201144
BCAT2	411.182	-0.14715	0.257251	-0.572012	0.567314	0.730468
BCCIP	737.211	0.0449644	0.169871	0.264697	0.791243	0.888035
BCDIN3D	80.1127	0.560894	0.120111	4.66978	3.01516e-06	6.0778e-05
BCDIN3D-AS1	41.5752	0.390821	0.201758	1.93708	0.0527359	0.14379
BCHE	364.154	0.289103	0.166435	1.73703	0.0823812	0.198997
BCKDHA	735.796	0.0923629	0.113823	0.811462	0.417101	0.6005
BCKDHB	316.643	0.527069	0.156806	3.36129	0.000775799	0.00566647
BCKDK	1014.87	0.179956	0.225304	0.798723	0.424451	0.606766
BCL10	1140.3	-0.490816	0.154616	-3.17443	0.00150133	0.00954983
BCL11A	0.323997	0.823212	1.8584	0.442968	0.657789	NA
BCL11B	1.2486	0.188067	0.706674	0.26613	0.790139	NA
BCL2	216.348	-0.6687	0.303246	-2.20514	0.0274441	0.0886512
BCL2A1	275.902	-0.37008	0.524223	-0.705959	0.480214	0.655983
BCL2L1	2545.9	0.0294637	0.0737165	0.39969	0.689385	0.820399
BCL2L10	3.5367	-0.348791	0.734398	-0.474935	0.634833	0.779908
BCL2L11	466.709	-0.0330742	0.162761	-0.203206	0.838974	0.917046
BCL2L12	335.706	-0.255398	0.0908922	-2.8099	0.00495576	0.024128
BCL2L13	1332.61	0.127156	0.0571274	2.22583	0.0260259	0.0849267
BCL2L14	0.842348	-0.390066	1.0744	-0.363056	0.716563	NA
BCL2L15	100.271	-0.915904	0.182849	-5.00907	5.46945e-07	1.421e-05
BCL2L2	162.982	0.334644	0.117971	2.83667	0.00455867	0.0226154
BCL2L2-PABPN1	1894.12	-0.166092	0.0617368	-2.69032	0.00713831	0.0320175
BCL3	1228.36	0.173274	0.18501	0.936566	0.348982	0.536897
BCL6	1374.55	-0.458307	0.141424	-3.24066	0.00119254	0.00797619
BCL6B	0.276377	0.659143	1.73125	0.380733	0.703402	NA
BCL7A	325.247	-0.587598	0.105707	-5.55873	2.71745e-08	1.08803e-06
BCL7B	1151.14	-0.0986058	0.106153	-0.928899	0.352942	0.540099
BCL7C	286.491	0.118316	0.138052	0.857035	0.391425	0.575971
BCL9	773.451	-0.0365372	0.140902	-0.25931	0.795396	0.890809
BCL9L	2289.95	-0.104463	0.164594	-0.634675	0.52564	0.695834
BCLAF1	2857.27	-0.241379	0.125146	-1.92878	0.0537582	0.145893
BCO1	1.81542	-0.64874	0.846212	-0.76664	0.443296	0.623472
BCO2	24.107	-0.0356996	0.185211	-0.192751	0.847154	0.921611
BCOR	1979.73	-0.477024	0.135208	-3.52807	0.000418594	0.00348404
BCORL1	422.045	0.00503936	0.170006	0.0296423	0.976352	0.990472
BCORP1	37.617	0.116808	0.214442	0.544705	0.585956	0.744038
BCR	692.464	0.306541	0.11069	2.76937	0.00561646	0.0265917
BCRP2	11.7135	1.0343	0.360599	2.86828	0.00412708	0.0209605
BCRP3	28.5273	0.122292	0.312009	0.39195	0.695095	0.824811
BCS1L	351.633	0.12078	0.118437	1.01978	0.307832	0.495316
BCYRN1	112.035	-0.0409165	0.300494	-0.136164	0.891692	0.945899
BDH1	23.845	-0.126605	0.199146	-0.63574	0.524946	0.695263
BDH2	119.386	-0.159339	0.137259	-1.16086	0.245697	0.426655
BDKRB1	98.6148	0.905401	0.158144	5.72517	1.03331e-08	4.70681e-07
BDKRB2	159.261	-0.36566	0.260494	-1.40372	0.160403	0.319584
BDNF	395.921	0.149899	0.132755	1.12914	0.258839	0.442812
BDNF-AS	15.6515	1.29476	0.322941	4.00928	6.09036e-05	0.000730552
BDP1	643.881	-0.238098	0.136901	-1.7392	0.0819989	0.198241
BEAN1	0.707119	0.0616128	1.04254	0.059099	0.952873	NA
BEAN1-AS1	0.188894	0.0213209	2.71878	0.0078421	0.993743	NA
BECN1	590.773	0.243923	0.0950658	2.56583	0.0102928	0.0424955
BECN2	0.0445557	0.119009	3.18484	0.0373675	0.970192	NA
BEGAIN	0.384933	0.760682	1.4723	0.516661	0.605393	NA
BEND2	5.74731	-1.02444	0.392517	-2.60992	0.00905626	0.0385485
BEND3	273.24	-0.363432	0.122702	-2.9619	0.00305749	0.0166416
BEND3P3	61.7922	-0.483504	0.159607	-3.02935	0.00245083	0.0139239
BEND4	0.0167135	0.127337	3.18534	0.0399759	0.968112	NA
BEND5	0.10228	0.467093	3.18456	0.146674	0.883389	NA
BEND6	82.6033	0.10872	0.282881	0.38433	0.700734	0.828642
BEND7	592.43	-0.573145	0.131847	-4.34704	1.37989e-05	0.000216064
BEST1	10.4694	0.178811	0.326179	0.548199	0.583555	0.742081
BEST2	0.090378	0.282819	3.18392	0.0888274	0.929219	NA
BEST3	87.3992	-0.477578	0.163476	-2.92139	0.00348479	0.0184463
BEST4	1.86974	0.140824	0.673705	0.209029	0.834426	0.91424
BET1	1642.8	-0.203702	0.140259	-1.45233	0.14641	0.300145
BET1L	1314.3	0.710458	0.216749	3.27779	0.00104623	0.0072145
BEX1	0.994535	0.864741	1.07012	0.808082	0.419044	NA
BEX2	2.52927	-0.921631	0.59143	-1.55831	0.11916	0.258434
BEX4	1.58652	-0.0227143	0.809432	-0.028062	0.977613	0.991096
BEX5	1.64148	0.0441317	0.944985	0.0467009	0.962752	0.983391
BFAR	2673.4	0.0790891	0.0606984	1.30298	0.19258	0.361555
BFSP1	88.6792	1.26636	0.360647	3.51135	0.000445834	0.00367588
BFSP2	0.15042	-1.2209	3.17845	-0.384117	0.700892	NA
BGLAP	1.89421	-0.15422	1.04553	-0.147504	0.882734	0.941665
BGLT3	0	NA	NA	NA	NA	NA
BGN	110.839	0.148357	0.227447	0.652269	0.514228	0.686795
BHLHA15	17.0996	-0.323126	0.275446	-1.1731	0.240755	0.421033
BHLHA9	0.0864979	0.282819	3.18392	0.0888273	0.929219	NA
BHLHB9	24.5053	0.309339	0.234908	1.31685	0.187888	0.356292
BHLHE22	0	NA	NA	NA	NA	NA
BHLHE23	0	NA	NA	NA	NA	NA
BHLHE40	10327	-0.725372	0.1973	-3.67649	0.000236467	0.00221051
BHLHE40-AS1	42.8141	-0.278726	0.195059	-1.42893	0.153025	0.309237
BHLHE41	2059.74	-0.935513	0.163308	-5.72853	1.01303e-08	4.63849e-07
BHMG1	0.544475	-1.19769	1.16788	-1.02552	0.305118	NA
BHMT	25.3307	-1.03985	0.214344	-4.8513	1.22652e-06	2.8565e-05
BHMT2	560.515	-0.58526	0.11277	-5.18983	2.10485e-07	6.4308e-06
BICC1	1460.7	-0.432072	0.134248	-3.21846	0.00128882	0.0085034
BICD1	392.179	-0.033953	0.100614	-0.337458	0.735772	0.852205
BICD2	852.994	-0.0720996	0.108962	-0.661696	0.508166	0.681323
BID	3032.05	-0.187598	0.0953224	-1.96804	0.0490635	0.136511
BIK	13.0475	-0.815859	0.431849	-1.88922	0.0588617	0.155783
BIN1	849.451	0.057765	0.128455	0.44969	0.652934	0.794071
BIN2	0.499191	-1.10176	1.22557	-0.898984	0.368661	NA
BIN3	189.683	0.429712	0.172666	2.48869	0.0128216	0.0501119
BIN3-IT1	4.20789	0.0886694	0.510046	0.173846	0.861987	0.930548
BIRC2	1801.29	-0.0260612	0.146942	-0.177357	0.859228	0.929165
BIRC3	1233.95	-0.870267	0.340737	-2.55407	0.0106472	0.0435632
BIRC5	1621.59	-0.616252	0.124645	-4.94407	7.65077e-07	1.90045e-05
BIRC6	2801.49	-0.053801	0.101728	-0.528871	0.596895	0.752047
BIRC6-AS2	0.694655	-0.522691	1.11358	-0.469377	0.6388	NA
BIRC7	0.422025	0.0734731	1.46824	0.0500415	0.960089	NA
BIRC8	0	NA	NA	NA	NA	NA
BISPR	251.722	0.320874	0.131887	2.43295	0.0149764	0.0562773
BIVM	328.944	0.187063	0.153039	1.22233	0.221584	0.397577
BIVM-ERCC5	883.108	0.121298	0.184644	0.656926	0.511228	0.684226
BLACAT1	23.1556	1.88141	0.372236	5.05435	4.31859e-07	1.17419e-05
BLACE	11.0271	0.206865	0.407082	0.508167	0.611337	0.762681
BLCAP	1827.11	0.559571	0.118024	4.74117	2.12484e-06	4.53878e-05
BLID	0.422434	-0.814651	1.54877	-0.526	0.598889	NA
BLK	1.55448	0.596261	0.898432	0.663669	0.506902	0.68069
BLM	188.47	-0.733964	0.173404	-4.23268	2.30925e-05	0.000330321
BLMH	676.383	-0.109724	0.0905741	-1.21142	0.225733	0.402498
BLNK	1.33211	1.32741	0.898515	1.47733	0.139586	NA
BLOC1S1	393.156	-0.188368	0.10724	-1.7565	0.0790026	0.192935
BLOC1S1-RDH5	59.0536	0.834176	0.328049	2.54284	0.0109956	0.0445848
BLOC1S2	1075.96	0.169293	0.124866	1.35579	0.175165	0.339047
BLOC1S3	565.883	0.076471	0.16978	0.450412	0.652414	0.793754
BLOC1S4	180.09	0.547467	0.149665	3.65796	0.000254229	0.00234161
BLOC1S5	28.7948	-2.2959	1.1942	-1.92254	0.0545382	0.14728
BLOC1S5-TXNDC5	250.115	-0.505894	0.199785	-2.53219	0.0113351	0.0456764
BLOC1S6	713.99	0.028857	0.12981	0.222302	0.824079	0.908009
BLVRA	649.843	0.00777338	0.130871	0.0593973	0.952636	0.978354
BLVRB	1429.57	-0.484687	0.136425	-3.55278	0.00038119	0.00323231
BLZF1	798.417	0.150776	0.175616	0.858555	0.390586	0.575412
BMF	100.529	-0.0562651	0.263212	-0.213764	0.830731	0.91241
BMI1	384.603	-0.123116	0.161808	-0.760874	0.446732	0.626347
BMP1	1911.03	0.469705	0.197854	2.374	0.0175966	0.0632359
BMP10	0	NA	NA	NA	NA	NA
BMP15	0	NA	NA	NA	NA	NA
BMP2	1096.5	-0.166025	0.136543	-1.21592	0.224017	0.400427
BMP2K	1415.02	0.00116257	0.145477	0.00799139	0.993624	0.997378
BMP3	7.25201	-1.1259	0.330212	-3.40964	0.000650485	0.00492341
BMP4	74.1454	-0.178654	0.347062	-0.514761	0.60672	0.75919
BMP5	0.874487	0.932114	0.983536	0.947717	0.343274	NA
BMP6	2.89428	-1.11793	0.787192	-1.42015	0.155564	0.312577
BMP7	7.40756	-0.243582	0.363143	-0.670761	0.502373	0.676849
BMP7-AS1	0	NA	NA	NA	NA	NA
BMP8A	19.8254	0.549677	0.278678	1.97244	0.0485592	0.135404
BMP8B	118.483	-0.708404	0.241992	-2.92739	0.00341825	0.0181985
BMPER	105.404	1.44779	0.189932	7.6227	2.48418e-14	4.78736e-12
BMPR1A	916.857	0.00521697	0.148258	0.0351885	0.971929	0.988526
BMPR1B	3.72582	1.05453	0.494214	2.13376	0.0328622	0.101426
BMPR1B-AS1	0	NA	NA	NA	NA	NA
BMPR2	2804.29	0.479604	0.0925199	5.18379	2.17417e-07	6.58521e-06
BMS1	1224.12	-0.100648	0.084087	-1.19694	0.231328	0.409276
BMS1P17	10.7721	0.20218	0.313807	0.644281	0.519393	0.690886
BMS1P18	10.7721	0.20218	0.313807	0.644281	0.519393	0.690886
BMS1P20	582.418	-0.125609	0.0736101	-1.70641	0.087931	0.2083
BMS1P21	0.0671447	-0.274829	3.18307	-0.0863408	0.931196	NA
BMS1P4	109.407	0.232011	0.185552	1.25038	0.211161	0.384717
BMS1P5	275.973	0.374517	0.119589	3.13169	0.00173801	0.010736
BMS1P6	80.6907	0.232285	0.164981	1.40795	0.159146	0.317694
BMX	0	NA	NA	NA	NA	NA
BNC1	6.33609	-0.473584	0.484146	-0.978183	0.327984	0.515861
BNC2	644.323	0.0721201	0.144453	0.499264	0.617594	0.767213
BNIP1	277.466	-0.54792	0.100109	-5.47322	4.41936e-08	1.67031e-06
BNIP2	1080.99	-0.222943	0.222378	-1.00254	0.316083	0.503781
BNIP3	1233.79	0.0786712	0.135107	0.582289	0.560372	0.724777
BNIP3L	2054.22	-0.091105	0.123876	-0.735454	0.462063	0.640971
BNIPL	91.743	0.0670807	0.266597	0.251618	0.801336	0.8943
BOC	2.66278	-0.677733	0.526258	-1.28783	0.197804	0.36813
BOD1	1110.49	-0.384686	0.131315	-2.9295	0.0033951	0.018105
BOD1L1	1099.7	-0.123041	0.078457	-1.56826	0.11682	0.254843
BOD1L2	0.99886	0.193615	0.866038	0.223564	0.823097	NA
BOK	206.509	0.460766	0.26796	1.71954	0.0855166	0.204097
BOK-AS1	7.35822	0.807803	0.406557	1.98694	0.046929	0.13189
BOLA1	45.9736	0.768472	0.167413	4.59028	4.42646e-06	8.40118e-05
BOLA2	330.966	-0.179	0.131524	-1.36097	0.173522	0.33677
BOLA2B	330.966	-0.179	0.131524	-1.36097	0.173522	0.33677
BOLA3	375.924	0.0652367	0.180118	0.362188	0.717211	0.840198
BOLA3-AS1	101.975	0.114855	0.144478	0.794966	0.426633	0.608678
BOLL	2.77056	-0.478411	0.642417	-0.744705	0.45645	0.635753
BOP1	199.542	0.119127	0.162163	0.734609	0.462578	0.641181
BORA	386.592	-0.648186	0.195932	-3.30822	0.000938923	0.00662292
BPESC1	0	NA	NA	NA	NA	NA
BPGM	422.907	0.536957	0.144272	3.72184	0.000197775	0.00191517
BPHL	154.191	-0.193386	0.148912	-1.29866	0.194059	0.363446
BPI	0.125467	0.307783	3.18533	0.0966249	0.923024	NA
BPIFA1	0.047129	0.119009	3.18484	0.0373675	0.970192	NA
BPIFA2	0.370532	0.28443	1.58694	0.179232	0.857756	NA
BPIFA3	0	NA	NA	NA	NA	NA
BPIFA4P	0	NA	NA	NA	NA	NA
BPIFB1	0.0427887	-0.438516	3.18392	-0.137729	0.890455	NA
BPIFB2	0	NA	NA	NA	NA	NA
BPIFB3	0	NA	NA	NA	NA	NA
BPIFB4	0.0918126	0.523165	3.18445	0.164288	0.869505	NA
BPIFB6	0	NA	NA	NA	NA	NA
BPIFC	0.928403	-2.05134	0.948016	-2.16382	0.0304781	NA
BPNT1	312.003	0.105568	0.0920354	1.14704	0.251366	0.433879
BPTF	3011.75	-0.0258495	0.064338	-0.401777	0.687849	0.819499
BPY2	0	NA	NA	NA	NA	NA
BPY2B	0	NA	NA	NA	NA	NA
BPY2C	0	NA	NA	NA	NA	NA
BRAF	426.207	-0.412616	0.124219	-3.32167	0.000894795	0.00636077
BRAP	569.906	-0.148828	0.0980877	-1.51729	0.129193	0.27436
BRAT1	173.919	0.655988	0.204029	3.21517	0.00130366	0.00858519
BRCA1	295.449	-0.35538	0.193346	-1.83805	0.0660552	0.169396
BRCA2	309.96	-0.637208	0.198896	-3.20372	0.00135664	0.00884768
BRCAT107	0	NA	NA	NA	NA	NA
BRCAT54	12.6797	0.0714895	0.402768	0.177496	0.859119	0.929105
BRCC3	260.77	0.211573	0.163898	1.29088	0.196744	0.366749
BRD1	615.949	-0.0325688	0.0956378	-0.340543	0.733448	0.850333
BRD2	6801.08	-0.406337	0.127792	-3.17967	0.00147445	0.00942153
BRD3	654.872	0.342812	0.122945	2.78835	0.00529779	0.0254149
BRD4	5179.17	-0.410772	0.158549	-2.59083	0.00957454	0.0402755
BRD7	712.997	-0.02533	0.140797	-0.179904	0.857228	0.927517
BRD7P3	0.831434	1.05652	1.06319	0.993722	0.320358	NA
BRD8	496.052	-0.308158	0.111659	-2.75983	0.00578317	0.0271829
BRD9	1058.72	-0.041362	0.12495	-0.331029	0.740622	0.855562
BRDT	2.91251	-0.391422	0.596711	-0.655965	0.511846	0.684792
BRDTP1	0	NA	NA	NA	NA	NA
BRE	1612.15	-0.509734	0.198276	-2.57083	0.0101455	0.0420717
BRE-AS1	5.45904	-0.210972	0.415484	-0.507775	0.611611	0.76294
BREA2	11.046	0.337317	0.351913	0.958522	0.3378	0.52546
BRF1	127.189	0.607242	0.141525	4.29071	1.78099e-05	0.000266268
BRF2	95.9023	0.18585	0.138952	1.33751	0.181055	0.347278
BRI3	7318.06	-0.345102	0.185817	-1.85721	0.0632808	0.164286
BRI3BP	125.14	-0.255615	0.19964	-1.28038	0.200412	0.371525
BRICD5	10.1512	0.516183	0.414751	1.24456	0.213294	0.387299
BRINP1	192.809	1.11811	0.326155	3.42816	0.000607692	0.00465831
BRINP2	3.54742	0.633343	0.542831	1.16674	0.243314	0.424282
BRINP3	0.420645	-1.17993	1.56284	-0.754991	0.450255	NA
BRIP1	368.867	-0.50853	0.186375	-2.72853	0.00636173	0.0291369
BRIX1	948.507	-0.167972	0.185393	-0.90603	0.36492	0.552071
BRK1	1591.73	0.159269	0.106406	1.4968	0.134445	0.282575
BRMS1	128.572	0.00991033	0.131896	0.0751374	0.940105	0.97249
BRMS1L	69.8302	0.290875	0.205189	1.4176	0.156308	0.313672
BROX	1641.49	-0.51756	0.118606	-4.36369	1.27888e-05	0.000202399
BRPF1	526.598	-0.379628	0.144467	-2.62779	0.00859425	0.0370131
BRPF3	1165.65	0.0941678	0.101773	0.925277	0.354822	0.541936
BRS3	0.207506	0.437409	2.6797	0.16323	0.870337	NA
BRSK1	88.2136	0.801788	0.202182	3.96568	7.31863e-05	0.000843277
BRSK2	3.25296	1.6275	0.61982	2.62575	0.00864571	0.0371708
BRWD1	742.013	0.0441437	0.122651	0.359914	0.718911	0.84084
BRWD1-AS1	0.283743	0.98897	2.16509	0.456781	0.647828	NA
BRWD1-IT2	1.40507	0.178106	0.944243	0.188623	0.850388	NA
BRWD3	725.946	0.439985	0.146507	3.00316	0.00267191	0.0148612
BSCL2	302.504	0.0123982	0.249027	0.0497864	0.960293	0.982167
BSDC1	1211.52	0.304286	0.118445	2.569	0.0101992	0.0422246
BSG	13141.8	-0.276823	0.288733	-0.958753	0.337683	0.52546
BSN	6.56337	-0.0269932	0.340307	-0.07932	0.936778	0.970594
BSN-AS2	9.3152	-0.384237	0.441401	-0.870494	0.384031	0.569583
BSND	0	NA	NA	NA	NA	NA
BSPH1	0	NA	NA	NA	NA	NA
BSPRY	0.221582	-0.355349	1.96121	-0.181189	0.856219	NA
BST1	44.9482	0.302726	0.212382	1.42538	0.154047	0.310546
BST2	2982.83	0.578959	0.123978	4.66987	3.01391e-06	6.0778e-05
BSX	0	NA	NA	NA	NA	NA
BTAF1	1384.5	-0.0226551	0.0902404	-0.251053	0.801773	0.894504
BTBD1	1505.82	0.168508	0.142874	1.17941	0.238234	0.418042
BTBD10	674.958	-0.216061	0.133217	-1.62188	0.10483	0.236056
BTBD11	490.527	-0.410904	0.101449	-4.05036	5.1139e-05	0.000635181
BTBD16	31.638	-0.75595	0.261347	-2.89251	0.00382177	0.0197531
BTBD17	0	NA	NA	NA	NA	NA
BTBD18	1.74373	-0.0702674	0.723972	-0.0970582	0.92268	0.96247
BTBD19	78.9557	1.43679	0.284175	5.05599	4.28161e-07	1.16775e-05
BTBD2	1798.14	0.152281	0.14704	1.03565	0.300367	0.488144
BTBD3	680.792	0.166604	0.109812	1.51717	0.129224	0.274391
BTBD6	243.248	0.119604	0.131626	0.908663	0.363528	0.550629
BTBD7	1130.99	-0.43411	0.103888	-4.17864	2.93255e-05	0.000402096
BTBD8	1.71349	0.33613	0.679303	0.494815	0.62073	0.769964
BTBD9	76.4191	0.404315	0.192671	2.09848	0.0358629	0.108119
BTC	1.07761	-1.3037	0.892351	-1.46097	0.144022	NA
BTD	470.765	0.100961	0.0801999	1.25886	0.208081	0.380892
BTF3	13317.3	-0.284844	0.12154	-2.34363	0.0190971	0.0674399
BTF3L4	1394.64	0.356503	0.142678	2.49866	0.0124662	0.049062
BTF3P11	0.985682	-1.8565	0.840319	-2.20928	0.0271555	NA
BTG1	2032.28	-0.840612	0.126898	-6.62432	3.48861e-11	3.23702e-09
BTG2	829.924	1.02972	0.222238	4.6334	3.59705e-06	7.02467e-05
BTG3	921.874	-0.450477	0.141144	-3.1916	0.00141485	0.0091322
BTG4	1.95644	-0.641884	0.708762	-0.905642	0.365125	0.552191
BTK	0.423562	-0.80707	1.40493	-0.574456	0.565659	NA
BTLA	4.24289	-2.43765	0.720585	-3.38287	0.00071732	0.00533035
BTN1A1	1.9289	-1.50831	0.732828	-2.0582	0.0395707	0.116298
BTN2A1	737.239	-0.0870094	0.101698	-0.855564	0.392239	0.576765
BTN2A2	184.86	0.00564994	0.15318	0.0368842	0.970577	0.987669
BTN2A3P	59.0547	-0.153414	0.159375	-0.962594	0.335751	0.523565
BTN3A1	532.059	0.472568	0.110116	4.29155	1.77433e-05	0.000265499
BTN3A2	734.626	-0.257352	0.0923792	-2.78582	0.00533924	0.0255745
BTN3A3	269.382	0.13561	0.102835	1.31872	0.187263	0.355443
BTNL10	0	NA	NA	NA	NA	NA
BTNL2	0.018676	-0.379655	3.18296	-0.119277	0.905056	NA
BTNL3	0	NA	NA	NA	NA	NA
BTNL8	0.0540656	-0.437058	3.18192	-0.137357	0.890749	NA
BTNL9	0.269971	-0.700146	1.67926	-0.416937	0.676724	NA
BTRC	1145.84	0.363702	0.0954489	3.81044	0.000138722	0.00142434
BUB1	2904.26	-0.89082	0.165054	-5.39714	6.77114e-08	2.4367e-06
BUB1B	652.639	-0.706846	0.173358	-4.07738	4.55464e-05	0.00057776
BUB3	5585.77	-0.298808	0.12468	-2.3966	0.0165478	0.0605397
BUD13	358.954	-0.459802	0.0841883	-5.46158	4.71904e-08	1.75706e-06
BUD31	4496.91	-0.195864	0.167913	-1.16646	0.243428	0.424438
BVES	3.7713	0.398401	0.506939	0.785895	0.431929	0.613438
BVES-AS1	0	NA	NA	NA	NA	NA
BYSL	375.308	-0.180162	0.117461	-1.53381	0.125077	0.267923
BZRAP1	0.0762523	-0.471925	3.18229	-0.148297	0.882108	NA
BZRAP1-AS1	2.30492	1.27718	0.691729	1.84636	0.0648396	0.167231
BZW1	4338.55	0.0262232	0.167826	0.156252	0.875835	0.937986
BZW2	980.008	-0.274264	0.0830952	-3.3006	0.000964773	0.00675418
C10orf10	1787.54	-0.0380218	0.12997	-0.292542	0.769872	0.874016
C10orf105	0.93366	-0.633502	1.07209	-0.590905	0.554584	NA
C10orf107	0.133997	-1.37727	3.17533	-0.433742	0.664476	NA
C10orf11	108.292	-0.21723	0.114415	-1.89861	0.057616	0.153372
C10orf111	6.56377	0.306589	0.353862	0.866408	0.386267	0.571497
C10orf113	0.0282239	-0.438516	3.18392	-0.137729	0.890455	NA
C10orf12	227.432	-0.00380525	0.0946534	-0.040202	0.967932	0.986157
C10orf120	0	NA	NA	NA	NA	NA
C10orf126	2.33079	0.580399	0.654256	0.887112	0.375018	0.561583
C10orf128	277.068	0.0825247	0.193315	0.426892	0.669458	0.805789
C10orf131	0.684665	1.64233	1.06891	1.53646	0.124427	NA
C10orf142	0.898964	-1.27151	0.92485	-1.37483	0.169185	NA
C10orf2	211.175	-0.23909	0.131943	-1.81207	0.0699761	0.176673
C10orf25	67.1488	0.422257	0.187569	2.25121	0.0243719	0.0810258
C10orf32	130.041	0.34225	0.179849	1.90299	0.0570422	0.15226
C10orf32-ASMT	51.4995	0.24922	0.451544	0.551928	0.580998	0.740613
C10orf35	72.9964	0.13233	0.163475	0.809482	0.418238	0.601278
C10orf53	0	NA	NA	NA	NA	NA
C10orf54	64.6988	0.527142	0.394219	1.33718	0.181164	0.347375
C10orf55	9.40854	0.427524	0.313382	1.36423	0.172497	0.335485
C10orf62	0.764869	0.769529	1.20469	0.638775	0.522969	NA
C10orf67	42.4432	-0.332274	0.177455	-1.87244	0.061146	0.160143
C10orf71	0.341995	1.0685	1.52201	0.702036	0.482657	NA
C10orf71-AS1	0.0450056	0.119009	3.18484	0.0373675	0.970192	NA
C10orf76	685.605	0.100594	0.0630108	1.59645	0.110387	0.24486
C10orf82	2.09459	-1.68212	0.668132	-2.51764	0.0118143	0.047131
C10orf88	448.761	-0.177483	0.186571	-0.951289	0.341458	0.528933
C10orf90	72.763	0.622594	0.34866	1.78567	0.0741522	0.184298
C10orf91	0.464689	-0.315133	1.73344	-0.181797	0.855742	NA
C10orf95	0.832532	0.213577	1.13314	0.188483	0.850498	NA
C10orf99	9.43127	-3.90865	0.568511	-6.87524	6.18837e-12	7.18711e-10
C11orf1	439.924	-0.0343478	0.178443	-0.192486	0.847361	0.921733
C11orf16	0.501469	0.0439945	1.30121	0.0338105	0.973028	NA
C11orf21	0	NA	NA	NA	NA	NA
C11orf24	2220.02	0.270986	0.149467	1.81302	0.0698294	0.17643
C11orf30	706.324	-0.0310486	0.109097	-0.284597	0.775953	0.877305
C11orf31	1106.82	0.166888	0.141575	1.1788	0.238478	0.418303
C11orf39	0.0389208	0.119009	3.18484	0.0373675	0.970192	NA
C11orf40	0	NA	NA	NA	NA	NA
C11orf42	1.57131	-0.289642	0.757109	-0.382563	0.702044	0.829576
C11orf44	3.55933	-0.427152	0.522025	-0.81826	0.413209	0.596955
C11orf45	43.8597	-0.361967	0.174124	-2.07878	0.0376373	0.112024
C11orf49	681.878	0.145388	0.167692	0.866994	0.385945	0.571263
C11orf52	15.4254	-0.326534	0.243729	-1.33974	0.180329	0.346303
C11orf53	0	NA	NA	NA	NA	NA
C11orf54	320.984	-0.0656923	0.134664	-0.487824	0.625674	0.773907
C11orf57	309.753	0.0273124	0.0808466	0.33783	0.735491	0.851992
C11orf58	1632.5	0.167884	0.11537	1.45518	0.14562	0.299068
C11orf63	219.561	0.504096	0.111731	4.51172	6.43054e-06	0.000114839
C11orf65	4.52651	0.718921	0.462538	1.5543	0.120113	0.259989
C11orf68	442.504	0.216568	0.147045	1.4728	0.140805	0.29212
C11orf70	29.1856	0.0102373	0.30935	0.033093	0.9736	0.98934
C11orf71	55.3237	1.0196	0.207435	4.9153	8.86457e-07	2.1712e-05
C11orf72	441.918	0.280413	0.116485	2.40729	0.0160716	0.0592491
C11orf73	288.069	-0.0446127	0.158349	-0.281736	0.778146	0.878709
C11orf74	184.114	0.414909	0.178963	2.31841	0.0204269	0.0709641
C11orf80	227.538	-0.621351	0.176372	-3.52295	0.000426767	0.00354274
C11orf84	403.855	-0.595364	0.183564	-3.24335	0.00118132	0.00792228
C11orf85	0.594803	-0.553279	1.29352	-0.427732	0.668846	NA
C11orf86	9.0548	-0.117415	0.342903	-0.342416	0.732038	0.849259
C11orf87	0.198362	-1.55703	2.28012	-0.682869	0.49469	NA
C11orf88	1.54138	-0.636955	0.799465	-0.796727	0.42561	0.607789
C11orf91	17.0906	0.0426032	0.285519	0.149213	0.881386	0.940963
C11orf94	0.57757	0.575465	1.24699	0.461484	0.644452	NA
C11orf95	213.112	0.414965	0.125705	3.3011	0.000963054	0.00674753
C11orf96	0.7817	0.307412	1.06851	0.287701	0.773576	NA
C11orf97	0	NA	NA	NA	NA	NA
C11orf98	717.658	0.0236545	0.124106	0.190599	0.84884	0.922512
C12orf10	319.239	0.00181787	0.105925	0.0171618	0.986308	0.994874
C12orf29	599.615	-0.382754	0.18892	-2.02601	0.0427633	0.123022
C12orf4	378.168	0.112959	0.12736	0.886924	0.37512	0.561639
C12orf40	0.0681347	0.119009	3.18484	0.0373675	0.970192	NA
C12orf42	0.095169	0.523165	3.18445	0.164288	0.869505	NA
[truncated: 24,477 more rows]

## Sheet: HNF1B targets
Supplementary Table 4. Gene expression profiling in HNF1B depleted ccRCC cells.
gene	baseMean	log2FoldChange	lfcSE	stat	pvalue	padj
A1BG	0.462335	0.656343	1.47975	0.443549	0.657369	NA
A1BG-AS1	2.50565	0.287293	0.825207	0.348146	0.72773	0.824605
A1CF	2.12744	1.30898	0.934134	1.40128	0.161131	0.283228
A2M	33.3156	0.502802	0.194931	2.57939	0.00989753	0.0289696
A2M-AS1	24.9519	0.811726	0.233101	3.48229	0.000497138	0.00225378
A2ML1	11.2149	0.227816	0.267802	0.850688	0.394943	0.548473
A2MP1	3.60126	0.505238	0.644872	0.78347	0.433351	0.584564
A3GALT2	1.00261	0.893492	0.895207	0.998084	0.318239	0.470441
A4GALT	237.76	-0.18406	0.129913	-1.41679	0.156544	0.276919
A4GNT	1.00858	-0.765192	0.851834	-0.898288	0.369032	0.522859
AA06	0	NA	NA	NA	NA	NA
AAAS	1152.82	-0.249333	0.110569	-2.25501	0.0241329	0.0612508
AACS	672.106	-0.174839	0.0612682	-2.85367	0.00432177	0.0143322
AACSP1	2.50587	0.20923	0.588099	0.355773	0.722011	0.820259
AADAC	1.29951	1.1135	0.906387	1.2285	0.21926	0.357741
AADACL2	0.169024	1.02007	3.18525	0.32025	0.748779	NA
AADACL2-AS1	0.684824	0.353335	1.34831	0.262058	0.793276	0.868828
AADACL3	0.0865027	0.836674	3.18534	0.262664	0.792809	NA
AADACL4	0.488523	1.87035	1.96104	0.953758	0.340206	NA
AADACP1	1.36776	1.85385	0.964957	1.92117	0.0547101	0.120049
AADAT	182.577	-0.0200371	0.0848711	-0.236088	0.813364	0.882473
AAED1	384.602	-0.122285	0.0731594	-1.67149	0.094624	0.185967
AAGAB	1001.67	-0.0197198	0.0675286	-0.292021	0.77027	0.853229
AAK1	2302.03	-0.00883063	0.075083	-0.117612	0.906375	0.943833
AAMDC	66.5298	0.325844	0.15714	2.07359	0.0381176	0.0891995
AAMP	827.78	-0.315318	0.0992894	-3.17575	0.00149452	0.0058241
AANAT	12.3386	0.0972086	0.308524	0.315077	0.752703	0.840976
AAR2	1653.48	-0.108064	0.0841717	-1.28385	0.199195	0.332897
AARD	1.46202	0.439643	0.759867	0.578579	0.562873	0.699027
AARS	2175.84	-0.264691	0.0726419	-3.64378	0.000268661	0.00131529
AARS2	311.848	-0.105882	0.119328	-0.887316	0.374909	0.529034
AARSD1	156.806	-0.173341	0.0960755	-1.80421	0.0711981	0.148823
AASDH	91.4377	0.237142	0.135613	1.74867	0.0803478	0.163705
AASDHPPT	1480.14	-0.266777	0.0715825	-3.72684	0.000193895	0.000985028
AASS	47.9551	0.581484	0.205381	2.83125	0.00463669	0.0152109
AATBC	2.25527	-0.146798	0.560641	-0.261839	0.793446	0.868879
AATF	1099.02	-0.307123	0.0569309	-5.39466	6.86537e-08	8.05784e-07
AATK	0.233453	0.266921	2.77324	0.0962488	0.923323	NA
AATK-AS1	0.044222	0.656339	3.18534	0.20605	0.836752	NA
ABALON	119.335	-0.438562	0.1349	-3.251	0.00114998	0.00465044
ABAT	62.3126	0.791717	0.168328	4.70342	2.55836e-06	2.12144e-05
ABCA1	7527.35	0.237645	0.135919	1.74843	0.080389	0.163772
ABCA10	10.5199	0.555531	0.302177	1.83843	0.0659991	0.139939
ABCA11P	122.958	0.06654	0.115127	0.577968	0.563286	0.699217
ABCA12	285.798	-1.47201	0.195464	-7.53081	5.04254e-14	1.56526e-12
ABCA13	37.952	-0.243857	0.268677	-0.907622	0.364078	0.518264
ABCA17P	8.45202	0.854627	0.416766	2.05062	0.0403044	0.0933561
ABCA2	2450.79	-0.378221	0.110503	-3.42272	0.000619983	0.0027294
ABCA3	538.064	-0.197455	0.127675	-1.54654	0.121974	0.226933
ABCA4	9.89633	0.524632	0.282289	1.85849	0.063099	0.134653
ABCA5	88.7091	0.48895	0.196631	2.48664	0.0128957	0.0361366
ABCA6	0.137122	1.21325	3.18487	0.380942	0.703246	NA
ABCA7	194.192	0.592651	0.154211	3.84312	0.000121482	0.000653826
ABCA8	0.150335	0.68066	3.02191	0.225242	0.821791	NA
ABCA9	36.4625	0.283836	0.19231	1.47593	0.139963	0.253093
ABCA9-AS1	0	NA	NA	NA	NA	NA
ABCB1	118.469	-0.703351	0.192692	-3.65014	0.0002621	0.0012865
ABCB10	482.315	-0.274619	0.0964203	-2.84815	0.00439742	0.0145448
ABCB11	0.595181	1.67388	1.83377	0.912808	0.361344	NA
ABCB4	11.9766	2.44771	0.388366	6.3026	2.92701e-10	5.37892e-09
ABCB5	20.1656	0.603008	0.252224	2.39076	0.0168135	0.0452475
ABCB6	318.531	0.618345	0.0851599	7.26099	3.84274e-13	1.06968e-11
ABCB7	278.373	0.036984	0.0999063	0.370187	0.711243	0.812302
ABCB8	981.746	-0.135852	0.146295	-0.928618	0.353087	0.506791
ABCB9	111.867	0.216596	0.118008	1.83543	0.0664425	0.140785
ABCC1	2441.85	0.209623	0.0715991	2.92773	0.00341444	0.0117558
ABCC10	189.648	0.129346	0.112683	1.14788	0.251019	0.396442
ABCC11	2.01994	0.07514	1.06107	0.0708154	0.943545	0.967695
ABCC12	0.215892	0.47602	2.06176	0.23088	0.817408	NA
ABCC13	0.845831	0.590769	1.23071	0.480025	0.63121	0.752595
ABCC2	1271.48	-0.462514	0.119492	-3.87066	0.000108541	0.000592051
ABCC3	2618.34	0.0922279	0.0866908	1.06387	0.287387	0.43761
ABCC4	1720.02	-0.278951	0.060363	-4.62123	3.81481e-06	3.02254e-05
ABCC5	591.089	0.28879	0.0918682	3.14353	0.00166925	0.00639932
ABCC5-AS1	0.178311	0.476019	2.15707	0.220679	0.825342	NA
ABCC6	24.3974	0.0133195	0.28557	0.0466418	0.962799	0.978935
ABCC6P1	3.6019	0.439253	0.734551	0.597989	0.549847	0.688763
ABCC6P2	6.97212	1.29918	0.583568	2.22626	0.0259965	0.065131
ABCC8	0	NA	NA	NA	NA	NA
ABCC9	365.663	-0.516683	0.0948655	-5.44648	5.13756e-08	6.20353e-07
ABCD1	871.644	0.427828	0.129463	3.30465	0.000950968	0.00394916
ABCD2	0.0820996	0.836673	3.18534	0.262664	0.79281	NA
ABCD3	1315.43	-0.264671	0.0661609	-4.00042	6.32305e-05	0.00036662
ABCD4	208.074	0.10766	0.0909943	1.18315	0.236751	0.379188
ABCE1	1708.27	-0.366655	0.072771	-5.03847	4.69274e-07	4.58573e-06
ABCF1	1333.54	-0.306969	0.0655092	-4.68589	2.78741e-06	2.28626e-05
ABCF2	3011.01	-0.614129	0.101022	-6.07916	1.20816e-09	2.00366e-08
ABCF3	524.559	0.0826374	0.062367	1.32502	0.185165	0.314888
ABCG1	19.465	3.32423	0.465497	7.14124	9.24952e-13	2.44491e-11
ABCG2	36.0566	2.47556	0.34328	7.21148	5.53459e-13	1.50078e-11
ABCG4	1.0922	1.01235	0.981177	1.03177	0.302181	0.453704
ABCG5	0.438838	-1.09933	1.3645	-0.805666	0.420435	NA
ABCG8	0.263116	-0.0598089	1.98451	-0.0301378	0.975957	NA
ABHD1	2.48371	1.06337	0.664129	1.60115	0.109344	0.208408
ABHD10	626.092	0.205276	0.0686124	2.99183	0.00277312	0.00986562
ABHD11	734.855	-0.156277	0.0737621	-2.11866	0.0341189	0.0814997
ABHD11-AS1	14.1187	1.61917	0.367865	4.40152	1.07494e-05	7.58692e-05
ABHD12	3566.82	0.47349	0.0668439	7.08352	1.40542e-12	3.60388e-11
ABHD12B	7.54371	-0.0299773	0.472733	-0.0634126	0.949438	0.970837
ABHD13	243.102	-0.102902	0.0911225	-1.12927	0.258785	0.40535
ABHD14A	205.234	0.19235	0.145042	1.32617	0.184783	0.314407
ABHD14A-ACY1	157.138	-0.310476	0.496654	-0.625135	0.531882	0.672983
ABHD14B	1076.29	0.0987172	0.0948268	1.04103	0.297863	0.449258
ABHD15	401.914	0.136926	0.0646883	2.11671	0.0342844	0.0818428
ABHD16A	458.608	0.00117802	0.102842	0.0114546	0.990861	0.994655
ABHD16B	106.506	0.16212	0.165302	0.98075	0.326716	0.479816
ABHD17A	1109.01	-0.190072	0.147073	-1.29237	0.19623	0.329225
ABHD17B	300.264	0.0991825	0.0768247	1.29102	0.196696	0.329801
ABHD17C	385.705	-0.128161	0.0776754	-1.64995	0.0989526	0.192887
ABHD2	4946.55	-0.194783	0.0673277	-2.89306	0.00381503	0.0128988
ABHD3	441.022	-0.111326	0.0733818	-1.51708	0.129246	0.237676
ABHD4	1207.42	0.682187	0.133663	5.10378	3.3294e-07	3.3622e-06
ABHD5	633.663	-0.232067	0.0851257	-2.72617	0.00640748	0.0200345
ABHD6	162.458	0.247775	0.0842327	2.94156	0.00326568	0.0113026
ABHD8	199.483	0.193085	0.110719	1.74392	0.0811735	0.165061
ABI1	2173.07	-0.0432429	0.0410388	-1.05371	0.292017	0.442615
ABI2	1552.86	0.0589461	0.0473697	1.24439	0.213358	0.350361
ABI3	0.84702	-0.318922	1.15842	-0.275307	0.78308	0.861595
ABI3BP	185.133	1.02805	0.158737	6.47644	9.39144e-11	1.86181e-09
ABL1	3178.61	0.0384438	0.0962656	0.399351	0.689635	0.796541
ABL2	1512.77	0.191677	0.0571077	3.35642	0.00078959	0.00336919
ABLIM1	1684.38	-0.250907	0.0770034	-3.25838	0.0011205	0.00454484
ABLIM2	0.835543	0.561346	1.04914	0.535052	0.592614	0.72267
ABLIM3	3345.98	-0.177871	0.09093	-1.95613	0.0504494	0.11228
ABO	2.44322	1.13834	0.705004	1.61465	0.106386	0.204005
ABR	2872.33	-0.356788	0.0929269	-3.83945	0.000123311	0.000662655
ABRA	0.668311	-0.280278	1.37556	-0.203756	0.838544	0.899173
ABRACL	1131.79	-0.141033	0.0927266	-1.52096	0.12827	0.236387
ABT1	463.166	-0.286845	0.0638951	-4.48931	7.1453e-06	5.26976e-05
ABTB1	135.451	0.622984	0.175637	3.54699	0.000389659	0.00181761
ABTB2	652.695	0.379061	0.128745	2.94429	0.00323697	0.0112239
ACAA1	377.204	0.149048	0.0831732	1.79202	0.07313	0.152086
ACAA2	881.532	-0.123033	0.0803123	-1.53194	0.125538	0.232316
ACACA	1556.09	-0.0620046	0.0704329	-0.880337	0.378677	0.532808
ACACB	200.664	0.32398	0.102762	3.15272	0.00161759	0.00623207
ACAD10	359.937	0.214156	0.0689114	3.1077	0.00188552	0.00709722
ACAD11	328.367	0.301582	0.0996989	3.02493	0.00248692	0.00899323
ACAD8	211.729	0.0882597	0.0890378	0.991261	0.321558	0.47416
ACAD9	831.784	-0.0958942	0.0508598	-1.88546	0.0593673	0.128241
ACADL	0.232563	-0.920129	3.17643	-0.289675	0.772065	NA
ACADM	444.056	-0.0482823	0.0968452	-0.498551	0.618096	0.742163
ACADS	166.673	-0.311513	0.111046	-2.80527	0.00502744	0.0162666
ACADSB	638.375	-0.140638	0.0869367	-1.61771	0.105725	0.203007
ACADVL	2005.35	-0.0914065	0.104996	-0.870574	0.383987	0.537635
ACAN	0.822906	1.63924	1.03387	1.58553	0.112845	0.213495
ACAP1	46.8941	0.132464	0.167018	0.793109	0.427714	0.579945
ACAP2	1316.89	0.264222	0.0759713	3.47792	0.000505322	0.00228649
ACAP3	594.688	0.343552	0.125013	2.74812	0.00599382	0.0189134
ACAT1	996.962	-0.271152	0.0721452	-3.75842	0.000170992	0.000882212
ACAT2	346.766	-0.162476	0.103998	-1.56231	0.118215	0.221403
ACBD3	1354.56	0.323262	0.0755638	4.278	1.88582e-05	0.000125118
ACBD4	169.541	0.192237	0.122191	1.57325	0.11566	0.217589
ACBD5	854.442	-0.128219	0.0660877	-1.94013	0.0523635	0.115886
ACBD6	427.296	-0.086879	0.0755207	-1.1504	0.249979	0.395296
ACBD7	239.47	-0.0805473	0.0976491	-0.824864	0.409449	0.562574
ACCS	336.388	0.681669	0.153097	4.45255	8.48576e-06	6.13843e-05
ACCSL	0.0382553	0.65634	3.18534	0.20605	0.836752	NA
ACD	1010	-0.61983	0.128804	-4.8122	1.49278e-06	1.30492e-05
ACE	0.575293	-0.519123	1.18726	-0.437246	0.661933	NA
ACE2	2.21599	0.883375	0.719773	1.2273	0.219711	0.3583
ACER1	0	NA	NA	NA	NA	NA
ACER2	69.591	0.0702891	0.128526	0.546888	0.584456	0.716634
ACER3	784.607	-0.204714	0.0698095	-2.93247	0.00336275	0.0115982
ACHE	8.9198	0.504666	0.384843	1.31136	0.189738	0.320842
ACIN1	2146.31	0.0998349	0.0712788	1.40063	0.161326	0.283466
ACKR1	0.338334	1.59244	2.13548	0.745702	0.455847	NA
ACKR2	7.10979	0.486102	0.356617	1.36309	0.172853	0.29879
ACKR3	1433.25	0.96561	0.106018	9.10801	8.39095e-20	4.88773e-18
ACKR4	3.79321	1.3356	0.462205	2.88962	0.00385708	0.013013
ACLY	6322.26	-0.551301	0.0910294	-6.0563	1.39288e-09	2.28193e-08
ACMSD	6.61453	-1.55473	0.489048	-3.17909	0.00147738	0.0057692
ACO1	1393.18	-0.286952	0.144894	-1.98043	0.0476557	0.107264
ACO2	2856.91	-0.0959129	0.0695233	-1.37958	0.167716	0.291895
ACOT1	44.3066	0.374969	0.242116	1.54872	0.12145	0.226092
ACOT11	73.8496	0.296723	0.151981	1.95236	0.0508952	0.113152
ACOT12	0.0854611	0.29567	3.18534	0.0928222	0.926045	NA
ACOT13	620.579	0.295957	0.0774005	3.82371	0.000131456	0.000700445
ACOT2	384.445	0.252657	0.0715606	3.53067	0.000414514	0.00192024
ACOT4	0.361669	-0.0583082	1.71069	-0.0340846	0.97281	NA
ACOT6	0.160077	0.836763	2.99804	0.279104	0.780165	NA
ACOT7	4208.06	-0.626865	0.121873	-5.14358	2.69555e-07	2.78452e-06
ACOT8	787.579	0.266404	0.0809217	3.29213	0.000994332	0.00410635
ACOT9	2011.1	-0.157139	0.0493558	-3.1838	0.00145357	0.00568563
ACOX1	1183.51	0.112384	0.0455117	2.46935	0.013536	0.0376403
ACOX2	59.384	0.634888	0.221546	2.86572	0.00416062	0.0138832
ACOX3	585.178	-0.0336097	0.0644257	-0.521681	0.601893	0.730187
ACOXL	1.69014	0.956035	0.763968	1.25141	0.210786	0.346923
ACP1	3348.81	-0.0203349	0.0552311	-0.368178	0.71274	0.813235
ACP2	708.843	0.0996502	0.105674	0.942996	0.345683	0.498935
ACP5	342.974	1.40344	0.311722	4.50222	6.72464e-06	4.99859e-05
ACP6	214.533	0.298672	0.0859189	3.47621	0.000508546	0.00229887
ACPP	1.48419	0.199799	0.765551	0.260987	0.794102	0.869371
ACPT	0.724705	-0.213335	1.15503	-0.184701	0.853464	0.909478
ACR	0.72486	-0.013559	1.25287	-0.0108223	0.991365	0.994844
ACRBP	1.20252	-0.600734	0.710134	-0.845944	0.397584	0.551371
ACRC	30.0263	0.770524	0.225401	3.41847	0.000629752	0.00276595
ACRV1	4.80303	-0.0416679	0.379871	-0.109689	0.912656	0.947706
ACSBG1	5.6554	0.700738	0.42048	1.66652	0.0956097	0.187533
ACSBG2	2.70199	0.315273	0.583808	0.540029	0.589177	0.720177
ACSF2	260.508	0.945035	0.0986429	9.58036	9.67064e-22	6.71008e-20
ACSF3	261.98	-0.295649	0.142833	-2.06989	0.0384628	0.0898845
ACSL1	1158.7	0.109825	0.0845419	1.29905	0.193926	0.326257
ACSL3	1383.33	0.059902	0.0788812	0.759394	0.447617	0.597572
ACSL4	2304.59	0.0816771	0.0952995	0.857057	0.391413	0.545027
ACSL5	1167.78	0.245501	0.118382	2.07381	0.0380973	0.089174
ACSL6	3.15707	0.558629	0.609106	0.917129	0.359075	0.51324
ACSM1	0.454854	0.422333	1.19207	0.354287	0.723124	NA
ACSM2A	0.45432	0.537413	1.6887	0.318241	0.750302	NA
ACSM2B	0.135549	0.656344	3.10789	0.211186	0.832742	NA
ACSM3	45.0419	-1.16694	0.224363	-5.20111	1.98106e-07	2.10166e-06
ACSM4	7.98216	0.329202	0.359501	0.915721	0.359813	0.514023
ACSM5	22.5322	1.03364	0.231845	4.45833	8.25997e-06	5.9981e-05
ACSM6	1.17666	-0.533852	0.919757	-0.580427	0.561627	0.69803
ACSS1	139.537	0.450048	0.119257	3.77378	0.000160794	0.000837382
ACSS2	646.237	-0.0190443	0.0604991	-0.314787	0.752923	0.841172
ACSS3	0.702531	0.321958	1.38939	0.231726	0.816751	0.884452
ACTA1	26.2949	-0.420147	0.274182	-1.53236	0.125433	0.232201
ACTA2	2517.78	1.23845	0.184591	6.70919	1.95713e-11	4.32011e-10
ACTA2-AS1	6.22934	1.20511	0.582694	2.06817	0.0386245	0.0901843
ACTB	345316	-0.445911	0.113973	-3.91243	9.13716e-05	0.00050929
ACTBL2	106.923	0.265667	0.164227	1.61768	0.105731	0.203007
ACTC1	21.6096	1.14222	0.493429	2.31485	0.0206209	0.0538507
ACTG1	211278	-0.625069	0.123595	-5.05739	4.25024e-07	4.21075e-06
ACTG1P17	13.9342	0.367494	0.316734	1.16026	0.245942	0.390318
ACTG1P20	79.3368	0.122867	0.102899	1.19406	0.232456	0.373947
ACTG1P4	42.347	-0.363929	0.209513	-1.73702	0.082383	0.166855
ACTG2	323.894	0.397347	0.192899	2.05987	0.0394114	0.0915911
ACTL10	15.8734	0.0185813	0.275669	0.0674043	0.94626	0.968595
ACTL6A	1083.13	-0.432147	0.0914387	-4.72609	2.28888e-06	1.9302e-05
ACTL6B	0	NA	NA	NA	NA	NA
ACTL7A	0.0575845	0.65634	3.18534	0.20605	0.836752	NA
ACTL7B	0.0329241	0.656339	3.18534	0.20605	0.836752	NA
ACTL8	1.34132	-0.766502	0.764246	-1.00295	0.315884	0.468281
ACTL9	0	NA	NA	NA	NA	NA
ACTN1	14275.5	-0.239618	0.105746	-2.26598	0.0234529	0.0598791
ACTN1-AS1	2.27869	-0.331246	0.589823	-0.561602	0.574387	0.70894
ACTN2	14.6468	0.678767	0.244855	2.77212	0.00556924	0.0177578
ACTN3	0.217694	-1.13839	2.33553	-0.487422	0.625959	NA
ACTN4	19552.2	-0.152772	0.107442	-1.4219	0.155054	0.274754
ACTR10	751.864	0.16414	0.0563775	2.91144	0.00359761	0.0122714
ACTR1A	5690.34	-0.219279	0.0841985	-2.60431	0.00920593	0.0272453
ACTR1B	1052.42	-0.0099152	0.0808476	-0.122641	0.902392	0.94079
ACTR2	6454.61	-0.0719301	0.084435	-0.851898	0.39427	0.547978
ACTR3	5360.28	-0.176662	0.0659137	-2.6802	0.00735787	0.0225455
ACTR3B	227.498	-0.00214039	0.0999857	-0.021407	0.982921	0.989897
ACTR3BP2	0	NA	NA	NA	NA	NA
ACTR3BP5	0	NA	NA	NA	NA	NA
ACTR3C	232.272	-0.485972	0.0929161	-5.23022	1.69306e-07	1.82589e-06
ACTR5	283.18	-0.268535	0.0716967	-3.74543	0.000180082	0.000923809
ACTR6	98.7058	0.230754	0.171395	1.34633	0.178196	0.30607
ACTR8	348.978	0.0785025	0.0660208	1.18906	0.234417	0.376447
ACTRT1	0	NA	NA	NA	NA	NA
ACTRT2	0.0279239	0.115338	3.18534	0.0362089	0.971116	NA
ACTRT3	9.16475	0.112722	0.36436	0.309369	0.757041	0.843674
ACVR1	1133.52	0.175045	0.0736999	2.3751	0.0175442	0.0469326
ACVR1B	494.41	-0.424269	0.0703502	-6.03082	1.63131e-09	2.64045e-08
ACVR1C	15.1454	1.73443	0.330138	5.25366	1.49108e-07	1.62572e-06
ACVR2A	127.53	0.402731	0.146392	2.75105	0.00594043	0.0187638
ACVR2B	107.259	0.101313	0.106243	0.953592	0.34029	0.493378
ACVR2B-AS1	12.7068	0.52196	0.269748	1.93499	0.0529912	0.117026
ACVRL1	4.05717	-1.04046	0.434286	-2.3958	0.0165843	0.0447137
ACY1	154.204	-0.541568	0.196379	-2.75777	0.00581974	0.0184427
ACY3	30.8865	0.29385	0.2389	1.23001	0.218692	0.357193
ACYP1	113.582	0.136631	0.104925	1.30218	0.192856	0.324834
ACYP2	221.715	0.558457	0.0853703	6.54158	6.08713e-11	1.24872e-09
ADA	984.08	-0.036437	0.05525	-0.659494	0.509579	0.654459
ADAD1	0.088444	0.836673	3.18534	0.262664	0.79281	NA
ADAD2	3.53847	0.756659	0.536103	1.41141	0.158125	0.279036
ADAL	162.098	-0.052743	0.0959632	-0.549617	0.582582	0.715417
ADAM10	4199.86	-0.0178977	0.0608983	-0.293895	0.768838	0.852196
ADAM11	6.89214	-0.0377646	0.465869	-0.0810627	0.935392	0.962616
ADAM12	1224.74	0.299037	0.109763	2.72439	0.00644201	0.0201225
ADAM15	3126.4	-0.0191688	0.128221	-0.149498	0.881161	0.927556
ADAM17	992.177	0.208429	0.062385	3.34101	0.000834743	0.00353399
ADAM18	4.6446	-1.7134	0.509326	-3.36405	0.000768065	0.00328731
ADAM19	1254.16	0.322967	0.101087	3.19493	0.00139866	0.00550625
ADAM1A	86.8029	0.219996	0.108518	2.02727	0.0426349	0.0978892
ADAM2	0	NA	NA	NA	NA	NA
ADAM20	0.956811	-1.42889	1.02925	-1.38829	0.16505	0.288452
ADAM20P1	2.74143	-0.188023	0.668313	-0.28134	0.77845	0.85841
ADAM21	0.635474	0.0222056	1.12884	0.0196712	0.984306	0.99071
ADAM21P1	0	NA	NA	NA	NA	NA
ADAM22	77.2099	0.32694	0.148662	2.19922	0.0278624	0.0690631
ADAM23	0	NA	NA	NA	NA	NA
ADAM28	52.5226	0.129663	0.251567	0.51542	0.60626	0.732988
ADAM29	0.282431	0.225471	2.27595	0.0990669	0.921085	NA
ADAM30	0	NA	NA	NA	NA	NA
ADAM32	5.54566	0.378958	0.515284	0.735436	0.462074	0.61106
ADAM33	0.657535	-0.479468	1.10243	-0.434918	0.663622	0.777632
ADAM3A	0.413269	0.898202	2.42917	0.369756	0.711564	NA
ADAM5	0	NA	NA	NA	NA	NA
ADAM6	0	NA	NA	NA	NA	NA
ADAM7	0.246054	-1.01961	2.65779	-0.383632	0.701251	NA
ADAM8	35.85	0.462686	0.1669	2.77224	0.00556725	0.0177544
ADAM9	7622.79	0.174132	0.0641503	2.71443	0.00663893	0.0206453
ADAMDEC1	0.0659408	0.65634	3.18534	0.20605	0.836752	NA
ADAMTS1	1154.96	-0.156404	0.0979439	-1.59687	0.110294	0.209752
ADAMTS10	53.0923	-0.434782	0.204804	-2.12292	0.0337609	0.0807976
ADAMTS12	415.824	0.277067	0.101397	2.73249	0.00628583	0.0197097
ADAMTS13	16.7262	0.389951	0.327447	1.19088	0.2337	0.375468
ADAMTS14	86.1734	3.10889	0.173076	17.9625	3.82891e-72	8.02923e-69
ADAMTS15	80.9999	1.1183	0.232175	4.81664	1.45995e-06	1.278e-05
ADAMTS16	409.449	0.306585	0.0837402	3.66115	0.000251087	0.00123566
ADAMTS17	4.5676	0.428701	0.540966	0.792473	0.428085	0.580197
ADAMTS18	2.7356	0.248422	0.563546	0.440818	0.659344	0.774158
ADAMTS19	0	NA	NA	NA	NA	NA
ADAMTS19-AS1	0	NA	NA	NA	NA	NA
ADAMTS2	217.82	1.44832	0.17176	8.43222	3.39176e-17	1.53877e-15
ADAMTS20	0.197134	1.00192	2.10103	0.47687	0.633454	NA
ADAMTS3	325.821	-0.471364	0.0922288	-5.11081	3.20777e-07	3.24961e-06
ADAMTS4	8.42982	0.806295	0.392837	2.05249	0.0401218	0.0930322
ADAMTS5	146.225	2.58787	0.424232	6.10013	1.05979e-09	1.77318e-08
ADAMTS6	218.226	0.0182464	0.105115	0.173586	0.862191	0.91582
ADAMTS7	157.062	0.900616	0.137489	6.55048	5.73531e-11	1.18636e-09
ADAMTS7P1	5.18519	0.210385	0.603746	0.348466	0.72749	0.824516
ADAMTS8	0.41448	0.317983	1.40521	0.226289	0.820977	NA
ADAMTS9	748.041	-0.894334	0.0721835	-12.3897	2.97041e-35	6.02801e-33
ADAMTS9-AS1	1.15778	-0.929699	0.830795	-1.11905	0.26312	0.410233
ADAMTS9-AS2	10.23	-0.226884	0.377448	-0.601099	0.547774	0.687011
ADAMTSL1	250.423	-0.442678	0.342401	-1.29287	0.196057	0.329015
ADAMTSL2	3.15384	0.63106	0.778143	0.810982	0.417376	0.570373
ADAMTSL3	814.928	-0.141291	0.0898316	-1.57285	0.115754	0.217745
ADAMTSL4	36.0333	0.125119	0.163901	0.763382	0.445235	0.595193
ADAMTSL4-AS1	5.32358	-0.523239	0.489592	-1.06873	0.285193	0.435368
ADAMTSL5	291.947	-0.0121622	0.121538	-0.100069	0.92029	0.952776
ADAP1	2.12151	-0.503721	0.540473	-0.932	0.351337	0.504817
ADAP2	229.296	-1.18233	0.103089	-11.469	1.88812e-30	2.60105e-28
ADAR	11051	-0.0258523	0.0614227	-0.420892	0.673834	0.785378
ADARB1	122.328	0.268852	0.11426	2.35298	0.0186235	0.0494625
ADARB2	2.00154	0.298148	0.802111	0.371704	0.710113	0.811447
ADARB2-AS1	0.0575845	0.65634	3.18534	0.20605	0.836752	NA
ADAT1	481.018	-0.165968	0.0631861	-2.62665	0.00862291	0.0258072
ADAT2	257.852	-0.201996	0.132633	-1.52298	0.127764	0.235662
ADAT3	49.7815	-0.105169	0.232584	-0.452176	0.651143	0.767727
ADCK1	106.542	0.0973559	0.0972144	1.00146	0.316607	0.46891
ADCK2	478.459	-0.167135	0.0985217	-1.69643	0.089804	0.178389
ADCK3	146.38	0.0768474	0.100201	0.76693	0.443123	0.593714
ADCK4	217.42	-0.0132789	0.1251	-0.106146	0.915467	0.949266
ADCK5	140.525	-0.0329907	0.151691	-0.217487	0.827829	0.891736
ADCY1	10.5066	-0.0421623	0.291669	-0.144556	0.885062	0.929847
ADCY10	3.64332	0.571883	0.475091	1.20373	0.228693	0.369404
ADCY10P1	42.7811	0.801896	0.21295	3.76565	0.000166119	0.000859764
ADCY2	3.73798	-0.183729	0.64863	-0.283257	0.77698	0.85749
ADCY3	2050.02	-0.259426	0.0990276	-2.61973	0.00879982	0.0262576
ADCY4	0.0378776	0.656339	3.18534	0.20605	0.836752	NA
ADCY5	10.1661	0.37782	0.335975	1.12455	0.260781	0.407626
ADCY6	486.499	-0.132161	0.0952786	-1.3871	0.165412	0.288951
ADCY7	1247.24	0.16731	0.0652593	2.56377	0.0103541	0.0300683
ADCY8	0.364938	1.59539	2.42295	0.65845	0.510249	NA
ADCY9	1610.77	0.532028	0.0857205	6.20655	5.41603e-10	9.4997e-09
ADCYAP1	0	NA	NA	NA	NA	NA
ADCYAP1R1	0.0923121	-0.595329	3.18145	-0.187125	0.851562	NA
ADD1	5633.87	-0.0849979	0.0648772	-1.31014	0.19015	0.321309
ADD2	1215.64	0.3068	0.0959687	3.19687	0.00138927	0.00547384
ADD3	1053.89	0.199353	0.0828714	2.40557	0.0161475	0.0436732
ADD3-AS1	1.50491	-0.39251	0.698724	-0.561753	0.574285	0.70886
ADGB	0.0382553	0.65634	3.18534	0.20605	0.836752	NA
ADGRA1	0.153021	1.17243	3.18465	0.368151	0.712761	NA
ADGRA1-AS1	0	NA	NA	NA	NA	NA
ADGRA2	25.6123	0.431273	0.202123	2.13371	0.0328661	0.0789968
ADGRA3	1192.78	-0.318745	0.0638708	-4.99047	6.02338e-07	5.71252e-06
ADGRB1	1.19054	0.278562	0.842952	0.330461	0.741052	0.833833
ADGRB2	325.985	1.55467	0.138771	11.2031	3.93609e-29	4.91959e-27
ADGRB3	2.18313	-0.872278	0.827283	-1.05439	0.291705	0.442339
ADGRD1	2.13751	2.04815	0.725602	2.82269	0.00476233	0.015542
ADGRE1	125.834	0.721783	0.136239	5.29792	1.17128e-07	1.30802e-06
ADGRE2	4.82874	0.13699	0.540961	0.253234	0.800087	0.873138
ADGRE3	0	NA	NA	NA	NA	NA
ADGRE4P	3.11348	2.66736	0.835098	3.19407	0.00140284	0.00551809
ADGRE5	3878.04	0.351434	0.0854052	4.1149	3.87342e-05	0.000237271
ADGRF1	6.82997	1.18066	0.459141	2.57146	0.010127	0.0295132
ADGRF2	10.8683	0.37834	0.327168	1.15641	0.247514	0.392285
ADGRF3	8.59333	-0.411694	0.376771	-1.09269	0.27453	0.42299
ADGRF4	294.96	0.216169	0.0840397	2.57222	0.0101048	0.0294621
ADGRF5	1.68613	-0.75056	0.636095	-1.17995	0.23802	0.380594
ADGRG1	12152.1	0.995787	0.122945	8.09947	5.51985e-16	2.17942e-14
ADGRG2	122.911	0.0241116	0.117812	0.204661	0.837837	0.898897
ADGRG3	1.3038	-0.416368	0.861331	-0.483401	0.628811	0.750921
ADGRG4	1.90972	0.209691	0.877125	0.239067	0.811054	0.880986
ADGRG5	0.198041	0.977915	2.43201	0.402101	0.687609	NA
ADGRG6	1374.23	-0.939016	0.0604564	-15.5321	2.10359e-54	1.4179e-51
ADGRG7	0.0305311	0.115336	3.18534	0.0362084	0.971116	NA
ADGRL1	90.35	0.708836	0.159683	4.43903	9.03669e-06	6.49712e-05
ADGRL2	302.793	0.298067	0.118051	2.52491	0.0115727	0.0330076
ADGRL3	0.358975	0.122897	2.1173	0.0580443	0.953713	NA
ADGRL3-AS1	0	NA	NA	NA	NA	NA
ADGRL4	0.0711794	0.836674	3.18534	0.262664	0.792809	NA
ADGRV1	4.08321	0.953895	0.478769	1.99239	0.0463284	0.104851
ADH1A	0.206054	-0.185953	2.78096	-0.0668666	0.946688	NA
ADH1B	0.189494	1.38846	3.18503	0.435935	0.662884	NA
ADH1C	0.917054	-0.948827	0.849921	-1.11637	0.264263	0.411505
ADH4	1.15403	0.220475	1.07134	0.205794	0.836952	0.898305
ADH5	1210.97	-0.0574267	0.0708267	-0.810805	0.417477	0.570437
ADH6	2.05484	-0.124394	0.593977	-0.209426	0.834116	0.896178
ADH7	0.0279239	0.115338	3.18534	0.0362089	0.971116	NA
ADHFE1	67.1237	1.06948	0.218402	4.89685	9.73859e-07	8.82364e-06
ADI1	1937.24	0.0895967	0.0564654	1.58676	0.112568	0.213089
ADIG	0.174819	0.476011	2.86768	0.165992	0.868163	NA
ADIPOQ	7.39183	0.121979	0.387695	0.314626	0.753046	0.841259
ADIPOQ-AS1	3.77224	1.18657	0.695142	1.70694	0.0878326	0.175433
ADIPOR1	3904.99	-0.0877863	0.0633336	-1.38609	0.165719	0.289379
ADIPOR2	1451.3	-0.0872629	0.0499247	-1.74789	0.0804829	0.16391
ADIRF	30.0921	0.338387	0.17343	1.95114	0.0510401	0.113384
ADK	625.02	-0.0344261	0.115543	-0.297952	0.76574	0.849707
ADM	1456.97	0.643668	0.137928	4.66669	3.06097e-06	2.4762e-05
ADM2	119.162	-0.227537	0.188375	-1.2079	0.227087	0.367346
ADM5	31.0665	-1.03925	0.215492	-4.82268	1.41644e-06	1.24337e-05
ADNP	2064.2	-0.000650457	0.051528	-0.0126234	0.989928	0.994297
ADNP-AS1	27.7869	0.105536	0.164661	0.640927	0.52157	0.664683
ADNP2	808.789	-0.0979629	0.0617702	-1.58593	0.112756	0.213381
ADO	1244.33	-0.078619	0.0388904	-2.02155	0.0432224	0.098973
ADORA1	567.233	0.527714	0.12592	4.19088	2.77874e-05	0.000175807
ADORA2A	97.501	0.125082	0.376106	0.332572	0.739458	0.832734
ADORA2A-AS1	14.6497	0.699224	0.356781	1.95981	0.0500175	0.111515
ADORA2B	124.591	0.0927236	0.108059	0.85808	0.390848	0.544526
ADORA3	0.320444	0.495562	2.21306	0.223926	0.822815	NA
ADPGK	2029.6	0.0440933	0.0559846	0.787597	0.430932	0.582509
ADPGK-AS1	3.93776	0.378637	0.410643	0.922059	0.356498	0.510549
ADPRH	127.421	-0.178205	0.0937997	-1.89985	0.0574534	0.124835
ADPRHL1	10.844	0.816638	0.383211	2.13104	0.0330859	0.0794541
ADPRHL2	568.289	-0.333099	0.111084	-2.99863	0.00271198	0.00969456
ADPRM	169.794	0.316669	0.123402	2.56617	0.0102828	0.0299071
ADRA1A	4.85754	0.000174047	0.513357	0.000339036	0.999729	0.999893
ADRA1B	85.9714	-0.264209	0.175623	-1.50441	0.132475	0.242385
ADRA1D	0.94106	-0.0297256	1.13495	-0.0261911	0.979105	0.988393
ADRA2A	1.16398	1.1905	1.05244	1.13118	0.257981	0.404527
ADRA2B	0.0958399	0.836676	3.18534	0.262665	0.792809	NA
ADRA2C	0	NA	NA	NA	NA	NA
ADRB1	0	NA	NA	NA	NA	NA
ADRB2	6.8197	0.142233	0.436076	0.326165	0.7443	0.835493
ADRB3	0.0938352	0.476006	3.18534	0.149437	0.881209	NA
ADRBK1	761.566	-0.175345	0.113705	-1.5421	0.123048	0.228556
ADRBK2	131.691	0.194572	0.0827879	2.35025	0.0187609	0.0497575
ADRM1	3943.87	-0.461601	0.12856	-3.59055	0.000329976	0.00157026
ADSL	1540.17	-0.523399	0.0575745	-9.09081	9.8306e-20	5.69119e-18
ADSS	558.402	-0.104231	0.0725674	-1.43634	0.150906	0.269088
ADSSL1	27.7154	1.14588	0.204828	5.59435	2.21449e-08	2.8764e-07
ADTRP	27.2396	-0.00258651	0.180436	-0.0143348	0.988563	0.993353
AEBP1	3.61107	2.29724	0.566182	4.05743	4.96164e-05	0.000295958
AEBP2	180.919	-0.0585307	0.09402	-0.622534	0.533591	0.674692
AEN	1396.18	-0.274238	0.0882497	-3.10753	0.0018866	0.00709984
AES	3011.96	-0.046375	0.0850238	-0.545436	0.585454	0.717406
AFAP1	1548.52	0.274874	0.0746027	3.68451	0.000229145	0.00114261
AFAP1-AS1	524.46	-1.40817	0.130278	-10.8089	3.1226e-27	3.34846e-25
AFAP1L1	260.425	-0.217611	0.0887076	-2.45313	0.0141621	0.0390476
AFAP1L2	575.748	0.225298	0.133464	1.68808	0.0913957	0.180884
AFF1	3223.57	0.0038195	0.053065	0.0719777	0.94262	0.967296
AFF2	26.7676	0.801422	0.314397	2.54908	0.0108008	0.0311545
AFF3	952.998	-0.0674172	0.0483942	-1.39309	0.163594	0.286544
AFF4	3553.42	0.265961	0.0719138	3.69833	0.00021702	0.00108786
AFG3L1P	419.7	-0.0942784	0.097505	-0.966908	0.33359	0.48685
AFG3L2	908.014	-0.0710553	0.0793887	-0.89503	0.370771	0.524791
AFM	0.0831397	-0.0649951	3.18534	-0.0204045	0.983721	NA
AFMID	268.091	0.0148066	0.0635196	0.233102	0.815682	0.883921
AFP	56.0399	0.0791723	0.256753	0.30836	0.757809	0.844231
AFTPH	375.064	-0.126863	0.0640065	-1.98203	0.0474754	0.106947
AGA	216.766	0.467083	0.102946	4.53715	5.70183e-06	4.32693e-05
AGAP1	761.318	-0.339451	0.0570465	-5.95042	2.67453e-09	4.17161e-08
AGAP1-IT1	4.52287	-1.24177	0.463706	-2.67793	0.00740782	0.022674
AGAP11	50.1775	0.034095	0.176765	0.192883	0.847051	0.904817
AGAP2	17.0747	-0.440986	0.277695	-1.58802	0.112281	0.212588
AGAP2-AS1	407.686	-0.308008	0.152879	-2.01472	0.0439341	0.100323
AGAP3	1587.76	-0.260062	0.114861	-2.26415	0.0235652	0.0600845
AGAP4	458.907	0.00098258	0.113169	0.00868244	0.993073	0.995975
AGAP5	190.178	0.365867	0.213473	1.71388	0.0865508	0.173534
AGAP6	437.217	0.0848975	0.105246	0.806657	0.419864	0.572634
AGAP7P	62.6976	0.00339112	0.289121	0.011729	0.990642	0.994488
AGAP9	517.742	-0.208916	0.122664	-1.70315	0.0885393	0.176378
AGBL1	0	NA	NA	NA	NA	NA
AGBL1-AS1	0	NA	NA	NA	NA	NA
AGBL2	53.5082	0.666504	0.206075	3.23428	0.0012195	0.00489383
AGBL3	11.6948	0.100287	0.323151	0.310341	0.756302	0.843166
AGBL4	0.252184	1.02006	3.07506	0.331719	0.740101	NA
AGBL4-IT1	0	NA	NA	NA	NA	NA
AGBL5	1206.07	0.024635	0.0705595	0.349138	0.726986	0.824147
AGBL5-AS1	0.173519	-0.17968	2.47798	-0.0725105	0.942196	NA
AGER	62.2604	-0.0786314	0.202096	-0.389079	0.697218	0.802402
AGFG1	1961.42	-0.180033	0.0564369	-3.19	0.00142275	0.00558361
AGFG2	180.081	0.207076	0.103686	1.99714	0.0458099	0.10389
AGGF1	583.285	0.117636	0.0565899	2.07875	0.03764	0.0883668
AGK	1270.46	-0.209949	0.0652334	-3.21842	0.00128899	0.00512798
AGL	426.243	0.142972	0.112985	1.2654	0.205728	0.340647
AGMAT	27.5595	0.286957	0.204329	1.40439	0.160202	0.281964
AGMO	9.13217	-0.63993	0.366957	-1.74388	0.0811797	0.165061
AGO1	649.63	-0.143343	0.0626664	-2.2874	0.0221722	0.057174
AGO2	418.639	-0.395243	0.0986204	-4.00771	6.13091e-05	0.000356026
AGO3	248.371	-0.0977184	0.0916081	-1.0667	0.286107	0.436234
AGO4	498.769	0.478248	0.0756276	6.32373	2.55331e-10	4.72901e-09
AGPAT1	2415.24	-0.098047	0.121738	-0.805391	0.420594	0.573176
AGPAT2	1302.99	-0.338556	0.139675	-2.42389	0.0153554	0.0418487
AGPAT3	3022.96	-0.383706	0.0973921	-3.9398	8.15489e-05	0.000459836
AGPAT4	570.295	0.184482	0.0823402	2.24048	0.0250597	0.0631023
AGPAT4-IT1	20.9698	0.0841219	0.19233	0.437384	0.661833	0.776112
AGPAT5	299.86	-0.462884	0.073786	-6.27333	3.53403e-10	6.40709e-09
AGPS	1694.3	-0.185532	0.0661664	-2.80402	0.00504694	0.0163241
AGR2	22.6891	0.536577	0.335549	1.5991	0.109798	0.20904
AGR3	0	NA	NA	NA	NA	NA
AGRN	11100.1	-0.278975	0.121399	-2.298	0.0215618	0.0558977
AGRP	0.407921	1.1836	1.60399	0.737912	0.460568	NA
AGT	129.971	-0.710037	0.200864	-3.53491	0.000407921	0.00189436
AGTPBP1	510.996	0.11819	0.106316	1.11169	0.266273	0.413559
AGTR1	0.184308	0.666448	2.42353	0.274991	0.783323	NA
AGTR2	0	NA	NA	NA	NA	NA
AGTRAP	1331.25	-0.0319777	0.129127	-0.247646	0.804409	0.876232
AGXT	0	NA	NA	NA	NA	NA
AGXT2	9.95612	-0.414909	0.308697	-1.34407	0.178927	0.307101
AHCTF1	1390.59	-0.118097	0.0619072	-1.90765	0.0564361	0.123007
AHCTF1P1	5.42716	0.517026	0.745525	0.693506	0.487992	0.635164
AHCY	4808.61	-0.381637	0.0709566	-5.37845	7.5128e-08	8.74702e-07
AHCYL1	3834.43	0.0744694	0.056958	1.30745	0.191061	0.322474
AHCYL2	540.908	0.191176	0.10706	1.78569	0.0741493	0.153566
AHDC1	1243.21	0.220631	0.129958	1.69771	0.0895617	0.178001
AHI1	314.407	0.686952	0.147884	4.64519	3.39759e-06	2.72283e-05
AHNAK	34509.4	-0.0248398	0.0667084	-0.372364	0.709622	0.81099
AHNAK2	4090.83	0.425855	0.101105	4.21201	2.53108e-05	0.000162149
AHR	978.5	-0.35415	0.0969499	-3.65291	0.000259281	0.00127399
AHRR	71.2424	1.02606	0.132857	7.72305	1.1358e-14	3.82102e-13
AHSA1	822.188	-0.474538	0.0564216	-8.41056	4.08053e-17	1.83361e-15
AHSA2	922.667	0.71207	0.152057	4.68293	2.82799e-06	2.31652e-05
AHSG	0.836596	0.538052	1.05138	0.511758	0.608821	0.735142
AHSP	0.0387969	0.115336	3.18534	0.0362084	0.971116	NA
AICDA	8.37283	-0.223295	0.411069	-0.543206	0.586988	0.718525
AIDA	2301.36	-0.0922444	0.0693722	-1.3297	0.183616	0.313105
AIF1	0.044641	0.656339	3.18534	0.20605	0.836752	NA
AIF1L	472.021	-0.935417	0.17008	-5.49987	3.8008e-08	4.69454e-07
AIFM1	719.265	-0.2305	0.0579208	-3.97957	6.90408e-05	0.000396171
AIFM2	308.655	-0.275855	0.105811	-2.60704	0.00913278	0.0270619
AIFM3	5.67439	-0.000450463	0.425179	-0.00105947	0.999155	0.999631
AIG1	1296.97	0.00990019	0.0537347	0.184242	0.853824	0.909637
AIM1	1415.96	-0.440991	0.107677	-4.09551	4.21233e-05	0.000255954
AIM1L	12.7425	-0.151757	0.29633	-0.512121	0.608566	0.735023
AIM2	50.9493	0.630225	0.17179	3.66857	0.000243911	0.00120443
AIMP1	535.763	0.00465822	0.106134	0.04389	0.964992	0.98021
AIMP2	1105.82	-0.561621	0.0995412	-5.6421	1.67993e-08	2.22963e-07
AIP	1056.49	0.144225	0.06174	2.33601	0.0194909	0.0513258
AIPL1	13.285	0.138922	0.343147	0.404848	0.685589	0.793665
AIRE	0.628876	0.797198	1.70199	0.46839	0.639505	0.758693
AIRN	0.465324	1.80623	1.65059	1.09429	0.273826	NA
AJAP1	450.333	-1.26436	0.168605	-7.49892	6.43478e-14	1.96511e-12
AJUBA	1451.15	-0.349518	0.0899394	-3.88615	0.000101847	0.000559255
AK1	1218.88	0.271734	0.0727939	3.73292	0.000189274	0.000965399
AK2	3743.54	-0.288579	0.0402778	-7.16472	7.79443e-13	2.08363e-11
AK3	673.999	0.290677	0.102025	2.84906	0.00438483	0.0145108
AK4	5136.37	0.0123103	0.059799	0.205861	0.8369	0.898305
AK5	627.753	-0.180646	0.178074	-1.01444	0.310372	0.462543
AK6	166.583	-0.200503	0.0952842	-2.10426	0.035356	0.0838704
AK7	4.57385	0.320272	0.560954	0.570942	0.568039	0.703636
AK8	24.9864	-0.101714	0.195112	-0.521311	0.60215	0.730265
AK9	79.8901	0.604645	0.174734	3.46036	0.000539444	0.00242057
AKAP1	867.936	-0.376532	0.0562569	-6.69308	2.18521e-11	4.79551e-10
AKAP10	677.343	0.122911	0.0426697	2.88054	0.00397001	0.0133486
AKAP11	1506.25	0.172969	0.0671728	2.57498	0.0100245	0.0292778
AKAP12	1396.57	0.20116	0.243541	0.825977	0.408817	0.561911
AKAP13	1127.28	0.194905	0.0616468	3.16165	0.00156881	0.00606414
AKAP14	0	NA	NA	NA	NA	NA
AKAP17A	892.272	0.100228	0.0815052	1.22971	0.218805	0.357289
AKAP2	3357.37	-0.310364	0.0735129	-4.2219	2.42255e-05	0.000156417
AKAP3	3.03597	0.340824	0.55253	0.616841	0.537339	0.678069
AKAP4	0	NA	NA	NA	NA	NA
AKAP5	54.4116	-0.406937	0.165805	-2.45432	0.0141153	0.0389413
AKAP6	32.262	0.219123	0.172762	1.26836	0.204671	0.33953
AKAP7	84.2862	-0.127016	0.127606	-0.995374	0.319555	0.471869
AKAP8	610.332	-0.038131	0.0568413	-0.670833	0.502327	0.647879
AKAP8L	674.648	0.205893	0.0685737	3.0025	0.00267772	0.00958682
AKAP9	539.118	0.537842	0.109112	4.92925	8.25467e-07	7.61067e-06
AKIP1	627.221	-0.0992772	0.0671091	-1.47934	0.139049	0.251852
AKIRIN1	778.283	-0.0844353	0.0625122	-1.3507	0.176791	0.30425
AKIRIN2	612.824	-0.04115	0.0841399	-0.489066	0.624795	0.747686
AKNA	307.159	-0.173521	0.141782	-1.22386	0.221005	0.359726
AKNAD1	5.53564	0.291377	0.424012	0.687191	0.491963	0.638394
AKR1A1	1659.28	0.00464842	0.0490453	0.094778	0.924491	0.955579
AKR1B1	27664.9	-0.700853	0.142774	-4.90883	9.1621e-07	8.35749e-06
AKR1B10	433.027	-0.995816	0.154765	-6.43439	1.23971e-10	2.41955e-09
AKR1B15	34.9532	0.0569282	0.248836	0.228778	0.819041	0.885784
AKR1C1	129.851	-0.050645	0.195085	-0.259604	0.795169	0.869914
AKR1C2	53.3385	-0.0910456	0.228865	-0.397814	0.690767	0.797271
AKR1C3	549.102	-0.867845	0.201111	-4.31526	1.59418e-05	0.000107761
AKR1C4	0.0745962	0.836676	3.18534	0.262665	0.792809	NA
AKR1C6P	1.12528	0.203855	1.02511	0.198861	0.842371	0.901507
AKR1C8P	1.59099	0.501902	0.779537	0.643846	0.519676	0.66314
AKR1D1	12.6778	0.0243854	0.262729	0.0928159	0.92605	0.956636
AKR1E2	0.559169	-0.273374	1.43703	-0.190235	0.849125	NA
AKR7A2	1854.23	-0.203338	0.0893713	-2.2752	0.0228937	0.0587614
AKR7A2P1	7.38263	0.568513	0.418921	1.35709	0.174753	0.301586
AKR7A3	38.6311	0.213665	0.253296	0.84354	0.398927	0.552664
AKR7L	29.7829	0.640063	0.190419	3.36134	0.000775666	0.00331577
AKT1	2283.63	-0.0896193	0.0925093	-0.968761	0.332665	0.485717
AKT1S1	2062.1	-0.269634	0.125391	-2.15034	0.0315286	0.0765029
AKT2	2343.27	-0.19481	0.0997929	-1.95214	0.0509217	0.113171
AKT3	1312.84	-0.0396207	0.0612974	-0.646368	0.518041	0.661521
AKTIP	540.786	-0.177253	0.0663668	-2.67081	0.00756684	0.0231008
ALAD	629.576	0.691503	0.0669277	10.3321	5.04544e-25	4.51292e-23
ALAS1	868.695	-0.528998	0.0912088	-5.79985	6.63726e-09	9.5331e-08
ALAS2	0.940909	-1.64462	0.882349	-1.86391	0.0623342	0.133439
ALB	2.07586	1.92499	0.967982	1.98866	0.0467388	0.105552
ALCAM	3733.87	-0.199995	0.0543307	-3.68106	0.000232264	0.0011566
ALDH16A1	178.587	-0.340501	0.146648	-2.3219	0.0202384	0.0529836
ALDH18A1	4038.44	-0.0593581	0.0534649	-1.11023	0.266902	0.414349
ALDH1A1	935.809	-2.12819	0.29676	-7.17142	7.42214e-13	1.99541e-11
ALDH1A2	0.520539	1.49035	1.65917	0.898248	0.369053	NA
ALDH1A3	365.996	-0.13314	0.0765714	-1.73877	0.082076	0.1664
ALDH1B1	980.515	-0.187498	0.08526	-2.19913	0.0278687	0.0690696
ALDH1L1	7.06927	-0.193524	0.391423	-0.494413	0.621015	0.744673
ALDH1L1-AS1	0.0691391	0.295673	3.18534	0.0928232	0.926044	NA
ALDH1L1-AS2	0.144148	1.19735	2.58527	0.463145	0.643261	NA
ALDH1L2	195.28	0.561098	0.106164	5.28519	1.25576e-07	1.38922e-06
ALDH2	628.207	-0.125735	0.0647415	-1.94212	0.052123	0.115446
ALDH3A1	1.64902	-0.620503	0.777173	-0.798411	0.424632	0.577009
ALDH3A2	746.987	0.151486	0.0745268	2.03264	0.0420893	0.0969089
ALDH3B1	1208.21	0.325675	0.0802106	4.06025	4.90205e-05	0.000293144
ALDH3B2	0.195065	0.476013	2.86125	0.166365	0.86787	NA
ALDH4A1	209.429	-0.570016	0.132522	-4.30129	1.6981e-05	0.000114254
ALDH5A1	160.235	0.479859	0.155348	3.08893	0.00200877	0.00748945
ALDH6A1	386.24	0.228206	0.0686762	3.32293	0.00089076	0.00372922
ALDH7A1	654.352	-0.0510232	0.0678252	-0.752275	0.451886	0.601399
ALDH8A1	5.4619	0.4294	0.547908	0.783707	0.433212	0.584477
ALDH9A1	996.82	0.148327	0.0954673	1.55369	0.120257	0.224359
ALDOA	68789.8	-0.284818	0.111414	-2.55639	0.0105764	0.0306146
ALDOB	2.14709	-0.461489	0.615497	-0.749783	0.453386	0.602824
ALDOC	330.707	0.581777	0.105684	5.50488	3.69418e-08	4.57311e-07
ALG1	1052.98	0.00479208	0.0758361	0.0631899	0.949615	0.970878
ALG10	107.648	-0.311483	0.121952	-2.55414	0.010645	0.0307661
ALG10B	344.452	-0.153867	0.0836282	-1.8399	0.065783	0.13956
ALG11	79.3393	0.119446	0.132072	0.9044	0.365783	0.519915
ALG12	857.735	0.0712373	0.0891219	0.799324	0.424102	0.57658
ALG13	794.836	0.0734009	0.0737616	0.99511	0.319683	0.471997
ALG14	493.983	-0.075723	0.0767995	-0.985983	0.324141	0.476777
ALG1L	3.78045	0.438781	0.600587	0.730586	0.465032	0.613618
ALG1L2	2.98799	-0.368442	0.60845	-0.605541	0.544819	0.684716
ALG1L9P	19.1425	0.244308	0.2291	1.06638	0.286251	0.436241
ALG2	1180.57	0.135666	0.0564581	2.40295	0.0162634	0.0439425
ALG3	2081.14	-0.370108	0.13796	-2.68272	0.00730258	0.0224137
ALG5	285.814	-0.0773639	0.0986745	-0.784031	0.433022	0.584421
ALG6	390.836	-0.0678641	0.116951	-0.58028	0.561726	0.698107
ALG8	786.575	-0.00600275	0.0669786	-0.089622	0.928588	0.958134
ALG9	908.857	-0.0313652	0.0561242	-0.558855	0.576261	0.710376
ALK	1.79594	2.15801	0.784424	2.75107	0.00594001	0.0187638
ALKBH1	209.686	-0.25381	0.0755313	-3.36032	0.000778514	0.00332719
ALKBH2	208.066	-0.508696	0.0668826	-7.60581	2.83129e-14	9.02617e-13
ALKBH3	350.11	-0.0598942	0.0621951	-0.963006	0.335545	0.489052
ALKBH3-AS1	2.54045	0.36857	0.589891	0.62481	0.532096	0.673208
ALKBH4	156.785	-0.155057	0.109678	-1.41375	0.157436	0.278211
ALKBH5	3202.3	0.0442389	0.100336	0.440909	0.659279	0.774129
ALKBH6	261.239	-0.317005	0.134119	-2.36361	0.0180976	0.0482016
ALKBH7	501.285	-0.0753697	0.172649	-0.436549	0.662438	0.776582
ALKBH8	192.1	0.00399643	0.0914592	0.0436964	0.965146	0.980314
ALLC	0	NA	NA	NA	NA	NA
ALMS1	744.991	-0.179375	0.0795174	-2.2558	0.0240833	0.0611823
ALMS1-IT1	5.06422	-1.26464	0.460937	-2.74363	0.00607644	0.0191342
ALMS1P	0.853651	1.47284	1.27263	1.15732	0.247142	0.391869
ALOX12	27.0278	0.111808	0.241087	0.463767	0.642814	0.761285
ALOX12-AS1	40.8525	0.83925	0.164328	5.10715	3.27058e-07	3.30791e-06
ALOX12B	0.52847	-0.0901209	1.37718	-0.0654387	0.947825	NA
ALOX12P2	2.73208	0.883943	0.549226	1.60944	0.107521	0.205722
ALOX15	0.194252	0.310765	2.41429	0.128719	0.89758	NA
ALOX15B	0.0552995	-0.245329	3.18534	-0.0770183	0.938609	NA
ALOX15P1	0.156357	1.21325	3.18487	0.380942	0.703246	NA
ALOX5	21.8915	0.396499	0.412972	0.960109	0.337	0.49034
ALOX5AP	34.6598	1.01266	0.412536	2.45472	0.0140995	0.0389149
ALOXE3	12.7556	-1.35332	0.285949	-4.73275	2.21499e-06	1.87544e-05
ALPI	0.289063	-0.823491	2.21331	-0.372064	0.709845	NA
ALPK1	230.306	0.310701	0.104539	2.97211	0.0029576	0.0104023
ALPK2	1400.55	-0.500563	0.0950486	-5.2664	1.39127e-07	1.52483e-06
ALPK3	364.84	0.202524	0.142563	1.42059	0.155435	0.275345
ALPL	5.1001	0.620442	0.454353	1.36555	0.17208	0.297733
ALPP	20.1273	-0.147395	0.244379	-0.603141	0.546415	0.685808
ALPPL2	1.64004	0.745471	0.925553	0.805433	0.42057	0.573176
ALS2	839.576	-0.136818	0.0589134	-2.32235	0.0202141	0.0529597
ALS2CL	173.343	0.086803	0.117137	0.741041	0.458669	0.608111
ALS2CR11	2.3438	0.926365	0.787926	1.1757	0.239715	0.382623
ALS2CR12	5.63248	0.918781	0.470897	1.95113	0.0510417	0.113384
ALX1	0.077565	0.836673	3.18534	0.262664	0.79281	NA
ALX3	7.55707	0.657893	0.391823	1.67906	0.093141	0.183762
ALX4	0.170686	0.29357	2.49618	0.117608	0.906379	NA
ALYREF	1163.17	-0.69095	0.130884	-5.27912	1.29805e-07	1.43164e-06
AMACR	495.042	-0.689408	0.103259	-6.6765	2.44721e-11	5.31487e-10
AMBN	0.044222	0.656339	3.18534	0.20605	0.836752	NA
AMBP	22.2532	-0.245234	0.260592	-0.941066	0.346671	0.499941
AMBRA1	350.839	0.0178976	0.0937708	0.190866	0.848631	0.906004
AMD1	1308.53	-0.440964	0.0885716	-4.97862	6.40396e-07	6.04612e-06
AMDHD1	2.57446	1.67467	0.693252	2.41567	0.0157061	0.042669
AMDHD2	260.355	0.203393	0.122283	1.6633	0.0962524	0.188539
AMELX	0.232242	1.01701	3.15108	0.322749	0.746885	NA
AMELY	0.0278703	0.656339	3.18534	0.20605	0.836752	NA
AMER1	253.434	-0.457397	0.0848705	-5.38935	7.07128e-08	8.26866e-07
AMER2	2.66831	-0.314117	0.57397	-0.54727	0.584193	0.716499
AMER3	3.53485	0.949541	0.633508	1.49886	0.133909	0.244418
AMFR	1871.42	0.0485636	0.0600945	0.808121	0.419021	0.571935
AMH	225.801	-0.327061	0.231507	-1.41275	0.157729	0.278489
AMHR2	0.47123	-0.420983	1.20287	-0.349981	0.726353	NA
AMICA1	0	NA	NA	NA	NA	NA
AMIGO1	3.80637	0.558329	0.500802	1.11487	0.264907	0.412187
AMIGO2	3627.32	-0.444253	0.0807704	-5.50019	3.79375e-08	4.68889e-07
AMIGO3	307.831	-0.35283	0.220202	-1.6023	0.10909	0.208028
AMMECR1	1364.22	-0.152248	0.0435393	-3.49678	0.000470904	0.00214878
AMMECR1L	785.663	-0.141096	0.0547833	-2.57553	0.0100087	0.0292407
AMN	0.210092	0.295679	2.76976	0.106752	0.914985	NA
AMN1	106.377	0.583907	0.155291	3.76008	0.000169862	0.000877341
AMOT	339.772	-0.0637202	0.0658918	-0.967043	0.333522	0.486819
AMOTL1	676.457	-0.0424836	0.0631194	-0.673067	0.500905	0.646442
AMOTL2	2966.05	-0.10677	0.0802327	-1.33075	0.183271	0.312652
AMPD1	0.381573	-0.0659338	1.92656	-0.0342235	0.972699	NA
AMPD2	2456.85	-0.174379	0.086241	-2.022	0.0431762	0.0988793
AMPD3	340.915	0.390849	0.126291	3.09483	0.00196925	0.00735808
AMPH	20.2934	0.856314	0.310071	2.76167	0.00575073	0.0182686
AMT	62.7136	0.96405	0.195907	4.92096	8.61215e-07	7.88249e-06
AMTN	0.45162	0.0212336	2.06847	0.0102654	0.99181	NA
AMY1A	0.298018	-0.660677	2.53617	-0.260502	0.794477	NA
AMY1B	0.811898	-0.334571	1.09439	-0.305716	0.759821	0.845666
AMY1C	0	NA	NA	NA	NA	NA
AMY2A	0.210148	-1.14082	3.17612	-0.359187	0.719455	NA
AMY2B	24.4	1.00346	0.319582	3.13991	0.00169001	0.00646836
AMZ1	238.146	0.440255	0.219988	2.00127	0.0453636	0.103101
AMZ2	1484.17	-0.0158357	0.0659477	-0.240125	0.810234	0.880393
AMZ2P1	100.835	0.226995	0.107895	2.10386	0.0353904	0.0839415
ANAPC1	2452.63	-0.335326	0.0582305	-5.7586	8.48155e-09	1.18924e-07
ANAPC10	145.938	-0.061455	0.102881	-0.59734	0.550281	0.689079
ANAPC11	2410.12	-0.0625776	0.0615002	-1.01752	0.308907	0.461332
ANAPC13	1109.26	0.164616	0.0882432	1.86549	0.0621134	0.133091
ANAPC15	381.37	-0.372886	0.090546	-4.1182	3.81848e-05	0.000234057
ANAPC16	1084.62	0.0664508	0.0825079	0.805387	0.420597	0.573176
ANAPC1P1	2.02235	-0.0634006	0.642792	-0.0986331	0.92143	0.953286
ANAPC2	537.498	0.0429034	0.0958004	0.447841	0.654268	0.770303
ANAPC4	209.744	0.0600047	0.0958148	0.626258	0.531146	0.672502
ANAPC5	2273.2	-0.130727	0.0624996	-2.09165	0.0364696	0.086084
ANAPC7	1172.53	-0.158028	0.05765	-2.74116	0.00612232	0.0192513
ANG	73.028	0.475396	0.125538	3.78687	0.000152559	0.000799123
ANGEL1	350.986	-0.0372991	0.0820717	-0.454469	0.649491	0.766355
ANGEL2	817.678	0.0880817	0.0699701	1.25885	0.208085	0.343587
ANGPT1	0.705992	2.1026	1.57642	1.33378	0.182275	0.311263
ANGPT2	13.5406	-0.0696679	0.277461	-0.251091	0.801744	0.874478
ANGPT4	0.821848	1.34828	1.16033	1.16198	0.245242	0.389367
ANGPTL1	2.4615	0.445673	0.837323	0.53226	0.594546	0.724114
ANGPTL2	125.933	3.0168	0.238456	12.6514	1.09866e-36	2.41104e-34
ANGPTL3	0.223301	1.45537	2.74839	0.529536	0.596433	NA
ANGPTL4	242.673	1.00227	0.214261	4.67781	2.89962e-06	2.36243e-05
ANGPTL5	0.730585	1.30346	1.03588	1.25832	0.208277	0.343814
ANGPTL6	2.87525	0.756127	0.741236	1.02009	0.307686	0.459994
ANGPTL7	3.53339	-0.355116	0.587874	-0.604067	0.545799	0.685399
ANHX	0	NA	NA	NA	NA	NA
ANK1	11.8017	2.23278	0.322418	6.92511	4.3564e-12	1.04737e-10
ANK2	90.2676	0.531206	0.109246	4.86246	1.15934e-06	1.03404e-05
ANK3	13.227	1.61784	0.298887	5.41288	6.20184e-08	7.35684e-07
ANKAR	54.3856	0.131439	0.144949	0.906797	0.364514	0.51858
ANKDD1A	34.7647	0.658752	0.206878	3.18425	0.0014513	0.00568031
ANKDD1B	4.47189	-0.0103679	0.426137	-0.0243299	0.980589	0.988797
ANKEF1	262.267	-0.0701734	0.0778636	-0.901235	0.367463	0.521399
ANKFN1	2.5401	0.282172	0.572241	0.4931	0.621942	0.745453
ANKFY1	2228.51	0.0919977	0.059961	1.53429	0.124957	0.231435
ANKH	763.398	0.129531	0.0589367	2.1978	0.0279636	0.0692414
ANKHD1	1015.83	0.28972	0.0918901	3.15289	0.00161661	0.00623039
ANKHD1-EIF4EBP3	1160.14	0.0262867	0.0672981	0.390601	0.696092	0.801689
ANKIB1	1982.48	0.261067	0.0496792	5.25506	1.47976e-07	1.61524e-06
ANKK1	1.95619	2.22498	0.735582	3.02479	0.00248806	0.00899562
ANKLE1	41.7311	0.414268	0.200248	2.06877	0.0385674	0.0900733
ANKLE2	2638.81	-0.0261533	0.0499589	-0.523497	0.600628	0.729118
ANKMY1	112.308	0.142149	0.100621	1.41271	0.15774	0.278489
ANKMY2	750.573	0.279793	0.0663208	4.21879	2.45618e-05	0.000158156
ANKRA2	163.003	0.339207	0.132026	2.56923	0.0101924	0.0296762
ANKRD1	250.085	-0.502275	0.158893	-3.1611	0.00157174	0.00607361
ANKRD10	1107.62	0.271105	0.115667	2.34383	0.0190868	0.0504164
ANKRD11	2202.69	-0.22475	0.0848662	-2.64829	0.00809006	0.0244216
ANKRD12	267.116	0.286812	0.110992	2.58408	0.00976386	0.0286495
ANKRD13A	2290.32	-0.0535471	0.0889465	-0.602015	0.547164	0.686428
ANKRD13B	249.258	-0.174524	0.126168	-1.38327	0.166581	0.290456
ANKRD13C	846.52	0.152596	0.0598669	2.54892	0.0108058	0.0311641
ANKRD13D	599.607	-0.131866	0.119224	-1.10603	0.268713	0.416257
ANKRD16	190.47	-0.0509213	0.0792237	-0.642753	0.520384	0.663685
ANKRD17	1686.43	0.0402463	0.039941	1.00764	0.313626	0.465774
ANKRD18A	38.1753	-0.476518	0.151259	-3.15034	0.0016308	0.00627357
ANKRD18B	3.81266	0.640206	0.643866	0.994315	0.32007	0.472408
ANKRD18DP	1.53813	-0.63647	0.818892	-0.777234	0.437021	0.588085
ANKRD19P	12.1864	0.381002	0.291159	1.30857	0.19068	0.322031
ANKRD2	6.74443	0.114577	0.366254	0.312835	0.754406	0.84223
ANKRD20A1	0.965605	-0.934242	1.52366	-0.613155	0.539774	0.680005
ANKRD20A11P	2.36667	0.721838	0.593894	1.21543	0.224202	0.363714
ANKRD20A12P	217.05	0.52255	0.19365	2.69843	0.00696678	0.0214949
ANKRD20A19P	6.29329	0.284714	0.490412	0.580561	0.561536	0.697963
ANKRD20A2	0.592571	0.22844	2.04737	0.111578	0.911158	NA
ANKRD20A3	2.72501	-0.614425	1.12683	-0.54527	0.585567	0.717485
ANKRD20A4	0.634979	2.02699	3.17439	0.638544	0.523119	0.666138
ANKRD20A5P	5.13537	0.603853	0.505061	1.1956	0.231851	0.373451
ANKRD20A8P	6.277	-0.221031	0.500495	-0.441625	0.658761	0.773665
ANKRD20A9P	369.175	0.0893891	0.0991557	0.901502	0.367322	0.521355
ANKRD22	0.608149	-0.900723	1.16303	-0.774462	0.438657	NA
ANKRD23	62.3347	0.197791	0.153898	1.28521	0.19872	0.33231
ANKRD24	2.49462	3.05303	0.852318	3.58203	0.000340932	0.00161668
ANKRD26	84.7893	0.249403	0.113878	2.19009	0.0285177	0.0704008
ANKRD26P1	1.28095	0.719641	0.90094	0.798767	0.424426	0.576853
ANKRD26P3	0	NA	NA	NA	NA	NA
ANKRD27	1002.65	-0.2489	0.0452048	-5.50606	3.66948e-08	4.54721e-07
ANKRD28	1056.51	0.15999	0.075659	2.11462	0.0344625	0.0822056
ANKRD29	133.144	-0.165394	0.193018	-0.85688	0.391511	0.545112
ANKRD30A	0	NA	NA	NA	NA	NA
ANKRD30B	2.90269	0.959178	0.666027	1.44015	0.149825	0.267725
ANKRD30BL	0.0575845	0.65634	3.18534	0.20605	0.836752	NA
ANKRD30BP2	25.7039	-0.543073	0.251544	-2.15896	0.0308533	0.0752319
ANKRD30BP3	0	NA	NA	NA	NA	NA
ANKRD31	2.69912	0.102165	0.541698	0.188601	0.850406	0.907141
ANKRD33	0	NA	NA	NA	NA	NA
ANKRD33B	1010.29	-0.617107	0.0888771	-6.94337	3.82847e-12	9.25156e-11
ANKRD34A	26.9038	0.424499	0.187965	2.2584	0.0239207	0.0608431
ANKRD34B	0.292693	1.11533	1.91888	0.58124	0.561079	NA
ANKRD34C	0.121819	1.02428	3.18501	0.321594	0.747761	NA
ANKRD34C-AS1	0	NA	NA	NA	NA	NA
ANKRD35	0	NA	NA	NA	NA	NA
ANKRD36	179.855	0.532868	0.169425	3.14516	0.00165999	0.00637026
ANKRD36B	179.543	0.462007	0.128558	3.59376	0.000325945	0.0015541
ANKRD36BP1	574.863	-0.241679	0.106675	-2.26556	0.0234786	0.0599123
ANKRD36BP2	3.06018	0.585518	0.699136	0.837488	0.402319	0.555969
ANKRD36C	87.7658	0.430118	0.181952	2.36391	0.0180831	0.0481696
ANKRD37	32.8808	-0.0120759	0.175748	-0.0687117	0.945219	0.96829
ANKRD39	435.447	-0.520276	0.0959342	-5.42326	5.8522e-08	6.97717e-07
ANKRD40	2481.79	-0.320995	0.0507715	-6.32235	2.57617e-10	4.762e-09
ANKRD42	227.146	0.158896	0.102879	1.5445	0.122467	0.227698
ANKRD44	93.9247	0.0941249	0.10397	0.905311	0.365301	0.519424
ANKRD44-IT1	3.18206	1.40771	0.569152	2.47335	0.0133851	0.0373032
ANKRD45	4.49898	1.17453	0.598176	1.96352	0.0495862	0.110724
ANKRD46	114.721	0.0944334	0.100204	0.942412	0.345982	0.49929
ANKRD49	131.805	0.0585454	0.108794	0.538129	0.590488	0.721032
ANKRD50	310.165	0.0659014	0.0906971	0.72661	0.467465	0.615836
ANKRD52	3101.9	-0.257249	0.119893	-2.14565	0.0319008	0.0771382
ANKRD53	2.43966	0.583448	0.646546	0.902407	0.366841	0.520869
ANKRD54	413.445	-0.124	0.10107	-1.22687	0.219871	0.358437
ANKRD55	1.26959	0.562429	0.787683	0.714031	0.475208	0.622955
ANKRD6	178.724	0.214395	0.170768	1.25548	0.209306	0.345068
ANKRD60	4.0765	0.196252	0.525251	0.373634	0.708677	0.810597
ANKRD61	9.893	0.899546	0.304652	2.9527	0.00315011	0.010965
ANKRD62	6.81475	-0.244766	0.379101	-0.645648	0.518507	0.662052
ANKRD62P1-PARP4P3	0.534752	-0.25773	1.55935	-0.16528	0.868723	NA
ANKRD63	0	NA	NA	NA	NA	NA
ANKRD65	17.5596	-0.565214	0.260699	-2.16807	0.0301532	0.0738395
ANKRD66	0	NA	NA	NA	NA	NA
ANKRD7	4.02055	-0.511817	0.536675	-0.953682	0.340244	0.493354
ANKRD9	69.4167	-0.157992	0.206096	-0.766594	0.443323	0.593851
ANKS1A	308.401	-0.216425	0.0864131	-2.50454	0.0122612	0.0346883
ANKS1B	59.3574	-0.57803	0.272081	-2.12448	0.0336303	0.0805361
ANKS3	312.612	-0.262058	0.0851036	-3.07929	0.00207498	0.00770887
ANKS4B	31.646	0.107825	0.218976	0.492407	0.622432	0.745898
ANKS6	1419.8	0.244539	0.0804727	3.03878	0.00237538	0.00865622
ANKUB1	0.089282	0.836673	3.18534	0.262664	0.79281	NA
ANKZF1	445.141	0.299495	0.105083	2.85009	0.00437068	0.0144727
ANLN	3446.03	-0.832908	0.160486	-5.18991	2.10393e-07	2.22202e-06
ANO1	2.92849	0.327378	0.595842	0.549438	0.582705	0.715417
ANO1-AS2	0.912325	1.686	1.07325	1.57093	0.1162	0.218408
ANO10	867.263	0.051867	0.0529065	0.980352	0.326912	0.479954
ANO2	4.73308	-0.780207	0.412897	-1.88959	0.0588123	0.127304
ANO3	0.0951382	0.295672	3.18534	0.0928227	0.926044	NA
ANO4	219.662	-0.270111	0.24375	-1.10815	0.267797	0.415226
ANO5	6.92819	1.84726	0.508986	3.62929	0.000284199	0.00137955
ANO6	4353.18	0.167401	0.0490637	3.41191	0.000645095	0.00282152
ANO7	53.3756	-0.392385	0.137211	-2.85973	0.00424008	0.0140985
ANO8	229.075	0.346683	0.124291	2.78929	0.00528232	0.0169691
ANO9	66.872	-0.436114	0.189868	-2.29693	0.021623	0.0560179
ANOS1	10.503	0.758054	0.385528	1.96628	0.0492668	0.110115
ANP32A	1194.33	-0.501346	0.067	-7.48278	7.27686e-14	2.20443e-12
ANP32A-IT1	22.2168	0.224039	0.222585	1.00653	0.314159	0.466419
ANP32AP1	0.413097	-0.373935	2.08442	-0.179395	0.857628	NA
ANP32B	3762.09	-0.394926	0.0660706	-5.97734	2.26808e-09	3.58013e-08
ANP32C	0.373308	-1.53227	2.11791	-0.723483	0.469383	NA
ANP32D	0	NA	NA	NA	NA	NA
ANP32E	830.09	-0.417716	0.109955	-3.79898	0.000145291	0.000764876
ANPEP	896.683	0.736931	0.11999	6.14158	8.17031e-10	1.38668e-08
ANTXR1	1855.1	0.280372	0.0969086	2.89316	0.00381387	0.0128972
ANTXR2	497.136	0.623592	0.107007	5.82756	5.6242e-09	8.20924e-08
ANTXRL	0.0809919	0.836673	3.18534	0.262664	0.79281	NA
ANTXRLP1	1.42749	0.372052	0.875068	0.42517	0.670713	0.782733
ANXA1	4995.29	0.493066	0.0761671	6.47347	9.57754e-11	1.89473e-09
ANXA10	35.081	-0.251504	0.273811	-0.918529	0.358342	0.512483
ANXA11	4938.74	-0.115445	0.0935019	-1.23468	0.216949	0.354958
ANXA13	2.82492	-1.79768	0.693825	-2.59097	0.00957046	0.0281546
ANXA2	55921.8	0.341055	0.0610084	5.59029	2.26685e-08	2.94015e-07
ANXA2P1	4.09333	0.17537	0.409561	0.42819	0.668513	0.781132
ANXA2P2	117.675	0.313251	0.129476	2.41937	0.0155474	0.0422864
ANXA2P3	7.08287	0.904793	0.39369	2.29824	0.0215483	0.055878
ANXA2R	57.9452	0.470378	0.122316	3.84561	0.000120252	0.000648987
ANXA3	371.404	-1.09939	0.143698	-7.65068	1.99926e-14	6.56209e-13
ANXA4	9450.3	-0.777931	0.0988674	-7.86843	3.59126e-15	1.28124e-13
ANXA5	7420.52	-0.0833496	0.0628787	-1.32556	0.184985	0.314637
ANXA6	4612.16	0.107961	0.0485195	2.2251	0.0260747	0.065301
ANXA7	3300.09	-0.192199	0.0606596	-3.16849	0.00153234	0.00594448
ANXA8	45.5417	-0.191646	0.44876	-0.427058	0.669337	0.781563
ANXA8L1	193.927	-0.125682	0.139646	-0.900005	0.368118	0.522014
ANXA9	17.382	0.624332	0.277779	2.24758	0.0246027	0.0621673
AOAH	15.4634	0.595316	0.349445	1.7036	0.0884549	0.176261
AOAH-IT1	0.0387969	0.115336	3.18534	0.0362084	0.971116	NA
AOC1	3.17513	-0.571082	0.517778	-1.10295	0.27005	0.417793
AOC2	23.066	0.42506	0.235996	1.80113	0.0716819	0.149586
AOC3	4.87345	0.73548	0.42766	1.71978	0.085473	0.171897
AOC4P	7.446	-0.0825983	0.412721	-0.200131	0.841378	0.900837
AOX1	357.816	1.02765	0.11819	8.69492	3.47078e-18	1.73291e-16
AOX2P	1.74219	-0.656622	0.650989	-1.00865	0.313141	0.465136
AP1AR	108.223	-0.162316	0.114899	-1.41269	0.157747	0.278489
AP1B1	2392.28	-0.455308	0.132928	-3.42523	0.000614269	0.0027093
AP1B1P1	0.2307	1.38811	2.70229	0.513678	0.607477	NA
AP1G1	2802.68	-0.0682405	0.0477868	-1.42802	0.153286	0.272345
AP1G2	682.797	-0.161568	0.116978	-1.38118	0.167223	0.291252
AP1M1	3145.01	-0.249079	0.0985071	-2.52853	0.011454	0.0327334
AP1M2	794.501	0.0614975	0.104787	0.586879	0.557285	0.694591
AP1S1	2298.69	-0.0341765	0.0770887	-0.443339	0.65752	0.772785
AP1S2	1137.79	-0.169148	0.0539927	-3.13279	0.00173155	0.00659925
AP1S3	628.639	-0.49423	0.0768919	-6.42759	1.29641e-10	2.5172e-09
AP2A1	3090.6	-0.121121	0.123171	-0.983354	0.325433	0.478192
AP2A2	1349	-0.126035	0.0723699	-1.74154	0.081589	0.165698
AP2B1	8962.69	-0.269776	0.0459895	-5.86604	4.46325e-09	6.65362e-08
AP2M1	15449.1	0.0915641	0.059628	1.53559	0.124639	0.230937
AP2S1	5697.07	-0.0656865	0.0568996	-1.15443	0.248324	0.393338
AP3B1	1381.29	-0.0170337	0.0710987	-0.239579	0.810657	0.880751
AP3B2	26.2833	0.611509	0.223267	2.73891	0.0061643	0.0193737
AP3D1	3564.47	-0.196765	0.0897746	-2.19176	0.0283966	0.0701753
AP3M1	3022.71	-0.0551041	0.0618907	-0.890345	0.37328	0.527512
AP3M2	510.739	0.0932797	0.0590763	1.57897	0.114343	0.215691
AP3S1	2613.91	0.133436	0.0560189	2.38198	0.0172198	0.0461959
AP3S2	831.664	-0.0648232	0.134345	-0.482513	0.629442	0.751341
AP4B1	428.629	-0.172039	0.0712123	-2.41586	0.0156982	0.0426536
AP4B1-AS1	54.3289	0.402766	0.217248	1.85394	0.0637472	0.135852
AP4E1	321.004	-0.163143	0.0801161	-2.03632	0.0417177	0.0962282
AP4M1	295.803	0.176847	0.0942825	1.87571	0.0606951	0.130735
AP4S1	79.4242	-0.0483201	0.126101	-0.383184	0.701583	0.805657
AP5B1	549.928	-0.0260146	0.0681377	-0.381795	0.702614	0.806497
AP5M1	467.373	0.12468	0.090399	1.37922	0.167826	0.291978
AP5S1	264.084	0.0623935	0.101968	0.611892	0.540609	0.680712
AP5Z1	753.713	0.251088	0.122155	2.05549	0.0398317	0.092454
APAF1	555.906	0.149667	0.0621595	2.40779	0.0160493	0.0434449
APBA1	289.092	0.683771	0.149297	4.57992	4.65147e-06	3.61711e-05
APBA2	0.620022	0.391013	1.67862	0.232937	0.81581	NA
APBA3	200.721	-0.113173	0.142525	-0.794053	0.427165	0.579366
APBB1	27.9477	0.894079	0.189256	4.72419	2.31035e-06	1.94657e-05
APBB1IP	2135.39	-0.144431	0.0694283	-2.0803	0.0374983	0.088056
APBB2	1786.92	0.487759	0.0862021	5.65832	1.52863e-08	2.04464e-07
APBB3	209.798	0.394967	0.158333	2.49454	0.0126122	0.0355428
APC	871.042	0.264022	0.068198	3.8714	0.000108211	0.000590593
APC2	122.371	0.167982	0.165716	1.01368	0.310737	0.462883
APCDD1	0	NA	NA	NA	NA	NA
APCDD1L	1853.58	1.55128	0.110874	13.9914	1.75995e-44	5.93134e-42
APCDD1L-AS1	525.941	0.703585	0.123496	5.69723	1.21771e-08	1.64981e-07
APCS	0	NA	NA	NA	NA	NA
APEH	1153.44	-0.359209	0.096979	-3.70399	0.000212233	0.00106756
APELA	0.700842	0.248992	1.14727	0.217031	0.828184	0.891863
APEX1	2172.07	-0.175898	0.0374128	-4.70155	2.58196e-06	2.13819e-05
APEX2	848.097	-0.250873	0.111774	-2.24448	0.0248018	0.0625744
APH1A	4210.87	-0.115409	0.0809786	-1.42518	0.154105	0.273467
APH1B	550.535	0.443856	0.0747243	5.93991	2.85175e-09	4.42607e-08
API5	1707.82	-0.21303	0.067367	-3.16223	0.00156565	0.00605503
APIP	504.304	-0.187128	0.0815735	-2.29399	0.0217914	0.056369
APITD1	293.96	-0.446219	0.103936	-4.2932	1.76114e-05	0.00011799
APITD1-CORT	70.725	-0.689865	0.264041	-2.61272	0.00898249	0.0267181
APLF	71.7149	0.224408	0.150601	1.49008	0.136202	0.247644
APLN	145.145	1.0298	0.146004	7.05326	1.74778e-12	4.40397e-11
APLNR	1.385	1.16687	1.46369	0.797207	0.425331	0.577645
APLP1	1481.4	0.604759	0.132305	4.57096	4.85502e-06	3.76299e-05
APLP2	16450.1	0.697176	0.0651755	10.6969	1.05229e-26	1.06202e-24
APMAP	5564.5	0.229505	0.0504345	4.55056	5.35031e-06	4.09009e-05
APOA1	1.87975	-0.873206	0.628061	-1.39032	0.164432	0.287691
APOA1-AS	0.874305	0.282034	0.996708	0.282965	0.777204	0.857599
APOA1BP	1847.64	-0.17036	0.0755251	-2.25567	0.0240911	0.0611857
APOA2	0.258306	1.38842	3.11177	0.446184	0.655464	NA
APOA4	6.97943	0.391634	0.382158	1.0248	0.305459	0.457316
APOA5	0.0659408	0.65634	3.18534	0.20605	0.836752	NA
APOB	0.0824304	0.836676	3.18534	0.262665	0.792809	NA
APOBEC1	0	NA	NA	NA	NA	NA
APOBEC2	1.95808	0.0301827	0.713992	0.0422732	0.966281	0.981044
APOBEC3A	14.2443	-0.263112	0.34184	-0.769695	0.441481	0.592187
APOBEC3A_B	0	NA	NA	NA	NA	NA
APOBEC3B	1100.04	-0.0074419	0.128967	-0.0577038	0.953985	0.973798
APOBEC3B-AS1	205.123	-0.0114575	0.173483	-0.0660437	0.947343	0.96943
APOBEC3C	848.07	0.174908	0.066427	2.63309	0.00846128	0.025404
APOBEC3D	49.9908	0.502978	0.196908	2.55438	0.0106377	0.0307497
APOBEC3F	387.138	0.416066	0.0593638	7.00874	2.40469e-12	5.94027e-11
APOBEC3G	326.768	0.186148	0.112098	1.66058	0.096797	0.189429
APOBEC3H	11.8365	0.768552	0.323696	2.3743	0.0175822	0.0470011
APOBEC4	0.245256	-0.807094	1.95737	-0.412337	0.680093	NA
APOBR	0.591496	-0.0591151	1.08074	-0.0546986	0.956379	NA
APOC1	25.428	-0.339635	0.203607	-1.66809	0.0952981	0.187058
APOC1P1	4.61237	0.508337	0.546166	0.930738	0.351989	0.505524
APOC2	0.0794705	0.836676	3.18534	0.262665	0.792809	NA
APOC3	0.350038	0.537243	1.5029	0.35747	0.72074	NA
APOC4	1.09519	-1.17167	0.882012	-1.32841	0.184043	0.313516
APOC4-APOC2	0.052537	0.115336	3.18534	0.0362084	0.971116	NA
APOD	0.193663	0.834648	3.18391	0.262145	0.793209	NA
APOE	38.9811	0.682316	0.212023	3.21813	0.00129031	0.00513138
APOF	4.55817	0.771845	0.572843	1.34739	0.177853	0.305703
APOH	12.8365	-1.09791	0.314035	-3.49615	0.000472018	0.00215283
APOL1	15940.3	-0.979951	0.0706894	-13.8628	1.06471e-43	3.09141e-41
APOL2	2750.63	-0.83992	0.0641124	-13.1007	3.26033e-39	7.9912e-37
APOL3	117.749	0.681723	0.116307	5.86141	4.58944e-09	6.81854e-08
APOL4	89.5507	0.153027	0.156534	0.977597	0.328274	0.481467
APOL5	0.044222	0.656339	3.18534	0.20605	0.836752	NA
APOL6	1889.02	0.0875118	0.0747637	1.17051	0.241795	0.384934
APOLD1	170.721	0.183167	0.116673	1.56992	0.116435	0.218741
APOM	39.6998	-0.0887903	0.143977	-0.616696	0.537435	0.678133
APOO	559.305	-0.161086	0.0797106	-2.02088	0.043292	0.0991085
APOOL	389.02	-0.115337	0.0750859	-1.53607	0.124521	0.230763
APOOP5	0.482187	1.89329	1.16882	1.61983	0.10527	NA
APOPT1	474.363	0.199537	0.0890946	2.23961	0.0251161	0.063219
APP	23006.7	0.225562	0.0650947	3.46513	0.000529979	0.00238377
APPBP2	1338.16	0.304254	0.0683023	4.45452	8.40808e-06	6.08924e-05
APPL1	882.861	-0.125414	0.0654677	-1.91567	0.0554074	0.121311
APPL2	713.472	-0.220174	0.0689652	-3.19253	0.0014103	0.00554052
APRT	1436.36	-0.449166	0.127734	-3.51642	0.00043741	0.00201151
APTR	142.102	0.00497367	0.0913847	0.0544256	0.956596	0.975303
APTX	361.127	-0.288344	0.0620325	-4.64826	3.34739e-06	2.68374e-05
AQP1	16.9807	1.36167	0.25489	5.34218	9.18374e-08	1.04602e-06
AQP10	0.233297	1.23998	2.67567	0.463427	0.643058	NA
AQP11	58.6641	1.01355	0.165966	6.10696	1.01545e-09	1.702e-08
AQP12A	0	NA	NA	NA	NA	NA
AQP12B	0.0565689	0.836673	3.18534	0.262664	0.79281	NA
AQP2	0.379851	1.66459	2.42388	0.686747	0.492242	NA
AQP3	16.6859	-0.0294244	0.355367	-0.0828001	0.93401	0.961837
AQP4	1.42322	0.756743	1.33806	0.565552	0.571698	0.706639
AQP4-AS1	3.50867	0.0949987	0.447845	0.212124	0.83201	0.894476
AQP5	0	NA	NA	NA	NA	NA
AQP6	5.57585	0.0872752	0.476983	0.182973	0.854819	0.910492
AQP7	0.37836	0.547533	1.92708	0.284126	0.776314	NA
AQP7P1	5.27072	-0.375804	0.444748	-0.844982	0.398121	0.551872
AQP7P3	11.8147	0.422482	0.392483	1.07643	0.281733	0.431551
AQP8	0.381049	1.46977	1.46904	1.0005	0.31707	NA
AQP9	22.1701	0.990531	0.233556	4.24108	2.22448e-05	0.000144944
AQR	932.565	-0.246387	0.0687324	-3.58473	0.000337421	0.00160245
AR	617.776	-0.757672	0.0718798	-10.5408	5.60075e-26	5.47684e-24
ARAF	2291.53	-0.0579877	0.0958904	-0.604729	0.545359	0.685146
ARAP1	569.525	0.294012	0.098147	2.99563	0.0027388	0.00977486
ARAP2	102.314	-0.435417	0.151945	-2.86563	0.00416181	0.0138847
ARAP3	500.737	0.358714	0.0904599	3.96545	7.32575e-05	0.000416945
ARC	0.919937	-0.703472	0.962673	-0.730749	0.464932	0.613613
ARCN1	8570.11	0.0198872	0.0572005	0.347676	0.728084	0.824797
AREG	28.4139	-1.58594	0.218926	-7.24419	4.35044e-13	1.2039e-11
AREL1	1137.64	0.0559336	0.0506475	1.10437	0.269432	0.417145
ARF1	13563.6	-0.259416	0.087868	-2.95234	0.00315372	0.0109755
ARF3	3961.08	-0.189286	0.0604881	-3.12931	0.00175215	0.00665893
ARF4	7090.45	0.162584	0.0659584	2.46494	0.0137036	0.0379996
ARF5	4358.74	-0.219359	0.105996	-2.06951	0.0384986	0.0899571
ARF6	1408.74	-0.486277	0.074622	-6.51654	7.19476e-11	1.45538e-09
ARFGAP1	1423.02	0.284025	0.112669	2.52088	0.0117062	0.0333279
ARFGAP2	489.734	-0.203492	0.0898848	-2.26392	0.0235793	0.0601125
ARFGAP3	1497	0.0929135	0.0618339	1.50263	0.132934	0.24299
ARFGEF1	1060.37	0.155209	0.0631083	2.45941	0.0139164	0.0385053
ARFGEF2	2137.36	0.136461	0.0523295	2.60772	0.00911478	0.0270167
ARFGEF3	466.192	0.0156589	0.0629402	0.24879	0.803523	0.875621
ARFIP1	428.132	0.176561	0.0595867	2.9631	0.0030456	0.0106542
ARFIP2	1368.55	0.111918	0.0668423	1.67436	0.0940592	0.185183
ARFRP1	245.719	0.00525444	0.114285	0.0459765	0.963329	0.979258
ARG1	0.443291	0.634723	1.50651	0.421321	0.673521	NA
ARG2	125.709	0.253798	0.14106	1.79922	0.0719834	0.150082
ARGFX	28.4805	0.226958	0.21597	1.05088	0.293315	0.443924
ARGFXP2	3.45017	0.949974	0.58442	1.6255	0.104056	0.200598
ARGLU1	1092.59	0.170416	0.0983222	1.73324	0.0830531	0.168002
ARHGAP1	6279.36	-0.116575	0.107659	-1.08281	0.278891	0.42845
ARHGAP10	232.388	0.0241191	0.0750219	0.321494	0.747836	0.838218
ARHGAP11A	1301.51	-0.436379	0.112471	-3.87991	0.000104495	0.000572629
ARHGAP11B	97.8881	-0.109773	0.230701	-0.475824	0.634199	0.75507
ARHGAP12	502.86	0.285114	0.0935107	3.049	0.00229607	0.00838866
ARHGAP15	0.327768	1.2095	1.68718	0.71688	0.473448	NA
ARHGAP17	1055.62	-0.0504268	0.0875971	-0.575668	0.56484	0.700547
ARHGAP18	274.363	-0.164978	0.143026	-1.15348	0.248712	0.393821
ARHGAP19	342.401	-0.434458	0.109511	-3.96724	7.27107e-05	0.000414333
ARHGAP19-SLIT1	0	NA	NA	NA	NA	NA
ARHGAP20	0.0794705	0.836676	3.18534	0.262665	0.792809	NA
ARHGAP21	2923.89	0.113176	0.0508915	2.22387	0.0261569	0.0654784
ARHGAP22	309.597	0.438282	0.128174	3.41944	0.000627509	0.00275739
ARHGAP23	637.517	0.259394	0.104178	2.48991	0.0127776	0.0358911
ARHGAP24	58.0327	-0.118524	0.20335	-0.582857	0.55999	0.696637
ARHGAP25	0	NA	NA	NA	NA	NA
ARHGAP26	636.407	-1.26521	0.0928593	-13.625	2.84273e-42	7.77549e-40
ARHGAP26-AS1	0.813284	-1.79279	1.16505	-1.5388	0.123852	0.229839
ARHGAP26-IT1	0.0601387	0.295673	3.18534	0.0928232	0.926044	NA
ARHGAP27	461.359	-0.649497	0.103996	-6.24538	4.22768e-10	7.59173e-09
ARHGAP28	232.102	0.235342	0.147947	1.59072	0.111672	0.211775
ARHGAP29	5193.29	-0.245727	0.0951969	-2.58125	0.00984431	0.0288407
ARHGAP30	8.93193	0.4796	0.328124	1.46164	0.143839	0.258926
ARHGAP31	1181.02	0.420507	0.0804228	5.2287	1.70706e-07	1.83889e-06
ARHGAP31-AS1	6.6496	-0.73911	0.363306	-2.0344	0.041911	0.0966237
ARHGAP32	822.474	0.415337	0.0634435	6.54656	5.88756e-11	1.21173e-09
ARHGAP33	351.906	-0.396052	0.178639	-2.21706	0.026619	0.06647
ARHGAP35	3894.09	0.266253	0.0715452	3.72147	0.000198066	0.00100405
ARHGAP36	0.0850078	-0.577405	3.17624	-0.181789	0.855749	NA
ARHGAP39	71.3631	0.198532	0.177036	1.12142	0.262109	0.409163
ARHGAP4	9.04981	0.869712	0.365422	2.38002	0.0173115	0.0464025
ARHGAP40	3.83882	2.63595	0.617194	4.27087	1.9471e-05	0.000128984
ARHGAP42	354.12	-0.13564	0.0824183	-1.64575	0.0998148	0.194187
ARHGAP44	8.52084	0.263013	0.298773	0.880309	0.378692	0.532808
ARHGAP5	1178.76	-0.0596999	0.0892794	-0.668686	0.503696	0.648891
ARHGAP5-AS1	88.5433	-0.422771	0.118762	-3.55981	0.000371118	0.00174275
ARHGAP6	95.451	-1.6776	0.164649	-10.189	2.22064e-24	1.89638e-22
ARHGAP8	9.65609	-1.08731	0.364325	-2.98445	0.00284091	0.0100628
ARHGAP9	1.39329	-0.576039	0.785503	-0.733338	0.463352	0.612127
ARHGDIA	8522.07	-0.487511	0.152981	-3.18674	0.00143885	0.0056374
ARHGDIB	171.143	-0.653478	0.152753	-4.278	1.88578e-05	0.000125118
ARHGDIG	0	NA	NA	NA	NA	NA
ARHGEF1	1386.64	-0.12047	0.116264	-1.03617	0.300123	0.451368
ARHGEF10	1328.85	0.0709341	0.0553338	1.28193	0.199867	0.333696
ARHGEF10L	338.74	0.166745	0.115713	1.44102	0.149579	0.267457
ARHGEF11	1680.08	-0.0311413	0.103845	-0.299882	0.764267	0.848821
ARHGEF12	2556.49	0.339128	0.0608691	5.57143	2.52657e-08	3.24601e-07
ARHGEF15	0	NA	NA	NA	NA	NA
ARHGEF16	136.077	-0.38188	0.166509	-2.29345	0.0218219	0.0564327
ARHGEF17	1100.99	0.190562	0.0987685	1.92938	0.0536842	0.11821
ARHGEF18	589.845	0.0450427	0.0794683	0.566801	0.57085	0.705913
ARHGEF19	142.532	-0.0669628	0.146248	-0.457873	0.647044	0.764184
ARHGEF2	1248.6	-0.105195	0.10502	-1.00166	0.316508	0.468864
ARHGEF25	132.286	0.500428	0.120072	4.16775	3.07626e-05	0.000192629
ARHGEF26	5.18387	0.582192	0.452669	1.28613	0.198397	0.331894
ARHGEF26-AS1	97.0315	0.195133	0.134989	1.44555	0.148303	0.265578
ARHGEF28	509.609	-0.583898	0.113289	-5.15407	2.54889e-07	2.64897e-06
ARHGEF3	204.007	0.408878	0.108068	3.78351	0.000154633	0.000809088
ARHGEF3-AS1	0	NA	NA	NA	NA	NA
ARHGEF33	1.61602	0.280485	0.965597	0.290479	0.77145	0.854135
ARHGEF34P	259.757	-0.204126	0.200234	-1.01944	0.307995	0.460346
ARHGEF35	312.591	-0.0790202	0.106124	-0.744601	0.456513	0.60573
ARHGEF37	110.406	0.604779	0.208651	2.89852	0.00374932	0.0127042
ARHGEF38	0.621104	2.29667	1.26119	1.82104	0.0686004	NA
ARHGEF38-IT1	0	NA	NA	NA	NA	NA
ARHGEF39	345.889	-0.504113	0.0989417	-5.09505	3.48643e-07	3.4981e-06
ARHGEF4	0.767403	0.0760038	1.16557	0.0652074	0.948009	0.969849
ARHGEF40	567.186	0.27815	0.088663	3.13716	0.00170593	0.00652138
ARHGEF5	1451.53	0.151607	0.0916916	1.65344	0.0982416	0.191798
ARHGEF6	1323.84	0.846585	0.0677343	12.4986	7.59605e-36	1.59289e-33
ARHGEF7	1582.02	-0.122697	0.0454383	-2.70029	0.00692781	0.0214131
ARHGEF7-AS1	0.052537	0.115336	3.18534	0.0362084	0.971116	NA
ARHGEF7-AS2	0	NA	NA	NA	NA	NA
ARHGEF9	280.628	0.179293	0.0640401	2.79971	0.00511492	0.0165269
ARHGEF9-IT1	0	NA	NA	NA	NA	NA
ARID1A	2208.65	-0.210318	0.105529	-1.99298	0.0462631	0.104741
ARID1B	1213.47	-0.0073858	0.0808362	-0.0913675	0.927201	0.957174
ARID2	517.607	0.122773	0.0770163	1.59411	0.11091	0.210669
ARID3A	36.9008	-0.149973	0.162042	-0.925521	0.354695	0.508636
ARID3B	205.45	-1.44115	0.0992123	-14.526	8.2972e-48	3.47984e-45
ARID3C	1.26929	0.193398	0.92407	0.20929	0.834222	0.896241
ARID4A	108.795	0.194812	0.148161	1.31487	0.188554	0.319356
ARID4B	270.906	0.256806	0.0958211	2.68006	0.00736093	0.0225455
ARID5A	188.979	0.12735	0.130976	0.972314	0.330894	0.484068
ARID5B	536.758	0.184465	0.0673158	2.74029	0.00613855	0.019296
ARIH1	1121.15	0.0750257	0.0669877	1.11999	0.262717	0.409774
ARIH2	1098.16	-0.0233292	0.0510041	-0.457399	0.647384	0.764451
ARIH2OS	24.3666	0.439528	0.216678	2.02849	0.0425104	0.0976745
ARL1	1376.37	0.253002	0.06178	4.09521	4.21785e-05	0.000256207
ARL10	0.380425	1.10595	1.69274	0.65335	0.51353	NA
ARL11	7.43858	0.0855203	0.336649	0.254034	0.799469	0.872665
ARL13A	1.39404	-0.224488	0.904185	-0.248276	0.803921	0.875903
ARL13B	220.042	-0.321993	0.0948749	-3.39387	0.000689136	0.00298784
ARL14	10.4148	1.25437	0.446157	2.81149	0.00493129	0.0160035
ARL14EP	177.423	0.085589	0.134911	0.634412	0.525812	0.668395
ARL14EPL	25.9852	0.677651	0.221791	3.05536	0.00224794	0.00824423
ARL15	90.7373	0.270216	0.14553	1.85677	0.0633439	0.135084
ARL16	1238.82	0.0572324	0.0514131	1.11319	0.265628	0.412846
ARL17A	705.14	0.0542787	0.0894562	0.606764	0.544008	0.683832
ARL17B	11.3333	-0.596817	0.278675	-2.14162	0.0322239	0.0777302
ARL2	790.732	-0.246787	0.109617	-2.25136	0.0243631	0.0617269
ARL2-SNX15	1.48719	1.05464	3.10854	0.339271	0.734405	0.828874
ARL2BP	2065.69	0.135916	0.0417708	3.25385	0.00113851	0.00461146
ARL3	439.592	0.0155489	0.0556118	0.279597	0.779787	0.859168
ARL4A	366.374	-0.426512	0.105505	-4.04256	5.28698e-05	0.000313186
ARL4C	4983.65	-0.000744361	0.0887911	-0.00838328	0.993311	0.996056
ARL4D	218.965	0.181547	0.12667	1.43323	0.151791	0.270285
ARL5A	363.741	0.0417948	0.0949422	0.440213	0.659783	0.774472
ARL5B	248.699	-0.105118	0.0983559	-1.06875	0.285182	0.435368
ARL5C	0	NA	NA	NA	NA	NA
ARL6	65.435	-0.133349	0.121958	-1.09341	0.274215	0.422747
ARL6IP1	6933.1	-0.633984	0.0962614	-6.58606	4.51642e-11	9.44993e-10
ARL6IP4	1803.75	-0.304797	0.110996	-2.74603	0.00603214	0.0190121
ARL6IP5	2272.19	-0.03522	0.0573678	-0.613932	0.53926	0.679721
ARL6IP6	451.711	-0.0868345	0.0745423	-1.1649	0.244059	0.387952
ARL8A	1124.21	-0.0520299	0.0676744	-0.768827	0.441996	0.592709
ARL8B	1363.96	0.0315323	0.0651633	0.483897	0.628459	0.750738
ARL9	21.2571	-0.211154	0.223213	-0.945978	0.34416	0.497155
ARMC1	844.942	-0.196977	0.0710684	-2.77166	0.00557718	0.0177771
ARMC10	960.395	-0.0768648	0.0864003	-0.889635	0.373662	0.527813
ARMC12	3.09807	1.69667	0.734159	2.31104	0.0208306	0.054293
ARMC2	71.1848	0.357109	0.145768	2.44985	0.0142915	0.0393414
ARMC2-AS1	0.62816	1.32874	1.20139	1.106	0.268726	0.416257
ARMC3	0.360266	1.16127	2.11556	0.548918	0.583062	NA
ARMC4	21.5827	1.0442	0.288234	3.62275	0.000291489	0.00140986
ARMC5	174.666	0.097816	0.12554	0.779163	0.435884	0.587141
ARMC6	548.651	-0.510485	0.137202	-3.72068	0.000198685	0.00100665
ARMC7	390.079	-0.266216	0.0982334	-2.71003	0.00672762	0.0208799
ARMC8	768.064	-0.0538834	0.0681941	-0.790148	0.429442	0.581246
ARMC9	480.563	0.284618	0.0817435	3.48184	0.000497979	0.00225651
ARMCX1	1.76663	3.29384	0.931455	3.53623	0.000405885	0.00188584
ARMCX2	103.119	0.851016	0.166077	5.12424	2.98737e-07	3.0509e-06
ARMCX3	604.334	0.689401	0.0971414	7.09688	1.27602e-12	3.30802e-11
ARMCX4	20.5475	0.944862	0.283954	3.32752	0.000876231	0.003679
ARMCX5	231.056	-0.105582	0.0913873	-1.15532	0.247958	0.392825
ARMCX5-GPRASP2	49.0802	0.357739	0.176366	2.02839	0.0425203	0.0976768
ARMCX6	898.132	0.302894	0.0619648	4.88816	1.01785e-06	9.17373e-06
ARMS2	2.98934	1.94894	0.62218	3.13245	0.00173356	0.00660427
ARMT1	511.018	-0.228604	0.0996999	-2.29292	0.0218528	0.056466
ARNT	1085.52	0.156999	0.0393691	3.98786	6.6671e-05	0.000384063
ARNT2	934.289	-0.115678	0.0682681	-1.69446	0.0901773	0.178915
ARNTL	283.911	0.290887	0.0870631	3.34111	0.000834445	0.00353399
ARNTL2	1224.69	-0.445354	0.0599904	-7.42375	1.13852e-13	3.37851e-12
ARNTL2-AS1	0.167613	-1.12229	2.89045	-0.388274	0.697813	NA
ARPC1A	7244.02	-0.00327536	0.0467469	-0.0700657	0.944141	0.967956
ARPC1B	15982.6	-0.147124	0.0978814	-1.50309	0.132817	0.242869
ARPC2	5815.66	-0.265755	0.0510142	-5.20944	1.8941e-07	2.01735e-06
ARPC3	9127.78	0.0348311	0.0657455	0.529787	0.59626	0.725311
ARPC4	3021.46	-0.340772	0.100922	-3.37657	0.000733953	0.00315749
ARPC4-TTLL3	137.592	0.203166	0.195906	1.03706	0.29971	0.450883
ARPC5	5936.69	0.0493571	0.0989783	0.498666	0.618015	0.742113
ARPC5L	536.864	-0.287851	0.0885664	-3.25011	0.0011536	0.00466209
ARPIN	431.485	0.161988	0.0492478	3.28925	0.00100456	0.00413955
ARPP19	4850.65	-0.268048	0.0644294	-4.16035	3.17766e-05	0.000198386
ARPP21	4.98644	-0.488748	0.569961	-0.857511	0.391162	0.544827
ARR3	2.97759	0.1221	0.505996	0.241307	0.809317	0.879802
ARRB1	240.867	-0.0673527	0.0903428	-0.745523	0.455955	0.605437
ARRB2	386.071	-0.0889378	0.0934441	-0.951776	0.341211	0.494256
ARRDC1	495.959	-0.175324	0.126699	-1.38378	0.166425	0.290237
ARRDC1-AS1	363.791	0.124144	0.0896711	1.38444	0.166225	0.290129
ARRDC2	202.857	0.183332	0.108157	1.69506	0.0900632	0.178772
ARRDC3	1267.47	0.293472	0.113659	2.58203	0.00982216	0.0287892
ARRDC3-AS1	96.2296	0.204708	0.145979	1.40231	0.160823	0.282846
ARRDC4	1291.13	0.724822	0.0645745	11.2246	3.08811e-29	3.93797e-27
ARRDC5	0.297921	-0.466478	1.69356	-0.275442	0.782977	NA
ARSA	1407.88	0.449083	0.115849	3.87647	0.000105985	0.000579614
ARSB	2095.51	0.230517	0.060038	3.83952	0.000123275	0.00066265
ARSD	1173.61	0.409737	0.0613187	6.6821	2.35542e-11	5.12732e-10
ARSE	225.034	-1.71802	0.290364	-5.91677	3.28329e-09	5.0256e-08
ARSF	4.71006	1.39991	0.556236	2.51676	0.0118438	0.0336284
ARSG	65.9688	0.282021	0.124159	2.27146	0.0231194	0.059228
ARSH	0	NA	NA	NA	NA	NA
ARSI	1.94279	0.595868	0.839022	0.710194	0.477584	0.625222
ARSJ	577.439	-0.132404	0.0666259	-1.98728	0.0468913	0.105846
ARSK	144	0.303425	0.104711	2.89774	0.00375863	0.0127264
ART1	0.0765107	0.836676	3.18534	0.262665	0.792809	NA
ART3	0.532886	1.91972	2.22922	0.861161	0.389149	NA
ART4	0.251427	-0.0628479	2.30605	-0.0272535	0.978258	NA
ART5	12.6745	-0.173684	0.290776	-0.597312	0.550299	0.689079
ARTN	487.531	1.11055	0.17636	6.29704	3.03376e-10	5.56425e-09
ARV1	349.794	0.278203	0.104827	2.65392	0.00795633	0.0240872
ARVCF	60.5068	-0.102103	0.184427	-0.55362	0.579839	0.712965
ARX	6.67767	-1.80499	0.430222	-4.19548	2.72293e-05	0.000172681
AS3MT	3.52704	2.23097	1.88877	1.18117	0.237533	0.380106
ASAH1	2144.25	0.443721	0.136004	3.26256	0.0011041	0.00448796
ASAH2	2.73366	0.37616	0.653406	0.57569	0.564824	0.700547
ASAH2B	16.6492	-0.447205	0.232892	-1.92022	0.0548299	0.120275
ASAP1	6333.71	0.480449	0.0597356	8.04292	8.77217e-16	3.36498e-14
ASAP1-IT1	0.955241	1.0841	1.25525	0.863655	0.387777	0.541322
ASAP1-IT2	14.4892	0.148794	0.250621	0.593701	0.552712	0.69068
ASAP2	2415.18	0.277789	0.0581667	4.77574	1.79046e-06	1.54087e-05
ASAP3	305.83	0.532866	0.0885571	6.0172	1.77459e-09	2.84311e-08
ASB1	589.776	-0.303997	0.0717218	-4.23855	2.24968e-05	0.000146357
ASB10	0	NA	NA	NA	NA	NA
ASB11	3.1229	0.469504	0.612156	0.766967	0.443101	0.593714
ASB12	0.443403	1.56741	1.82457	0.859057	0.390309	NA
ASB13	269.575	-0.24089	0.0960572	-2.50778	0.0121491	0.0344022
ASB14	3.3915	0.138747	0.472925	0.293382	0.76923	0.852318
ASB15	0	NA	NA	NA	NA	NA
ASB16	11.2216	0.504191	0.380651	1.32455	0.18532	0.315066
ASB16-AS1	352.862	0.130587	0.10135	1.28847	0.197583	0.330907
ASB17	0	NA	NA	NA	NA	NA
ASB18	0.27028	1.40727	2.5795	0.54556	0.585368	NA
ASB2	11.5532	-1.49328	0.505104	-2.95638	0.0031127	0.0108608
ASB3	64.4459	-0.127973	0.253189	-0.505447	0.613245	0.738594
ASB4	14.8625	-0.326422	0.268687	-1.21487	0.224414	0.363988
ASB5	5.53913	-0.917211	0.426902	-2.14853	0.0316718	0.0767714
ASB6	736.465	-0.0671528	0.0869713	-0.772126	0.44004	0.591023
ASB7	318.253	-0.0378729	0.0731401	-0.517813	0.604589	0.732047
ASB8	389.971	0.0647984	0.0787363	0.82298	0.410519	0.563594
ASB9	75.4704	0.159814	0.177625	0.899732	0.368263	0.522181
ASB9P1	1.89335	0.416956	0.836513	0.498445	0.61817	0.742205
ASCC1	1144.84	0.174217	0.0590702	2.94932	0.00318476	0.011065
ASCC2	1377.84	-0.169337	0.0903664	-1.87389	0.0609449	0.131168
ASCC3	997.509	-0.082344	0.0672855	-1.2238	0.221027	0.359732
ASCL1	0	NA	NA	NA	NA	NA
ASCL2	0	NA	NA	NA	NA	NA
ASCL3	0.052537	0.115336	3.18534	0.0362084	0.971116	NA
ASCL4	0	NA	NA	NA	NA	NA
ASCL5	2.54222	-0.278031	0.578837	-0.480327	0.630995	0.752434
ASF1A	631.928	0.0100584	0.101008	0.0995801	0.920678	0.952891
ASF1B	3032.79	-0.581371	0.124249	-4.67908	2.8816e-06	2.35125e-05
ASGR1	4.01555	0.710953	0.447858	1.58745	0.11241	0.212812
ASGR2	0.092318	0.295672	3.18534	0.0928227	0.926044	NA
ASH1L	2262.42	0.0274648	0.0469529	0.584944	0.558586	0.695395
ASH1L-AS1	42.8117	-0.112747	0.149733	-0.75299	0.451456	0.601069
ASH2L	678.407	-0.0367617	0.0531074	-0.692215	0.488803	0.635605
ASIC1	123.584	0.399222	0.175452	2.27539	0.0228825	0.0587407
ASIC2	4.20048	-0.176764	0.479728	-0.368466	0.712526	0.813176
ASIC3	114.194	0.464602	0.172851	2.68788	0.0071907	0.0221062
ASIC4	1.53487	2.38282	0.958754	2.48533	0.012943	0.0362477
ASIC5	0.692518	0.334883	1.25561	0.266709	0.789693	0.866656
ASIP	1.03349	0.531007	0.771556	0.688229	0.491309	0.637917
ASL	647.749	-0.354525	0.0860081	-4.122	3.75599e-05	0.000230676
ASMT	28.1087	0.394819	0.199851	1.97556	0.0482042	0.108266
ASMTL	437.648	0.124344	0.0928768	1.3388	0.180635	0.309106
ASMTL-AS1	98.7831	0.510199	0.187853	2.71594	0.00660872	0.0205649
ASNA1	1812.17	-0.211486	0.0581324	-3.638	0.000274763	0.00133998
ASNS	851.347	-0.632495	0.119487	-5.29344	1.20038e-07	1.33499e-06
ASNSD1	246.579	0.115937	0.122374	0.9474	0.343435	0.496412
ASPA	2.8829	1.60657	0.924917	1.73699	0.0823889	0.166855
ASPDH	0.304078	1.29328	1.70558	0.758267	0.448291	NA
ASPG	0	NA	NA	NA	NA	NA
ASPH	12299.1	0.106949	0.0507305	2.10819	0.0350149	0.0832183
ASPHD1	664.79	-0.0925841	0.121075	-0.764684	0.44446	0.594617
ASPHD2	160.577	0.117755	0.10762	1.09418	0.273877	0.422397
ASPM	1172.43	-0.664377	0.146245	-4.54289	5.54876e-06	4.21925e-05
ASPN	0.555961	0.128161	1.17076	0.109467	0.912832	NA
ASPRV1	3.51934	1.16469	0.495872	2.34878	0.0188352	0.0499055
ASPSCR1	411.944	-0.0907817	0.105709	-0.858788	0.390457	0.544166
ASRGL1	40.2411	-1.03279	0.156985	-6.57889	4.73966e-11	9.86237e-10
ASS1	358.12	0.505223	0.129537	3.90022	9.61069e-05	0.000531758
ASTE1	129.967	0.271431	0.106168	2.55662	0.0105695	0.0305994
ASTL	0	NA	NA	NA	NA	NA
ASTN1	0.530555	-1.08643	1.12295	-0.967477	0.333306	NA
ASTN2	318.907	-0.280516	0.116102	-2.41611	0.0156873	0.0426301
ASTN2-AS1	0.145286	-0.566484	3.16932	-0.17874	0.858142	NA
ASUN	377.928	-0.213521	0.0607973	-3.512	0.00044474	0.00204174
ASXL1	3215.59	0.0312283	0.0424607	0.735463	0.462058	0.61106
ASXL2	1397.51	-0.204905	0.0586057	-3.49633	0.000471704	0.00215192
ASXL3	0	NA	NA	NA	NA	NA
ASZ1	0	NA	NA	NA	NA	NA
ATAD1	880.906	-0.0997552	0.068739	-1.45122	0.14672	0.263267
ATAD2	1729.62	-0.412532	0.0884394	-4.66457	3.09263e-06	2.50074e-05
ATAD2B	196.941	0.152632	0.0825861	1.84816	0.0645789	0.13736
ATAD3A	664.077	-0.529795	0.158893	-3.33429	0.000855162	0.00360578
ATAD3B	309.334	-0.464492	0.146916	-3.16161	0.00156897	0.00606414
ATAD3C	39.6108	0.0955607	0.196944	0.485218	0.627521	0.749998
ATAD5	200.667	-0.27614	0.0849815	-3.24941	0.00115646	0.00467264
ATAT1	350.614	0.0672224	0.112835	0.595757	0.551337	0.689778
ATCAY	24.7908	0.185996	0.209747	0.886764	0.375206	0.529282
ATE1	568.081	-0.34539	0.0709741	-4.86643	1.13633e-06	1.01592e-05
ATE1-AS1	3.8904	0.512053	0.466432	1.09781	0.272288	0.420462
ATF1	357.061	-0.0556717	0.0751373	-0.740933	0.458734	0.608155
ATF2	1020.38	0.247819	0.0877858	2.823	0.00475764	0.0155321
ATF3	212.192	-0.189064	0.105718	-1.78837	0.0737159	0.152951
ATF4	12180.7	-0.288724	0.0644397	-4.48053	7.44584e-06	5.46791e-05
ATF5	728.503	-0.348138	0.133653	-2.60478	0.00919326	0.0272164
ATF6	1929.61	-0.0394305	0.0598239	-0.65911	0.509825	0.654598
ATF6B	2060.91	0.15303	0.0925872	1.65282	0.0983666	0.191963
ATF7	1225.99	-0.2016	0.0641031	-3.14494	0.00166123	0.00637372
ATF7IP	1248.39	0.164597	0.0559258	2.94314	0.00324902	0.0112567
ATF7IP2	88.6665	0.160304	0.159878	1.00266	0.316023	0.468359
ATG10	75.8589	-0.143272	0.120037	-1.19356	0.232649	0.374162
ATG101	337.5	-0.319355	0.0997479	-3.20162	0.00136657	0.0053968
ATG12	1450.85	0.215988	0.0686538	3.14604	0.00165496	0.00635357
ATG13	1296.26	0.136449	0.066247	2.0597	0.039427	0.0916161
ATG14	197.409	0.356736	0.1432	2.49118	0.012732	0.0357928
ATG16L1	711.806	0.0526785	0.0526564	1.00042	0.317107	0.469283
ATG16L2	225.475	0.0481236	0.129045	0.37292	0.709208	0.810832
ATG2A	542.998	0.116778	0.120445	0.969552	0.33227	0.485363
ATG2B	509.499	0.366922	0.0939307	3.90631	9.37179e-05	0.000520217
ATG3	1193.55	-0.108064	0.0656361	-1.64641	0.0996787	0.193942
ATG4A	148.211	0.0361661	0.0830487	0.435481	0.663213	0.777323
ATG4B	1099.12	-0.119003	0.0796509	-1.49406	0.13516	0.246271
ATG4C	84.0055	0.228207	0.124243	1.83679	0.0662414	0.140406
ATG4D	284.746	-0.101285	0.127731	-0.792957	0.427803	0.579981
ATG5	674.234	0.229214	0.0723177	3.16954	0.00152681	0.00592789
ATG7	646.298	0.0541651	0.0664144	0.815563	0.41475	0.567653
ATG9A	1734.91	0.0370066	0.0921666	0.401518	0.688038	0.795438
ATG9B	7.82563	0.744527	0.479711	1.55203	0.120655	0.2249
ATHL1	373.454	0.239789	0.157622	1.52129	0.128186	0.236255
ATIC	2150.87	-0.443318	0.0508456	-8.71891	2.80889e-18	1.42506e-16
ATL1	180.158	0.125269	0.140074	0.894301	0.371161	0.525224
ATL2	1100.38	0.103555	0.0783863	1.32109	0.186473	0.316569
ATL3	3641.85	0.23309	0.0526691	4.42555	9.61951e-06	6.86127e-05
ATM	1125.73	0.528299	0.112288	4.70487	2.54028e-06	2.10835e-05
ATMIN	1410.24	-0.0778902	0.0516002	-1.5095	0.131172	0.240592
ATN1	3346.38	-0.27222	0.133732	-2.03557	0.0417935	0.0963794
ATOH1	0	NA	NA	NA	NA	NA
ATOH7	0.846037	-0.302745	0.968286	-0.31266	0.754539	0.842329
ATOH8	110.391	1.50836	0.178463	8.45198	2.86403e-17	1.31836e-15
ATOX1	1735.63	0.0895166	0.0836693	1.06989	0.284671	0.434887
ATP10A	422.547	0.232334	0.126139	1.84189	0.0654918	0.13902
ATP10B	1.56209	1.04434	0.748338	1.39555	0.16285	0.285559
ATP10D	805.058	-0.125539	0.0789324	-1.59046	0.111732	0.211793
ATP11A	1646.62	-0.404164	0.0779124	-5.18741	2.13241e-07	2.24832e-06
ATP11A-AS1	1.15721	0.476716	1.0111	0.471484	0.637295	0.757219
ATP11AUN	0	NA	NA	NA	NA	NA
ATP11B	1030.5	0.100259	0.0704461	1.4232	0.15468	0.274238
ATP11C	656.992	-0.061552	0.0865756	-0.710962	0.477108	0.624702
ATP12A	0.0531216	0.656339	3.18534	0.20605	0.836752	NA
ATP13A1	1505.78	-0.0702805	0.103339	-0.680095	0.496444	0.642215
ATP13A2	1502.37	-0.103339	0.115868	-0.891875	0.37246	0.526629
ATP13A3	5083.48	-0.178238	0.0672853	-2.64898	0.00807347	0.024384
ATP13A4	5.82367	0.290721	0.473869	0.613505	0.539542	0.679848
ATP13A4-AS1	0.88152	0.330709	0.978057	0.338129	0.735266	0.829534
ATP13A5	0.18227	-0.261462	2.89704	-0.0902514	0.928087	NA
ATP13A5-AS1	0.614843	0.751702	1.17748	0.638398	0.523215	NA
ATP1A1	10715.2	0.0958819	0.0644893	1.48679	0.137071	0.248912
ATP1A1-AS1	55.1213	0.0833186	0.143471	0.580734	0.56142	0.697864
ATP1A2	2.58267	0.447932	0.641835	0.697894	0.485244	0.632633
ATP1A3	64.9187	0.159604	0.184704	0.864108	0.387529	0.541124
ATP1A4	0.131882	0.836676	3.18534	0.262665	0.792809	NA
ATP1B1	5611.57	-0.545177	0.0578213	-9.42865	4.15384e-21	2.66651e-19
ATP1B2	6.96627	0.527481	0.468889	1.12496	0.260606	0.407492
ATP1B3	3832.28	-0.11394	0.0884901	-1.28761	0.197883	0.331292
ATP1B4	4.50786	-0.245971	0.456941	-0.538299	0.590371	0.720951
ATP2A1	77.8434	0.696712	0.179481	3.88182	0.000103678	0.000568647
ATP2A1-AS1	145.093	-0.225841	0.187449	-1.20481	0.228275	0.368918
ATP2A2	8187.56	-0.247105	0.0649216	-3.80621	0.000141113	0.000746421
ATP2A3	0.0412152	0.65634	3.18534	0.20605	0.836752	NA
ATP2B1	794.401	-0.0499148	0.0828137	-0.602736	0.546684	0.686059
ATP2B2	2.34867	3.07073	0.816484	3.76091	0.000169294	0.00087532
ATP2B2-IT2	0	NA	NA	NA	NA	NA
ATP2B3	0.0526267	-0.245329	3.18534	-0.0770183	0.938609	NA
ATP2B4	8669.68	0.815468	0.0645192	12.6392	1.28423e-36	2.78589e-34
ATP2C1	1754.13	0.149973	0.0625096	2.3992	0.0164309	0.0443635
ATP2C2	23.6279	0.563844	0.213034	2.64674	0.00812724	0.0245142
ATP4A	0.0329556	0.656339	3.18534	0.20605	0.836752	NA
ATP4B	1.48843	2.19245	0.943982	2.32255	0.0202032	0.0529576
ATP5A1	7109.6	-0.120899	0.0506856	-2.38526	0.0170669	0.0458248
ATP5B	12422.4	-0.376929	0.0630563	-5.97765	2.26378e-09	3.58013e-08
ATP5C1	6538.58	-0.0526924	0.0733712	-0.718162	0.472658	0.620511
ATP5D	1298.5	-0.40846	0.128672	-3.17442	0.00150136	0.00584832
ATP5E	5373.1	0.225993	0.10359	2.18161	0.0291386	0.0717366
ATP5EP2	2.96953	1.1494	0.632435	1.81742	0.0691533	0.145516
ATP5F1	4594.7	-0.199454	0.0652747	-3.05561	0.00224604	0.00823897
ATP5G1	2803.9	-0.407307	0.0956184	-4.25971	2.04689e-05	0.000134696
ATP5G2	3676.9	-0.268685	0.113688	-2.36336	0.0181101	0.0482212
ATP5G3	4532.36	-0.324981	0.0763254	-4.25784	2.06409e-05	0.000135639
ATP5H	3212.83	-0.0525784	0.0861417	-0.61037	0.541617	0.68178
ATP5I	1961.64	0.0725123	0.0770628	0.94095	0.34673	0.499988
ATP5J	943.638	-0.105042	0.0634105	-1.65654	0.0976122	0.190826
ATP5J2	1675.72	-0.115767	0.0648099	-1.78625	0.0740589	0.153451
ATP5J2-PTCD1	383.173	0.306735	0.641359	0.478258	0.632466	0.75376
ATP5L	2527.32	-0.10355	0.0565891	-1.82987	0.06727	0.142298
ATP5L2	7.36844	-0.232815	0.358639	-0.649164	0.516232	0.659817
ATP5O	4183.16	-0.18657	0.0576322	-3.23726	0.00120683	0.00485227
ATP5S	101.975	0.0182349	0.111791	0.163117	0.870427	0.920518
ATP5SL	899.974	-0.364392	0.0947156	-3.84722	0.000119466	0.000645116
ATP6AP1	8393.11	0.433563	0.076964	5.63332	1.76769e-08	2.33298e-07
ATP6AP1L	18.7233	0.315364	0.221604	1.4231	0.154708	0.274263
ATP6AP2	5595.38	0.410006	0.0802197	5.11103	3.20403e-07	3.24757e-06
ATP6V0A1	904.916	0.112813	0.0859869	1.31198	0.189528	0.320603
ATP6V0A2	682.952	-0.0186306	0.0638561	-0.291759	0.770471	0.853351
ATP6V0A4	26.3519	-0.520155	0.208268	-2.49753	0.0125062	0.0352915
ATP6V0B	2905.09	0.0652128	0.0860064	0.758231	0.448313	0.598183
ATP6V0C	10443	-0.289698	0.122919	-2.35682	0.018432	0.0490161
ATP6V0CP3	0.0848833	0.295673	3.18534	0.0928232	0.926044	NA
ATP6V0D1	3256.92	0.106107	0.0637524	1.66435	0.0960419	0.188224
ATP6V0D2	26.3198	0.237689	0.247786	0.959248	0.337434	0.490631
ATP6V0E1	5117.86	0.431028	0.114652	3.75946	0.000170278	0.000878771
ATP6V0E2	1036.75	-0.354332	0.139862	-2.53344	0.0112948	0.0323765
ATP6V0E2-AS1	35.8418	-0.0295844	0.187838	-0.157499	0.874851	0.9238
ATP6V1A	1614.45	0.331163	0.0993828	3.3322	0.000861629	0.00362576
ATP6V1B1	0.173285	0.115344	2.46204	0.046849	0.962634	NA
ATP6V1B1-AS1	29.2991	-0.373125	0.188947	-1.97476	0.0482957	0.108432
ATP6V1B2	1665.88	0.15697	0.0918987	1.70808	0.0876221	0.175086
ATP6V1C1	1774.45	0.276417	0.121821	2.26905	0.0232653	0.0595101
ATP6V1C2	57.7259	0.240906	0.171444	1.40516	0.159974	0.28164
ATP6V1D	551.966	0.120119	0.0919287	1.30665	0.191332	0.322742
ATP6V1E1	3717.63	0.0194753	0.0710581	0.274075	0.784027	0.862343
ATP6V1E2	41.9236	0.271615	0.143167	1.89718	0.0578035	0.125437
ATP6V1F	1284.58	-0.0637628	0.108792	-0.586099	0.557809	0.695024
ATP6V1G1	1059.2	0.335348	0.0828244	4.04891	5.14574e-05	0.000305876
ATP6V1G2	10.2338	1.54146	0.329813	4.67374	2.95758e-06	2.40574e-05
ATP6V1G2-DDX39B	15.5723	-0.942012	1.30982	-0.71919	0.472024	0.620008
ATP6V1G3	0.131882	0.836676	3.18534	0.262665	0.792809	NA
ATP6V1H	1546.53	0.200556	0.0713353	2.81146	0.00493172	0.0160035
ATP7A	573.734	0.334727	0.0853902	3.91997	8.85593e-05	0.000495223
ATP7B	229.012	-7.26681e-05	0.0762743	-0.000952721	0.99924	0.999664
ATP8A1	26.7668	-0.582712	0.240823	-2.41966	0.0155349	0.0422647
ATP8A2	58.6792	-1.13339	0.144146	-7.86279	3.75672e-15	1.32773e-13
ATP8B1	557.439	0.0980231	0.0992938	0.987203	0.323543	0.476213
ATP8B2	350.667	0.473383	0.154523	3.0635	0.00218765	0.00804983
ATP8B3	592.897	-0.0779809	0.0998843	-0.780712	0.434972	0.586206
ATP8B4	6.30004	0.77617	0.503047	1.54294	0.122846	0.228287
ATP8B5P	4.8482	-1.30293	0.485859	-2.6817	0.00732498	0.0224626
ATP9A	458.774	0.590239	0.270546	2.18166	0.0291345	0.071736
ATP9B	397.607	-0.78799	0.182485	-4.31812	1.57364e-05	0.000106564
ATPAF1	625.035	-0.153188	0.0650029	-2.35663	0.0184415	0.0490276
ATPAF2	177.817	-0.18169	0.0750787	-2.41999	0.0155208	0.0422362
ATPIF1	1745.9	0.171078	0.0943981	1.8123	0.0699397	0.146778
ATR	632.772	0.0385649	0.075058	0.513801	0.607391	0.733838
ATRAID	5680.43	0.455717	0.0554243	8.22232	1.99596e-16	8.38971e-15
ATRIP	192.334	-0.471414	0.130943	-3.60015	0.000318036	0.0015242
ATRN	2776.53	0.210578	0.0518835	4.05868	4.93519e-05	0.000294659
ATRNL1	62.4291	-0.386871	0.165139	-2.3427	0.0191446	0.0505479
ATRX	900.208	0.393383	0.121185	3.24613	0.00116985	0.00472268
ATXN1	656.388	0.49769	0.058975	8.43899	3.201e-17	1.45924e-15
ATXN10	2595.96	-0.0254433	0.0505079	-0.50375	0.614437	0.739499
ATXN1L	852.886	-0.107736	0.0858407	-1.25506	0.209456	0.345271
ATXN2	1264.76	-0.0885296	0.0660656	-1.34003	0.180237	0.30862
ATXN2L	6024.71	-0.361676	0.10951	-3.30267	0.000957689	0.00397066
ATXN3	116.469	0.457232	0.147921	3.09106	0.00199442	0.00744181
ATXN3L	0.0848533	1.01127	3.18519	0.317491	0.750871	NA
ATXN7	552.898	0.0396015	0.055699	0.710992	0.477089	0.624702
ATXN7L1	157.821	0.112725	0.092482	1.21889	0.222887	0.36204
ATXN7L2	123.688	-0.238251	0.124674	-1.91099	0.0560059	0.122352
ATXN7L3	955.43	0.0105635	0.108738	0.0971467	0.92261	0.954157
ATXN7L3B	1501.88	0.0388888	0.0388427	1.00119	0.316736	0.468968
ATXN8OS	0.419322	-0.388523	1.63083	-0.238236	0.811698	NA
AUH	80.558	0.358723	0.166471	2.15486	0.0311725	0.0757872
AUNIP	141.532	-0.835713	0.139277	-6.00036	1.96879e-09	3.13826e-08
AUP1	4360.54	-0.164964	0.0929816	-1.77415	0.0760378	0.156717
AURKA	2602.23	-0.700154	0.112057	-6.24818	4.15264e-10	7.47118e-09
AURKAIP1	987.981	-0.534267	0.153095	-3.48978	0.000483414	0.00219949
AURKAPS1	25.9911	0.102208	0.234772	0.435351	0.663308	0.77736
AURKB	1701.97	-0.885608	0.159953	-5.53668	3.08264e-08	3.87858e-07
AURKC	23.1375	0.20044	0.281052	0.713176	0.475737	0.623449
AUTS2	4.77134	1.17963	0.453547	2.60091	0.0092978	0.0274784
AVEN	144.988	0.0847456	0.0922647	0.918504	0.358355	0.512483
AVIL	16.6777	0.68872	0.310911	2.21516	0.0267488	0.0667147
AVL9	1026.79	0.101178	0.0565472	1.78927	0.0735708	0.152744
AVP	0.0382553	0.65634	3.18534	0.20605	0.836752	NA
AVPI1	250.011	0.281725	0.0986694	2.85525	0.00430034	0.0142662
AVPR1A	1.82439	-0.0318194	0.683249	-0.0465707	0.962855	0.978935
AVPR1B	0.565606	1.1181	1.25586	0.890307	0.373301	NA
AVPR2	0.265198	1.18941	2.57313	0.462241	0.643909	NA
AWAT1	0	NA	NA	NA	NA	NA
AWAT2	0.0263133	0.115338	3.18534	0.0362089	0.971116	NA
AXDND1	10.9334	0.281449	0.276875	1.01652	0.309382	0.461505
AXIN1	555.009	-0.219813	0.107059	-2.05318	0.0400547	0.092903
AXIN2	58.637	-0.34892	0.11954	-2.91885	0.00351326	0.0120246
AXL	3155.8	-0.338042	0.0856473	-3.94691	7.91662e-05	0.000447336
AZGP1	6.0967	-0.255035	0.427123	-0.5971	0.550441	0.689164
AZGP1P1	0	NA	NA	NA	NA	NA
AZI2	707.745	0.176879	0.0483122	3.66116	0.000251073	0.00123566
AZIN1	2956.78	-0.20466	0.0611902	-3.34465	0.000823874	0.00349494
AZIN1-AS1	13.4648	0.502877	0.279899	1.79664	0.0723928	0.150769
AZIN2	86.7198	0.438409	0.141556	3.09707	0.00195445	0.00731726
AZU1	2.48305	2.14899	0.659945	3.25632	0.00112868	0.00457509
B2M	32068.1	0.96984	0.117681	8.24126	1.70402e-16	7.22697e-15
B3GALNT1	450.225	0.266937	0.0814778	3.2762	0.00105216	0.00431588
B3GALNT2	765.477	-0.24917	0.0468434	-5.31921	1.04221e-07	1.17361e-06
B3GALT1	2.86379	0.278385	0.561456	0.495827	0.620017	0.743973
B3GALT2	3.37417	1.74408	0.641003	2.72087	0.00651106	0.0203146
B3GALT4	3.69596	1.20285	0.54429	2.20994	0.0271096	0.067454
B3GALT5	119.497	-0.728469	0.140369	-5.18967	2.10672e-07	2.22372e-06
B3GALT5-AS1	1.26472	-1.96847	0.649721	-3.02972	0.00244781	0.00886709
B3GALT6	468.617	0.099366	0.0930628	1.06773	0.285642	0.435877
B3GAT1	0	NA	NA	NA	NA	NA
B3GAT2	0	NA	NA	NA	NA	NA
B3GAT3	991.061	0.139567	0.110135	1.26724	0.205069	0.339914
B3GLCT	842.637	-0.0826746	0.0654644	-1.2629	0.206627	0.341657
B3GNT2	912.455	-0.000712749	0.0646972	-0.0110167	0.99121	0.994844
B3GNT3	18.9764	-0.561379	0.314918	-1.78262	0.0746485	0.154427
B3GNT4	278.03	-0.225939	0.137746	-1.64026	0.100951	0.19578
B3GNT5	712.015	-0.0718869	0.066501	-1.08099	0.279702	0.429382
B3GNT6	4.96885	-0.181003	0.483831	-0.374105	0.708327	0.810393
B3GNT7	15.608	0.495875	0.317692	1.56086	0.118556	0.22182
B3GNT8	1.27379	0.39747	0.80903	0.491292	0.62322	0.746511
B3GNT9	311.285	0.165885	0.106687	1.55488	0.119974	0.223897
B3GNTL1	419.117	-0.00110081	0.113529	-0.00969626	0.992264	0.995375
B4GALNT1	812.685	0.802831	0.171526	4.68052	2.86147e-06	2.33684e-05
B4GALNT2	190.414	-0.679003	0.187296	-3.62529	0.000288634	0.00139784
B4GALNT3	0.0267576	0.115338	3.18534	0.0362089	0.971116	NA
B4GALNT4	194.472	0.0328773	0.0963692	0.34116	0.732983	0.827813
B4GALT1	7047.72	0.268416	0.0737112	3.64146	0.000271096	0.00132549
B4GALT1-AS1	8.18186	0.0969696	0.341165	0.284231	0.776234	0.857017
B4GALT2	2107.58	-0.0504723	0.136513	-0.369724	0.711588	0.812632
B4GALT3	1234.17	-0.318002	0.0781331	-4.07	4.70137e-05	0.000282307
B4GALT4	554.58	-0.293164	0.0920003	-3.18655	0.00143978	0.00563989
B4GALT4-AS1	0.153712	-0.738063	3.01853	-0.244511	0.806835	NA
B4GALT5	3948.85	-0.651643	0.0716111	-9.09975	9.05392e-20	5.25768e-18
B4GALT6	185.16	-0.0819636	0.103505	-0.791882	0.428429	0.580456
B4GALT7	756.783	0.0275491	0.127077	0.21679	0.828372	0.891987
B4GAT1	442.167	0.58112	0.0913625	6.3606	2.00969e-10	3.79289e-09
B9D1	256.954	-0.157452	0.0870941	-1.80783	0.0706322	0.147935
B9D2	129.119	-0.226904	0.138045	-1.64369	0.10024	0.194733
BAALC	312.607	1.64306	0.145836	11.2665	1.92101e-29	2.53533e-27
BAALC-AS1	2.18304	0.203733	0.68673	0.29667	0.766718	0.850392
BAALC-AS2	0.653298	0.472349	1.2485	0.378334	0.705183	0.80767
BAAT	15.0343	-1.29232	0.302027	-4.27883	1.87877e-05	0.000124852
BABAM1	2056.12	-0.159686	0.0760576	-2.09954	0.0357697	0.0847024
BACE1	1111.53	0.76464	0.0682324	11.2064	3.79228e-29	4.80347e-27
BACE1-AS	21.9245	0.258847	0.187004	1.38418	0.166303	0.290222
BACE2	5413.86	-0.101287	0.0826488	-1.22551	0.220384	0.358919
BACH1	475.152	0.396325	0.07314	5.41871	6.0029e-08	7.12533e-07
BACH1-IT2	0.466348	-0.514861	1.32095	-0.389765	0.69671	NA
BACH2	7.16967	1.10279	0.419511	2.62875	0.00856981	0.0256849
BAD	537.875	-0.153131	0.119826	-1.27795	0.201268	0.335382
BAG1	293.86	0.304768	0.0877183	3.4744	0.000512006	0.00231119
BAG2	206.841	0.113549	0.302153	0.375799	0.707066	0.809187
BAG3	2902.95	-0.129434	0.109701	-1.17988	0.238048	0.380607
BAG4	172.271	-0.0291122	0.0832141	-0.349847	0.726454	0.823649
BAG5	933.842	0.15491	0.0588423	2.63262	0.0084729	0.0254308
BAG6	2828.08	-0.00881989	0.108444	-0.0813312	0.935179	0.962506
BAGE	8.14902	-0.415657	0.351949	-1.18102	0.237596	0.380142
BAGE2	0.194109	-0.145616	3.17279	-0.0458952	0.963394	NA
BAGE3	0.194109	-0.145616	3.17279	-0.0458952	0.963394	NA
BAGE4	2.16724	-1.68266	1.18213	-1.42342	0.154615	0.274176
BAGE5	1.85429	2.25727	2.17099	1.03974	0.29846	0.449942
BAHCC1	128.711	-0.0544726	0.235113	-0.231687	0.816781	0.884452
BAHD1	521.203	-0.144255	0.129369	-1.11506	0.264824	0.412142
BAIAP2	1281.41	-0.417408	0.14583	-2.86228	0.004206	0.0140049
BAIAP2-AS1	202.571	-0.287667	0.0882257	-3.26058	0.00111183	0.00451455
BAIAP2L1	1849.4	-0.198966	0.0522853	-3.8054	0.000141573	0.000748644
BAIAP2L2	73.0566	-1.70745	0.240634	-7.09563	1.28759e-12	3.32431e-11
BAIAP3	13.7959	-0.0591001	0.283079	-0.208776	0.834623	0.89657
BAK1	645.466	-0.274135	0.146477	-1.87153	0.0612719	0.131677
BAMBI	495.006	-0.166212	0.0838505	-1.98224	0.0474519	0.106907
BANCR	0	NA	NA	NA	NA	NA
BANF1	3635.61	-0.395735	0.0895702	-4.41816	9.95451e-06	7.07614e-05
BANF2	0	NA	NA	NA	NA	NA
BANK1	40.7789	-0.562428	0.226328	-2.48501	0.0129547	0.036275
BANP	258.831	-0.306211	0.138904	-2.20447	0.0274912	0.0682596
BAP1	1376.4	-0.11466	0.100502	-1.14088	0.253921	0.399854
BARD1	349.421	-0.350743	0.124209	-2.8238	0.00474574	0.0155013
BARHL1	0.114324	0.295672	3.18534	0.0928227	0.926044	NA
BARHL2	0.0282844	0.656339	3.18534	0.20605	0.836752	NA
BARX1	0.0973962	0.476004	3.18534	0.149436	0.88121	NA
BARX2	24.1238	0.566276	0.253732	2.23179	0.0256291	0.0643129
BASP1	2375.75	-0.418137	0.08566	-4.88136	1.05359e-06	9.45524e-06
BASP1P1	10.7108	0.205318	0.307465	0.667776	0.504277	0.649418
BATF	0	NA	NA	NA	NA	NA
BATF2	92.6586	0.480302	0.219714	2.18604	0.028813	0.0710184
BATF3	19.8644	-0.487697	0.234847	-2.07666	0.0378332	0.0886878
BAX	3182.15	-0.166847	0.0584768	-2.85323	0.00432777	0.0143496
BAZ1A	454.748	-0.218158	0.0781738	-2.79068	0.00525971	0.0169137
BAZ1B	3677.67	-0.0524531	0.0546813	-0.959251	0.337432	0.490631
BAZ2A	2076.47	0.0355314	0.0707137	0.502468	0.615338	0.739935
BAZ2B	321.65	0.511951	0.0876248	5.84254	5.14109e-09	7.57437e-08
BBC3	143.312	-0.0840242	0.132401	-0.634619	0.525677	0.668343
BBIP1	440.014	0.218576	0.0950931	2.29854	0.0215309	0.0558484
BBOX1	0.584315	0.641276	1.32966	0.482285	0.629603	NA
BBOX1-AS1	55.641	0.502109	0.149464	3.3594	0.000781116	0.0033368
BBS1	476.106	0.111342	0.0849133	1.31124	0.189776	0.320852
BBS10	347.961	0.0563068	0.114082	0.493564	0.621614	0.745155
BBS12	72.1259	0.268796	0.156133	1.72158	0.0851457	0.171445
BBS2	437.921	0.302561	0.0850641	3.55686	0.00037532	0.00175898
BBS4	457.143	0.171921	0.0929319	1.84997	0.0643181	0.136914
BBS5	377.346	0.142904	0.0882125	1.62	0.105233	0.20239
BBS7	239.091	-0.110602	0.0807957	-1.36891	0.171028	0.296293
BBS9	175.18	0.412698	0.125042	3.30048	0.000965202	0.00399918
BBX	1022.34	0.103936	0.0658145	1.57922	0.114285	0.215626
BCAM	298.226	0.168923	0.191642	0.881455	0.378072	0.532211
BCAN	22.9647	-0.261586	0.231507	-1.12993	0.258507	0.405015
BCAP29	1442.67	-0.0221309	0.0572851	-0.386328	0.699254	0.803847
BCAP31	5032.69	0.00948554	0.0502442	0.188789	0.850258	0.907067
BCAR1	2161.95	-0.437847	0.145175	-3.016	0.00256131	0.00922687
BCAR3	1284.17	0.111421	0.0877082	1.27036	0.203958	0.338728
BCAR4	0.313029	0.404963	2.24675	0.180244	0.856961	NA
BCAS1	51.7674	0.844283	0.152219	5.54651	2.91424e-08	3.69875e-07
BCAS2	664.416	-0.146499	0.0834518	-1.75549	0.0791759	0.161737
BCAS3	181.312	0.220995	0.0959394	2.30348	0.0212519	0.0552461
BCAS4	289.464	-0.143814	0.124935	-1.15111	0.249687	0.395003
BCAT1	1049.92	0.00442389	0.0794362	0.0556911	0.955588	0.974869
BCAT2	782.608	-0.381674	0.0889999	-4.28848	1.79901e-05	0.000120315
BCCIP	674.113	-0.304691	0.0807577	-3.77291	0.000161355	0.00083984
BCDIN3D	136.149	0.0779689	0.12975	0.600916	0.547896	0.687085
BCDIN3D-AS1	59.1351	0.347838	0.208359	1.66942	0.0950342	0.186695
BCHE	54.2164	1.61473	0.225944	7.14659	8.89574e-13	2.35469e-11
BCKDHA	926.201	-0.180062	0.0868832	-2.07246	0.0382227	0.0893899
BCKDHB	462.203	-0.0860666	0.0677667	-1.27004	0.204069	0.338793
BCKDK	1413.38	-0.451214	0.0999747	-4.51328	6.38314e-06	4.77483e-05
BCL10	456.859	-0.0274808	0.069649	-0.394562	0.693166	0.799202
BCL11A	0.604251	0.227681	1.71242	0.132959	0.894226	NA
BCL11B	1.04454	-0.796652	1.04309	-0.763743	0.44502	0.595032
BCL2	180.762	-1.26238	0.109344	-11.5451	7.81766e-31	1.14374e-28
BCL2A1	83.1901	-1.10074	0.2177	-5.05621	4.27669e-07	4.23251e-06
BCL2L1	4531.59	-0.291002	0.0738441	-3.94076	8.12232e-05	0.000458137
BCL2L10	1.23732	3.11625	0.999704	3.11717	0.00182595	0.00690573
BCL2L11	566.107	0.271051	0.0639268	4.24001	2.23508e-05	0.000145558
BCL2L12	768.521	-0.729893	0.14072	-5.18686	2.13869e-07	2.25369e-06
BCL2L13	1935.12	0.0997079	0.0445459	2.23832	0.0252004	0.063372
BCL2L14	0.888354	-0.0737454	1.00436	-0.073425	0.941468	0.966773
BCL2L15	134.749	-1.79872	0.232154	-7.74798	9.33686e-15	3.16364e-13
BCL2L2	340.032	0.409773	0.0785201	5.2187	1.8018e-07	1.93212e-06
BCL2L2-PABPN1	1918.68	0.0270604	0.053421	0.50655	0.61247	0.737897
BCL3	1000.06	-0.406633	0.143278	-2.83807	0.00453877	0.0149216
BCL6	888.581	-0.0905557	0.151102	-0.599304	0.54897	0.688054
BCL6B	0.478599	1.96849	1.68726	1.16668	0.24334	NA
BCL7A	252.565	-0.552838	0.114082	-4.84597	1.25994e-06	1.11638e-05
BCL7B	1832.67	-0.251177	0.105027	-2.39155	0.0167774	0.045171
BCL7C	715.325	-0.470679	0.1277	-3.68582	0.000227966	0.0011376
BCL9	822.076	-0.331964	0.0734206	-4.52141	6.14304e-06	4.62087e-05
BCL9L	2057.61	-0.0907614	0.155073	-0.585283	0.558357	0.695294
BCLAF1	1997.59	-0.112044	0.066884	-1.6752	0.0938949	0.1849
BCO1	16.1773	-2.34922	0.445019	-5.27893	1.29942e-07	1.43164e-06
BCO2	17.2964	0.717957	0.228692	3.1394	0.00169291	0.00647817
BCOR	1397.68	-0.114345	0.0789675	-1.448	0.147617	0.264576
BCORL1	384.354	-0.139359	0.11505	-1.21129	0.225785	0.365771
BCORP1	1.51095	0.191818	0.821059	0.233622	0.815278	0.883588
BCR	830.924	-0.164274	0.0899724	-1.82583	0.0678764	0.143356
BCRP2	11.3633	0.016982	0.353629	0.0480222	0.961699	0.978075
BCRP3	30.9752	-0.471974	0.221822	-2.12771	0.0333613	0.0800034
BCS1L	652.361	-0.519109	0.100691	-5.15547	2.52989e-07	2.63212e-06
BCYRN1	42.8099	-0.00347796	0.176717	-0.0196809	0.984298	0.99071
BDH1	23.7944	-0.0878437	0.18953	-0.463482	0.643019	0.761479
BDH2	104.448	0.711266	0.220413	3.22697	0.0012511	0.00500466
BDKRB1	11.8683	1.0714	0.40388	2.65276	0.0079837	0.0241468
BDKRB2	71.5009	1.11063	0.248017	4.47806	7.53238e-06	5.52716e-05
BDNF	397.408	0.530147	0.0885044	5.99007	2.09757e-09	3.33227e-08
BDNF-AS	21.2561	0.912355	0.231081	3.94821	7.87389e-05	0.000445189
BDP1	497.035	0.172442	0.0762133	2.26262	0.0236589	0.0602827
BEAN1	0.932089	0.37325	2.60036	0.143538	0.885865	0.930329
BEAN1-AS1	0.333696	1.19876	1.67936	0.71382	0.475339	NA
BECN1	825.788	-0.0180565	0.0513926	-0.351344	0.725331	0.823012
BECN2	0.314128	0.115345	2.46012	0.046886	0.962604	NA
BEGAIN	0.113138	1.12802	3.18454	0.354216	0.723177	NA
BEND2	9.12744	0.130953	0.388043	0.33747	0.735762	0.82981
BEND3	210.133	-0.675929	0.122711	-5.50831	3.62287e-08	4.4999e-07
BEND3P3	35.5556	-0.202184	0.149899	-1.3488	0.177402	0.305095
BEND4	0.230074	0.944448	3.18417	0.296607	0.766766	NA
BEND5	0.348744	1.1888	2.14508	0.554195	0.579445	NA
BEND6	53.3509	0.71243	0.15627	4.55898	5.14036e-06	3.95169e-05
BEND7	736.455	0.211924	0.0499203	4.24525	2.1835e-05	0.000142642
BEST1	11.797	0.794003	0.291665	2.72231	0.00648267	0.0202361
BEST2	0.524282	-0.752273	1.5164	-0.496093	0.619829	NA
BEST3	47.7823	-0.865337	0.13342	-6.48583	8.82428e-11	1.76234e-09
BEST4	4.65091	0.858542	0.485642	1.76785	0.0770859	0.158428
BET1	1760.22	0.299355	0.107092	2.79532	0.00518485	0.01673
BET1L	1907.32	0.100266	0.10283	0.975064	0.329529	0.482632
BEX1	2.60525	1.31725	0.691915	1.90377	0.0569399	0.123948
BEX2	3.3981	1.33875	0.659015	2.03144	0.0422102	0.0971385
BEX4	1.31807	-0.0960661	0.901977	-0.106506	0.915181	0.949167
BEX5	2.81584	0.360903	0.561719	0.642498	0.52055	0.663807
BFAR	2948.34	-0.139779	0.0589576	-2.37083	0.0177482	0.0473912
BFSP1	36.1589	1.64429	0.280617	5.85957	4.64059e-09	6.88537e-08
BFSP2	0.412535	0.056356	1.67331	0.0336794	0.973133	NA
BGLAP	2.14283	-0.398017	0.891847	-0.446284	0.655392	0.771292
BGLT3	0	NA	NA	NA	NA	NA
BGN	49.4843	2.21185	0.359051	6.16026	7.26236e-10	1.24489e-08
BHLHA15	2.02048	-0.954076	0.688463	-1.38581	0.165806	0.289505
BHLHA9	0	NA	NA	NA	NA	NA
BHLHB9	14.7008	1.41977	0.292526	4.85348	1.21311e-06	1.07843e-05
BHLHE22	0.0563414	0.65634	3.18534	0.20605	0.836752	NA
BHLHE23	0	NA	NA	NA	NA	NA
BHLHE40	5808.13	-0.0289967	0.082833	-0.350062	0.726292	0.823559
BHLHE40-AS1	44.7685	0.135857	0.14239	0.954123	0.340021	0.493299
BHLHE41	2112.9	0.951529	0.135131	7.04152	1.90158e-12	4.77878e-11
BHMG1	1.73236	-1.72508	0.804315	-2.14478	0.0319703	0.0772864
BHMT	22.8366	0.708432	0.298124	2.3763	0.0174873	0.0468205
BHMT2	735.503	0.214466	0.0876323	2.44734	0.0143917	0.0395593
BICC1	1151.59	-1.19772	0.18063	-6.6308	3.33874e-11	7.11196e-10
BICD1	442.224	-0.100427	0.0972924	-1.03222	0.301968	0.453529
BICD2	803.484	-0.205324	0.0772948	-2.65637	0.00789873	0.023959
BID	2973.16	-0.176701	0.0452757	-3.90277	9.50968e-05	0.000526632
BIK	25.3086	-0.666831	0.179989	-3.70485	0.000211517	0.00106509
BIN1	1544.55	0.454945	0.0988868	4.60067	4.2114e-06	3.298e-05
BIN2	0.136386	-0.423712	3.09715	-0.136807	0.891183	NA
BIN3	328.442	-0.187794	0.105836	-1.77439	0.0759994	0.156672
BIN3-IT1	8.37496	0.428767	0.373878	1.14681	0.25146	0.396905
BIRC2	2078.98	-0.308878	0.113157	-2.72965	0.00634018	0.0198537
BIRC3	1274.37	-1.24075	0.104528	-11.87	1.69409e-32	2.7327e-30
BIRC5	3675.58	-0.752353	0.134823	-5.58031	2.40094e-08	3.09726e-07
BIRC6	2228.87	0.149122	0.0722751	2.06325	0.0390885	0.0909975
BIRC6-AS2	1.34429	-0.533544	1.26236	-0.422657	0.672546	0.784517
BIRC7	0.0659113	0.836673	3.18534	0.262664	0.79281	NA
BIRC8	0	NA	NA	NA	NA	NA
BISPR	347.087	0.383577	0.111686	3.43441	0.00059385	0.00262846
BIVM	585.556	-0.551711	0.0981348	-5.62196	1.88799e-08	2.4848e-07
BIVM-ERCC5	1201.35	-0.208851	0.0915611	-2.281	0.0225482	0.0579851
BLACAT1	43.9731	0.772628	0.239103	3.23136	0.00123203	0.00493886
BLACE	10.4967	0.161986	0.310605	0.521517	0.602007	0.730193
BLCAP	2091.94	0.30304	0.0762218	3.97577	7.01515e-05	0.000402178
BLID	0.144324	0.115344	2.58443	0.0446304	0.964402	NA
BLK	4.67508	2.48055	0.595609	4.16474	3.11714e-05	0.000194994
BLM	184.553	-0.553247	0.0964966	-5.73333	9.84788e-09	1.35807e-07
BLMH	976.899	-0.233567	0.0721558	-3.23698	0.00120803	0.00485604
BLNK	1.19018	0.274148	0.925937	0.296077	0.767172	0.850845
BLOC1S1	660.071	0.0201822	0.0705256	0.286169	0.774749	0.856401
BLOC1S1-RDH5	122.671	0.183366	0.144073	1.27273	0.203113	0.3378
BLOC1S2	1212.25	0.121252	0.0546253	2.2197	0.0264389	0.0660814
BLOC1S3	599.947	0.0585549	0.074899	0.781784	0.434341	0.585607
BLOC1S4	377.076	0.128616	0.0595091	2.16129	0.0306732	0.0748603
BLOC1S5	22.3656	0.263769	0.962169	0.27414	0.783977	0.862338
BLOC1S5-TXNDC5	730.755	-0.326502	0.138775	-2.35275	0.0186354	0.0494872
BLOC1S6	730.839	0.185555	0.0883599	2.09999	0.0357294	0.0846392
BLVRA	1084.7	-0.192616	0.0553338	-3.48099	0.000499565	0.00226315
BLVRB	2761.66	0.0367103	0.0907174	0.404666	0.685723	0.793712
BLZF1	588.737	0.134035	0.0760993	1.76131	0.0781859	0.16013
BMF	180.624	1.45929	0.219467	6.64922	2.9465e-11	6.32643e-10
BMI1	593.059	-0.315774	0.120889	-2.6121	0.00899877	0.0267438
BMP1	2966.59	0.522225	0.110299	4.73463	2.19452e-06	1.86061e-05
BMP10	0.0282844	0.656339	3.18534	0.20605	0.836752	NA
BMP15	0	NA	NA	NA	NA	NA
BMP2	434.264	-0.149668	0.0868908	-1.72248	0.0849827	0.171245
BMP2K	713.788	0.180765	0.0755242	2.39347	0.0166897	0.0449593
BMP3	5.33712	-1.41982	0.484232	-2.93211	0.00336664	0.0116089
BMP4	40.8049	0.619533	0.179058	3.45996	0.000540247	0.00242302
BMP5	0.230556	-0.367536	2.71151	-0.135546	0.89218	NA
BMP6	1.79772	0.391941	0.773344	0.506813	0.612286	0.737897
BMP7	11.7216	0.460725	0.277069	1.66285	0.0963423	0.188695
BMP7-AS1	0	NA	NA	NA	NA	NA
BMP8A	39.4013	0.338484	0.185816	1.8216	0.0685152	0.144511
BMP8B	121.882	-0.733382	0.155733	-4.70924	2.48642e-06	2.06997e-05
BMPER	110.191	-0.226417	0.135291	-1.67356	0.0942168	0.185398
BMPR1A	1103.52	-0.0605137	0.0726356	-0.833113	0.404781	0.558356
BMPR1B	18.1721	-0.323854	0.211886	-1.52843	0.126405	0.233612
BMPR1B-AS1	0	NA	NA	NA	NA	NA
BMPR2	2168.04	0.415324	0.0722284	5.75016	8.916e-09	1.24461e-07
BMS1	1247.33	-0.238314	0.0540362	-4.41027	1.03244e-05	7.31428e-05
BMS1P17	19.6725	0.155192	0.237793	0.652633	0.513993	0.658091
BMS1P18	19.6725	0.155192	0.237793	0.652633	0.513993	0.658091
BMS1P20	802.86	0.02414	0.0493487	0.489172	0.62472	0.747686
BMS1P21	0.940572	1.91661	1.0985	1.74476	0.0810261	0.164874
BMS1P4	138.092	0.131452	0.126668	1.03777	0.299379	0.450674
BMS1P5	423.86	0.111083	0.125515	0.885023	0.376144	0.530175
BMS1P6	149.268	-0.00113763	0.143001	-0.00795543	0.993653	0.996292
BMX	0.0725064	0.836673	3.18534	0.262664	0.79281	NA
BNC1	1.53546	-0.467973	0.820359	-0.570449	0.568373	0.70382
BNC2	636.553	0.80808	0.0631919	12.7877	1.92013e-37	4.41934e-35
BNIP1	271.175	-0.289328	0.0860064	-3.36403	0.000768136	0.00328731
BNIP2	633.135	0.245717	0.0904325	2.71714	0.00658495	0.0204944
BNIP3	1168.34	-0.296155	0.0678498	-4.36487	1.27198e-05	8.82253e-05
BNIP3L	1138.72	0.408942	0.117441	3.48209	0.000497511	0.00225493
BNIPL	19.3569	0.247123	0.278219	0.888231	0.374417	0.528524
BOC	12.2097	0.028496	0.433351	0.0657573	0.947571	0.969559
BOD1	742.915	0.262038	0.0712107	3.67976	0.000233451	0.00116159
BOD1L1	689.598	0.0990634	0.0740059	1.33859	0.180705	0.309141
BOD1L2	0.75665	0.86036	0.965573	0.891036	0.37291	0.527146
BOK	545.27	-0.119473	0.162379	-0.735764	0.461874	0.61106
BOK-AS1	6.46522	0.591523	0.498037	1.18771	0.234948	0.377024
BOLA1	87.539	0.0465272	0.128869	0.361044	0.718067	0.817227
BOLA2	792.395	-0.475219	0.104135	-4.5635	5.03086e-06	3.87224e-05
BOLA2B	792.395	-0.475219	0.104135	-4.5635	5.03086e-06	3.87224e-05
BOLA3	841.061	-0.407179	0.113657	-3.58251	0.000340307	0.00161453
BOLA3-AS1	170.552	0.123997	0.0795381	1.55897	0.119003	0.222438
BOLL	3.2629	-0.0525694	0.566938	-0.0927253	0.926122	0.956636
BOP1	742.621	-0.775408	0.168314	-4.60691	4.08702e-06	3.21527e-05
BORA	405.847	-0.596572	0.136278	-4.37762	1.1998e-05	8.3866e-05
BPESC1	0	NA	NA	NA	NA	NA
BPGM	374.829	0.139977	0.0735876	1.90218	0.0571474	0.124313
BPHL	287.263	0.0434784	0.0705453	0.616319	0.537684	0.678323
BPI	0.259685	0.652963	2.28525	0.285729	0.775086	NA
BPIFA1	0	NA	NA	NA	NA	NA
BPIFA2	0.601802	2.02253	1.86884	1.08224	0.279147	NA
BPIFA3	0	NA	NA	NA	NA	NA
BPIFA4P	0	NA	NA	NA	NA	NA
BPIFB1	0.0792946	-0.245331	3.18534	-0.0770188	0.938609	NA
BPIFB2	0	NA	NA	NA	NA	NA
BPIFB3	0	NA	NA	NA	NA	NA
BPIFB4	0.569434	1.36905	1.28063	1.06904	0.285053	NA
BPIFB6	0	NA	NA	NA	NA	NA
BPIFC	0.520271	2.3668	1.22721	1.92861	0.0537794	NA
BPNT1	359.938	0.106217	0.0855115	1.24214	0.214184	0.351505
BPTF	1817.14	0.156148	0.0649095	2.40563	0.0161448	0.0436722
BPY2	0	NA	NA	NA	NA	NA
BPY2B	0	NA	NA	NA	NA	NA
BPY2C	0	NA	NA	NA	NA	NA
BRAF	183.668	0.0644502	0.0748141	0.861471	0.388978	0.542506
BRAP	493.404	-0.0983577	0.0562705	-1.74794	0.0804738	0.163909
BRAT1	415.274	-0.102713	0.137116	-0.749097	0.453799	0.603222
BRCA1	633.627	-0.280111	0.0716196	-3.91109	9.18791e-05	0.000511816
BRCA2	396.424	-0.395996	0.119503	-3.3137	0.000920708	0.00383757
BRCAT107	0	NA	NA	NA	NA	NA
BRCAT54	2.21708	0.410803	0.611831	0.671432	0.501946	0.647476
BRCC3	456.338	-0.304212	0.10198	-2.98305	0.00285389	0.0100902
BRD1	933.951	0.0549993	0.0645664	0.851825	0.394311	0.547978
BRD2	4736.64	-0.152651	0.0708071	-2.15587	0.0310937	0.075642
BRD3	786.618	-0.00484035	0.0957049	-0.0505758	0.959664	0.976848
BRD4	2274.29	-0.250382	0.0995377	-2.51544	0.0118882	0.0337253
BRD7	815.959	-0.203211	0.0553405	-3.67201	0.000240649	0.00119019
BRD7P3	2.45124	1.14789	0.739839	1.55155	0.120771	0.225095
BRD8	798.247	-0.159644	0.0692604	-2.30498	0.0211678	0.0550504
BRD9	1548.93	-0.218765	0.0705992	-3.09869	0.00194379	0.00728458
BRDT	5.06717	-0.295471	0.441185	-0.669721	0.503036	0.64835
BRDTP1	0	NA	NA	NA	NA	NA
BRE	2142.42	-0.067762	0.0573982	-1.18056	0.237777	0.380367
BRE-AS1	14.9939	-0.00769057	0.261947	-0.0293592	0.976578	0.986942
BREA2	6.2288	0.293417	0.438777	0.668716	0.503677	0.648891
BRF1	199.983	0.0290132	0.0929283	0.312211	0.75488	0.842461
BRF2	228.222	0.0810851	0.108278	0.748862	0.45394	0.603368
BRI3	6599.28	0.311931	0.113331	2.75239	0.00591619	0.018706
BRI3BP	359.832	-0.725515	0.146182	-4.9631	6.93757e-07	6.50436e-06
BRICD5	40.9213	-0.22328	0.19804	-1.12745	0.259552	0.406361
BRINP1	712.365	0.0622966	0.0844336	0.737817	0.460625	0.609976
BRINP2	2.12057	0.515132	0.626854	0.821773	0.411206	0.56415
BRINP3	0.153898	1.02007	3.18525	0.32025	0.748779	NA
BRIP1	654.931	-0.265983	0.0883734	-3.00976	0.00261454	0.00938997
BRIX1	659.217	-0.512452	0.0864358	-5.9287	3.05336e-09	4.70033e-08
BRK1	2886.93	0.138364	0.0517694	2.6727	0.00752443	0.0229862
BRMS1	336.354	-0.442399	0.14213	-3.11264	0.00185423	0.00699061
BRMS1L	60.2203	0.0113769	0.138851	0.0819362	0.934697	0.9622
BROX	1262.31	0.078485	0.0757189	1.03653	0.299955	0.451151
BRPF1	481.56	-0.142725	0.124364	-1.14764	0.251117	0.396564
BRPF3	828.103	0.0866124	0.0895817	0.966853	0.333618	0.48685
BRS3	0.231285	-0.281169	1.99446	-0.140975	0.88789	NA
BRSK1	37.5977	0.902292	0.19561	4.61271	3.97455e-06	3.13332e-05
BRSK2	8.44399	0.942974	0.371087	2.54112	0.0110499	0.0317518
BRWD1	607.744	0.235418	0.0815276	2.88759	0.00388203	0.0130855
BRWD1-AS1	0.411612	0.152162	1.70625	0.0891791	0.92894	NA
BRWD1-IT2	2.91777	-0.0779168	0.565541	-0.137774	0.890419	0.933196
BRWD3	488.472	0.410203	0.107437	3.81809	0.00013449	0.000715196
BSCL2	533.699	0.462268	0.139281	3.31896	0.000903543	0.00377687
BSDC1	1592.76	0.383581	0.0568102	6.75197	1.45853e-11	3.28482e-10
BSG	24483.2	0.033873	0.08878	0.381539	0.702803	0.806617
BSN	15.5766	-0.304971	0.31899	-0.956052	0.339046	0.492418
BSN-AS2	11.7658	-0.444013	0.262298	-1.69279	0.0904963	0.179405
BSND	0	NA	NA	NA	NA	NA
BSPH1	0	NA	NA	NA	NA	NA
BSPRY	0.837296	-0.568044	1.00137	-0.567269	0.570532	0.705659
BST1	44.8857	1.01821	0.263178	3.86889	0.000109333	0.000595681
BST2	9842.86	0.612048	0.0524942	11.6594	2.0559e-31	3.10408e-29
BSX	0	NA	NA	NA	NA	NA
BTAF1	1643.24	0.223519	0.127583	1.75195	0.0797818	0.162746
BTBD1	1396.8	0.0326917	0.0735471	0.444501	0.656681	0.772163
BTBD10	942.845	-0.238523	0.0644574	-3.70047	0.0002152	0.00108018
BTBD11	778.191	0.401101	0.0704898	5.69019	1.26898e-08	1.71312e-07
BTBD16	53.2317	-0.888268	0.176785	-5.02458	5.04548e-07	4.88826e-06
BTBD17	0	NA	NA	NA	NA	NA
BTBD18	3.83092	0.846121	0.493078	1.716	0.0861623	0.172902
BTBD19	116.903	1.37787	0.187103	7.36425	1.78141e-13	5.1329e-12
BTBD2	1648.09	0.310766	0.109104	2.84834	0.0043948	0.0145386
BTBD3	573.664	-0.106723	0.0535964	-1.99124	0.0464543	0.105073
BTBD6	379.231	-0.133177	0.0923975	-1.44135	0.149486	0.267361
BTBD7	764.304	-0.227664	0.0717376	-3.17356	0.00150579	0.00585834
BTBD8	2.75372	-0.159761	0.64287	-0.248513	0.803738	0.875754
BTBD9	101.652	0.432483	0.102964	4.20031	2.66546e-05	0.000169436
BTC	6.42129	0.365987	0.401114	0.912427	0.361544	0.515741
BTD	351.168	0.430901	0.0947497	4.54779	5.42131e-06	4.13734e-05
BTF3	10959.3	-0.203116	0.0492413	-4.12492	3.70867e-05	0.000228365
BTF3L4	1406.91	-0.179554	0.0619482	-2.89845	0.00375006	0.0127042
BTF3P11	0.38682	-0.725685	1.48092	-0.490023	0.624118	NA
BTG1	1698.51	-0.00128259	0.0751768	-0.017061	0.986388	0.992092
BTG2	716.265	-0.000674337	0.0891493	-0.00756412	0.993965	0.996499
BTG3	756.361	-0.30528	0.0930571	-3.28057	0.00103598	0.00425786
BTG4	4.16029	-0.654781	0.567544	-1.15371	0.24862	0.393707
BTK	0.678772	-0.243884	1.225	-0.199089	0.842193	0.901367
BTLA	0.342683	-0.547167	1.67155	-0.327341	0.74341	NA
BTN1A1	0.19878	1.34779	3.18492	0.423179	0.672165	NA
BTN2A1	893.915	0.138567	0.0741948	1.86761	0.0618164	0.132605
BTN2A2	548.359	0.0396765	0.0605487	0.655283	0.512286	0.656705
BTN2A3P	107.384	0.2031	0.110034	1.8458	0.0649219	0.137919
BTN3A1	973.365	0.726278	0.0472666	15.3656	2.7859e-53	1.69607e-50
BTN3A2	1737.47	0.802696	0.0712616	11.2641	1.97436e-29	2.58765e-27
BTN3A3	675.014	0.867867	0.0760464	11.4123	3.6285e-30	4.92667e-28
BTNL10	0	NA	NA	NA	NA	NA
BTNL2	0.0563414	0.65634	3.18534	0.20605	0.836752	NA
BTNL3	0.547416	2.19083	1.52426	1.43731	0.15063	NA
BTNL8	0.146413	1.01701	3.01744	0.337045	0.736083	NA
BTNL9	0.680987	0.118669	1.00829	0.117693	0.906311	0.943817
BTRC	682.107	0.0207057	0.0554935	0.373119	0.70906	0.81079
BUB1	2671.67	-0.784793	0.134662	-5.82785	5.61447e-09	8.20138e-08
BUB1B	852.996	-0.641765	0.0917239	-6.9967	2.62057e-12	6.43984e-11
BUB3	4396.9	-0.271718	0.072577	-3.74386	0.000181213	0.000928601
BUD13	355.545	-0.244733	0.0851182	-2.87521	0.00403762	0.0135302
BUD31	3283.19	-0.0486653	0.0556059	-0.875182	0.381475	0.535085
BVES	4.84559	-0.858484	0.457993	-1.87445	0.0608687	0.131049
BVES-AS1	0	NA	NA	NA	NA	NA
BYSL	606.047	-0.670338	0.106597	-6.28853	3.20493e-10	5.84411e-09
BZRAP1	0.133923	1.02428	3.18512	0.321583	0.747769	NA
BZRAP1-AS1	7.58112	0.253095	0.387893	0.652487	0.514087	0.658091
BZW1	3986.14	-0.416581	0.0786523	-5.29649	1.18048e-07	1.31752e-06
BZW2	908.654	-0.2749	0.0572867	-4.79866	1.59727e-06	1.38726e-05
C10orf10	1821.17	0.493638	0.118351	4.17096	3.03323e-05	0.000190313
C10orf105	0.354566	1.00917	1.83492	0.549979	0.582333	NA
C10orf107	1.09569	-1.51188	3.13227	-0.482679	0.629324	0.751337
C10orf11	155.144	0.208327	0.119743	1.73978	0.0818978	0.166164
C10orf111	11.8717	0.611543	0.310764	1.96787	0.0490832	0.109796
C10orf113	0	NA	NA	NA	NA	NA
C10orf12	167.399	0.0241054	0.0951786	0.253265	0.800063	0.873138
C10orf120	0	NA	NA	NA	NA	NA
C10orf126	9.95182	-0.144917	0.33002	-0.439114	0.660579	0.77511
C10orf128	347.137	0.062755	0.0963768	0.651142	0.514955	0.658853
C10orf131	2.27508	-0.708148	0.574428	-1.23279	0.217655	0.35587
C10orf142	1.7366	2.1877	0.769524	2.84292	0.00447022	0.0147494
C10orf2	241.972	-0.741634	0.094971	-7.80905	5.76187e-15	1.99164e-13
C10orf25	25.6715	0.472207	0.186402	2.53327	0.0113003	0.0323823
C10orf32	232.005	0.344531	0.115002	2.99588	0.00273657	0.00977059
C10orf32-ASMT	98.0852	0.347386	0.161409	2.15221	0.0313806	0.0761928
C10orf35	181.088	-0.357542	0.109569	-3.26317	0.00110172	0.00448121
C10orf53	0	NA	NA	NA	NA	NA
C10orf54	32.0605	1.1124	0.225532	4.93236	8.1244e-07	7.50155e-06
C10orf55	17.9785	0.617902	0.314119	1.9671	0.0491721	0.10993
C10orf62	2.56376	-0.431301	0.53805	-0.801599	0.422785	0.57541
C10orf67	31.4479	0.322761	0.171112	1.88626	0.0592603	0.128054
C10orf71	0.308353	1.339	1.54528	0.86651	0.38621	NA
C10orf71-AS1	0.0382553	0.65634	3.18534	0.20605	0.836752	NA
C10orf76	947.651	0.0412875	0.0468699	0.880897	0.378374	0.532516
C10orf82	0.811969	-0.0827535	0.948841	-0.0872153	0.9305	0.959426
C10orf88	274.07	0.150828	0.0937792	1.60833	0.107762	0.206017
C10orf90	35.9226	0.773115	0.181246	4.26556	1.99404e-05	0.000131586
C10orf91	0.682012	0.0380336	1.03287	0.0368231	0.970626	0.983128
C10orf95	3.02616	0.222028	0.645468	0.34398	0.730861	0.826208
C10orf99	0.806867	-0.649435	0.97877	-0.663521	0.506997	0.651942
C11orf1	306.779	-0.234452	0.0933514	-2.5115	0.0120221	0.0340731
C11orf16	1.65903	0.863187	0.649927	1.32813	0.184136	0.313645
C11orf21	0.131882	0.836676	3.18534	0.262665	0.792809	NA
C11orf24	1878.42	-0.0513717	0.140398	-0.3659	0.71444	0.814589
C11orf30	534.342	-0.00524948	0.0722934	-0.0726135	0.942114	0.967108
C11orf31	2775.51	-0.164096	0.0812326	-2.02007	0.0433762	0.0992738
C11orf39	0	NA	NA	NA	NA	NA
C11orf40	0	NA	NA	NA	NA	NA
C11orf42	1.09	-0.124026	0.993502	-0.124837	0.900652	0.939584
C11orf44	7.04077	0.579138	0.333444	1.73684	0.0824156	0.166892
C11orf45	106.258	0.50656	0.105628	4.7957	1.62111e-06	1.40603e-05
C11orf49	1043.84	0.0189334	0.0671524	0.281947	0.777984	0.858097
C11orf52	61.3535	0.595397	0.159323	3.73705	0.000186194	0.000951284
C11orf53	0.0659408	0.65634	3.18534	0.20605	0.836752	NA
C11orf54	243.269	0.529555	0.165715	3.19557	0.00139553	0.00549508
C11orf57	341.764	-0.00128604	0.0708803	-0.0181438	0.985524	0.991566
C11orf58	2181.42	-0.0113247	0.0711525	-0.159161	0.873542	0.922882
C11orf63	169.075	0.401031	0.104741	3.82877	0.000128783	0.000688924
C11orf65	5.67644	0.570306	0.372334	1.5317	0.125596	0.232389
C11orf68	1000.3	-0.443636	0.14093	-3.14792	0.00164439	0.00631813
C11orf70	22.1416	0.224544	0.199619	1.12486	0.260646	0.40752
C11orf71	98.8211	0.127717	0.121022	1.05532	0.291279	0.441813
C11orf72	674.581	0.248936	0.100141	2.48586	0.0129239	0.0362105
C11orf73	497.03	0.0929482	0.071128	1.30677	0.191289	0.322742
C11orf74	148.339	0.166264	0.167931	0.99007	0.32214	0.474609
C11orf80	328.917	-0.0878238	0.0738978	-1.18845	0.234657	0.376684
C11orf84	505.762	-0.507953	0.148811	-3.41342	0.00064153	0.00280854
C11orf85	0.255992	0.117239	2.00701	0.0584151	0.953418	NA
C11orf86	14.9895	-0.935592	0.246034	-3.80269	0.000143136	0.000755851
C11orf87	0.13654	0.476007	3.07916	0.15459	0.877144	NA
C11orf88	3.8812	-0.738919	0.515956	-1.43214	0.152105	0.2707
C11orf91	23.0859	1.51181	0.255006	5.92852	3.05682e-09	4.70182e-08
C11orf94	0.615137	-0.767326	0.935395	-0.820323	0.412032	NA
C11orf95	251.056	0.138594	0.0810346	1.7103	0.0872098	0.174484
C11orf96	0.499522	2.02237	1.35564	1.49182	0.135747	NA
C11orf97	0	NA	NA	NA	NA	NA
C11orf98	1239.88	-0.536431	0.0663576	-8.08394	6.27057e-16	2.46038e-14
C12orf10	570.037	-0.341287	0.100637	-3.39126	0.00069571	0.0030115
C12orf29	321.268	-0.319891	0.0953433	-3.35515	0.000793213	0.00338312
C12orf4	332.412	0.000570431	0.086505	0.0065942	0.994739	0.996904
C12orf40	0	NA	NA	NA	NA	NA
C12orf42	0.102277	-0.0649967	3.18534	-0.020405	0.98372	NA
[truncated: 24,477 more rows]
