# Supplementary material for: The renal lineage factor PAX8 controls oncogenic signalling in kidney cancer
Source: Nature. 2022 Jun 8;606(7916):999–1006. doi: 10.1038/s41586-022-04809-8 (PMC9242860; doi:10.1038/s41586-022-04809-8)
Supplement: Supplementary file 6 — Gene expression profiling in HIF2A-depleted ccRCC xenografts at 32 h and 72 h after doxycycline removal. [file 41586_2022_4809_MOESM6_ESM.xlsx]

## Sheet: HIF2A targets in vivo
Supplementary Table 5. Gene expression profiling in HIF2A-depleted ccRCC xenografts at 32h and 72h after doxycycline removal.
gene	baseMean_32h	log2FoldChange_32h	lfcSE_32h	stat_32h	pvalue_32h	padj_32h	baseMean_72h	log2FoldChange_72h	lfcSE_72h	stat_72h	pvalue_72h	padj_72h
A1BG	1.68444	-2.05617	1.42505	-1.44288	0.149055	NA	2.26728	-1.46415	1.48992	-0.982708	0.325751	NA
A1BG-AS1	4.92045	-0.246415	0.927511	-0.265674	0.790491	0.95436	14.0048	-0.352078	0.888107	-0.396437	0.691783	0.932927
A1CF	0.867911	0.0855236	1.4864	0.0575376	0.954117	NA	1.67515	1.40239	2.26746	0.618483	0.536257	NA
A2M	0.0707139	-0.748293	4.24514	-0.176271	0.860081	NA	0.294112	1.38172	4.0217	0.343567	0.731172	NA
A2M-AS1	0.664385	1.40927	1.7979	0.783842	0.433133	NA	3.14252	0.211758	1.35865	0.155859	0.876144	NA
A2ML1	8.18366	-0.2202	0.456005	-0.482889	0.629174	0.902045	15.131	0.172146	0.722077	0.238405	0.811567	0.959901
A2MP1	0	NA	NA	NA	NA	NA	0.182384	-2.02796	4.04849	-0.500919	0.616428	NA
A3GALT2	0.597024	0.230715	1.45685	0.158365	0.874169	NA	1.92958	2.48787	1.86609	1.3332	0.182466	NA
A4GALT	85.0227	-0.779158	0.232459	-3.35181	0.000802839	0.0194198	289.211	0.175675	0.421667	0.41662	0.676956	0.927623
A4GNT	1.21999	-0.00146212	1.11276	-0.00131395	0.998952	NA	3.70396	1.64165	1.46887	1.11762	0.263728	0.721087
AA06	0	NA	NA	NA	NA	NA	0	NA	NA	NA	NA	NA
AAAS	691.668	0.262077	0.199875	1.31121	0.189788	0.596668	831.72	-0.0182077	0.389732	-0.0467185	0.962738	0.994415
AACS	295.851	-0.201296	0.132051	-1.52439	0.127412	0.500272	335.75	-0.275248	0.2916	-0.943922	0.345209	0.785608
AACSP1	7.19219	-1.36873	0.601426	-2.27581	0.0228574	0.205581	18.2936	0.68694	0.677922	1.0133	0.310915	0.760197
AADAC	0.0284512	-0.600693	4.24397	-0.14154	0.887443	NA	0	NA	NA	NA	NA	NA
AADACL2	0.0701861	-1.61883	4.24705	-0.381166	0.70308	NA	0	NA	NA	NA	NA	NA
AADACL2-AS1	0.526581	-0.278027	1.91017	-0.14555	0.884276	NA	0.0911921	-1.56049	4.05985	-0.384371	0.700703	NA
AADACL3	0.118701	-1.11025	4.2377	-0.261993	0.793327	NA	0.0911921	-1.56049	4.05985	-0.384371	0.700703	NA
AADACL4	0	NA	NA	NA	NA	NA	0	NA	NA	NA	NA	NA
AADACP1	0	NA	NA	NA	NA	NA	0.0980372	0.242798	4.08047	0.0595023	0.952552	NA
AADAT	108.958	0.273861	0.220214	1.24362	0.21364	0.629222	108.77	0.248095	0.404919	0.612703	0.540073	0.885118
AAED1	127.295	0.175873	0.185186	0.94971	0.342259	0.753025	113.816	0.0315345	0.392429	0.0803574	0.935953	0.988654
AAGAB	459.298	-0.055843	0.198697	-0.281046	0.778675	0.952236	573.389	-0.28618	0.359259	-0.796585	0.425692	0.834302
AAK1	988.451	-0.142505	0.185052	-0.770078	0.441253	0.810475	1459.03	0.823866	0.367211	2.24357	0.0248598	0.227402
AAMDC	39.1253	0.487206	0.20529	2.37325	0.0176321	0.176439	90.371	0.511234	0.532334	0.960363	0.336873	0.778968
AAMP	451.529	-0.150765	0.203047	-0.742513	0.457776	0.818778	661.642	-0.329802	0.348486	-0.946384	0.343953	0.785128
AANAT	8.74339	0.507484	0.526881	0.963185	0.335455	0.747354	2.37276	-1.22096	1.45189	-0.840941	0.400381	NA
AAR2	906.12	0.0877123	0.167132	0.524807	0.599717	0.889376	1245.45	-0.330852	0.358396	-0.923146	0.355931	0.790458
AARD	1.49961	0.483356	0.942947	0.512601	0.60823	NA	2.75939	-0.170947	1.40001	-0.122104	0.902816	NA
AARS	649.464	-0.141275	0.15702	-0.899721	0.368269	0.769986	954.284	-0.306053	0.417899	-0.732362	0.463948	0.852199
AARS2	190.407	-0.363319	0.153787	-2.36248	0.0181531	0.180125	176.108	-0.11868	0.4164	-0.285014	0.775633	0.952739
AARSD1	106.448	-0.0163427	0.210797	-0.0775282	0.938203	0.987705	171.291	-0.109539	0.513819	-0.213185	0.831182	0.964483
AASDH	72.1783	0.256222	0.179851	1.42463	0.154263	0.544569	78.299	0.480686	0.376003	1.27841	0.201105	0.663163
AASDHPPT	492.821	-0.0822841	0.178038	-0.462171	0.643959	0.908914	310.173	-0.135393	0.318363	-0.42528	0.670633	0.926387
AASS	38.9724	-0.140036	0.32235	-0.43442	0.663983	0.915573	17.6081	0.344503	0.713575	0.482785	0.629249	0.913736
AATBC	2.08722	-0.990286	0.70138	-1.41191	0.157976	0.550536	0.484538	-0.678081	3.91471	-0.173213	0.862484	NA
AATF	362.445	-0.0815955	0.207854	-0.392562	0.694643	0.926121	573.819	-0.450672	0.480983	-0.936982	0.348768	0.786148
AATK	0.0692875	-2.0997	4.24705	-0.494391	0.62103	NA	0	NA	NA	NA	NA	NA
AATK-AS1	0	NA	NA	NA	NA	NA	0	NA	NA	NA	NA	NA
ABALON	14.9063	-0.0647384	0.510574	-0.126795	0.899102	0.980726	25.7325	0.405439	0.549352	0.738031	0.460496	0.849938
ABAT	14.4394	-0.806267	0.365253	-2.20742	0.0272846	0.227317	30.2493	0.395647	0.593388	0.66676	0.504925	0.871192
ABCA1	1955.48	0.850961	0.185012	4.59949	4.2352e-06	0.000259147	3296.42	0.806589	0.331139	2.4358	0.014859	0.163884
ABCA10	10.5372	0.358434	0.393982	0.909772	0.362943	0.767255	8.13036	0.437352	0.860943	0.507993	0.611459	0.909356
ABCA11P	78.4857	0.250825	0.182483	1.37451	0.169283	0.56753	102.19	0.00268865	0.356199	0.00754818	0.993977	0.998887
ABCA12	251.381	-0.242899	0.278986	-0.870649	0.383946	0.777105	261.83	0.161716	0.4181	0.386788	0.698913	0.936014
ABCA13	3.43343	-0.940599	0.823952	-1.14157	0.253632	0.67574	3.07148	1.10151	1.44792	0.760753	0.446805	NA
ABCA17P	26.7224	-0.706109	0.302153	-2.33692	0.0194431	0.187848	9.26424	0.874378	0.885963	0.986924	0.32368	0.768536
ABCA2	1873	-0.696925	0.202326	-3.44457	0.000571966	0.0149045	2492.94	-0.196502	0.339716	-0.578431	0.562973	0.8932
ABCA3	657.686	-0.274932	0.202975	-1.35451	0.175574	0.576214	1376.73	-0.51018	0.357827	-1.42577	0.153934	0.590744
ABCA4	3.46554	-1.39007	0.688191	-2.01988	0.0433956	0.290506	4.59669	-0.634358	1.35305	-0.468837	0.639186	0.917353
ABCA5	50.1046	-0.0468757	0.330252	-0.141939	0.887128	0.977153	48.0437	0.825545	0.528527	1.56197	0.118295	0.532918
ABCA6	0.0959656	-1.13794	4.24705	-0.267936	0.788748	NA	0.196673	-0.598707	4.05985	-0.14747	0.882761	NA
ABCA7	190.484	0.309433	0.227697	1.35897	0.174157	0.574547	293.067	1.76994	0.450158	3.93183	8.43025e-05	0.00277427
ABCA8	0.380354	-0.659871	2.36575	-0.278926	0.780302	NA	0.0980372	0.242798	4.08047	0.0595023	0.952552	NA
ABCA9	28.2764	-0.0721164	0.274422	-0.262794	0.792709	0.954801	58.8564	0.292249	0.48852	0.598234	0.549684	0.888394
ABCA9-AS1	0.0451647	-2.0997	4.24705	-0.494391	0.62103	NA	0	NA	NA	NA	NA	NA
ABCB1	59.874	-1.00017	0.400816	-2.49535	0.0125834	0.141808	144.912	0.622361	0.51305	1.21306	0.225106	0.687404
ABCB10	106.37	-0.178324	0.198711	-0.897407	0.369502	0.770376	137.175	-0.413625	0.408114	-1.0135	0.310819	0.760164
ABCB11	0	NA	NA	NA	NA	NA	0.0980372	0.242798	4.08047	0.0595023	0.952552	NA
ABCB4	19.062	-0.91904	0.429914	-2.13773	0.0325387	0.248598	3.64614	-0.0384491	1.61889	-0.0237503	0.981052	0.9973
ABCB5	14.4307	0.0335315	0.451629	0.0742457	0.940815	0.988132	12.0827	0.0369412	0.877367	0.0421046	0.966415	0.994955
ABCB6	248.093	0.00281352	0.18997	0.0148104	0.988183	0.998176	176.528	0.055883	0.469805	0.118949	0.905315	0.983024
ABCB7	115.271	0.147666	0.192993	0.765136	0.44419	0.812197	155.687	-0.257401	0.316294	-0.813805	0.415757	0.828306
ABCB8	569.23	0.121102	0.218515	0.554206	0.579438	0.880197	517.356	0.0541915	0.403694	0.134239	0.893214	0.980669
ABCB9	113.244	0.651012	0.192068	3.38949	0.000700229	0.0174751	113.181	0.351433	0.352215	0.997777	0.318387	0.765642
ABCC1	991.641	0.0494972	0.155569	0.318168	0.750357	0.944355	1640.67	0.385543	0.284742	1.35401	0.175733	0.627841
ABCC10	170.603	-0.298458	0.226631	-1.31694	0.18786	0.594621	233.377	0.289706	0.323646	0.895132	0.370717	0.799222
ABCC11	0.573527	-1.37785	1.87112	-0.73638	0.4615	NA	0.59827	0.532857	3.65515	0.145783	0.884093	NA
ABCC12	0.261477	-2.09973	2.82487	-0.7433	0.4573	NA	0	NA	NA	NA	NA	NA
ABCC13	0.584037	-0.833408	1.77729	-0.46892	0.639127	NA	0.595667	2.37509	3.59384	0.660879	0.50869	NA
ABCC2	12.7371	-0.555384	0.339638	-1.63523	0.102002	0.453007	13.8782	-0.569246	0.721846	-0.788598	0.430347	0.834661
ABCC3	3025.29	0.161611	0.16241	0.99508	0.319697	0.734131	2952.22	0.402878	0.405175	0.994328	0.320063	0.766175
ABCC4	763.73	-0.0875822	0.230559	-0.379868	0.704043	0.929514	1403.58	1.12417	0.338021	3.32575	0.000881821	0.0202806
ABCC5	446.054	-0.131594	0.14906	-0.882822	0.377332	0.77535	498.658	0.487285	0.291295	1.67282	0.0943622	0.481051
ABCC5-AS1	0.135029	0.275308	3.84644	0.0715749	0.94294	NA	0.924075	2.98999	2.63461	1.13489	0.256422	NA
ABCC6	26.1573	-0.560482	0.342242	-1.63768	0.101489	0.45182	88.9432	-0.0352424	0.471815	-0.0746954	0.940457	0.988964
ABCC6P1	0.207148	0.56336	3.43142	0.164177	0.869592	NA	5.03103	-2.61404	1.63954	-1.59437	0.110852	0.520839
ABCC6P2	6.01808	0.725725	0.847206	0.856609	0.391661	0.782727	3.44734	-0.639045	1.61627	-0.395383	0.69256	0.933051
ABCC8	0	NA	NA	NA	NA	NA	0	NA	NA	NA	NA	NA
ABCC9	156.764	-0.289106	0.39437	-0.733083	0.463508	0.822232	231.434	0.504859	0.383903	1.31507	0.188486	0.647684
ABCD1	502.516	0.00644763	0.23872	0.0270092	0.978452	0.99704	1474.19	-0.18436	0.369554	-0.498871	0.61787	0.91064
ABCD2	0.753977	-2.01639	1.48551	-1.35737	0.174663	NA	0.304158	-1.0211	4.04945	-0.252159	0.800918	NA
ABCD3	496.687	0.0968475	0.159629	0.606704	0.544047	0.864939	489.704	0.504353	0.401521	1.25611	0.209077	0.671623
ABCD4	130.047	0.0160619	0.165863	0.0968379	0.922855	0.986338	159.122	0.0879083	0.371223	0.236807	0.812806	0.960025
ABCE1	495.397	-0.0121075	0.178891	-0.0676811	0.94604	0.989273	446.347	-0.622174	0.34896	-1.78294	0.074596	0.430276
ABCF1	883.175	0.12773	0.189836	0.672846	0.501046	0.84381	1281.83	-0.203262	0.442444	-0.459407	0.645942	0.919747
ABCF2	1046.1	-0.0413207	0.155729	-0.265338	0.790749	0.95442	1154.05	-0.509957	0.305409	-1.66975	0.0949682	0.482469
ABCF3	414.944	0.0547358	0.162576	0.336677	0.73636	0.940163	645.576	0.111072	0.415183	0.267525	0.789065	0.955859
ABCG1	0.203343	1.37264	3.43679	0.399396	0.689601	NA	0.402195	-0.328224	4.01212	-0.0818082	0.934799	NA
ABCG2	0	NA	NA	NA	NA	NA	0.210962	1.00594	4.03959	0.24902	0.803345	NA
ABCG4	0.570214	-1.64557	1.67373	-0.983176	0.325521	NA	0.203518	0.971225	4.04146	0.240315	0.810086	NA
ABCG5	0.605808	1.53968	2.5295	0.608687	0.542732	NA	2.23834	1.00072	1.63708	0.611281	0.541013	NA
ABCG8	0.0956886	-1.61883	4.24705	-0.381167	0.70308	NA	0.811151	2.80008	2.76344	1.01326	0.310938	NA
ABHD1	2.91625	-0.727322	0.610658	-1.19104	0.233636	0.654362	6.89203	1.56212	0.995206	1.56965	0.116497	0.530426
ABHD10	572.604	0.0606435	0.135774	0.446651	0.655127	0.913055	777.944	-0.0180833	0.382037	-0.0473339	0.962247	0.994415
ABHD11	454.158	-0.175944	0.146924	-1.19752	0.231106	0.651793	749.645	0.771394	0.359399	2.14635	0.0318454	0.265641
ABHD11-AS1	5.3227	1.1396	0.582186	1.95745	0.0502947	0.314183	15.8261	-0.829059	0.923424	-0.89781	0.369287	0.798751
ABHD12	725.726	0.264843	0.182349	1.4524	0.146391	0.533631	1039.34	-0.180407	0.417628	-0.43198	0.665756	0.926155
ABHD12B	3.28054	-0.242647	0.642098	-0.377897	0.705507	0.930251	6.57274	0.957282	1.06291	0.900627	0.367787	0.797914
ABHD13	55.9448	0.278799	0.285003	0.978232	0.32796	0.74195	73.8764	0.357191	0.399934	0.893125	0.37179	0.799532
ABHD14A	198.839	0.0575532	0.275532	0.20888	0.834542	0.965254	334.655	-0.0961425	0.407337	-0.236027	0.813412	0.960329
ABHD14A-ACY1	85.9816	0.289113	1.0765	0.268567	0.788263	0.953771	40.3807	-0.937276	2.62571	-0.356961	0.721121	0.940897
ABHD14B	889.654	0.280709	0.160378	1.7503	0.0800672	0.400967	1589.05	-0.0107353	0.391455	-0.0274242	0.978121	0.996587
ABHD15	200.534	0.0308802	0.137647	0.224343	0.82249	0.961156	196.71	0.146025	0.31077	0.46988	0.638441	0.91707
ABHD16A	298.241	0.0962685	0.150632	0.639096	0.52276	0.855017	319.645	-0.0121284	0.31071	-0.0390346	0.968863	0.995209
ABHD16B	89.8453	-0.2684	0.303953	-0.883031	0.377219	0.775323	70.3083	0.0924917	0.418765	0.220868	0.825196	0.963078
ABHD17A	761.627	0.0141241	0.2352	0.0600515	0.952115	0.990122	974.412	-0.475773	0.386103	-1.23224	0.217858	0.67919
ABHD17B	184.898	0.50494	0.196715	2.56686	0.0102624	0.124629	204.003	-0.0995793	0.342479	-0.29076	0.771235	0.952629
ABHD17C	58.4167	0.160083	0.275327	0.581426	0.560953	0.871482	95.3448	0.196803	0.532986	0.369246	0.711944	0.937703
ABHD2	1519.25	0.0772286	0.256573	0.301	0.763414	0.94894	1290.97	0.783809	0.4119	1.90291	0.0570524	0.372529
ABHD3	86.1525	-0.720586	0.204323	-3.52671	0.000420758	0.0115663	53.0199	-0.569539	0.46094	-1.2356	0.216606	0.678248
ABHD4	398.026	0.156301	0.167514	0.933062	0.350788	0.758953	495.706	0.0774572	0.279295	0.277331	0.781526	0.953446
ABHD5	148.892	0.340391	0.17853	1.90663	0.0565681	0.334369	114.44	-0.135366	0.345965	-0.391271	0.695597	0.934252
ABHD6	94.2126	0.267017	0.167871	1.59061	0.111698	0.471599	103.24	-0.223115	0.504077	-0.442621	0.65804	0.924413
ABHD8	255.649	0.497278	0.165866	2.99807	0.00271692	0.0479554	521.029	0.536696	0.352889	1.52086	0.128294	0.550399
ABI1	490.895	-0.0329803	0.199133	-0.165619	0.868457	0.972247	636.21	0.415053	0.361781	1.14725	0.251279	0.711005
ABI2	783.823	-0.267768	0.187527	-1.42789	0.153324	0.54381	910.016	0.11511	0.30955	0.371863	0.709995	0.937034
ABI3	0.363801	0.103904	1.86198	0.0558029	0.955499	NA	0.0980372	0.242798	4.08047	0.0595023	0.952552	NA
ABI3BP	101.717	-2.04953	0.591978	-3.46217	0.000535838	0.0141415	131.249	1.16572	0.554702	2.10153	0.0355948	0.285871
ABL1	1770.63	-0.0757122	0.180923	-0.418477	0.675599	0.918784	2400.13	0.225799	0.285216	0.791676	0.428549	0.834347
ABL2	614.257	0.075263	0.108083	0.696347	0.486211	0.835616	566.823	0.145938	0.284316	0.513294	0.607745	0.907699
ABLIM1	1057.15	0.0259556	0.201507	0.128807	0.89751	0.97983	2736.38	0.693062	0.264067	2.62457	0.0086759	0.116768
ABLIM2	5.58269	-0.874084	0.632382	-1.38221	0.166908	0.564364	90.0373	-0.679815	0.510606	-1.33139	0.183062	0.640767
ABLIM3	1393.54	0.285139	0.150693	1.89218	0.0584676	0.339165	1256.26	0.255347	0.334129	0.764215	0.444739	0.842141
ABO	1.07276	-1.14238	1.33123	-0.858142	0.390814	NA	1.83274	1.56352	2.22302	0.703333	0.481849	NA
ABR	712.602	-0.283856	0.146442	-1.93835	0.0525799	0.321844	900.788	-0.337516	0.303694	-1.11137	0.26641	0.723005
ABRA	1.33425	1.91863	1.16615	1.64527	0.0999133	NA	0.512517	2.15692	3.75087	0.575045	0.565261	NA
ABRACL	282.983	0.401738	0.213576	1.881	0.0599713	0.344382	504.291	0.469175	0.375737	1.24868	0.211782	0.673738
ABT1	228.833	0.175188	0.137104	1.27777	0.201331	0.613415	228.813	-0.373916	0.317325	-1.17834	0.238662	0.699473
ABTB1	144.455	0.151634	0.222676	0.680964	0.495894	0.840466	265.187	0.46455	0.402424	1.15438	0.248345	0.708399
ABTB2	163.48	-0.195725	0.230656	-0.848561	0.396126	0.784811	173.807	-0.319415	0.381069	-0.838209	0.401914	0.81946
ACAA1	281.986	-0.0258134	0.175243	-0.147301	0.882894	0.975639	312.361	0.130554	0.345371	0.378011	0.705422	0.936386
ACAA2	427.586	0.263478	0.205669	1.28108	0.200167	0.611606	755.35	0.222684	0.30492	0.730302	0.465206	0.85227
ACACA	571.369	-0.182207	0.142241	-1.28097	0.200204	0.611606	691.89	-0.6975	0.323605	-2.15541	0.03113	0.26156
ACACB	181.064	-0.059631	0.217905	-0.273655	0.784349	0.952581	344.327	0.296488	0.546218	0.542801	0.587267	0.900991
ACAD10	227.957	-0.1381	0.151108	-0.913915	0.360761	0.765802	254.3	-0.117167	0.338367	-0.346273	0.729138	0.941591
ACAD11	433.019	-0.0205999	0.205082	-0.100447	0.919989	0.986039	357.813	-0.367494	0.293056	-1.25401	0.20984	0.672532
ACAD8	179.623	-0.0657176	0.146653	-0.448115	0.65407	0.913025	154.579	0.143371	0.337369	0.424968	0.67086	0.926387
ACAD9	511.073	0.00992945	0.160106	0.0620178	0.950549	0.98978	550.95	-0.46373	0.322494	-1.43795	0.150448	0.585977
ACADL	0.356414	-1.66963	2.70831	-0.616485	0.537574	NA	0.0980372	0.242798	4.08047	0.0595023	0.952552	NA
ACADM	238.078	-0.145649	0.237122	-0.614236	0.539059	0.862881	332.531	0.0698844	0.380747	0.183546	0.85437	0.971971
ACADS	84.157	-0.182456	0.217932	-0.837211	0.402474	0.788669	184.086	0.0187804	0.469501	0.0400008	0.968092	0.995209
ACADSB	280.031	-0.227512	0.204954	-1.11007	0.266969	0.690306	562.083	0.623156	0.377789	1.64948	0.0990489	0.492134
ACADVL	2342.78	-0.0378069	0.207789	-0.181948	0.855623	0.969858	2367.5	-0.0401165	0.44532	-0.0900846	0.92822	0.987828
ACAN	0.43106	-2.98845	2.59904	-1.14982	0.250216	NA	0	NA	NA	NA	NA	NA
ACAP1	40.8935	0.269224	0.335019	0.80361	0.421622	0.800451	71.3095	-0.372584	0.547284	-0.680787	0.496006	0.86624
ACAP2	505.019	0.028697	0.188246	0.152444	0.878837	0.974447	484.282	0.272	0.349214	0.778891	0.436044	0.836875
ACAP3	557.935	0.170304	0.281076	0.6059	0.544581	0.865079	1003.42	0.824124	0.496404	1.66019	0.0968766	0.487228
ACAT1	392.92	-0.0517583	0.172599	-0.299877	0.764271	0.949144	489.644	-0.112811	0.328284	-0.343638	0.731118	0.941591
ACAT2	153.63	-0.449206	0.278101	-1.61526	0.106255	0.459902	87.6508	-0.882977	0.423633	-2.0843	0.0371329	0.291571
ACBD3	626.746	0.265398	0.242523	1.09432	0.273814	0.696915	655.441	-0.19495	0.306412	-0.636236	0.524623	0.879825
ACBD4	118.342	-0.0423813	0.225545	-0.187906	0.85095	0.969157	149.282	0.220113	0.356537	0.617363	0.536995	0.884018
ACBD5	281.7	-0.162643	0.189598	-0.857833	0.390984	0.782164	391.927	0.511582	0.333148	1.5356	0.124637	0.543787
ACBD6	332.45	-0.0185525	0.160198	-0.11581	0.907803	0.984045	475.18	-0.109344	0.362546	-0.3016	0.762957	0.950489
ACBD7	167.766	-0.187209	0.21761	-0.860293	0.389627	0.781661	158.001	0.104335	0.409156	0.255002	0.798722	0.957304
ACCS	152.502	-0.155437	0.216601	-0.717618	0.472993	0.828314	255.897	0.626316	0.409986	1.52765	0.126599	0.54748
ACCSL	0	NA	NA	NA	NA	NA	0.105481	0.242798	4.08047	0.0595023	0.952552	NA
ACD	472.944	-0.0791149	0.230551	-0.343156	0.731481	0.938658	777.861	-0.420274	0.384986	-1.09166	0.274982	0.730473
ACE	1.40607	-1.19614	1.21835	-0.981771	0.326213	NA	11.242	-2.6441	1.29042	-2.04903	NA	NA
ACE2	0.321994	-0.42332	2.20454	-0.192022	0.847725	NA	25.9869	-4.0064	1.84672	-2.16947	NA	NA
ACER1	0	NA	NA	NA	NA	NA	0.41608	1.75704	3.99679	0.439613	0.660217	NA
ACER2	41.0916	-0.275966	0.304763	-0.905512	0.365194	0.76891	25.5537	-0.4675	0.710469	-0.658016	0.510528	0.873071
ACER3	220.179	-0.399101	0.188964	-2.11205	0.034682	0.256838	380.366	0.166446	0.376967	0.441539	0.658823	0.924593
ACHE	3.36464	-0.472271	0.719283	-0.656586	0.511447	0.849635	4.91816	-0.536455	1.05442	-0.508768	0.610915	0.909356
ACIN1	1131.54	0.0215328	0.156342	0.137729	0.890455	0.977943	1613.45	-0.0768008	0.257136	-0.298678	0.765186	0.950835
ACKR1	0.0539905	-1.61881	4.24705	-0.381161	0.703083	NA	0	NA	NA	NA	NA	NA
ACKR2	4.44753	-0.0399307	0.597145	-0.0668693	0.946686	0.989447	10.2446	0.786736	0.777823	1.01146	0.311797	0.761485
ACKR3	2127.11	-1.36682	0.277743	-4.92115	8.60369e-07	6.86675e-05	3937.46	-2.42076	0.45803	-5.28515	1.25602e-07	8.03802e-06
ACKR4	5.28431	-0.027862	0.631684	-0.0441075	0.964819	0.9932	8.51627	0.627745	0.942787	0.665839	0.505514	0.87137
ACLY	2900.19	-0.163509	0.137033	-1.19321	0.232788	0.654103	2933.61	-0.649636	0.307005	-2.11604	0.034341	0.278984
ACMSD	6.56142	-0.660405	0.470519	-1.40357	0.160448	0.553741	11.6956	0.988587	0.880992	1.12213	0.261807	0.720424
ACO1	1265.37	0.495477	0.151969	3.26038	0.00111263	0.0249376	1297.07	0.421634	0.27228	1.54853	0.121494	0.538344
ACO2	1107.21	-0.0948002	0.156573	-0.605471	0.544866	0.865219	2227.55	-0.311496	0.341839	-0.911237	0.362171	0.795376
ACOT1	12.1151	-0.163891	0.678511	-0.241545	0.809133	0.957807	9.3552	-0.317001	0.787187	-0.402701	0.687169	0.931483
ACOT11	17.5643	-0.442112	0.340054	-1.30012	0.19356	0.602212	23.112	0.584577	0.670092	0.872383	0.382999	0.808158
ACOT12	0	NA	NA	NA	NA	NA	0	NA	NA	NA	NA	NA
ACOT13	460.756	0.220586	0.101637	2.17033	0.0299822	0.239524	409.896	0.00822728	0.295605	0.027832	0.977796	0.996539
ACOT2	198.719	0.258307	0.141526	1.82516	0.0679771	0.367502	232.036	-0.0834431	0.357366	-0.233495	0.815377	0.960492
ACOT4	0.489912	-0.525884	2.33206	-0.225501	0.821589	NA	1.55148	0.450956	2.14079	0.21065	0.833161	NA
ACOT6	0.12722	-0.600701	4.24397	-0.141542	0.887442	NA	0	NA	NA	NA	NA	NA
ACOT7	2958.52	0.101864	0.142921	0.712725	0.476016	0.829913	4042.6	-0.0911447	0.350691	-0.2599	0.794941	0.956882
ACOT8	424.953	-0.0183423	0.206253	-0.0889309	0.929137	0.986945	497.448	-0.342175	0.339961	-1.00651	0.314169	0.762853
ACOT9	672.017	0.234366	0.115454	2.02995	0.0423615	0.287887	880.757	0.232905	0.356287	0.653702	0.513304	0.874648
ACOX1	657.157	0.0317154	0.0897375	0.353424	0.72377	0.935931	886.398	0.155012	0.248283	0.624335	0.532408	0.881586
ACOX2	4.40592	0.34525	0.627307	0.550369	0.582066	0.881013	18.043	-0.936527	0.783939	-1.19464	0.232227	0.6943
ACOX3	325.361	0.0938357	0.179487	0.522799	0.601114	0.88955	339.677	-0.281229	0.341786	-0.822821	0.41061	0.826237
ACOXL	4.04106	0.508942	0.704246	0.722676	0.469879	0.826221	3.48658	1.83056	1.51608	1.20743	0.227266	0.69011
ACP1	1203.56	0.0195088	0.13103	0.148888	0.881642	0.975427	1471.06	-0.428498	0.278878	-1.53651	0.124414	0.543442
ACP2	481.663	0.294927	0.18127	1.627	0.103737	0.455614	675.452	0.0790308	0.363315	0.217527	0.827798	0.964097
ACP5	30.0778	-0.0337726	0.304147	-0.11104	0.911584	0.984768	194.841	0.499262	0.652981	0.764589	0.444516	0.842141
ACP6	166.736	0.376792	0.175549	2.14636	0.0318443	0.246116	355.305	-0.0346841	0.299546	-0.115789	0.90782	0.983441
ACPP	0.715521	0.891323	1.30179	0.68469	0.49354	NA	1.20157	1.73451	2.18987	0.792061	0.428325	NA
ACPT	0.209697	-0.207361	3.04141	-0.0681792	0.945643	NA	0.0980372	0.242798	4.08047	0.0595023	0.952552	NA
ACR	1.87456	-0.814756	0.907172	-0.898127	0.369118	0.77026	6.04655	-0.936858	1.02516	-0.913862	0.360789	0.793796
ACRBP	4.58066	0.400035	0.625854	0.639182	0.522704	0.855017	4.89507	-0.189619	1.17363	-0.161566	0.871648	0.976127
ACRC	43.9924	0.146247	0.245985	0.594537	0.552153	0.868361	34.4623	-0.0929498	0.556296	-0.167087	0.867302	0.97514
ACRV1	1.68449	-0.615297	0.922694	-0.666848	0.504869	NA	1.7146	-0.0103517	1.71412	-0.00603908	0.995182	NA
ACSBG1	3.57602	-0.455818	0.574879	-0.792894	0.42784	0.803951	3.18533	1.97228	1.56935	1.25675	0.208844	NA
ACSBG2	4.02941	0.455253	0.66057	0.689181	0.490709	0.837587	5.66845	-0.289781	0.984821	-0.294247	0.768569	0.952214
ACSF2	116.252	-0.0815179	0.181912	-0.448117	0.654068	0.913025	175.785	0.292128	0.480079	0.6085	0.542856	0.886366
ACSF3	105.192	0.0225318	0.216414	0.104114	0.917079	0.985883	168.678	0.338536	0.416522	0.812768	0.416351	0.828712
ACSL1	662.754	0.586811	0.14555	4.03169	5.53779e-05	0.00229874	471.53	0.544194	0.314071	1.73271	0.0831472	0.453403
ACSL3	269.799	0.170819	0.22972	0.743595	0.457122	0.818731	273.243	0.0562262	0.366805	0.153286	0.878173	0.978188
ACSL4	783.109	0.452924	0.184582	2.45378	0.0141363	0.153354	1138.47	0.471319	0.314218	1.49997	0.133622	0.558918
ACSL5	12.5952	0.564391	0.478117	1.18044	0.237824	0.657572	7.64666	0.420861	0.977083	0.430732	0.666663	0.926155
ACSL6	3.19608	-0.742523	0.840056	-0.883897	0.376752	0.775036	3.84585	2.47087	1.64983	1.49765	0.134223	0.559671
ACSM1	5.59654	-0.457976	0.883762	-0.518211	0.604311	0.8903	90.3938	1.41025	0.872667	1.61602	0.10609	0.50773
ACSM2A	43.9127	-1.24564	0.779771	-1.59744	0.110167	0.467398	592.603	1.88894	0.687094	2.74918	0.00597452	0.0885027
ACSM2B	18.4723	-1.65313	1.15129	-1.43589	0.151033	0.540324	214.463	1.36564	1.16575	1.17147	0.241408	0.702999
ACSM3	217.69	0.288931	0.347743	0.830875	0.406044	0.790928	871.547	1.31775	0.486734	2.70733	0.00678267	0.0968415
ACSM4	9.13469	-0.18635	0.456449	-0.40826	0.683083	0.920943	13.6652	1.45532	0.833883	1.74524	0.0809439	0.448055
ACSM5	38.7944	-0.153393	0.381449	-0.402133	0.687586	0.922646	132.757	-0.0191582	0.689351	-0.0277916	0.977828	0.996539
ACSM6	0.523758	-1.53417	1.764	-0.869711	0.384458	NA	0.804904	1.05361	2.54523	0.413955	0.678907	NA
ACSS1	46.0458	0.252303	0.262421	0.961445	0.336328	0.748146	170.165	0.345994	0.434596	0.796127	0.425958	0.834302
ACSS2	318.155	0.0596309	0.184268	0.323609	0.746234	0.943059	507.001	0.390536	0.384353	1.01609	0.309589	0.758909
ACSS3	10.4198	-0.332166	0.609243	-0.545211	0.585609	0.882397	17.6882	1.53072	0.760735	2.01216	0.0442034	0.323583
ACTA1	5.87711	-0.095506	0.532326	-0.179412	0.857614	0.970403	6.7599	-0.148014	0.976709	-0.151543	0.879547	0.978188
ACTA2	387.048	0.0378028	0.234054	0.161513	0.871689	0.972671	546.428	-2.34536	0.473173	-4.95667	7.17114e-07	3.96273e-05
ACTA2-AS1	5.05692	0.0152734	0.68991	0.0221383	0.982338	0.997328	1.5567	0.963174	2.26991	0.424322	0.671331	NA
ACTB	152216	0.467756	0.177818	2.63053	0.00852515	0.109949	200160	-0.793948	0.332281	-2.38939	0.0168764	0.179073
ACTBL2	1.41793	0.850533	1.04707	0.8123	0.416619	NA	0.390424	-1.06618	4.04849	-0.263353	0.792278	NA
ACTC1	0.794759	-0.689693	1.54766	-0.445636	0.65586	NA	0	NA	NA	NA	NA	NA
ACTG1	67972	0.0114439	0.187053	0.0611798	0.951216	0.98978	66648.9	-0.829291	0.263053	-3.15256	0.00161847	0.0331192
ACTG1P17	19.7308	-0.0516423	0.448438	-0.11516	0.908318	0.984152	22.9579	-0.0791571	0.559502	-0.141478	0.887493	0.979944
ACTG1P20	45.9534	-0.45711	0.240053	-1.90421	0.0568834	0.334747	43.7681	0.165643	0.438692	0.377583	0.70574	0.936424
ACTG1P4	23.0216	0.135414	0.320276	0.422805	0.672438	0.918431	23.7976	0.458497	0.693922	0.660734	0.508783	0.872984
ACTG2	61.2	-0.505759	0.300211	-1.68468	0.0920507	0.43134	24.8388	-0.964815	0.592036	-1.62966	0.103174	0.500208
ACTL10	17.3158	0.303845	0.364133	0.834434	0.404036	0.789818	22.2462	0.264837	0.734042	0.360792	0.718255	0.939722
ACTL6A	351.135	0.0434328	0.150602	0.288395	0.773044	0.95113	261.024	-0.455488	0.305459	-1.49116	0.13592	0.562402
ACTL6B	0	NA	NA	NA	NA	NA	0	NA	NA	NA	NA	NA
ACTL7A	0.191863	-1.61882	3.45952	-0.467933	0.639832	NA	0.196074	0.935683	4.04343	0.231408	0.816998	NA
ACTL7B	0.187577	-0.664796	3.11325	-0.213538	0.830908	NA	0.0911921	-1.56049	4.05985	-0.384371	0.700703	NA
ACTL8	0	NA	NA	NA	NA	NA	0	NA	NA	NA	NA	NA
ACTL9	0	NA	NA	NA	NA	NA	0	NA	NA	NA	NA	NA
ACTN1	3299.57	0.132626	0.185572	0.714687	0.474803	0.829286	2304.48	-0.750906	0.290694	-2.58315	0.0097903	0.125692
ACTN1-AS1	0.40639	0.556567	1.77806	0.313019	0.754267	NA	0.210962	1.00594	4.03959	0.24902	0.803345	NA
ACTN2	0.908343	1.07605	1.41504	0.76044	0.446991	NA	4.32748	-0.90975	1.59083	-0.57187	0.56741	0.894359
ACTN3	0.0936439	-1.61881	4.24705	-0.381161	0.703083	NA	0.210962	1.00594	4.03959	0.24902	0.803345	NA
ACTN4	4297.45	0.119577	0.156937	0.761942	0.446095	0.813638	7508.13	-0.24529	0.312658	-0.784529	0.43273	0.835238
ACTR10	318.382	0.00651353	0.151138	0.0430966	0.965625	0.993435	309.233	-0.551558	0.331829	-1.66217	0.0964779	0.48587
ACTR1A	2679.07	0.242925	0.156383	1.5534	0.120328	0.488153	4550.91	0.0224411	0.447537	0.0501435	0.960008	0.994274
ACTR1B	677.698	-0.0117179	0.148039	-0.0791541	0.93691	0.987186	817.963	-0.0328749	0.297501	-0.110504	0.91201	0.984377
ACTR2	1504.61	0.254973	0.212058	1.20237	0.229218	0.649343	1669.04	-0.0787158	0.321726	-0.244667	0.806714	0.958837
ACTR3	1320.41	-0.0728848	0.17635	-0.413296	0.67939	0.920142	1261.32	-0.470827	0.381428	-1.23438	0.217062	0.678704
ACTR3B	124.392	-0.445244	0.160814	-2.76869	0.00562818	0.0823588	200.476	-0.16097	0.322426	-0.499246	0.617606	0.910467
ACTR3BP2	0	NA	NA	NA	NA	NA	0	NA	NA	NA	NA	NA
ACTR3BP5	0.0614436	-1.61881	4.24705	-0.381161	0.703083	NA	0	NA	NA	NA	NA	NA
ACTR3C	69.7116	0.554478	0.238229	2.3275	0.0199388	0.19063	121.536	1.59424	0.461169	3.45695	0.000546316	0.0137764
ACTR5	172.117	0.165482	0.184975	0.89462	0.37099	0.770766	161.26	-0.332784	0.381296	-0.872772	0.382788	0.808158
ACTR6	45.1531	0.0311959	0.294146	0.106056	0.915538	0.985732	41.9287	-0.319093	0.518012	-0.615997	0.537897	0.884018
ACTR8	218.01	0.208931	0.120392	1.73542	0.0826661	0.408563	273.541	0.378703	0.382543	0.989964	0.322192	0.767671
ACTRT1	0	NA	NA	NA	NA	NA	0	NA	NA	NA	NA	NA
ACTRT2	0	NA	NA	NA	NA	NA	0	NA	NA	NA	NA	NA
ACTRT3	4.61834	-0.25539	0.570929	-0.447323	0.654642	0.913025	5.97732	0.963311	1.06102	0.907912	0.363925	0.795984
ACVR1	369.022	0.172478	0.181066	0.952565	0.34081	0.75208	397.927	0.539909	0.313612	1.72158	0.0851458	0.458295
ACVR1B	287.412	-0.489131	0.148915	-3.28462	0.00102119	0.0233026	513.649	0.0448497	0.397157	0.112927	0.910089	0.984253
ACVR1C	3.25192	-0.755322	0.664469	-1.13673	0.255651	0.677908	1.00441	-2.58669	2.46373	-1.04991	0.293761	NA
ACVR2A	89.2892	0.124646	0.272347	0.457671	0.647189	0.910677	112.495	0.744311	0.391266	1.90232	0.0571298	0.372529
ACVR2B	63.0899	-0.379266	0.287896	-1.31737	0.187714	0.594561	100.752	-0.524817	0.626272	-0.838002	0.40203	0.81946
ACVR2B-AS1	23.1204	0.17709	0.381655	0.464006	0.642644	0.908424	96.0412	0.215589	0.650083	0.331633	0.740167	0.943254
ACVRL1	3.49718	-1.58677	0.914783	-1.73459	0.0828142	0.408776	4.36365	1.15798	1.27665	0.907048	0.364381	0.795984
ACY1	163.857	-0.296101	0.257557	-1.14965	0.250286	0.672463	310.675	-0.0215743	0.432132	-0.0499253	0.960182	0.994283
ACY3	73.4961	0.318588	0.257929	1.23518	0.216764	0.631609	188.88	0.0657236	0.394791	0.166477	0.867782	0.975238
ACYP1	70.8686	-0.655094	0.261824	-2.50204	0.0123481	0.140497	42.7214	-0.889791	0.444401	-2.00222	0.0452605	0.327441
ACYP2	149.116	-0.106002	0.150049	-0.706445	0.479912	0.83223	202.538	0.159308	0.360272	0.442187	0.658354	0.924413
ADA	201.652	0.0664473	0.168425	0.394521	0.693196	0.925288	372.997	-0.377347	0.502093	-0.751548	0.452323	0.845872
ADAD1	0	NA	NA	NA	NA	NA	0	NA	NA	NA	NA	NA
ADAD2	0.0184199	-1.13793	4.24705	-0.267935	0.788749	NA	0	NA	NA	NA	NA	NA
ADAL	118.085	0.248274	0.157925	1.5721	0.115928	0.479889	131.603	0.43173	0.330792	1.30514	0.191844	0.651321
ADAM10	694.407	0.196787	0.237818	0.827469	0.407971	0.792766	480.527	0.341451	0.354514	0.963153	0.335471	0.777854
ADAM11	2.25746	0.0777615	0.899308	0.0864682	0.931094	0.987186	5.71738	-0.495504	1.09921	-0.450783	0.652146	0.922634
ADAM12	790.665	0.59459	0.178772	3.32597	0.000881127	0.0207959	427.19	0.571424	0.609541	0.937466	0.348519	0.786112
ADAM15	1485.33	-0.188997	0.219307	-0.861789	0.388804	0.781439	1597.01	-0.229799	0.46723	-0.491832	0.622838	0.912041
ADAM17	370.144	0.373233	0.19598	1.90444	0.0568524	0.334732	419.818	0.493648	0.376075	1.31263	0.189308	0.648728
ADAM18	0.712729	0.15355	1.45522	0.105516	0.915966	NA	1.93263	-3.76426	2.00606	-1.87644	0.0605945	NA
ADAM19	1300.98	0.00526525	0.167862	0.0313665	0.974977	0.995833	589.605	-0.531199	0.489271	-1.0857	0.277613	0.733999
ADAM1A	68.4665	-0.535851	0.284194	-1.88551	0.0593607	0.342423	67.9268	-0.00764428	0.555621	-0.0137581	0.989023	0.998275
ADAM2	0	NA	NA	NA	NA	NA	0	NA	NA	NA	NA	NA
ADAM20	2.68674	-0.144977	0.775932	-0.186842	0.851785	0.96931	1.67266	-0.76809	1.82253	-0.421442	0.673433	NA
ADAM20P1	10.6369	-0.247289	0.371494	-0.66566	0.505629	0.84613	4.32029	-0.342873	1.29992	-0.263765	0.791961	0.956603
ADAM21	2.0325	-0.139607	1.09805	-0.127141	0.898829	0.980687	1.27264	-0.250344	2.11901	-0.118142	0.905955	NA
ADAM21P1	0.620897	0.462336	1.7771	0.260164	0.794738	NA	0	NA	NA	NA	NA	NA
ADAM22	160.336	-0.136382	0.241398	-0.564967	0.572096	0.876385	261.433	0.0555713	0.543817	0.102188	0.918608	0.9866
ADAM23	0.630543	1.17581	1.8824	0.624636	0.53221	NA	0	NA	NA	NA	NA	NA
ADAM28	8.51961	-0.51624	0.460571	-1.12087	0.262343	0.685488	19.6189	0.511395	0.637693	0.801945	0.422585	0.832841
ADAM29	0.035093	-1.61883	4.24705	-0.381165	0.70308	NA	0	NA	NA	NA	NA	NA
ADAM30	0	NA	NA	NA	NA	NA	0	NA	NA	NA	NA	NA
ADAM32	3.27589	0.878096	0.820089	1.07073	0.28429	0.705629	5.28374	-0.0163413	1.19908	-0.0136283	0.989127	0.998275
ADAM33	0.627376	-1.73364	2.08402	-0.831869	0.405483	NA	0.378459	-0.373298	4.01115	-0.0930652	0.925852	NA
ADAM3A	0.0621216	0.146607	4.2293	0.0346646	0.972347	NA	0.20804	0.242798	4.08047	0.0595023	0.952552	NA
ADAM5	0	NA	NA	NA	NA	NA	0	NA	NA	NA	NA	NA
ADAM6	0	NA	NA	NA	NA	NA	0	NA	NA	NA	NA	NA
ADAM7	0.102703	-0.405062	4.23119	-0.0957325	0.923733	NA	0.29471	0.12972	4.02064	0.0322637	0.974262	NA
ADAM8	11.6769	0.0925597	0.34615	0.267398	0.789163	0.953959	22.2515	0.360831	0.57304	0.629679	0.528905	0.881586
ADAM9	1508.22	0.0208144	0.292117	0.0712536	0.943196	0.988801	1318.02	0.533016	0.419547	1.27046	0.203922	0.66554
ADAMDEC1	0	NA	NA	NA	NA	NA	0.206121	-1.98288	4.04945	-0.489667	0.624369	NA
ADAMTS1	723.75	1.82239	0.32798	5.5564	2.75399e-08	3.37027e-06	588.669	1.76399	0.390425	4.51814	6.23842e-06	0.000279023
ADAMTS10	0.08174	-1.61883	4.24705	-0.381165	0.70308	NA	0	NA	NA	NA	NA	NA
ADAMTS12	6.55452	0.00658981	0.553802	0.0118992	0.990506	0.998176	8.3898	1.03474	0.927071	1.11614	0.264362	0.721408
ADAMTS13	24.7947	0.321254	0.384095	0.836393	0.402934	0.789009	39.1148	0.748024	0.56409	1.32607	0.184816	0.642275
ADAMTS14	118.699	0.680876	0.493084	1.38085	0.167324	0.564763	80.2599	2.44842	0.511299	4.78862	1.67929e-06	8.39179e-05
ADAMTS15	32.1751	-0.31656	0.454113	-0.697095	0.485743	0.835538	226.001	2.3455	0.56968	4.11722	3.83472e-05	0.00144754
ADAMTS16	297.415	0.252193	0.197514	1.27683	0.201661	0.613788	132.954	0.192901	0.437275	0.441142	0.65911	0.924593
ADAMTS17	3.82827	0.414103	0.619355	0.668604	0.503748	0.845517	3.79026	1.17895	1.3355	0.882773	0.377359	0.804664
ADAMTS18	0.511786	-1.61046	1.78931	-0.900044	0.368097	NA	0.701746	1.57372	2.93315	0.536528	0.591594	NA
ADAMTS19	0	NA	NA	NA	NA	NA	0	NA	NA	NA	NA	NA
ADAMTS19-AS1	0	NA	NA	NA	NA	NA	0	NA	NA	NA	NA	NA
ADAMTS2	2.09973	0.0793526	0.94833	0.0836761	0.933314	0.987186	11.3474	-0.235111	1.04771	-0.224405	0.822442	0.962567
ADAMTS20	0.182137	-1.61884	4.24705	-0.381168	0.703078	NA	0	NA	NA	NA	NA	NA
ADAMTS3	83.6131	-0.252479	0.2658	-0.949884	0.342171	0.753025	128.312	0.669022	0.395446	1.69181	0.0906813	0.473026
ADAMTS4	8.51313	-0.238482	0.634363	-0.375939	0.706963	0.930581	7.24173	0.154415	1.02737	0.150301	0.880527	0.978239
ADAMTS5	233.829	2.05993	0.325561	6.32731	2.49464e-10	5.95848e-08	108.491	2.69886	0.617286	4.37214	1.23033e-05	0.000520113
ADAMTS6	19.1035	-0.105828	0.353316	-0.299528	0.764537	0.949144	11.8471	0.447175	0.882194	0.50689	0.612232	0.909485
ADAMTS7	644.049	0.864158	0.437809	1.97382	0.0484019	0.306909	931.938	0.119295	0.318329	0.374754	0.707843	0.936669
ADAMTS7P1	7.88932	0.0576213	0.611443	0.0942383	0.92492	0.986338	11.5164	-0.094517	0.712459	-0.132663	0.89446	0.981003
ADAMTS8	1.06547	2.48652	1.2133	2.04939	0.0404241	NA	3.73644	-0.130781	1.27316	-0.102722	0.918184	0.986418
ADAMTS9	843.255	-0.290413	0.168825	-1.7202	0.085396	0.416173	1321.56	1.1748	0.323849	3.62763	0.000286034	0.00780973
ADAMTS9-AS1	5.05906	-1.57164	0.768859	-2.04412	0.0409416	0.282355	13.99	0.53185	1.15405	0.460855	0.644902	0.919463
ADAMTS9-AS2	14.4888	-0.113038	0.312621	-0.361581	0.717665	0.933949	13.5563	-0.590348	0.892558	-0.661412	0.508348	0.872817
ADAMTSL1	10.7242	0.681708	0.45522	1.49754	0.134254	0.512006	5.09353	0.855918	1.11158	0.770002	0.441299	0.841091
ADAMTSL2	2.90192	-1.12684	0.91176	-1.2359	0.216496	0.631609	4.12064	1.631	1.44301	1.13028	0.258359	0.717326
ADAMTSL3	4.44945	0.0569757	0.617589	0.0922549	0.926495	0.986443	6.61184	0.210115	1.29522	0.162223	0.87113	0.976127
ADAMTSL4	23.7596	-0.503862	0.377428	-1.33499	0.18188	0.584712	17.3128	0.100531	0.72686	0.138309	0.889996	0.980067
ADAMTSL4-AS1	7.40471	0.249575	0.484333	0.515296	0.606346	0.891708	8.4974	0.697066	0.875585	0.796115	0.425965	0.834302
ADAMTSL5	325.608	-0.0559256	0.262355	-0.213167	0.831196	0.964735	314.871	0.175188	0.482414	0.363148	0.716494	0.939033
ADAP1	0.976728	0.0868907	1.52439	0.0570004	0.954545	NA	7.09841	-0.379561	0.970736	-0.391003	0.695795	0.934392
ADAP2	26.6175	-0.237168	0.327674	-0.723792	0.469193	0.825519	94.3657	-0.000323343	0.623649	-0.00051847	0.999586	0.999957
ADAR	4602.05	0.0942465	0.0835008	1.12869	0.259029	0.68111	6169.85	-0.153619	0.239584	-0.641192	0.521398	0.878007
ADARB1	49.3669	-0.0838928	0.250048	-0.335507	0.737243	0.94019	81.7045	0.119175	0.379923	0.313683	0.753761	0.947237
ADARB2	2.00934	-0.927724	0.766744	-1.20995	0.226297	0.644737	1.93041	1.1749	1.73401	0.677563	0.498049	NA
ADARB2-AS1	0	NA	NA	NA	NA	NA	0	NA	NA	NA	NA	NA
ADAT1	190.28	-0.128665	0.179822	-0.715509	0.474295	0.828837	171.803	0.641995	0.38982	1.6469	0.0995784	0.492996
ADAT2	207.872	-0.293373	0.241754	-1.21352	0.224932	0.643257	218.574	-0.124744	0.334813	-0.372578	0.709463	0.936851
ADAT3	40.4817	-0.0111429	0.379858	-0.0293343	0.976598	0.996475	101.825	0.399161	0.530261	0.752764	0.451592	0.845384
ADCK1	63.5698	0.698786	0.28554	2.44724	0.0143954	0.154532	134.282	0.429234	0.473707	0.906117	0.364874	0.796183
ADCK2	376.082	-0.288778	0.165752	-1.74223	0.0814688	0.405283	948.996	0.38099	0.322688	1.18068	0.237732	0.698226
ADCK3	141.641	-0.114484	0.158499	-0.722303	0.470108	0.826291	278.698	-0.613386	0.467401	-1.31233	0.189408	0.648728
ADCK4	210.106	-0.0391531	0.208218	-0.188039	0.850846	0.969157	389.02	0.0135605	0.435446	0.0311417	0.975157	0.99597
ADCK5	94.847	-0.0289734	0.262116	-0.110536	0.911984	0.984768	113.228	-0.0157672	0.574797	-0.0274309	0.978116	0.996587
ADCY1	6.46723	-1.16883	0.536865	-2.17714	0.0294704	0.237967	6.55578	-1.72937	0.968676	-1.78529	0.0742148	0.429301
ADCY10	6.20203	-0.870765	0.526914	-1.65257	0.0984174	0.445833	4.95444	0.709181	1.08519	0.65351	0.513428	0.874747
ADCY10P1	199.628	0.0013064	0.281767	0.00463645	0.996301	0.998945	153.648	0.571648	0.436006	1.3111	0.189823	0.649161
ADCY2	3.38482	0.716961	0.714911	1.00287	0.315924	0.731566	6.27405	-0.410784	1.01621	-0.404233	0.686042	0.930917
ADCY3	408.409	-0.467003	0.153654	-3.03932	0.00237116	0.0432484	873.34	-0.0649507	0.274127	-0.236936	0.812706	0.960025
ADCY4	0.0414347	-2.0997	4.24705	-0.494391	0.62103	NA	0.421923	1.87524	3.98985	0.470004	0.638352	NA
ADCY5	16.9897	-0.835131	0.416653	-2.00438	0.0450292	0.296177	21.5574	-1.03363	0.689838	-1.49836	0.134039	0.559247
ADCY6	379.998	-0.17374	0.186183	-0.93317	0.350732	0.758953	485.918	0.593769	0.342288	1.7347	0.0827931	0.453403
ADCY7	397.294	-0.124813	0.125164	-0.997192	0.318672	0.733112	292.928	0.15494	0.315146	0.491644	0.622971	0.912065
ADCY8	0	NA	NA	NA	NA	NA	0	NA	NA	NA	NA	NA
ADCY9	334.157	-0.158898	0.150402	-1.05649	0.290743	0.711294	522.008	0.022571	0.29956	0.0753472	0.939938	0.988964
ADCYAP1	0	NA	NA	NA	NA	NA	0	NA	NA	NA	NA	NA
ADCYAP1R1	0.0666876	-1.61883	4.24705	-0.381165	0.70308	NA	0.721388	-0.233797	3.51155	-0.0665796	0.946916	NA
ADD1	3247.01	0.0851784	0.124487	0.684234	0.493827	0.839354	4154.02	0.0926334	0.300809	0.307948	0.758122	0.949103
ADD2	0	NA	NA	NA	NA	NA	0	NA	NA	NA	NA	NA
ADD3	366.764	0.104654	0.233566	0.448072	0.654101	0.913025	438.434	0.669454	0.379007	1.76633	0.0773397	0.438645
ADD3-AS1	1.92193	-0.437939	0.883984	-0.495415	0.620307	0.898089	2.61403	0.151407	1.52403	0.0993464	0.920863	NA
ADGB	0	NA	NA	NA	NA	NA	0	NA	NA	NA	NA	NA
ADGRA1	0	NA	NA	NA	NA	NA	0	NA	NA	NA	NA	NA
ADGRA1-AS1	0	NA	NA	NA	NA	NA	0	NA	NA	NA	NA	NA
ADGRA2	12.2842	0.912025	0.412431	2.21134	0.0270123	0.22576	14.074	-0.254567	0.753921	-0.337657	0.735622	0.942205
ADGRA3	1733.8	0.172907	0.139855	1.23634	0.216333	0.631455	2163.65	0.952995	0.340078	2.80229	0.00507419	0.0789205
ADGRB1	0.944438	1.701	1.26163	1.34826	0.177575	NA	6.84758	0.557478	1.06589	0.523015	0.600964	0.90613
ADGRB2	231.14	-0.0776669	0.222383	-0.349249	0.726902	0.937295	570.071	2.0015	0.324916	6.16005	7.27212e-10	6.92605e-08
ADGRB3	0.470733	-3.07187	3.14089	-0.978025	0.328062	NA	0.92621	-2.69001	3.14206	-0.85613	0.391926	NA
ADGRD1	0	NA	NA	NA	NA	NA	0	NA	NA	NA	NA	NA
ADGRE1	0	NA	NA	NA	NA	NA	0	NA	NA	NA	NA	NA
ADGRE2	6.52352	-0.391	0.692908	-0.564288	0.572558	0.876438	6.886	0.142918	1.01049	0.141435	0.887527	0.979944
ADGRE3	0	NA	NA	NA	NA	NA	0	NA	NA	NA	NA	NA
ADGRE4P	3.95105	0.190655	0.932332	0.204492	0.837969	0.965754	4.19467	-0.48793	1.56099	-0.312578	0.754601	0.947553
ADGRE5	2059.5	0.0384324	0.207822	0.18493	0.853284	0.969858	2900.78	-1.01192	0.363856	-2.7811	0.00541756	0.0831106
ADGRF1	3.75392	-0.32796	0.726849	-0.451208	0.65184	0.912663	6.64362	0.321067	1.06896	0.300354	0.763907	0.950489
ADGRF2	39.2551	1.84119	0.344811	5.33971	9.30963e-08	9.85926e-06	48.9536	1.43342	0.546847	2.62124	0.00876101	0.117347
ADGRF3	7.12672	-0.847866	0.452744	-1.87273	0.0611059	0.347874	8.17868	-0.77079	0.860853	-0.895379	0.370584	0.799165
ADGRF4	72.4406	1.21	0.211493	5.72125	1.05741e-08	1.48047e-06	24.9323	-0.310161	0.634287	-0.488991	0.624848	0.912667
ADGRF5	0.481767	1.8903	1.70505	1.10865	0.267581	NA	0.493986	-1.77088	3.3702	-0.525453	0.599268	NA
ADGRG1	15510	0.521249	0.228111	2.28506	0.022309	0.202733	19706.6	0.210147	0.342465	0.613629	0.53946	0.884855
ADGRG2	25.6855	-0.0243314	0.273572	-0.0889396	0.92913	0.986945	19.2003	0.547535	0.689048	0.794625	0.426831	0.834302
ADGRG3	0.731758	0.540215	1.43872	0.375482	0.707302	NA	1.14282	-0.0815182	2.54848	-0.0319869	0.974482	NA
ADGRG4	3.03663	-1.35912	0.727905	-1.86716	0.0618789	0.350579	3.26159	-0.129665	1.37211	-0.0945	0.924712	0.987761
ADGRG5	15.8582	0.556812	0.571504	0.974293	0.329911	0.742742	79.2082	2.39621	0.587749	4.07693	4.56338e-05	0.00168305
ADGRG6	327.397	0.0433688	0.341453	0.127013	0.89893	0.980687	657.338	0.773184	0.469168	1.64799	0.0993547	0.492243
ADGRG7	0.146432	0.877477	3.29805	0.26606	0.790193	NA	0	NA	NA	NA	NA	NA
ADGRL1	193.371	0.0630218	0.194177	0.324558	0.745516	0.942794	615.678	1.56972	0.313244	5.01118	5.40963e-07	3.11698e-05
ADGRL2	962.959	0.11384	0.163086	0.698037	0.485154	0.835248	913.704	1.05252	0.354343	2.97035	0.00297459	0.0529831
ADGRL3	0	NA	NA	NA	NA	NA	0	NA	NA	NA	NA	NA
ADGRL3-AS1	0	NA	NA	NA	NA	NA	0	NA	NA	NA	NA	NA
ADGRL4	0	NA	NA	NA	NA	NA	0	NA	NA	NA	NA	NA
ADGRV1	3.36743	0.124474	0.809263	0.153812	0.877758	0.974232	4.48537	-1.08724	1.18178	-0.919999	0.357573	0.791312
ADH1A	0.0103536	-1.13793	4.24705	-0.267935	0.788749	NA	0.302154	0.164433	4.01875	0.0409163	0.967363	NA
ADH1B	0.0701861	-1.61883	4.24705	-0.381166	0.70308	NA	0.196074	0.935683	4.04343	0.231408	0.816998	NA
ADH1C	0.0103536	-1.13793	4.24705	-0.267935	0.788749	NA	0	NA	NA	NA	NA	NA
ADH4	1.47666	0.454546	1.31343	0.346077	0.729285	NA	5.37262	1.39096	1.21037	1.1492	0.250474	0.71048
ADH5	581.458	0.121034	0.146936	0.823722	0.410098	0.793979	879.926	-0.0373106	0.266764	-0.139864	0.888768	0.980067
ADH6	1.50532	0.453121	0.937825	0.483161	0.628981	NA	2.21112	3.32928	1.84938	1.80021	0.071827	NA
ADH7	0	NA	NA	NA	NA	NA	0	NA	NA	NA	NA	NA
ADHFE1	36.9075	0.179373	0.294603	0.608864	0.542614	0.864294	31.43	1.16156	0.592652	1.95993	0.0500038	0.346284
ADI1	1041.8	-0.0325945	0.135113	-0.241238	0.809371	0.957807	1359.03	-0.19622	0.313063	-0.626775	0.530807	0.881586
ADIG	0.175465	-1.61884	4.24705	-0.381168	0.703079	NA	0	NA	NA	NA	NA	NA
ADIPOQ	8.64288	-0.610106	0.566307	-1.07734	0.281328	0.703809	12.8056	0.207243	0.750909	0.275989	0.782556	0.953446
ADIPOQ-AS1	4.0157	-0.33169	0.645405	-0.513925	0.607305	0.892386	5.18856	1.26483	1.19923	1.05471	0.29156	0.744464
ADIPOR1	1255.95	-0.150495	0.128124	-1.1746	0.240156	0.660055	1330.98	-0.51228	0.283468	-1.80719	0.0707325	0.41812
ADIPOR2	604.273	-0.0782116	0.141588	-0.55239	0.580681	0.880323	697.132	-0.376908	0.344595	-1.09377	0.274057	0.729863
ADIRF	18.2071	-0.132032	0.397806	-0.331902	0.739963	0.940742	23.5645	0.864502	0.584002	1.48031	0.138792	0.567041
ADK	159.294	0.249346	0.227479	1.09613	0.273023	0.696083	199.675	-0.157286	0.408302	-0.38522	0.700074	0.936014
ADM	1009.05	-0.91694	0.427296	-2.14591	0.0318799	0.246116	1048.93	-2.1048	0.308295	-6.82721	8.65836e-12	9.86689e-10
ADM2	25.1033	-0.225408	0.37261	-0.604943	0.545217	0.865277	195.738	-0.0920069	0.504367	-0.18242	0.855253	0.972157
ADM5	11.9067	-1.35651	0.564795	-2.40178	0.0163156	0.168004	31.9569	-1.09348	0.58192	-1.87909	0.0602326	0.383022
ADNP	946.06	0.0822156	0.165737	0.49606	0.619852	0.897974	1509.42	0.419923	0.364879	1.15085	0.249793	0.709425
ADNP-AS1	25.4898	-0.338392	0.317881	-1.06452	0.287092	0.708347	24.8799	0.296962	0.541164	0.548746	0.58318	0.899617
ADNP2	291.291	-0.0422524	0.150931	-0.279945	0.77952	0.952236	406.596	0.231664	0.381748	0.606851	0.54395	0.886417
ADO	585.598	-0.0925384	0.152605	-0.606391	0.544255	0.864939	616.687	0.104622	0.291368	0.359071	0.719542	0.940299
ADORA1	334.917	0.192459	0.172482	1.11582	0.2645	0.687616	576.04	1.15099	0.423041	2.72076	0.00651318	0.0944937
ADORA2A	6.47378	0.576621	0.797757	0.722803	0.469801	0.826221	12.6817	-0.775241	1.17869	-0.657714	0.510722	0.873071
ADORA2A-AS1	1.6444	-0.38187	1.07335	-0.355773	0.72201	NA	1.35579	-0.0640766	2.15374	-0.0297513	0.976265	NA
ADORA2B	27.3133	-0.554401	0.247497	-2.24003	0.025089	0.215249	12.1233	-1.11167	0.823028	-1.35071	0.176788	0.630445
ADORA3	0.282503	1.0686	2.78859	0.383205	0.701568	NA	0.182384	-2.02796	4.04849	-0.500919	0.616428	NA
ADPGK	821.572	0.133372	0.130474	1.02221	0.30668	0.723911	828.62	-0.439502	0.289476	-1.51827	0.128947	0.55134
ADPGK-AS1	3.70587	-0.0806356	0.655796	-0.122958	0.90214	0.982164	6.40756	-1.09706	1.14724	-0.956259	0.338941	0.780667
ADPRH	105.759	0.373345	0.214276	1.74236	0.0814455	0.405283	99.0256	-0.064793	0.368525	-0.175817	0.860438	0.974193
ADPRHL1	10.5677	0.153067	0.380609	0.402164	0.687564	0.922646	12.7841	0.470514	0.822383	0.572135	0.567231	0.894359
ADPRHL2	181.326	-0.0244218	0.187345	-0.130357	0.896284	0.979591	241.724	-0.328928	0.433367	-0.759007	0.447849	0.843925
ADPRM	44.5294	-0.2039	0.213133	-0.956678	0.33873	0.750922	66.9077	-0.0568702	0.371171	-0.153218	0.878226	0.978188
ADRA1A	2.0992	0.562164	0.863366	0.651131	0.514962	0.851664	5.59567	0.0373026	1.38123	0.0270067	0.978454	0.996587
ADRA1B	27.1483	0.237647	0.349367	0.680222	0.496364	0.840466	45.6644	0.348758	0.534681	0.652272	0.514226	0.875205
ADRA1D	0.373776	0.0505307	2.02921	0.0249017	0.980133	NA	0.313521	1.35916	4.02265	0.337877	0.735456	NA
ADRA2A	0.365055	-0.923396	2.40091	-0.384602	0.700532	NA	0.105481	0.242798	4.08047	0.0595023	0.952552	NA
ADRA2B	0.0368398	-0.600693	4.24397	-0.14154	0.887443	NA	0	NA	NA	NA	NA	NA
ADRA2C	0	NA	NA	NA	NA	NA	0	NA	NA	NA	NA	NA
ADRB1	0.51049	-0.346514	1.71299	-0.202287	0.839693	NA	0.610236	0.532135	3.16493	0.168135	0.866477	NA
ADRB2	0.392071	-0.728489	2.41909	-0.301142	0.763307	NA	0.414161	-1.0211	4.04945	-0.252159	0.800918	NA
ADRB3	0.035093	-1.61883	4.24705	-0.381165	0.70308	NA	0	NA	NA	NA	NA	NA
ADRBK1	348.074	-0.315875	0.216621	-1.45819	0.144787	0.530853	528.499	-0.335397	0.34993	-0.958469	0.337826	0.77992
ADRBK2	25.8623	0.260919	0.264344	0.987046	0.32362	0.738266	36.7145	-0.228508	0.537935	-0.424788	0.670991	0.926477
ADRM1	1875.5	-0.00488982	0.219205	-0.022307	0.982203	0.997328	2296.46	-0.469656	0.419183	-1.12041	0.26254	0.720987
ADSL	574.463	0.185375	0.13818	1.34155	0.179742	0.581461	712.587	-0.628459	0.384612	-1.63401	0.102257	0.498804
ADSS	339.806	-0.0834617	0.138914	-0.600816	0.547962	0.866554	366.379	-0.687235	0.306065	-2.24539	0.024743	0.227086
ADSSL1	30.1797	0.0261079	0.304958	0.0856115	0.931775	0.987186	122.451	-1.25949	0.651853	-1.93217	0.0533387	0.35843
ADTRP	23.496	-0.203241	0.305098	-0.666148	0.505316	0.84613	19.7696	-0.748624	0.712192	-1.05115	0.293188	0.746629
AEBP1	5.46453	1.16568	0.543148	2.14616	0.0318606	0.246116	56.0513	-0.485198	0.684417	-0.708922	0.478373	0.859926
AEBP2	84.4063	0.101192	0.211279	0.478948	0.631976	0.903502	103.67	0.0907266	0.380791	0.238258	0.811681	0.959909
AEN	449.876	-0.192939	0.188811	-1.02187	0.306844	0.723992	276.884	-0.400345	0.375273	-1.06681	0.286057	0.739747
AES	1974.46	0.13283	0.162238	0.818735	0.412937	0.795121	4674.44	0.21759	0.357709	0.608289	0.542996	0.886366
AFAP1	1819.1	-0.347287	0.141937	-2.44676	0.0144145	0.154538	2407.02	-0.428945	0.271164	-1.58187	0.11368	0.526289
AFAP1-AS1	11.0375	-0.588073	0.474613	-1.23906	0.215324	0.63078	16.9086	0.643274	0.713339	0.901779	0.367174	0.797803
AFAP1L1	14.9751	-0.217842	0.339582	-0.6415	0.521198	0.854322	15.3677	0.428458	0.672412	0.637196	0.523997	0.879722
AFAP1L2	81.1786	0.867724	0.282303	3.07373	0.00211403	0.0395984	42.5127	1.06648	0.509357	2.09378	0.03628	0.287893
AFF1	4107.03	-0.0125421	0.241261	-0.0519858	0.95854	0.991681	5182.61	0.852589	0.440214	1.93676	0.0527743	0.355881
AFF2	0.557042	-0.545728	2.06464	-0.264321	0.791533	NA	25.7954	-2.54324	1.99533	-1.2746	NA	NA
AFF3	376.318	-0.558632	0.20987	-2.66181	0.00777227	0.103386	747.757	0.859958	0.371826	2.3128	0.0207338	0.204696
AFF4	1538.89	-0.105544	0.239474	-0.440733	0.659406	0.913777	1926.62	0.71556	0.432432	1.65473	0.0979785	0.489909
AFG3L1P	275.483	-0.0772106	0.184103	-0.419389	0.674932	0.918784	342.82	-0.021613	0.319664	-0.0676115	0.946095	0.989152
AFG3L2	286.979	-0.0676665	0.159791	-0.423468	0.671954	0.91815	412.208	-0.304697	0.304851	-0.999497	0.317554	0.765642
AFM	2.11248	-0.745682	1.1685	-0.638151	0.523375	0.855345	1.54743	2.02435	2.18628	0.925931	0.354482	NA
AFMID	258.75	-0.17512	0.13894	-1.2604	0.207527	0.620048	511.303	-0.394574	0.420971	-0.937295	0.348607	0.786112
AFP	20.6313	-0.119314	0.312805	-0.381432	0.702883	0.929481	4.30439	-1.31886	1.16489	-1.13217	0.257562	0.716519
AFTPH	214.625	0.0547403	0.184037	0.297441	0.76613	0.94931	483.223	0.484131	0.294107	1.64611	0.0997416	0.493082
AGA	97.3543	0.237933	0.18214	1.30632	0.191444	0.599137	114.024	0.378514	0.337758	1.12067	0.26243	0.720987
AGAP1	572.739	-0.320306	0.152481	-2.10063	0.0356739	0.259827	921.617	0.0928651	0.310667	0.298922	0.765	0.950835
AGAP1-IT1	1.71835	-1.04015	0.947975	-1.09723	0.272539	NA	3.23904	-1.68274	1.49802	-1.12331	0.261307	0.719923
AGAP11	51.0172	-0.244183	0.36055	-0.677251	0.498246	0.841234	67.0768	0.529818	0.439574	1.2053	0.228089	0.690439
AGAP2	1.70552	0.483065	0.981045	0.492398	0.622438	NA	1.50908	-0.00493298	1.92504	-0.00256253	0.997955	NA
AGAP2-AS1	186.062	0.301019	0.245898	1.22416	0.220891	0.637663	191.281	-0.464119	0.402459	-1.15321	0.248825	0.708534
AGAP3	959.365	0.244193	0.206588	1.18203	0.237195	0.656804	1262.06	-0.450606	0.367303	-1.2268	0.219899	0.681494
AGAP4	435.677	-0.243101	0.24897	-0.976425	0.328854	0.74195	485.548	-0.00923274	0.274047	-0.0336903	0.973124	0.995662
AGAP5	206.007	-0.0213533	0.277656	-0.0769054	0.938699	0.98783	231.772	0.0740956	0.373215	0.198533	0.842628	0.967179
AGAP6	355.158	-0.00216717	0.246426	-0.00879439	0.992983	0.99824	407.395	-0.00823067	0.2744	-0.0299951	0.976071	0.99609
AGAP7P	113.131	0.0675678	0.396444	0.170435	0.864668	0.971172	159.159	1.1124	0.471781	2.35787	0.01838	0.188653
AGAP9	516.396	-0.251978	0.253804	-0.992807	0.320804	0.735091	586.85	0.24481	0.333758	0.733495	0.463256	0.851849
AGBL1	0	NA	NA	NA	NA	NA	0	NA	NA	NA	NA	NA
AGBL1-AS1	0	NA	NA	NA	NA	NA	0	NA	NA	NA	NA	NA
AGBL2	27.4314	-0.216277	0.320083	-0.675691	0.499237	0.842255	30.7767	0.965779	0.564693	1.71027	0.0872155	0.463803
AGBL3	12.9092	-0.0190189	0.468038	-0.0406353	0.967587	0.993752	26.6621	0.393504	0.66518	0.591575	0.554135	0.89089
AGBL4	0.295759	-1.61884	4.00334	-0.404372	0.685939	NA	0.419002	1.81915	3.99307	0.455575	0.648695	NA
AGBL4-IT1	0	NA	NA	NA	NA	NA	0	NA	NA	NA	NA	NA
AGBL5	566.384	0.149861	0.140824	1.06417	0.28725	0.708347	1637.01	0.260668	0.308519	0.844899	0.398167	0.816397
AGBL5-AS1	0.556749	-0.896351	2.00807	-0.446375	0.655327	NA	0.937641	2.95535	3.1547	0.936809	0.348857	NA
AGER	82.6809	-0.233329	0.282092	-0.827137	0.408159	0.792939	112.413	0.0777665	0.516715	0.150502	0.880369	0.978239
AGFG1	980.19	0.0309983	0.173501	0.178664	0.858202	0.970588	1494.96	-0.0101799	0.310603	-0.0327745	0.973854	0.995918
AGFG2	82.7431	-0.270595	0.207044	-1.30694	0.191231	0.598909	84.6951	-0.183914	0.470494	-0.390896	0.695874	0.934392
AGGF1	163.786	0.15024	0.185062	0.811837	0.416885	0.798002	178.787	-0.0621204	0.358133	-0.173456	0.862293	0.974534
AGK	718.218	-0.0116934	0.113557	-0.102973	0.917984	0.985883	693.48	-0.259311	0.314814	-0.823696	0.410112	0.826065
AGL	174.512	0.0287093	0.246284	0.11657	0.907201	0.983953	244.361	0.335234	0.34906	0.960389	0.336859	0.778968
AGMAT	26.9534	-0.32757	0.292228	-1.12094	0.262313	0.685488	37.8488	0.286398	0.490197	0.584251	0.559052	0.892087
AGMO	6.94399	-0.0826741	0.588829	-0.140404	0.88834	0.977476	6.79936	-0.4114	1.0882	-0.378056	0.705389	0.936386
AGO1	319.394	-0.0192738	0.159966	-0.120487	0.904098	0.982477	505.974	0.744017	0.319248	2.33053	0.0197782	0.199271
AGO2	160.853	-0.319963	0.208856	-1.53198	0.125528	0.498091	201.555	0.182917	0.373534	0.489692	0.624352	0.912556
AGO3	60.9069	-0.108562	0.198914	-0.545772	0.585223	0.882397	70.3338	0.404624	0.545014	0.742411	0.457838	0.848722
AGO4	247.569	-0.0582387	0.222686	-0.261529	0.793685	0.95482	294.787	0.565607	0.372263	1.51938	0.128668	0.551128
AGPAT1	1367.64	-0.00630809	0.190941	-0.0330368	0.973645	0.995237	2167.04	-0.393534	0.271321	-1.45044	0.146936	0.580878
AGPAT2	708.291	-0.172086	0.231115	-0.744589	0.45652	0.818731	1400.03	0.0302287	0.409556	0.0738084	0.941163	0.988964
AGPAT3	1199.14	-0.0989082	0.121428	-0.814541	0.415335	0.796603	1612.35	-0.339694	0.266819	-1.27312	0.202974	0.664611
AGPAT4	316.674	-0.0838331	0.147286	-0.569186	0.56923	0.874651	456.059	0.415327	0.349595	1.18802	0.234824	0.696503
AGPAT4-IT1	14.3321	-0.308158	0.478751	-0.643671	0.519789	0.853876	29.3579	1.09818	0.550268	1.99571	0.0459653	0.330179
AGPAT5	138.979	-0.23083	0.21764	-1.06061	0.288869	0.709744	130.487	-0.243041	0.363342	-0.668903	0.503557	0.870127
AGPS	615.229	0.316763	0.170746	1.85517	0.0635719	0.354702	645.533	0.487201	0.328959	1.48104	0.138596	0.566812
AGR2	44.047	-1.13171	0.632418	-1.78949	0.0735352	0.384145	492.746	0.787942	0.387699	2.03236	0.0421176	0.313818
AGR3	0	NA	NA	NA	NA	NA	0	NA	NA	NA	NA	NA
AGRN	9129.11	-0.145376	0.218052	-0.666704	0.504962	0.84613	14222.3	0.116654	0.425597	0.274094	0.784013	0.954081
AGRP	0.744299	-1.97992	1.44125	-1.37375	0.169518	NA	1.02732	0.392516	2.35977	0.166337	0.867892	NA
AGT	23.1859	0.118278	0.355256	0.332937	0.739182	0.940568	181.978	-2.29342	1.18366	-1.93757	0.052676	0.355365
AGTPBP1	337.402	-0.0236519	0.191201	-0.123702	0.901551	0.981937	373.843	0.130046	0.365242	0.356054	0.7218	0.94117
AGTR1	0.123306	-2.0997	4.24705	-0.494391	0.62103	NA	0.0911921	-1.56049	4.05985	-0.384371	0.700703	NA
AGTR2	0	NA	NA	NA	NA	NA	0	NA	NA	NA	NA	NA
AGTRAP	1007.85	0.110927	0.24799	0.447304	0.654656	0.913025	1591.47	-0.230745	0.422298	-0.546402	0.58479	0.900145
AGXT	0	NA	NA	NA	NA	NA	0	NA	NA	NA	NA	NA
AGXT2	26.3627	-0.567644	0.378336	-1.50037	0.133518	0.510565	97.9944	-0.0131788	0.494757	-0.026637	0.978749	0.996587
AHCTF1	550.861	0.0138614	0.166612	0.0831955	0.933696	0.987186	612.796	-0.19509	0.384702	-0.507118	0.612072	0.90943
AHCTF1P1	2.24497	1.83328	1.43769	1.27516	0.202253	0.614798	2.48174	0.0404022	1.49291	0.0270627	0.97841	NA
AHCY	1211.48	-0.254132	0.173905	-1.46133	0.143926	0.529342	1778.06	-0.846347	0.321971	-2.62865	0.00857258	0.115665
AHCYL1	1647.43	0.256639	0.118215	2.17095	0.0299347	0.239492	2116.99	0.384026	0.271032	1.4169	0.156511	0.594435
AHCYL2	372.832	-0.0415996	0.155054	-0.268291	0.788476	0.953817	458.769	0.760151	0.363159	2.09316	0.0363346	0.288039
AHDC1	876.073	-0.0654947	0.20348	-0.321874	0.747548	0.943776	1150.71	0.285212	0.320414	0.890135	0.373393	0.800956
AHI1	181.036	0.179313	0.23415	0.765803	0.443794	0.812038	388.908	0.975997	0.368632	2.64762	0.00810607	0.111319
AHNAK	8192.01	0.250303	0.174775	1.43214	0.152104	0.542394	10853.9	0.409562	0.38375	1.06726	0.285854	0.739747
AHNAK2	2531.47	0.562141	0.160448	3.50358	0.000459056	0.0124733	4062.23	0.318304	0.331442	0.96036	0.336874	0.778968
AHR	364.487	0.24168	0.320928	0.753065	0.451411	0.815233	357.184	0.601421	0.462024	1.30171	0.193016	0.651748
AHRR	33.9147	0.428249	0.246024	1.74068	0.0817393	0.406384	30.2199	-0.391102	0.535893	-0.729814	0.465504	0.85227
AHSA1	335.467	-0.18648	0.177689	-1.04948	0.293959	0.713574	296.276	-0.568009	0.380401	-1.49319	0.135389	0.561352
AHSA2	730.507	-0.294378	0.246934	-1.19213	0.233209	0.654362	561.634	0.454502	0.361897	1.25589	0.209157	0.671623
AHSG	0	NA	NA	NA	NA	NA	0.189229	-0.598707	4.05985	-0.14747	0.882761	NA
AHSP	0	NA	NA	NA	NA	NA	0	NA	NA	NA	NA	NA
AICDA	7.51854	0.249872	0.506946	0.492897	0.622085	0.899567	7.35102	0.528272	0.953128	0.554251	0.579407	0.898495
AIDA	1413.29	0.212892	0.135033	1.5766	0.114888	0.477468	1679.22	-0.524494	0.419617	-1.24994	0.211323	0.673738
AIF1	0	NA	NA	NA	NA	NA	0	NA	NA	NA	NA	NA
AIF1L	2.20761	-2.25272	1.11168	-2.02641	0.0427223	0.2892	8.83176	0.18609	3.33842	0.0557421	0.955547	0.993268
AIFM1	431.565	0.0935346	0.165597	0.564832	0.572188	0.876385	898.224	0.325319	0.423342	0.768455	0.442217	0.841553
AIFM2	114.234	-0.522881	0.209461	-2.49632	0.012549	0.141808	230.67	0.178937	0.385124	0.464621	0.642203	0.918862
AIFM3	2.29979	-0.303731	0.85365	-0.355803	0.721988	0.93538	5.08061	-0.573587	1.10992	-0.516781	0.605309	0.907201
AIG1	512.899	-0.216866	0.119617	-1.81301	0.0698308	0.373993	784.037	-0.0461667	0.296056	-0.155939	0.876081	0.977806
AIM1	3388.69	0.340769	0.192279	1.77226	0.0763516	0.391551	2946.4	-1.20481	0.325287	-3.70384	0.000212357	0.00611715
AIM1L	0.0872523	-1.08157	4.24397	-0.254848	0.79884	NA	0.41608	1.75704	3.99679	0.439613	0.660217	NA
AIM2	1.01992	0.121093	1.75762	0.0688959	0.945072	NA	1.74201	-0.549317	2.15034	-0.255456	0.798371	NA
AIMP1	278.77	0.133826	0.157024	0.852269	0.394065	0.784161	298.521	-0.433605	0.345307	-1.25571	0.209222	0.671623
AIMP2	323.428	-0.0966099	0.210931	-0.458016	0.646941	0.910634	337.346	-0.882475	0.369625	-2.38749	0.0169639	0.179419
AIP	671.766	-0.159876	0.196798	-0.812386	0.41657	0.797838	880.162	-0.326319	0.363222	-0.898401	0.368972	0.798684
AIPL1	16.9031	-0.608361	0.379227	-1.60421	0.108667	0.464499	17.1948	0.844955	0.940107	0.898786	0.368766	0.798649
AIRE	0.979319	-0.804321	1.62472	-0.495052	0.620563	NA	0.896096	0.65243	2.44315	0.267044	0.789435	NA
AIRN	0.0594494	-1.13794	4.24705	-0.267936	0.788748	NA	0.189229	-0.598707	4.05985	-0.14747	0.882761	NA
AJAP1	0	NA	NA	NA	NA	NA	0.0911921	-1.56049	4.05985	-0.384371	0.700703	NA
AJUBA	191.693	0.140762	0.216151	0.651221	0.514904	0.851664	468.959	1.28229	0.28634	4.47822	7.52681e-06	0.000329369
AK1	898.845	0.331164	0.232053	1.4271	0.153551	0.544263	1382.89	0.315257	0.497178	0.634093	0.52602	0.880197
AK2	2087.46	0.0269008	0.0870949	0.308867	0.757422	0.946535	2673.06	-0.186091	0.323267	-0.575656	0.564848	0.893761
AK3	456.653	-0.12171	0.220635	-0.551632	0.5812	0.880485	553.43	0.264167	0.377059	0.700599	0.483553	0.862511
AK4	2083.88	-0.464644	0.173252	-2.6819	0.00732062	0.099188	2271.84	-0.531253	0.304169	-1.74657	0.0807113	0.447533
AK5	54.1503	1.27353	0.315939	4.03095	5.55516e-05	0.00230017	33.9319	1.42881	0.814481	1.75425	0.0793872	0.444302
AK6	46.1023	0.536109	0.248652	2.15606	0.0310788	0.243926	54.6862	-0.563266	0.423549	-1.32987	0.18356	0.641074
AK7	5.76045	-0.374963	0.57333	-0.65401	0.513106	0.850612	21.0904	0.557264	0.582289	0.957023	0.338556	0.780181
AK8	100.266	0.118982	0.156208	0.76169	0.446245	0.813732	247.749	0.600404	0.448532	1.3386	0.180702	0.636912
AK9	53.9281	0.263132	0.249896	1.05296	0.292357	0.712558	119.299	0.244194	0.348804	0.700091	0.483871	0.862683
AKAP1	238.653	-0.383208	0.119385	-3.20985	0.00132802	0.0282371	330.393	-0.414923	0.340831	-1.21739	0.223457	0.684885
AKAP10	283.872	-0.0182796	0.131046	-0.13949	0.889063	0.977476	257.621	0.223623	0.340185	0.657356	0.510952	0.873071
AKAP11	725.106	-0.616715	0.198381	-3.10874	0.00187889	0.0364848	636.284	-0.0870126	0.41929	-0.207524	0.835601	0.965344
AKAP12	305.279	-2.28463	0.462611	-4.93854	7.87094e-07	6.39395e-05	2073.96	-1.60765	0.4175	-3.85065	0.000117807	0.00373269
AKAP13	796.941	0.0712281	0.169048	0.421348	0.673501	0.918744	1169.29	0.336143	0.327454	1.02653	0.30464	0.7553
AKAP14	0.0278369	-1.13793	4.24705	-0.267935	0.788749	NA	0	NA	NA	NA	NA	NA
AKAP17A	512.584	-0.0148583	0.195146	-0.0761393	0.939308	0.98789	567.353	0.0733324	0.262368	0.279502	0.77986	0.953269
AKAP2	799.527	-0.0970971	0.169317	-0.573463	0.566331	0.873039	914.646	-0.546413	0.297032	-1.83958	0.0658304	0.400864
AKAP3	0.614175	-0.101648	1.53107	-0.0663898	0.947067	NA	1.99259	1.06144	1.67524	0.633609	0.526336	NA
AKAP4	0	NA	NA	NA	NA	NA	0	NA	NA	NA	NA	NA
AKAP5	22.5912	-0.530249	0.330379	-1.60497	0.1085	0.464386	33.983	0.163705	0.561935	0.291324	0.770803	0.952592
AKAP6	6.8004	3.37703	0.818697	4.12488	3.70921e-05	0.00166521	7.74268	1.19387	0.994922	1.19996	0.230154	0.692138
AKAP7	106.17	-1.09009	0.27904	-3.90657	9.3614e-05	0.0034755	103.991	0.300731	0.501248	0.599965	0.54853	0.888037
AKAP8	357.034	-0.151743	0.144342	-1.05128	0.293132	0.712596	593.955	-0.46194	0.32834	-1.4069	0.159458	0.600041
AKAP8L	534.403	0.148476	0.17516	0.847658	0.396629	0.784874	864.7	0.273384	0.440241	0.620986	0.534609	0.883231
AKAP9	418.87	0.157747	0.19546	0.807059	0.419632	0.799441	534.889	0.343332	0.330352	1.03929	0.298669	0.749485
AKIP1	259.21	0.0994586	0.155268	0.640562	0.521807	0.854388	313.751	-0.170681	0.301469	-0.566164	0.571282	0.895956
AKIRIN1	270.248	0.289075	0.149574	1.93265	0.0532792	0.324807	236.116	0.244737	0.355721	0.688002	0.491451	0.864748
AKIRIN2	191.501	0.169265	0.180966	0.935337	0.349614	0.758454	295.795	-0.433135	0.405814	-1.06732	0.285826	0.739747
AKNA	140.722	-0.526454	0.210897	-2.49626	0.012551	0.141808	322.542	-0.192267	0.359378	-0.534999	0.592651	0.902721
AKNAD1	4.97239	1.00073	0.596953	1.67639	0.0936615	0.435024	5.61377	-0.551988	1.17099	-0.471387	0.637364	0.91648
AKR1A1	1528.88	0.107755	0.15329	0.702946	0.482089	0.833771	2084.96	0.219147	0.436201	0.5024	0.615386	0.910089
AKR1B1	11090.9	1.08949	0.172932	6.30012	2.97418e-10	6.64006e-08	25328	0.555099	0.512844	1.08239	0.279078	0.734843
AKR1B10	12.2114	0.259164	0.434038	0.5971	0.550441	0.867802	7.18969	1.33552	0.958399	1.39349	0.163471	0.607475
AKR1B15	4.08888	0.663038	0.601612	1.1021	0.270418	0.693741	5.46047	-0.999845	1.20319	-0.830996	0.405976	0.823291
AKR1C1	32.1585	-0.218513	0.376629	-0.580181	0.561792	0.871482	103.009	1.73565	0.542236	3.20091	0.00136995	0.028986
AKR1C2	6.95822	-0.370946	0.53035	-0.699436	0.484279	0.834659	20.4487	0.242803	0.792328	0.306443	0.759267	0.949493
AKR1C3	242.115	-0.151476	0.325402	-0.465504	0.641571	0.90828	611.67	1.0061	0.391883	2.56735	0.0102478	0.129424
AKR1C4	0.0455343	-1.61883	4.24705	-0.381165	0.70308	NA	0.503434	-2.98801	3.82455	-0.78127	0.434644	NA
AKR1C6P	0.562216	-1.6114	1.86369	-0.864629	0.387242	NA	0.60531	1.22349	3.1895	0.383601	0.701274	NA
AKR1C8P	0.174869	-2.08569	3.15337	-0.661418	0.508344	NA	0.182384	-2.02796	4.04849	-0.500919	0.616428	NA
AKR1D1	8.4598	-0.879408	0.535363	-1.64264	0.100457	0.450015	11.3267	1.25934	0.783882	1.60654	0.108156	0.512633
AKR1E2	0.608024	-1.77612	1.94802	-0.911757	0.361897	NA	0.503434	-2.98801	3.82455	-0.78127	0.434644	NA
AKR7A2	1031.01	-0.0580893	0.169036	-0.343651	0.731109	0.938658	1310.17	-0.142568	0.2977	-0.478897	0.632012	0.915178
AKR7A2P1	16.2682	-2.89884	0.423418	-6.84628	7.57934e-12	2.27669e-09	11.1072	-0.779066	1.01513	-0.767452	0.442813	0.841983
AKR7A3	32.2572	-0.229401	0.343601	-0.667639	0.504364	0.84613	59.6406	0.490032	0.505631	0.96915	0.33247	0.775721
AKR7L	14.0525	-0.0182091	0.406644	-0.044779	0.964283	0.9932	28.3502	0.410579	0.540654	0.759412	0.447606	0.843925
AKT1	1140.99	-0.13569	0.187364	-0.724203	0.468941	0.825519	1581.05	-0.472051	0.303772	-1.55397	0.120192	0.536098
AKT1S1	737.89	0.314845	0.206049	1.52801	0.126511	0.498826	1539.07	-0.102494	0.342633	-0.299137	0.764836	0.950835
AKT2	1001.85	0.000254094	0.181592	0.00139926	0.998884	0.999824	1344.36	-0.132416	0.315308	-0.419957	0.674517	0.92719
AKT3	583.928	-0.172873	0.149058	-1.15977	0.246141	0.666025	997.739	-0.0680939	0.306256	-0.222343	0.824047	0.963053
AKTIP	306.548	0.499131	0.169299	2.94823	0.003196	0.0546401	400.433	0.248701	0.327923	0.758413	0.448204	0.843925
ALAD	572.05	0.214408	0.101665	2.10897	0.0349474	0.257522	619.817	0.109088	0.274999	0.396686	0.691599	0.932927
ALAS1	490.726	-0.0353305	0.127519	-0.277061	0.781733	0.952236	750.235	-0.565651	0.400118	-1.41371	0.157447	0.596168
ALAS2	1.05755	0.519257	1.45248	0.357497	0.72072	NA	0.371614	-1.43975	4.0318	-0.357099	0.721018	NA
ALB	7.51317	0.314136	0.489434	0.641835	0.52098	0.854225	21.7223	0.241751	0.559972	0.43172	0.665945	0.926155
ALCAM	733.379	0.481183	0.273799	1.75743	0.0788447	0.398657	855.141	0.873834	0.366122	2.38673	0.0169989	0.179419
ALDH16A1	93.0135	-0.306517	0.28441	-1.07773	0.281155	0.703777	158.145	0.187618	0.521818	0.359547	0.719186	0.940121
ALDH18A1	2412.82	0.1089	0.117186	0.929294	0.352737	0.759985	3124.3	-0.570805	0.304242	-1.87615	0.060634	0.384014
ALDH1A1	684.961	-0.0581876	0.337116	-0.172604	0.862963	0.971172	2029.44	0.831925	0.49726	1.67302	0.0943239	0.481018
ALDH1A2	0.390288	-1.61883	2.61413	-0.619262	0.535744	NA	0.196074	0.935683	4.04343	0.231408	0.816998	NA
ALDH1A3	182.24	-0.625417	0.230838	-2.70933	0.00674188	0.0932852	325.704	-1.57597	0.325122	-4.84731	1.25147e-06	6.51527e-05
ALDH1B1	272.385	0.362651	0.173882	2.08562	0.0370134	0.265753	461.076	-0.22924	0.449156	-0.51038	0.609785	0.908533
ALDH1L1	0	NA	NA	NA	NA	NA	0	NA	NA	NA	NA	NA
ALDH1L1-AS1	0	NA	NA	NA	NA	NA	0	NA	NA	NA	NA	NA
ALDH1L1-AS2	0	NA	NA	NA	NA	NA	0	NA	NA	NA	NA	NA
ALDH1L2	120.615	0.2018	0.219251	0.920405	0.357361	0.763127	103.559	-0.11545	0.477223	-0.241921	0.808841	0.959095
ALDH2	272.567	-0.622979	0.228379	-2.72782	0.00637538	0.0891097	692.698	0.77691	0.370556	2.09661	0.0360285	0.287461
ALDH3A1	0	NA	NA	NA	NA	NA	0.20804	0.242798	4.08047	0.0595023	0.952552	NA
ALDH3A2	385.424	0.17205	0.145608	1.18159	0.237367	0.65694	473.405	0.346543	0.278806	1.24295	0.213885	0.676699
ALDH3B1	376.282	0.709998	0.203835	3.48319	0.00049547	0.0132884	771.812	0.0945439	0.424442	0.222749	0.823731	0.962795
ALDH3B2	0.0420625	-0.600693	4.24397	-0.14154	0.887443	NA	0	NA	NA	NA	NA	NA
ALDH4A1	84.8537	-0.230238	0.174503	-1.31939	0.187038	0.593386	119.083	0.685744	0.35273	1.94411	0.0518828	0.352297
ALDH5A1	53.4656	-0.315577	0.22724	-1.38874	0.164913	0.561528	74.0614	-0.0116647	0.813165	-0.0143448	0.988555	0.998275
ALDH6A1	334.473	-0.324711	0.144736	-2.24348	0.0248661	0.214188	437.363	-0.020619	0.374549	-0.0550502	0.956098	0.993385
ALDH7A1	286.373	0.0452557	0.162386	0.278692	0.780481	0.952236	341.054	0.487095	0.287838	1.69226	0.0905971	0.473026
ALDH8A1	8.27122	-0.324427	0.436243	-0.743684	0.457068	0.818731	35.2128	-0.626903	0.779252	-0.804493	0.421112	0.831694
ALDH9A1	846.892	0.257864	0.1434	1.79822	0.0721422	0.380908	697.032	0.130743	0.27448	0.476332	0.633838	0.916021
ALDOA	32439.6	-0.437585	0.244539	-1.78943	0.0735458	0.384145	63844.2	-1.45195	0.393567	-3.68922	0.00022494	0.00635603
ALDOB	3.03604	1.05005	0.766527	1.36988	0.170725	0.570039	2.78309	0.468029	1.50509	0.310964	0.755828	NA
ALDOC	48.5021	-0.20085	0.405049	-0.495868	0.619988	0.897974	38.5211	-0.960132	0.694964	-1.38156	0.167108	0.614221
ALG1	464.858	-0.00750829	0.170257	-0.0440998	0.964825	0.9932	388.86	0.0547394	0.351515	0.155724	0.87625	0.977806
ALG10	24.5777	-0.149302	0.343567	-0.434563	0.66388	0.915573	32.2153	0.017585	0.552259	0.031842	0.974598	0.995918
ALG10B	109.407	-0.0220054	0.266593	-0.0825432	0.934215	0.987186	150.062	0.263395	0.499441	0.52738	0.597929	0.904704
ALG11	20.8193	-0.212367	0.371475	-0.571686	0.567535	0.873622	23.8504	0.151623	0.582572	0.260265	0.794659	0.956882
ALG12	655.202	-0.212907	0.205769	-1.03469	0.300815	0.717864	645.696	0.188446	0.44313	0.42526	0.670647	0.926387
ALG13	620.485	-0.0501001	0.192283	-0.260554	0.794436	0.95482	566.009	0.078164	0.359777	0.217257	0.828008	0.964134
ALG14	274.423	0.251056	0.20705	1.21253	0.225308	0.643663	345.519	-0.450777	0.349655	-1.28921	0.197327	0.658625
ALG1L	2.1275	-0.0775488	1.09514	-0.0708114	0.943548	0.988801	7.71574	0.759451	0.911286	0.833384	0.404628	0.821728
ALG1L2	2.002	-0.260282	1.1196	-0.232479	0.816166	0.959707	2.21484	0.125099	1.56248	0.0800643	0.936186	NA
ALG1L9P	17.8921	-0.674182	0.337414	-1.99809	0.0457074	0.298636	23.8624	-0.0759779	0.565062	-0.134459	0.893039	0.980669
ALG2	779.679	0.162035	0.108353	1.49544	0.1348	0.513259	725.544	-0.240421	0.263854	-0.911189	0.362196	0.795376
ALG3	1162.14	0.38321	0.252943	1.515	0.129772	0.504254	2473.53	-0.370854	0.51933	-0.7141	0.475165	0.85904
ALG5	82.7328	0.292739	0.2451	1.19437	0.232334	0.653867	139.398	-0.19457	0.410414	-0.474084	0.63544	0.916089
ALG6	307.202	0.0990072	0.19656	0.5037	0.614472	0.895292	252.534	0.154425	0.379707	0.406695	0.684232	0.929955
ALG8	287.381	0.157349	0.149852	1.05003	0.293704	0.713256	283.573	-0.817269	0.402347	-2.03126	0.042229	0.314214
ALG9	496.806	0.0199971	0.118331	0.168993	0.865802	0.971386	650.166	-0.210052	0.280423	-0.749053	0.453825	0.846422
ALK	1.30057	0.101451	1.16978	0.0867272	0.930888	NA	3.20432	1.06349	1.65665	0.641952	0.520904	0.878007
ALKBH1	89.2135	0.0388173	0.164947	0.235332	0.813951	0.959593	117.036	-0.338378	0.339517	-0.996647	0.318936	0.765642
ALKBH2	144.86	-0.0739991	0.203249	-0.36408	0.715798	0.933535	220.818	-0.881501	0.386228	-2.28233	0.0224698	0.214051
ALKBH3	165.187	0.190936	0.195756	0.97538	0.329372	0.742349	282.084	-0.183668	0.318893	-0.575954	0.564646	0.893664
ALKBH3-AS1	3.22803	-0.223784	0.708308	-0.315941	0.752047	0.944819	5.30447	0.391118	1.09591	0.35689	0.721174	0.940897
ALKBH4	105.814	-0.118332	0.193079	-0.61287	0.539962	0.863364	124.816	0.0917351	0.373365	0.245698	0.805916	0.958831
ALKBH5	1088.51	-0.0210739	0.189915	-0.110965	0.911644	0.984768	1403.65	-0.602531	0.275332	-2.18838	0.028642	0.248256
ALKBH6	108.64	-0.0660506	0.293012	-0.225419	0.821653	0.960959	164.481	-0.137693	0.399046	-0.345055	0.730053	0.941591
ALKBH7	365.617	0.0875128	0.279745	0.312831	0.754409	0.945664	691.122	0.201977	0.437657	0.461497	0.644442	0.919463
ALKBH8	78.6104	0.00515765	0.200609	0.0257099	0.979489	0.99723	67.3841	0.12477	0.451292	0.276472	0.782186	0.953446
ALLC	0	NA	NA	NA	NA	NA	0.0911921	-1.56049	4.05985	-0.384371	0.700703	NA
ALMS1	512.623	-0.0273731	0.240241	-0.11394	0.909285	0.984423	883.821	0.648295	0.373008	1.73802	0.0822076	0.452114
ALMS1-IT1	1.1213	1.51131	1.27639	1.18405	0.236394	NA	2.22311	-1.21685	1.58895	-0.765821	0.443783	NA
ALMS1P	2.00809	-1.22016	1.00366	-1.21572	0.224092	0.641855	2.09807	1.16138	1.65033	0.703725	0.481604	NA
ALOX12	17.3767	-0.510225	0.397837	-1.2825	0.199667	0.611211	27.0369	0.507762	0.540169	0.940005	0.347215	0.785608
ALOX12-AS1	40.7294	0.643005	0.224656	2.86218	0.00420738	0.0663265	39.7463	0.108778	0.503055	0.216235	0.828804	0.964447
ALOX12B	0.467237	-0.485118	2.01201	-0.24111	0.80947	NA	2.04235	-1.53161	1.69335	-0.904485	0.365738	NA
ALOX12P2	2.5544	-0.0305461	0.737262	-0.0414318	0.966952	0.993708	4.13221	1.64721	1.22762	1.3418	0.179662	0.635674
ALOX15	0.516184	-0.247433	1.76513	-0.140178	0.888519	NA	0	NA	NA	NA	NA	NA
ALOX15B	0.0725184	-2.5443	4.2463	-0.599181	0.549052	NA	0.203518	0.971225	4.04146	0.240315	0.810086	NA
ALOX15P1	0.0910686	-1.61883	4.24705	-0.381167	0.70308	NA	0	NA	NA	NA	NA	NA
ALOX5	3.07322	-0.939191	1.03166	-0.910371	0.362627	0.766794	54.1879	-1.93508	0.841277	-2.30017	0.0214385	0.209103
ALOX5AP	7.38589	1.16537	0.524121	2.22347	0.0261842	0.221314	14.5422	1.93176	0.870279	2.2197	0.0264393	0.236159
ALOXE3	0.578245	1.24271	1.51301	0.82135	0.411447	NA	0.612753	1.24407	3.17893	0.391349	0.695539	NA
ALPI	0	NA	NA	NA	NA	NA	0	NA	NA	NA	NA	NA
ALPK1	260.632	0.0225398	0.173724	0.129745	0.896768	0.979646	433.226	0.266538	0.265747	1.00298	0.315873	0.764354
ALPK2	596.896	1.03638	0.213854	4.8462	1.25847e-06	9.24051e-05	1202.93	1.25553	0.394613	3.18168	0.00146423	0.0305507
ALPK3	576.166	-0.102672	0.238989	-0.42961	0.667479	0.916737	855.244	-0.94265	0.398968	-2.36272	0.0181413	0.187325
ALPL	0.385849	0.168794	1.78806	0.0944009	0.924791	NA	0.486542	-1.77063	3.38742	-0.522709	0.601177	NA
ALPP	5.39504	0.40749	0.737624	0.552436	0.58065	0.880323	7.11861	-0.0757454	1.03051	-0.0735028	0.941406	0.988964
ALPPL2	1.68671	-1.98971	1.3922	-1.42918	0.152951	NA	0.388505	-2.72544	4.01776	-0.678348	0.497551	NA
ALS2	388.758	0.0598868	0.142615	0.419919	0.674545	0.918784	410.734	0.297545	0.295079	1.00836	0.313283	0.762269
ALS2CL	147.281	-0.144385	0.286852	-0.503342	0.614724	0.895305	142.382	0.233697	0.44169	0.529098	0.596737	0.904704
ALS2CR11	6.55695	-0.283291	0.679114	-0.417147	0.676571	0.919252	12.833	1.25833	0.8561	1.46984	0.141605	0.572905
ALS2CR12	7.1942	0.779067	0.560446	1.39008	0.164503	0.560697	7.42206	0.175804	0.942965	0.186437	0.852102	0.971097
ALX1	2.51651	-0.222415	0.751717	-0.295876	0.767325	0.94935	4.42099	-0.206437	1.3451	-0.153473	0.878025	0.978188
ALX3	6.53857	-0.0181683	0.507865	-0.0357738	0.971463	0.994493	4.51281	0.276963	1.2266	0.225798	0.821358	0.96236
ALX4	0.288271	-0.116659	2.5236	-0.0462272	0.963129	NA	0.498228	0.996428	3.31067	0.300975	0.763434	NA
ALYREF	335.083	0.248767	0.275512	0.902927	0.366565	0.769404	452.332	-1.2818	0.375272	-3.41567	0.000636251	0.0157294
AMACR	811.481	0.458955	0.259915	1.76579	0.0774309	0.394704	706.772	0.361104	0.403072	0.895881	0.370316	0.798992
AMBN	0	NA	NA	NA	NA	NA	0	NA	NA	NA	NA	NA
AMBP	7.24477	-0.0406802	0.600942	-0.067694	0.946029	0.989273	30.342	2.40923	0.69316	3.47571	0.000509496	0.0129501
AMBRA1	113.897	0.0668858	0.163888	0.40812	0.683185	0.920943	204.822	0.127177	0.308455	0.412304	0.680116	0.928792
AMD1	191.059	-0.264831	0.24812	-1.06735	0.285814	0.70677	269.018	-1.30638	0.36885	-3.54177	0.000397447	0.0104465
AMDHD1	0.874669	0.241049	1.16084	0.207651	0.835501	NA	2.0447	2.07998	1.93409	1.07543	0.282181	NA
AMDHD2	139.06	0.0021046	0.194492	0.010821	0.991366	0.998176	160.048	0.781981	0.491308	1.59163	0.111468	0.522365
AMELX	0	NA	NA	NA	NA	NA	0	NA	NA	NA	NA	NA
AMELY	0	NA	NA	NA	NA	NA	0	NA	NA	NA	NA	NA
AMER1	135.097	-0.103165	0.187655	-0.549759	0.582485	0.881248	161.726	0.157424	0.376164	0.418498	0.675583	0.92719
AMER2	3.34056	-0.404804	0.777305	-0.520778	0.602521	0.889774	2.25939	-1.38642	1.88018	-0.737386	0.460888	NA
AMER3	2.91776	-0.547658	0.668798	-0.818869	0.412861	0.795067	5.76141	0.679975	1.04141	0.652935	0.513798	0.875003
AMFR	536.654	-0.227891	0.144421	-1.57797	0.114573	0.477033	876.355	0.234499	0.287687	0.81512	0.415004	0.827911
AMH	118.256	-0.161074	0.363039	-0.443682	0.657273	0.913241	148.312	-0.435664	0.41341	-1.05383	0.291961	0.745017
AMHR2	0.11144	0.379533	4.22272	0.0898788	0.928384	NA	0.206121	-1.98288	4.04945	-0.489667	0.624369	NA
AMICA1	0	NA	NA	NA	NA	NA	0	NA	NA	NA	NA	NA
AMIGO1	8.60285	-0.651113	0.476433	-1.36664	0.171738	0.571801	62.3841	2.33342	0.716884	3.25495	0.00113413	0.0247475
AMIGO2	245.758	0.61977	0.181555	3.41368	0.000640913	0.0163151	137.128	0.581252	0.458355	1.26813	0.204752	0.666311
AMIGO3	271.851	0.00505207	0.276534	0.0182693	0.985424	0.998093	261.668	-0.56318	0.373949	-1.50603	0.132059	0.556379
AMMECR1	363.495	0.427621	0.160904	2.65761	0.00786966	0.104095	388.622	0.739495	0.34727	2.12945	0.0332168	0.272586
AMMECR1L	271.953	-0.282738	0.1465	-1.92996	0.0536118	0.326092	342.614	0.179757	0.28246	0.636397	0.524518	0.879825
AMN	0.215649	-1.61882	3.85845	-0.419553	0.674812	NA	0.20804	0.242798	4.08047	0.0595023	0.952552	NA
AMN1	61.7313	0.044455	0.243033	0.182918	0.854863	0.969858	67.171	0.138465	0.438908	0.315477	0.752399	0.946642
AMOT	356.671	0.120221	0.228735	0.525592	0.599172	0.889051	470.176	0.487084	0.292683	1.6642	0.0960724	0.485036
AMOTL1	341.944	-0.00260461	0.214136	-0.0121633	0.990295	0.998176	399.885	1.03936	0.610024	1.70381	0.0884175	0.466613
AMOTL2	567.427	0.486788	0.221369	2.19899	0.0278786	0.230061	993.271	-1.22586	0.455628	-2.69049	0.00713478	0.100978
AMPD1	0.29037	0.282207	2.80235	0.100704	0.919785	NA	0.273576	-2.40154	4.0318	-0.595648	0.55141	NA
AMPD2	979.671	-0.132912	0.224855	-0.591098	0.554455	0.869415	1180.68	-0.483834	0.310649	-1.5575	0.119353	0.534857
AMPD3	83.8729	0.158934	0.241481	0.658164	0.510433	0.848688	130.112	0.5509	0.408929	1.34718	0.177923	0.632032
AMPH	11.4676	1.50563	0.605442	2.48682	0.012889	0.144365	5.52556	3.64622	1.66559	2.18915	0.0285857	0.248034
AMT	148.097	-0.154952	0.365262	-0.424222	0.671404	0.918091	175.027	0.398072	0.419551	0.948805	0.34272	0.783559
AMTN	0	NA	NA	NA	NA	NA	0.105481	0.242798	4.08047	0.0595023	0.952552	NA
AMY1A	0.189339	1.17696	4.19865	0.280318	0.779234	NA	0	NA	NA	NA	NA	NA
AMY1B	0.403548	0.979375	2.23363	0.438468	0.661047	NA	0.273576	-2.40154	4.0318	-0.595648	0.55141	NA
AMY1C	0	NA	NA	NA	NA	NA	0	NA	NA	NA	NA	NA
AMY2A	0.917061	-2.75785	1.74437	-1.581	0.113878	NA	0	NA	NA	NA	NA	NA
AMY2B	105.999	0.0123559	0.341172	0.036216	0.97111	0.994342	112.688	0.100891	0.391325	0.257818	0.796547	0.957138
AMZ1	163.587	-0.623361	0.23864	-2.61214	0.00899786	0.11365	185.323	-0.869689	0.424717	-2.04769	0.0405903	0.308109
AMZ2	1428.68	0.169669	0.144753	1.17213	0.241145	0.660541	1642.55	-0.116159	0.328673	-0.353419	0.723774	0.941591
AMZ2P1	128.118	-0.00760124	0.163025	-0.0466264	0.962811	0.992638	132.644	0.0410863	0.34818	0.118003	0.906065	0.983024
ANAPC1	670.476	-0.30692	0.132665	-2.31349	0.0206955	0.195395	840.455	-0.254233	0.31856	-0.79807	0.42483	0.834253
ANAPC10	49.7397	0.22192	0.241074	0.920547	0.357287	0.763127	42.39	0.0433027	0.492906	0.0878519	0.929994	0.988139
ANAPC11	1371.29	0.00336197	0.190123	0.0176832	0.985892	0.998093	1399.83	-0.60033	0.437712	-1.37152	0.170214	0.618753
ANAPC13	483.155	0.330577	0.173926	1.90067	0.0573451	0.336053	835.008	0.615251	0.495513	1.24165	0.214367	0.677477
ANAPC15	172.553	0.4986	0.27693	1.80045	0.0717893	0.37998	307.395	0.0539448	0.479885	0.112412	0.910497	0.984377
ANAPC16	764.054	-0.0733028	0.14817	-0.494719	0.620798	0.898432	1264.65	-0.236765	0.286352	-0.826832	0.408332	0.824454
ANAPC1P1	0.967636	1.78796	1.42701	1.25294	0.210228	NA	1.31962	1.37502	2.44546	0.562273	0.57393	NA
ANAPC2	597.775	-0.122987	0.205535	-0.598374	0.549591	0.867275	675.816	0.141925	0.438255	0.323841	0.746058	0.945185
ANAPC4	143.651	-0.0318867	0.219002	-0.1456	0.884237	0.976177	201.23	0.113771	0.4591	0.247813	0.804279	0.958831
ANAPC5	1583.84	0.167349	0.154325	1.08439	0.278191	0.70125	2002.26	-0.223954	0.432184	-0.518191	0.604325	0.907201
ANAPC7	628.738	0.11842	0.156364	0.757334	0.44885	0.814791	678.657	-0.0554969	0.397683	-0.139551	0.889015	0.980067
ANG	86.3903	0.147924	0.18957	0.780315	0.435205	0.807778	181.258	-0.976131	0.384437	-2.53912	0.0111132	0.13725
ANGEL1	257.729	0.150374	0.140527	1.07007	0.284586	0.705741	234.651	0.297089	0.325166	0.913652	0.3609	0.793808
ANGEL2	422.378	-0.117581	0.156991	-0.748969	0.453876	0.817007	432.478	0.102083	0.312741	0.326413	0.744112	0.944291
ANGPT1	0.06293	-1.13794	4.24705	-0.267936	0.788748	NA	0	NA	NA	NA	NA	NA
ANGPT2	14.9277	-0.545493	0.339909	-1.60482	0.108533	0.464409	13.9163	-0.186475	0.686162	-0.271766	0.785802	0.955031
ANGPT4	0.0414347	-2.0997	4.24705	-0.494391	0.62103	NA	0.510427	-1.98288	4.04945	-0.489667	0.624369	NA
ANGPTL1	4.61169	0.285669	0.990325	0.288459	0.772995	0.95113	30.449	2.28344	0.584662	3.90557	9.4003e-05	0.00305432
ANGPTL2	12.1513	-0.390387	0.453171	-0.861456	0.388987	0.781617	63.0617	4.12352	0.810397	5.08827	3.61351e-07	2.1589e-05
ANGPTL3	1.38024	-0.278839	1.12878	-0.247027	0.804887	NA	1.02623	1.54392	3.08823	0.499936	0.61712	NA
ANGPTL4	1938.06	-2.02422	0.477081	-4.24292	2.20631e-05	0.0010627	2479.13	-2.15083	0.540679	-3.97802	6.9491e-05	0.00237369
ANGPTL5	0.825807	-2.33292	1.89102	-1.23368	0.217321	NA	1.02085	-3.71032	3.56473	-1.04084	0.297949	NA
ANGPTL6	5.55477	-0.503475	0.569912	-0.883425	0.377007	0.775271	14.4083	0.211612	1.00747	0.210043	0.833634	0.964748
ANGPTL7	4.75708	0.464101	0.696053	0.666761	0.504925	0.84613	5.57038	1.5389	1.16498	1.32097	0.186511	0.644166
ANHX	0	NA	NA	NA	NA	NA	0.20804	0.242798	4.08047	0.0595023	0.952552	NA
ANK1	1.73397	-0.654317	0.915064	-0.715051	0.474577	NA	4.24203	0.215326	1.25959	0.17095	0.864263	0.974734
ANK2	60.1834	-0.403161	0.289679	-1.39175	0.163998	0.560259	196.362	0.0489112	0.415353	0.117758	0.906259	0.983024
ANK3	42.997	-0.84053	0.74999	-1.12072	0.262406	0.685488	276.512	2.52959	0.51262	4.93463	8.03016e-07	4.37765e-05
ANKAR	33.7256	-0.0571416	0.419264	-0.13629	0.891592	0.978152	42.8179	0.648197	0.55224	1.17376	0.240491	0.702091
ANKDD1A	20.7371	-0.484254	0.36914	-1.31184	0.189573	0.596544	35.7595	0.543576	0.60569	0.897448	0.36948	0.798911
ANKDD1B	14.2779	-0.160578	0.367954	-0.436406	0.662542	0.914746	37.5181	0.992931	0.680028	1.46013	0.144254	0.57641
ANKEF1	126.019	0.198088	0.203789	0.972024	0.331038	0.743368	155.579	0.355673	0.350628	1.01439	0.310398	0.760063
ANKFN1	0.398631	-0.530479	2.18813	-0.242435	0.808443	NA	1.29592	0.16115	2.18415	0.0737816	0.941184	NA
ANKFY1	825.2	-0.0123895	0.0912227	-0.135816	0.891967	0.978353	961.93	-0.130293	0.330507	-0.394222	0.693417	0.933051
ANKH	275.494	-0.485457	0.153005	-3.17282	0.00150965	0.0310319	368.527	0.329732	0.311596	1.0582	0.289963	0.74226
ANKHD1	473.689	-0.0234845	0.172921	-0.13581	0.891971	0.978353	573.217	-0.366577	0.288568	-1.27033	0.203966	0.66554
ANKHD1-EIF4EBP3	654.748	0.0892653	0.195359	0.456931	0.647721	0.910801	1184.13	0.28269	0.336803	0.839335	0.401282	0.819416
ANKIB1	921.293	0.191039	0.160669	1.18903	0.23443	0.654362	683.889	0.371461	0.403217	0.921243	0.356923	0.790958
ANKK1	0.973191	-0.790561	1.08175	-0.730814	0.464893	NA	1.35086	0.266533	2.16404	0.123165	0.901977	NA
ANKLE1	50.8973	-0.26606	0.305323	-0.871405	0.383533	0.777105	76.9453	0.28287	0.398252	0.710278	0.477532	0.859489
ANKLE2	981.461	-0.0200012	0.10218	-0.195745	0.84481	0.9681	1126.96	-0.65447	0.25632	-2.55333	0.0106698	0.133402
ANKMY1	126.014	-0.221763	0.208035	-1.06599	0.286428	0.70776	221.441	0.539694	0.36495	1.47882	0.13919	0.567818
ANKMY2	335.734	0.232698	0.148369	1.56838	0.116793	0.481614	426.578	0.185261	0.289925	0.638996	0.522825	0.878967
ANKRA2	69.3045	0.33991	0.198178	1.71517	0.0863142	0.417981	63.4223	0.113068	0.417788	0.270634	0.786673	0.955731
ANKRD1	0.137663	-0.271197	3.36257	-0.0806516	0.935719	NA	1.08705	1.63714	2.5553	0.640682	0.52173	NA
ANKRD10	627.013	-0.0108657	0.17544	-0.0619341	0.950615	0.98978	828.594	0.250339	0.302537	0.827465	0.407974	0.824343
ANKRD11	754.592	-0.30785	0.156774	-1.96366	0.0495698	0.311267	886.564	-0.0215938	0.27367	-0.0789045	0.937109	0.988954
ANKRD12	104.029	0.485342	0.257504	1.88479	0.0594575	0.342742	191.989	0.742197	0.389739	1.90434	0.0568657	0.371705
ANKRD13A	468.114	-0.222984	0.128289	-1.73814	0.0821865	0.407706	668.803	0.179066	0.302797	0.591373	0.55427	0.89089
ANKRD13B	158.899	-0.218652	0.25693	-0.851019	0.394759	0.78423	411.225	0.138394	0.406316	0.340607	0.733399	0.941765
ANKRD13C	310.599	0.140404	0.182365	0.76991	0.441354	0.810475	337.567	0.0598765	0.354983	0.168674	0.866053	0.97514
ANKRD13D	413.1	-0.153782	0.247011	-0.62257	0.533567	0.860063	406.781	-0.367705	0.354351	-1.03768	0.299417	0.750211
ANKRD16	128.9	-0.120819	0.169013	-0.714849	0.474702	0.82927	195.874	0.0268782	0.358699	0.0749326	0.940268	0.988964
ANKRD17	674.413	-0.0708147	0.141907	-0.499021	0.617765	0.89682	856.933	0.163105	0.324369	0.502839	0.615077	0.910089
ANKRD18A	11.7465	-0.759163	0.571496	-1.32838	0.184053	0.589025	16.3076	0.906979	0.649092	1.3973	0.162322	0.60487
ANKRD18B	2.25117	-0.147372	0.912489	-0.161505	0.871695	0.972671	7.08114	1.45404	1.07751	1.34944	0.177194	0.630954
ANKRD18DP	0.335164	-0.126483	2.45957	-0.0514247	0.958987	NA	0.833163	1.16422	2.85846	0.407288	0.683797	NA
ANKRD19P	20.1963	0.369074	0.310816	1.18744	0.235055	0.655283	73.3763	-0.0664242	0.466609	-0.142355	0.8868	0.979944
ANKRD2	3.89214	1.79539	0.845436	2.12363	0.0337012	0.252507	29.621	1.08645	0.756538	1.43608	0.150979	0.587083
ANKRD20A1	0.253174	-1.61784	2.5927	-0.623998	0.532629	NA	0.210962	1.00594	4.03959	0.24902	0.803345	NA
ANKRD20A11P	1.43014	-0.0183737	1.11266	-0.0165133	0.986825	NA	1.12913	-0.978738	2.5536	-0.383278	0.701514	NA
ANKRD20A12P	24.2248	0.519587	0.428724	1.21194	0.225536	0.643871	9.15467	0.633089	0.828989	0.763688	0.445053	0.842199
ANKRD20A19P	5.37117	-0.853692	0.620992	-1.37472	0.169218	0.567528	3.79967	0.989046	1.337	0.739748	0.459453	0.849635
ANKRD20A2	0.407771	-1.2354	2.19765	-0.562147	0.574016	NA	0.210962	1.00594	4.03959	0.24902	0.803345	NA
ANKRD20A3	0.249911	0.416242	4.19254	0.0992816	0.920915	NA	0.816504	0.0580357	3.01621	0.0192413	0.984649	NA
ANKRD20A4	0.0692875	-2.0997	4.24705	-0.494391	0.62103	NA	0	NA	NA	NA	NA	NA
ANKRD20A5P	1.68112	0.505549	1.09308	0.4625	0.643722	NA	1.17652	0.305756	2.20269	0.13881	0.8896	NA
ANKRD20A8P	1.992	-0.559187	1.02711	-0.544429	0.586147	0.882397	1.56662	-0.520563	2.12014	-0.245532	0.806044	NA
ANKRD20A9P	385.74	-0.379813	0.266877	-1.42317	0.154686	0.544961	597.413	0.328217	0.317221	1.03467	0.300825	0.752342
ANKRD22	0.761126	-0.238132	1.57056	-0.151622	0.879485	NA	1.4046	-1.06445	1.95696	-0.543933	0.586488	NA
ANKRD23	29.2265	-0.273277	0.291678	-0.936914	0.348803	0.758311	45.9308	0.687462	0.425481	1.61573	0.106153	0.50773
ANKRD24	2.3162	0.821348	0.919842	0.892923	0.371899	0.771225	8.10551	0.36521	0.898103	0.406646	0.684268	0.929955
ANKRD26	59.874	-0.0623033	0.284735	-0.218811	0.826797	0.962746	61.2396	0.915777	0.425968	2.14987	0.0315653	0.264353
ANKRD26P1	0.59158	-1.98308	1.7726	-1.11874	0.263253	NA	0	NA	NA	NA	NA	NA
ANKRD26P3	0	NA	NA	NA	NA	NA	0	NA	NA	NA	NA	NA
ANKRD27	326.5	-0.215421	0.105793	-2.03626	0.0417242	0.285317	329.354	-0.516964	0.334568	-1.54517	0.122305	0.539819
ANKRD28	392.798	0.272375	0.115503	2.35816	0.0183659	0.181336	384.871	0.0952984	0.35411	0.269121	0.787836	0.955859
ANKRD29	177.143	-0.48176	0.204682	-2.3537	0.0185875	0.18268	159.981	0.378004	0.38375	0.985028	0.32461	0.76871
ANKRD30A	0	NA	NA	NA	NA	NA	0	NA	NA	NA	NA	NA
ANKRD30B	0.207514	-0.795269	3.0187	-0.263448	0.792205	NA	0.521561	2.1102	3.82006	0.5524	0.580675	NA
ANKRD30BL	0.682256	0.386616	1.62005	0.238644	0.811382	NA	0.417083	-0.25797	4.00824	-0.0643598	0.948684	NA
ANKRD30BP2	6.84207	-0.220779	0.628471	-0.351295	0.725367	0.936453	9.09661	2.14935	1.14142	1.88305	0.0596937	0.380962
ANKRD30BP3	0.181211	-1.13794	4.24705	-0.267937	0.788748	NA	0	NA	NA	NA	NA	NA
ANKRD31	1.57178	-1.31422	1.01449	-1.29545	0.195165	NA	3.00187	3.7456	1.74313	2.14877	0.0316522	NA
ANKRD33	0	NA	NA	NA	NA	NA	0	NA	NA	NA	NA	NA
ANKRD33B	81.2691	-1.02734	0.245834	-4.17901	2.92786e-05	0.00137029	168.125	0.232545	0.470999	0.493727	0.621499	0.911713
ANKRD34A	44.6688	-0.020647	0.255634	-0.0807677	0.935627	0.987186	48.7029	0.362958	0.45428	0.798974	0.424305	0.833973
ANKRD34B	0.0184199	-1.13793	4.24705	-0.267935	0.788749	NA	1.95225	0.456907	1.83973	0.248355	0.803859	NA
ANKRD34C	0.0922419	-0.600697	4.24397	-0.141541	0.887442	NA	0.0911921	-1.56049	4.05985	-0.384371	0.700703	NA
ANKRD34C-AS1	0	NA	NA	NA	NA	NA	0	NA	NA	NA	NA	NA
ANKRD35	0.127285	-1.13794	4.24705	-0.267937	0.788748	NA	0	NA	NA	NA	NA	NA
ANKRD36	193.027	-0.206872	0.452276	-0.457403	0.647381	0.910677	241.701	0.996853	0.391176	2.54835	0.0108234	0.134905
ANKRD36B	200.294	-0.162641	0.261529	-0.621883	0.534019	0.860063	215.56	0.45982	0.365638	1.25758	0.208542	0.671623
ANKRD36BP1	263.875	0.131934	0.386269	0.341561	0.732681	0.939171	414.88	0.965341	0.461905	2.08991	0.0366256	0.289182
ANKRD36BP2	1.42312	0.600061	1.28784	0.465945	0.641255	NA	6.27548	-0.319325	1.06325	-0.30033	0.763925	0.950489
ANKRD36C	66.7684	-0.268062	0.4018	-0.667153	0.504675	0.84613	107.264	0.933066	0.477207	1.95527	0.0505516	0.347206
ANKRD37	12.2536	-0.102597	0.4806	-0.213476	0.830955	0.96467	15.1667	-0.510371	0.734374	-0.694974	0.487072	0.863655
ANKRD39	148.447	-0.141237	0.241587	-0.584623	0.558801	0.871259	221.679	-0.786772	0.423597	-1.85736	0.0632599	0.391979
ANKRD40	739.15	-0.0359484	0.0702478	-0.511737	0.608835	0.892808	974.706	-0.336123	0.277137	-1.21284	0.22519	0.687404
ANKRD42	233.847	-0.176656	0.174303	-1.0135	0.310823	0.727603	220.468	0.0409615	0.319147	0.128347	0.897875	0.981285
ANKRD44	61.3473	0.0319309	0.296051	0.107856	0.91411	0.985321	67.8324	1.04238	0.501197	2.07979	0.037545	0.293372
ANKRD44-IT1	5.49161	-0.362807	0.682471	-0.531608	0.594998	0.886817	7.30677	-0.31525	0.948195	-0.332474	0.739531	0.943095
ANKRD45	2.45692	-0.164044	0.679373	-0.241465	0.809195	0.957807	2.8223	-0.379681	1.49872	-0.253338	0.800007	NA
ANKRD46	94.2012	0.242217	0.225131	1.07589	0.281975	0.704349	107.534	-0.0748153	0.434488	-0.172192	0.863287	0.974619
ANKRD49	51.7495	-0.148417	0.229241	-0.647431	0.517353	0.853306	44.3972	0.122851	0.466797	0.263179	0.792413	0.956603
ANKRD50	261.647	0.126324	0.211047	0.598557	0.549469	0.867275	263.379	0.742131	0.356237	2.08325	0.037228	0.292176
ANKRD52	1158.86	-0.164363	0.1704	-0.964572	0.334759	0.746841	1388.8	0.186055	0.335123	0.555183	0.578769	0.898366
ANKRD53	2.47855	0.131147	0.847269	0.154788	0.876989	0.974163	2.81379	1.18833	1.42531	0.833739	0.404428	NA
ANKRD54	260.184	-0.127361	0.226094	-0.563308	0.573225	0.876794	258.876	0.107887	0.375767	0.287112	0.774027	0.952739
ANKRD55	0.726511	1.02269	1.61978	0.631374	0.527796	NA	0.927509	-1.32262	2.85932	-0.462565	0.643676	NA
ANKRD6	2.23637	0.177068	0.771981	0.229368	0.818583	0.960088	7.74354	-1.88376	1.47551	-1.27668	0.201715	0.663679
ANKRD60	4.25776	0.151731	0.591298	0.256607	0.797482	0.955621	4.05664	0.103875	1.56508	0.0663703	0.947083	0.989496
ANKRD61	10.5065	-0.322382	0.398957	-0.808062	0.419055	0.798801	11.5572	0.39952	0.824915	0.484317	0.628161	0.913222
ANKRD62	7.13742	-0.724449	0.585535	-1.23724	0.215997	0.631009	13.6931	0.0952019	0.719942	0.132236	0.894798	0.981003
ANKRD62P1-PARP4P3	0.442424	-1.91361	2.49765	-0.766166	0.443578	NA	0.581977	0.495072	3.17491	0.155933	0.876086	NA
ANKRD63	0	NA	NA	NA	NA	NA	0	NA	NA	NA	NA	NA
ANKRD65	53.6282	-0.666637	0.244212	-2.72975	0.00633827	0.0887691	149.224	-0.344201	0.405992	-0.847801	0.396549	0.81592
ANKRD66	0	NA	NA	NA	NA	NA	0	NA	NA	NA	NA	NA
ANKRD7	3.07234	-0.0467284	0.869707	-0.0537289	0.957151	0.991541	9.22711	0.51268	0.927206	0.55293	0.580311	0.898955
ANKRD9	28.4745	-0.168475	0.334532	-0.503614	0.614533	0.895292	40.8036	0.304866	0.467547	0.652053	0.514367	0.875236
ANKS1A	172.254	-0.0382534	0.159367	-0.240033	0.810304	0.957807	261.346	0.220461	0.408567	0.539596	0.589476	0.902013
ANKS1B	47.1318	-0.220488	0.303905	-0.725515	0.468136	0.825144	67.7255	0.608403	0.410002	1.4839	0.137834	0.565124
ANKS3	332.687	-0.207075	0.207238	-0.999214	0.317691	0.732685	432.92	0.104448	0.47381	0.220443	0.825526	0.963322
ANKS4B	36.8351	0.214985	0.44388	0.484331	0.628151	0.901889	29.1592	1.07135	0.640648	1.67229	0.0944669	0.481131
ANKS6	583.24	0.280728	0.153359	1.83053	0.0671703	0.364992	1376.26	0.769273	0.308449	2.49401	0.012631	0.149132
ANKUB1	0.0414347	-2.0997	4.24705	-0.494391	0.62103	NA	0	NA	NA	NA	NA	NA
ANKZF1	360.714	-0.0100311	0.206569	-0.0485606	0.961269	0.992097	518.908	0.33046	0.358125	0.922751	0.356137	0.790458
ANLN	487.153	-0.155514	0.270778	-0.574323	0.565749	0.872805	293.975	-2.82783	0.326491	-8.66128	4.66491e-18	1.03465e-15
ANO1	3.89974	-1.43505	1.01866	-1.40876	0.158905	0.551065	0	NA	NA	NA	NA	NA
ANO1-AS2	0.193922	-0.111673	2.75085	-0.0405959	0.967618	NA	0	NA	NA	NA	NA	NA
ANO10	668.709	0.452212	0.192507	2.34907	0.0188206	0.183671	500.418	-0.361795	0.343702	-1.05264	0.292505	0.745706
ANO2	0.361535	-1.92356	2.37638	-0.809449	0.418257	NA	0.732523	2.62167	3.34194	0.784475	0.432762	NA
ANO3	2.64606	0.133199	1.06948	0.124546	0.900883	0.981849	7.15231	-1.8076	1.30478	-1.38537	0.165939	0.613242
ANO4	12.28	-1.86145	0.455611	-4.08561	4.39611e-05	0.00192037	15.6284	-1.36082	0.722097	-1.88453	0.0594929	0.37998
ANO5	0	NA	NA	NA	NA	NA	0	NA	NA	NA	NA	NA
ANO6	1272.03	-0.424176	0.227818	-1.86191	0.0626162	0.351865	976.885	-0.11806	0.343239	-0.34396	0.730876	0.941591
ANO7	19.4468	-0.194803	0.315954	-0.616556	0.537527	0.861934	76.9661	0.433882	0.411773	1.05369	0.292024	0.745061
ANO8	247.048	0.48347	0.257095	1.88051	0.060038	0.344457	429.856	0.126119	0.291337	0.432897	0.66509	0.926155
ANO9	4.07504	-0.931994	0.696576	-1.33796	0.180908	0.582648	82.2812	-0.0719404	0.537754	-0.13378	0.893577	0.980775
ANOS1	8.52299	-0.256932	0.645156	-0.398249	0.690447	0.923715	16.3879	0.714401	0.836235	0.854306	0.392935	0.814424
ANP32A	584.677	-0.0145352	0.156452	-0.0929047	0.925979	0.986338	850.996	-0.39555	0.300685	-1.3155	0.188343	0.647598
ANP32A-IT1	24.5291	-0.597772	0.358354	-1.66811	0.0952947	0.438534	27.5561	1.01014	0.709289	1.42416	0.154399	0.591538
ANP32AP1	0.727675	1.84698	1.53457	1.20358	0.228752	NA	1.31751	0.578385	2.13893	0.270409	0.786846	NA
ANP32B	1509.08	-0.129271	0.209052	-0.618365	0.536335	0.861646	2316.34	-1.17118	0.312729	-3.74502	0.000180378	0.00533913
ANP32C	0.067738	-1.13794	4.24705	-0.267936	0.788748	NA	0.206121	-1.98288	4.04945	-0.489667	0.624369	NA
ANP32D	0	NA	NA	NA	NA	NA	0	NA	NA	NA	NA	NA
ANP32E	338.294	0.0742139	0.177628	0.417806	0.676089	0.918784	306.11	-1.26857	0.312591	-4.05823	4.94456e-05	0.00179501
ANPEP	2.10277	0.163919	0.966271	0.169641	0.865293	0.971172	14.4479	0.153414	0.810692	0.189238	0.849906	0.970508
ANTXR1	327.248	0.00763704	0.267562	0.0285431	0.977229	0.996839	446.575	-0.160977	1.5436	-0.104287	0.916942	0.985411
ANTXR2	298.524	0.0859378	0.176298	0.487456	0.625935	0.900555	286.669	0.494353	0.302932	1.6319	0.102701	0.499607
ANTXRL	0	NA	NA	NA	NA	NA	0	NA	NA	NA	NA	NA
ANTXRLP1	0.739439	-1.77479	1.53217	-1.15835	0.246722	NA	0.509595	2.11128	3.28637	0.642436	0.52059	NA
ANXA1	4025.54	0.598092	0.17416	3.43416	0.000594391	0.0153677	3556.68	-0.345626	0.350077	-0.987287	0.323502	0.768536
ANXA10	1.22065	-1.0354	1.10904	-0.933601	0.35051	NA	0.49763	2.11653	3.8302	0.552589	0.580545	NA
ANXA11	1500.58	0.0127474	0.149707	0.0851493	0.932143	0.987186	4127.27	-0.00419157	0.3787	-0.0110683	0.991169	0.998321
ANXA13	2.86172	-2.20297	0.994632	-2.21486	0.0267696	0.224498	22.2371	-0.274695	1.93828	-0.141721	0.8873	0.979944
ANXA2	32445.6	0.629821	0.196742	3.20125	0.00136833	0.0287977	35788	-0.362855	0.46412	-0.781813	0.434325	0.835959
ANXA2P1	3.57456	1.33146	0.704321	1.89041	0.0587027	0.340005	6.12752	-0.791439	1.08423	-0.729955	0.465418	0.85227
ANXA2P2	68.0126	0.424035	0.288107	1.4718	0.141075	0.523896	25.665	0.0393751	0.64748	0.0608128	0.951508	0.991347
ANXA2P3	9.24992	1.03071	0.516406	1.99593	0.045942	0.299409	3.03105	0.0985713	1.55188	0.0635172	0.949355	NA
ANXA2R	86.9717	0.749301	0.17374	4.31277	1.61225e-05	0.000832374	160.256	1.33898	0.413967	3.23452	0.00121849	0.0264104
ANXA3	25.1594	0.958606	0.548864	1.74653	0.0807191	0.403661	156.936	0.170915	0.344169	0.496601	0.619471	0.910851
ANXA4	9022.86	-0.71902	0.177112	-4.05969	4.91375e-05	0.00209227	9306.48	-0.546885	0.270894	-2.01881	0.0435065	0.321007
ANXA5	6975.34	0.128873	0.0983042	1.31096	0.18987	0.596718	6178.27	-0.578462	0.289419	-1.9987	0.0456408	0.328723
ANXA6	2637.82	0.280236	0.198713	1.41025	0.158465	0.550581	4007.84	-0.156688	0.455956	-0.343647	0.731112	0.941591
ANXA7	1087.77	0.0662003	0.186896	0.354209	0.723182	0.935702	986.85	-0.158944	0.279921	-0.567818	0.570159	0.895749
ANXA8	64.1593	0.831637	0.630338	1.31935	0.187052	0.593386	186.413	-3.22553	1.70908	-1.88728	NA	NA
ANXA8L1	117.436	1.53831	0.511278	3.00875	0.00262327	0.0468531	247.249	-5.93951	2.19571	-2.70505	NA	NA
ANXA9	26.577	-0.424366	0.253945	-1.67109	0.0947031	0.437525	58.0829	0.35257	0.476936	0.739241	0.459761	0.849635
AOAH	12.1495	0.648523	0.488189	1.32843	0.184037	0.589025	17.0836	0.133922	0.731451	0.183091	0.854726	0.972123
AOAH-IT1	0.0725442	-0.600698	4.24397	-0.141541	0.887442	NA	0	NA	NA	NA	NA	NA
AOC1	1.66983	-0.230918	1.1638	-0.198417	0.842719	NA	134.573	-1.70615	1.63118	-1.04596	NA	NA
AOC2	4.42856	-0.357313	0.579985	-0.616073	0.537846	0.861942	6.47519	0.564647	1.03014	0.548125	0.583606	0.899617
AOC3	1.16115	-0.663646	1.17399	-0.565291	0.571876	NA	2.36807	1.70704	1.62579	1.04997	0.293731	NA
AOC4P	5.06869	-0.322906	0.544188	-0.593372	0.552932	0.868661	4.29651	1.41678	1.32562	1.06876	0.285176	0.739747
AOX1	9.49591	1.46087	0.526128	2.77664	0.00549237	0.0810798	6.17523	-0.462451	1.09364	-0.422854	0.672402	0.926552
AOX2P	0.579845	-0.112248	1.80524	-0.0621791	0.95042	NA	1.01015	3.13419	2.92799	1.07042	0.284428	NA
AP1AR	83.0717	0.0918337	0.222658	0.412442	0.680015	0.920187	125.696	-0.140395	0.416979	-0.336696	0.736346	0.942205
AP1B1	788.48	-0.0448624	0.18358	-0.244375	0.806941	0.957807	1303.35	-0.137993	0.349956	-0.394316	0.693348	0.933051
AP1B1P1	0.401842	-1.86087	2.17046	-0.857363	0.391244	NA	0.41448	1.85165	3.99119	0.463936	0.642694	NA
AP1G1	827.748	0.118269	0.142477	0.830095	0.406485	0.791367	922.34	0.369553	0.328664	1.12441	0.260839	0.719831
AP1G2	651.215	-0.0534297	0.209503	-0.255031	0.798699	0.955918	1771.63	0.489495	0.468829	1.04408	0.296448	0.74886
AP1M1	1901.72	0.0426833	0.15283	0.279286	0.780025	0.952236	2307.18	-0.531849	0.350723	-1.51644	0.129409	0.552476
AP1M2	369.028	-0.811468	0.219128	-3.70317	0.000212918	0.00677769	352.344	1.42481	0.379953	3.74997	0.000176853	0.00526367
AP1S1	1016.79	0.275506	0.193914	1.42076	0.155386	0.545733	1160.72	-0.257894	0.369728	-0.697524	0.485475	0.863286
AP1S2	185.068	0.186395	0.170107	1.09576	0.273186	0.696174	160.782	-0.303787	0.374772	-0.810591	0.4176	0.829616
AP1S3	189.764	-0.692808	0.19675	-3.52127	0.000429488	0.0117867	285.19	-0.169313	0.36481	-0.464113	0.642567	0.918862
AP2A1	776.491	-0.189842	0.211603	-0.897164	0.369631	0.770376	931.26	-0.150383	0.276089	-0.544691	0.585966	0.900729
AP2A2	598.859	-0.0188832	0.125842	-0.150055	0.880721	0.97516	1152.14	0.191272	0.290066	0.659411	0.509632	0.872984
AP2B1	4469.13	0.172275	0.130746	1.31763	0.187627	0.594398	5819.86	-0.158974	0.244548	-0.65007	0.515647	0.875907
AP2M1	5721.74	0.138107	0.231918	0.595502	0.551508	0.868361	6478.85	-0.493138	0.473449	-1.04159	0.297603	0.749028
AP2S1	1072.19	0.0117332	0.214301	0.0547509	0.956337	0.99143	1882.72	-0.449314	0.449768	-0.99899	0.317799	0.765642
AP3B1	402.606	0.308744	0.129103	2.39146	0.0167817	0.170932	508.837	0.0395874	0.312075	0.126852	0.899057	0.981393
AP3B2	2.323	-1.1535	0.860716	-1.34017	0.180191	0.58166	3.1225	-1.9669	1.35362	-1.45307	0.146204	NA
AP3D1	2062.07	0.0919545	0.128219	0.717167	0.473271	0.828492	2668.22	-0.244991	0.276314	-0.88664	0.375273	0.802618
AP3M1	1153.81	0.0161865	0.161283	0.100361	0.920058	0.986039	1373.54	-0.128668	0.284176	-0.452775	0.650711	0.921823
AP3M2	165.519	-0.379455	0.120249	-3.15558	0.00160181	0.0322726	170.632	-0.0748944	0.323169	-0.23175	0.816732	0.96077
AP3S1	986.419	0.391642	0.115075	3.40335	0.000665641	0.0167383	920.175	-0.614025	0.340828	-1.80157	0.0716135	0.420869
AP3S2	760.831	0.315502	0.179557	1.75711	0.0788985	0.398657	1326.39	-0.119639	0.382128	-0.313085	0.754216	0.947271
AP4B1	336.129	0.25889	0.157808	1.64054	0.100892	0.450626	326.038	-0.30039	0.460029	-0.652981	0.513769	0.875003
AP4B1-AS1	48.2332	-0.371083	0.291796	-1.27172	0.203473	0.615673	32.9501	0.0812363	0.639371	0.127057	0.898896	0.981393
AP4E1	143.981	0.114091	0.177422	0.64305	0.520192	0.853914	118.58	0.289759	0.364486	0.79498	0.426625	0.834302
AP4M1	336.951	0.167776	0.154523	1.08577	0.27758	0.700864	363.691	0.179953	0.331823	0.542315	0.587601	0.900991
AP4S1	60.3852	-0.244482	0.262197	-0.932434	0.351112	0.759059	91.8843	0.601844	0.395141	1.52311	0.12773	0.549672
AP5B1	304.727	0.0903411	0.137019	0.659334	0.509681	0.848236	489.409	0.243777	0.332245	0.733725	0.463116	0.851849
AP5M1	184.261	0.250436	0.223129	1.12238	0.2617	0.685189	205.632	0.251862	0.34901	0.721645	0.470512	0.856148
AP5S1	91.8636	0.26526	0.190162	1.39491	0.163041	0.558257	157.102	0.185022	0.357833	0.517062	0.605113	0.907201
AP5Z1	433.75	-0.108582	0.23323	-0.465558	0.641532	0.90828	485.581	-0.104519	0.36525	-0.286157	0.774758	0.952739
APAF1	247.351	0.00904716	0.161207	0.0561215	0.955245	0.990871	270.174	-0.0541602	0.317302	-0.17069	0.864468	0.974739
APBA1	71.7613	0.252062	0.238458	1.05705	0.290489	0.711047	120.798	1.01927	0.392051	2.59984	0.0093268	0.121586
APBA2	0.0892909	-2.0997	4.24705	-0.494392	0.62103	NA	0.911387	1.9085	2.77822	0.686951	0.492114	NA
APBA3	225.398	0.0420724	0.236936	0.177568	0.859062	0.970756	338.679	-0.201101	0.33424	-0.601667	0.547396	0.887886
APBB1	4.58695	-0.818238	0.622355	-1.31474	0.188596	0.595754	7.44625	-0.589266	1.05739	-0.557282	0.577335	0.898065
APBB1IP	401.411	0.226339	0.187688	1.20593	0.227843	0.647103	796.719	-0.510783	0.349949	-1.45959	0.144402	0.576717
APBB2	1287.79	0.572007	0.120707	4.73882	2.14964e-06	0.000146753	1521.87	0.751157	0.375795	1.99885	0.0456251	0.328723
APBB3	387.262	0.101766	0.277355	0.366917	0.713681	0.932958	361.538	0.266953	0.339239	0.786917	0.43133	0.835238
APC	356.354	0.193648	0.22921	0.844849	0.398195	0.786348	552.522	0.704801	0.397571	1.77277	0.0762675	0.435112
APC2	102.785	0.133259	0.268828	0.495703	0.620104	0.897974	186.616	0.0940747	0.382112	0.246197	0.80553	0.958831
APCDD1	0	NA	NA	NA	NA	NA	0	NA	NA	NA	NA	NA
APCDD1L	1088.57	-0.360502	0.281666	-1.27989	0.200583	0.61254	830.884	-2.48004	0.437495	-5.66873	1.43861e-08	1.11448e-06
APCDD1L-AS1	444.952	-0.500846	0.203735	-2.45832	0.013959	0.152424	341.236	-1.56166	0.417605	-3.73957	0.000184332	0.00544621
APCS	0	NA	NA	NA	NA	NA	0	NA	NA	NA	NA	NA
APEH	583.965	0.162288	0.185773	0.873582	0.382346	0.77684	681.742	-0.376215	0.353872	-1.06314	0.287719	0.740927
APELA	26.6117	-1.0081	0.467895	-2.15454	0.0311979	0.244376	45.4657	0.74322	0.563092	1.31989	0.186872	0.644714
APEX1	1439.26	0.191492	0.118534	1.6155	0.106203	0.459902	1982.22	-0.125307	0.340853	-0.367626	0.713152	0.937825
APEX2	405.159	-0.229962	0.213457	-1.07732	0.281336	0.703809	497.148	-0.466327	0.365367	-1.27633	0.20184	0.663822
APH1A	1338.55	0.0917246	0.138162	0.663891	0.50676	0.846709	1576.2	-0.056045	0.279154	-0.200767	0.84088	0.966955
APH1B	253.135	0.34273	0.136369	2.51326	0.0119622	0.137241	281.199	0.132446	0.279381	0.474068	0.635452	0.916089
API5	680.25	0.272304	0.139554	1.95124	0.0510289	0.316653	849.81	-0.233383	0.254005	-0.918816	0.358192	0.792063
APIP	200.723	-0.222296	0.172358	-1.28973	0.197143	0.607705	185.329	-0.233845	0.368296	-0.634938	0.525469	0.879825
APITD1	169.594	0.000811729	0.222032	0.0036559	0.997083	0.998957	185.186	0.0768478	0.293481	0.26185	0.793437	0.956653
APITD1-CORT	63.2261	-0.237073	0.353394	-0.670846	0.502319	0.844835	94.4129	0.45934	0.403797	1.13755	0.255307	0.715086
APLF	38.2274	0.181722	0.290456	0.625644	0.531548	0.859519	68.3469	0.53617	0.431688	1.24203	0.214225	0.677314
APLN	906.458	-2.50439	0.337129	-7.42858	1.09772e-13	5.85017e-11	523.691	-5.3218	0.436205	-12.2002	3.09947e-34	5.57595e-31
APLNR	0.0478562	-1.61883	4.24705	-0.381165	0.70308	NA	0	NA	NA	NA	NA	NA
APLP1	488.092	0.290774	0.281623	1.03249	0.301842	0.718589	145.58	0.00172909	0.384676	0.00449492	0.996414	0.999686
APLP2	11677.2	0.26755	0.11469	2.33281	0.0196583	0.188629	15707.8	0.329398	0.397079	0.829553	0.406792	0.823504
APMAP	2051.8	0.265483	0.164127	1.61755	0.10576	0.458961	1383.75	-0.307999	0.320807	-0.960075	0.337017	0.779124
APOA1	1.96602	-0.249456	1.01332	-0.246176	0.805546	0.957763	1.19473	1.17661	2.17237	0.541627	0.588075	NA
APOA1-AS	2.42908	-0.288516	0.79922	-0.360996	0.718102	0.933949	2.19946	0.43172	1.64509	0.262429	0.792991	NA
APOA1BP	957.974	0.0406592	0.189075	0.215043	0.829734	0.963832	1746.73	0.174125	0.417669	0.416898	0.676753	0.927623
APOA2	0	NA	NA	NA	NA	NA	0	NA	NA	NA	NA	NA
APOA4	0	NA	NA	NA	NA	NA	0	NA	NA	NA	NA	NA
APOA5	0	NA	NA	NA	NA	NA	0	NA	NA	NA	NA	NA
APOB	0	NA	NA	NA	NA	NA	0	NA	NA	NA	NA	NA
APOBEC1	0	NA	NA	NA	NA	NA	0	NA	NA	NA	NA	NA
APOBEC2	2.91405	-0.799094	0.681099	-1.17324	0.240698	0.660437	8.79786	0.773987	0.954554	0.810836	0.41746	0.829461
APOBEC3A	8.30922	0.138523	0.573036	0.241736	0.808985	0.957807	6.45671	1.49949	1.27911	1.17229	0.241081	0.702729
APOBEC3A_B	0.762163	-5.26744	4.18431	-1.25885	0.208083	NA	0	NA	NA	NA	NA	NA
APOBEC3B	351.566	-0.365275	0.213942	-1.70736	0.0877559	0.421949	211.644	-4.00679	0.350133	-11.4436	2.5316e-30	2.92779e-27
APOBEC3B-AS1	93.5634	-0.273676	0.256044	-1.06886	0.285131	0.706062	67.4709	-2.16635	0.444181	-4.87717	1.07617e-06	5.67564e-05
APOBEC3C	299.57	0.218687	0.21603	1.0123	0.311395	0.728224	672.512	-0.00723929	0.352531	-0.0205352	0.983616	0.997396
APOBEC3D	16.2664	-0.420242	0.395616	-1.06225	0.288123	0.70909	23.6624	-0.157857	0.527971	-0.298989	0.764948	0.950835
APOBEC3F	205.057	0.221888	0.121913	1.82005	0.0687509	0.37022	493.013	-0.00991077	0.330756	-0.029964	0.976096	0.99609
APOBEC3G	106.46	0.318474	0.183981	1.73102	0.0834488	0.410682	128.595	-0.804044	0.330593	-2.43213	0.0150104	0.165105
APOBEC3H	6.24828	0.591004	0.50378	1.17314	0.24074	0.660437	7.15909	-0.115864	0.936314	-0.123745	0.901517	0.981907
APOBEC4	0.482033	-1.19256	2.37639	-0.501835	0.615784	NA	1.41085	-0.0915775	1.98611	-0.0461091	0.963223	NA
APOBR	1.05185	-0.794699	1.10706	-0.717848	0.472851	NA	2.00027	0.205793	1.7065	0.120594	0.904013	NA
APOC1	7.0459	0.274993	0.572876	0.480022	0.631212	0.903192	64.8814	-1.22022	0.936294	-1.30324	0.192491	0.651555
APOC1P1	1.53778	-1.47363	0.973889	-1.51314	0.130244	NA	2.46977	0.0719162	1.67705	0.0428826	0.965795	NA
APOC2	0.256199	0.196231	2.91154	0.0673975	0.946265	NA	0.393346	-0.303043	4.00727	-0.0756233	0.939719	NA
APOC3	0	NA	NA	NA	NA	NA	0	NA	NA	NA	NA	NA
APOC4	1.07572	-0.627757	1.22183	-0.513784	0.607403	NA	2.59466	0.154975	1.4644	0.105828	0.915718	NA
APOC4-APOC2	0.0834226	0.447905	4.22066	0.106122	0.915486	NA	0	NA	NA	NA	NA	NA
APOD	0.0487127	-0.600693	4.24397	-0.14154	0.887443	NA	0.0980372	0.242798	4.08047	0.0595023	0.952552	NA
APOE	3.96492	0.323196	0.969195	0.333469	0.738781	0.94019	35.1863	-0.834724	2.43429	-0.342902	0.731672	0.941591
APOF	3.03898	-0.398679	0.812578	-0.490635	0.623685	0.900056	2.05672	0.408306	2.08378	0.195944	0.844654	NA
APOH	15.4853	-0.905778	0.376479	-2.40592	0.0161318	0.166546	15.4449	-1.87623	0.840042	-2.23349	0.0255166	0.230496
APOL1	24432.8	-0.34373	0.211355	-1.62632	0.103882	0.455738	15051.9	-2.24357	0.553196	-4.05564	4.99969e-05	0.00180692
APOL2	3419.39	-0.51621	0.265342	-1.94545	0.0517209	0.318836	3013.79	-2.25135	0.451142	-4.99034	6.0272e-07	3.40022e-05
APOL3	176.788	0.540767	0.239681	2.25619	0.0240584	0.211532	172.611	-0.756493	0.627461	-1.20564	0.227955	0.690439
APOL4	106.708	-0.121653	0.233192	-0.521687	0.601888	0.88955	110.904	0.329719	0.442457	0.7452	0.456151	0.847846
APOL5	0.0906066	0.569896	4.21629	0.135165	0.892481	NA	0.0911921	-1.56049	4.05985	-0.384371	0.700703	NA
APOL6	821.869	0.32384	0.136142	2.3787	0.0173738	0.174382	1045.19	-0.0043941	0.34413	-0.0127687	0.989812	0.998275
APOLD1	110.979	0.00500573	0.190689	0.0262507	0.979057	0.997225	92.604	-0.286821	0.481663	-0.59548	0.551523	0.889619
APOM	27.8288	0.545895	0.300506	1.81659	0.0692804	0.37198	48.6959	0.232563	0.543591	0.427828	0.668777	0.926155
APOO	250.447	-0.101329	0.11964	-0.846951	0.397022	0.785346	260.084	-0.359271	0.292231	-1.22941	0.218919	0.680067
APOOL	244.959	-0.0238009	0.157393	-0.15122	0.879803	0.97506	380.985	0.242912	0.37614	0.645801	0.518408	0.876885
APOOP5	0.340198	-0.846979	2.37285	-0.356946	0.721132	NA	0.206121	-1.98288	4.04945	-0.489667	0.624369	NA
APOPT1	306.377	0.148001	0.15906	0.930473	0.352126	0.759859	423.002	-0.233051	0.328695	-0.709018	0.478313	0.859926
APP	7362.14	-0.139655	0.19583	-0.713144	0.475757	0.829756	9394.12	-0.016958	0.297366	-0.0570273	0.954523	0.992913
APPBP2	684.884	0.334501	0.158938	2.10459	0.0353266	0.258816	686.466	0.538425	0.295984	1.8191	0.0688957	0.411019
APPL1	439.601	-0.027588	0.160231	-0.172177	0.863298	0.971172	519.309	-0.270383	0.431077	-0.627226	0.530511	0.881586
APPL2	277.061	0.177406	0.11729	1.51254	0.130396	0.504868	328.699	0.505615	0.30509	1.65727	0.0974657	0.488263
APRT	777.744	0.00352548	0.244098	0.0144429	0.988477	0.998176	1026.12	-0.441882	0.470935	-0.93831	0.348085	0.785736
APTR	57.0496	-0.484301	0.196006	-2.47085	0.0134793	0.14891	67.5646	0.258123	0.38237	0.675062	0.499636	0.867853
APTX	220.25	0.176288	0.153712	1.14687	0.251436	0.673057	365.609	-0.109888	0.379836	-0.289304	0.772349	0.952739
AQP1	75.5944	0.0104521	0.448829	0.0232875	0.981421	0.997328	233.598	-0.146668	1.23409	-0.118846	0.905397	0.983024
AQP10	0.0414347	-2.0997	4.24705	-0.494391	0.62103	NA	0	NA	NA	NA	NA	NA
AQP11	22.2989	-0.355979	0.329596	-1.08005	0.280122	0.70261	18.9894	0.576292	0.852007	0.676394	0.498791	0.867202
AQP12A	0	NA	NA	NA	NA	NA	0	NA	NA	NA	NA	NA
AQP12B	0	NA	NA	NA	NA	NA	0	NA	NA	NA	NA	NA
AQP2	0.08174	-1.61883	4.24705	-0.381165	0.70308	NA	0	NA	NA	NA	NA	NA
AQP3	82.6736	-0.101316	0.33092	-0.306164	0.75948	0.947067	120.437	-0.548439	0.555106	-0.98799	0.323158	0.768431
AQP4	0.276792	-0.749417	2.52313	-0.297019	0.766452	NA	4.03183	3.99728	1.57474	2.53837	0.0111372	0.13744
AQP4-AS1	2.63663	-0.664721	0.80847	-0.822197	0.410965	0.794287	6.04902	0.899347	0.960287	0.936541	0.348995	0.786222
AQP5	0	NA	NA	NA	NA	NA	0	NA	NA	NA	NA	NA
AQP6	2.71111	-0.237133	0.897894	-0.2641	0.791703	0.954762	4.63605	-0.720819	1.25555	-0.574104	0.565898	0.894038
AQP7	8.61158	0.688879	0.538994	1.27808	0.20122	0.613415	6.41346	0.965529	1.00879	0.95712	0.338507	0.780181
AQP7P1	15.2096	0.322338	0.351141	0.917975	0.358632	0.763722	20.2583	0.499219	0.660653	0.755644	0.449863	0.844284
AQP7P3	55.4828	0.468661	0.32062	1.46173	0.143814	0.529342	124.88	0.922287	0.583813	1.57976	0.114161	0.526904
AQP8	0.50091	-1.68555	2.12541	-0.793046	0.427751	NA	1.32354	1.85632	2.22946	0.832635	0.405051	NA
AQP9	1.31776	3.14075	1.5028	2.08992	0.0366247	NA	5.11304	-0.845491	1.37986	-0.612736	0.540051	0.885118
AQR	424.581	-0.0564012	0.148106	-0.380816	0.70334	0.929481	498.182	0.109327	0.31255	0.349789	0.726497	0.941591
AR	0.403377	-0.361393	1.89111	-0.191101	0.848447	NA	0.969883	-0.146751	2.69352	-0.054483	0.95655	NA
ARAF	971.196	0.198456	0.192644	1.03017	0.302932	0.719381	2033.43	0.134006	0.379032	0.353548	0.723678	0.941591
ARAP1	342.121	0.0520211	0.208719	0.24924	0.803175	0.957171	470.403	0.111925	0.373904	0.29934	0.76468	0.950835
ARAP2	10.6823	0.233677	0.604825	0.386355	0.699233	0.928154	33.876	-0.472673	1.76719	-0.267471	0.789106	0.955859
ARAP3	424.996	-0.204647	0.235262	-0.869869	0.384372	0.777105	486.761	0.0856691	0.338977	0.252728	0.800478	0.957912
ARC	0.0590663	-0.197486	4.23865	-0.0465916	0.962839	NA	1.00066	0.285506	2.37809	0.120057	0.904438	NA
ARCN1	3562.93	0.357341	0.180437	1.98042	0.0476564	0.304106	2831.12	-0.0208773	0.285174	-0.073209	0.94164	0.988964
AREG	2.01118	-0.224415	0.90114	-0.249035	0.803334	0.957222	9.20007	-1.37646	0.973738	-1.41359	0.157483	0.596168
AREL1	300.26	-0.00270833	0.121091	-0.0223661	0.982156	0.997328	350.861	0.201429	0.329945	0.610494	0.541535	0.885643
ARF1	7317.02	0.164742	0.17002	0.968953	0.332568	0.744796	9806.01	-0.703941	0.28206	-2.49571	0.0125704	0.148995
ARF3	2190.87	0.183424	0.106928	1.7154	0.0862713	0.417981	2757.05	-0.211209	0.279887	-0.754624	0.450474	0.844462
ARF4	4365.43	0.530872	0.140439	3.78008	0.000156778	0.00527521	2584	-0.477138	0.293278	-1.62691	0.103756	0.501549
ARF5	2036.76	0.211981	0.211921	1.00028	0.317174	0.732529	2539.71	-0.210778	0.363735	-0.579483	0.562263	0.892793
ARF6	422.227	-0.00804378	0.151073	-0.0532445	0.957537	0.991681	427.778	-0.303775	0.272244	-1.11582	0.2645	0.721408
ARFGAP1	1243.15	0.479063	0.240577	1.99131	0.0464469	0.300922	1876.98	0.408924	0.453353	0.901998	0.367058	0.797723
ARFGAP2	293.735	0.0931531	0.186951	0.498276	0.618289	0.897017	506.922	-0.0358932	0.421156	-0.0852253	0.932082	0.988389
ARFGAP3	839.046	0.196708	0.125591	1.56626	0.117287	0.482102	521.289	0.0548704	0.321478	0.170682	0.864474	0.974739
ARFGEF1	607.195	0.116766	0.167106	0.698755	0.484705	0.834855	745.859	0.157355	0.32179	0.489	0.624842	0.912667
ARFGEF2	683.297	0.0726307	0.190607	0.38105	0.703166	0.929481	722.435	0.480424	0.426875	1.12544	0.260401	0.719479
ARFGEF3	173.175	-0.694216	0.26838	-2.58669	0.00969022	0.119773	296.203	0.405977	0.469364	0.864951	0.387066	0.81189
ARFIP1	238.247	0.105923	0.164503	0.643899	0.519641	0.853834	224.604	-0.169982	0.358083	-0.4747	0.635001	0.916089
ARFIP2	565.924	0.293739	0.212902	1.37969	0.167681	0.565475	790.23	0.0318132	0.420058	0.0757353	0.93963	0.988964
ARFRP1	270.92	-0.0906325	0.228167	-0.39722	0.691205	0.924002	238.956	0.160555	0.463801	0.346173	0.729213	0.941591
ARG1	1.67063	0.830524	1.17446	0.707157	0.479469	NA	0.79614	-0.772102	2.86158	-0.269817	0.787301	NA
ARG2	41.1851	-0.416565	0.224795	-1.85309	0.0638693	0.355401	118.099	-1.7122	0.540274	-3.16914	0.00152891	0.0317366
ARGFX	23.3446	-0.24355	0.423674	-0.574853	0.565391	0.872566	33.4973	-0.00792128	0.530235	-0.0149392	0.988081	0.998275
ARGFXP2	3.31823	0.518194	0.737771	0.702378	0.482443	0.83409	3.96525	0.890475	1.31798	0.675634	0.499273	0.867446
ARGLU1	572.584	-0.416639	0.213307	-1.95324	0.0507917	0.315937	436.3	0.192262	0.328987	0.584406	0.558947	0.892087
ARHGAP1	4896.22	0.333668	0.224092	1.48898	0.136494	0.51614	10414.8	0.381102	0.332593	1.14585	0.251856	0.711533
ARHGAP10	140.891	-0.191815	0.160445	-1.19551	0.231886	0.653418	239.973	0.118969	0.362765	0.32795	0.742949	0.943976
ARHGAP11A	283.311	-0.139289	0.204457	-0.681262	0.495706	0.840466	202.529	-2.00136	0.359848	-5.56169	2.67176e-08	1.99347e-06
ARHGAP11B	17.5714	-0.963444	0.527336	-1.827	0.0676993	0.366401	11.0814	-0.229166	0.76229	-0.300628	0.763698	0.950489
ARHGAP12	150.918	-0.0491298	0.271527	-0.180939	0.856415	0.970208	184.118	0.808274	0.416401	1.94109	0.0522469	0.353705
ARHGAP15	0.262528	-0.606901	2.845	-0.213322	0.831076	NA	1.22915	2.45812	2.48212	0.990331	0.322012	NA
ARHGAP17	488.789	0.0953575	0.140723	0.677623	0.498011	0.841234	999.266	0.0123481	0.26994	0.0457438	0.963514	0.994415
ARHGAP18	386.975	-0.45552	0.206775	-2.20297	0.0275969	0.228517	343.088	0.628527	0.407001	1.54429	0.122519	0.54006
ARHGAP19	120.129	-0.22067	0.175103	-1.26023	0.207587	0.620048	109.052	-0.817171	0.346682	-2.35712	0.0184175	0.188853
ARHGAP19-SLIT1	0	NA	NA	NA	NA	NA	0	NA	NA	NA	NA	NA
ARHGAP20	0.143032	-0.746902	4.22773	-0.176668	0.85977	NA	0	NA	NA	NA	NA	NA
ARHGAP21	1272.85	0.00807481	0.167903	0.0480922	0.961643	0.992097	1657.45	0.118699	0.329507	0.360232	0.718673	0.939808
ARHGAP22	83.3304	0.270365	0.249091	1.08541	0.277741	0.700864	95.3304	-0.481078	0.707066	-0.680386	0.49626	0.866301
ARHGAP23	361.156	0.554742	0.174289	3.18288	0.00145818	0.030195	369.616	0.157957	0.289014	0.546536	0.584697	0.900145
ARHGAP24	32.1381	-0.628393	0.537384	-1.16936	0.24226	0.661883	247.181	1.59199	0.592296	2.68783	0.0071918	0.101608
ARHGAP25	0.0711279	0.279977	4.22589	0.0662527	0.947177	NA	0	NA	NA	NA	NA	NA
ARHGAP26	95.8288	-0.443045	0.307696	-1.43988	0.149902	0.538323	300.297	0.493124	0.480621	1.02601	0.304885	0.755492
ARHGAP26-AS1	0.0666876	-1.61883	4.24705	-0.381165	0.70308	NA	0.20804	0.242798	4.08047	0.0595023	0.952552	NA
ARHGAP26-IT1	0	NA	NA	NA	NA	NA	0	NA	NA	NA	NA	NA
ARHGAP27	144.75	-0.341208	0.226525	-1.50627	0.131998	0.508089	290.676	-0.133616	0.308999	-0.432415	0.66544	0.926155
ARHGAP28	110.792	0.381798	0.271687	1.40528	0.159937	0.552684	68.4668	2.58117	0.64386	4.0089	6.1002e-05	0.00211949
ARHGAP29	2084.4	0.422044	0.251835	1.67588	0.093762	0.435117	2216.86	0.807846	0.43265	1.8672	0.0618731	0.388398
ARHGAP30	5.82171	0.341416	0.587804	0.580833	0.561353	0.871482	10.3185	1.17498	0.859182	1.36756	0.17145	0.621434
ARHGAP31	565.362	0.467872	0.185323	2.52463	0.0115821	0.134284	683.092	0.562112	0.314695	1.78621	0.0740646	0.428891
ARHGAP31-AS1	3.4533	-0.238098	0.645904	-0.368628	0.712405	0.932375	4.71826	1.31154	1.1833	1.10837	0.267701	0.724166
ARHGAP32	627.784	0.196222	0.224314	0.874764	0.381702	0.77684	860.939	0.863411	0.414916	2.08093	0.0374404	0.293223
ARHGAP33	184.998	-0.666269	0.302449	-2.20291	0.0276008	0.228517	217.159	-0.64687	0.325716	-1.98599	0.0470342	0.334445
ARHGAP35	779.557	-0.520958	0.141908	-3.67109	0.000241517	0.00747211	1018.98	-0.0374355	0.277954	-0.134682	0.892863	0.980669
ARHGAP36	0	NA	NA	NA	NA	NA	0	NA	NA	NA	NA	NA
ARHGAP39	113.383	0.0756002	0.218506	0.345987	0.729353	0.938503	168.45	0.32234	0.437955	0.736012	0.461724	0.850835
ARHGAP4	10.3644	0.286419	0.446254	0.64183	0.520984	0.854225	26.2788	0.423916	0.683991	0.619769	0.53541	0.883384
ARHGAP40	0.227614	-1.13794	3.319	-0.342858	0.731706	NA	0.0980372	0.242798	4.08047	0.0595023	0.952552	NA
ARHGAP42	111.1	0.36823	0.295992	1.24405	0.21348	0.628906	154.911	0.839559	0.450192	1.86489	0.0621965	0.388962
ARHGAP44	1788.6	-1.69608	0.277744	-6.10661	1.01768e-09	1.86811e-07	2383.39	-4.05813	0.43404	-9.34967	8.792e-21	2.49739e-18
ARHGAP5	340.107	0.439352	0.210017	2.09199	0.0364396	0.263465	343.459	0.533396	0.357382	1.49251	0.135565	0.561797
ARHGAP5-AS1	49.4991	0.794203	0.23995	3.30987	0.000933399	0.0217806	38.6411	0.500814	0.537833	0.931171	0.351765	0.787546
ARHGAP6	46.6728	-0.63695	0.28136	-2.26382	0.023585	0.209151	95.9868	0.540925	0.635008	0.85184	0.394303	0.81469
ARHGAP8	19.4674	0.609962	0.511793	1.19182	0.233334	0.654362	91.7785	0.800117	0.553368	1.4459	0.148204	0.582119
ARHGAP9	0.572635	0.840341	1.71508	0.489973	0.624153	NA	1.01043	0.922453	2.12873	0.433334	0.664772	NA
ARHGDIA	3429.81	-0.0797203	0.270593	-0.294614	0.768289	0.949858	6918.27	-0.774882	0.398601	-1.94401	0.0518947	0.352297
ARHGDIB	51.3791	-0.447742	0.216884	-2.06443	0.0389769	0.274259	216.154	0.468468	0.448136	1.04537	0.295852	0.748558
ARHGDIG	0.109432	-2.0997	4.24705	-0.494392	0.62103	NA	0	NA	NA	NA	NA	NA
ARHGEF1	568.394	0.0660901	0.205655	0.321363	0.747935	0.943871	698.922	-0.213815	0.268271	-0.79701	0.425445	0.834256
ARHGEF10	788.547	-0.0936815	0.133462	-0.701936	0.482719	0.834206	672.059	0.336746	0.326628	1.03098	0.302551	0.753992
ARHGEF10L	202.605	0.132863	0.241449	0.550274	0.582131	0.881013	580.099	1.22394	0.387179	3.16116	0.00157142	0.0324525
ARHGEF11	638.606	-0.0996908	0.15728	-0.633843	0.526183	0.85665	805.139	0.240708	0.336746	0.714805	0.47473	0.858714
ARHGEF12	1802.83	-0.0390564	0.201183	-0.194134	0.846071	0.968441	1924.61	0.577244	0.405142	1.42479	0.154217	0.591408
ARHGEF15	0.0103536	-1.13793	4.24705	-0.267935	0.788749	NA	0	NA	NA	NA	NA	NA
ARHGEF16	62.2735	-1.71622	0.239241	-7.17359	7.30565e-13	2.87373e-10	281.643	0.0173382	0.378732	0.0457797	0.963486	0.994415
ARHGEF17	668.774	-0.0368786	0.191057	-0.193024	0.846941	0.968441	669.26	0.0827696	0.299241	0.276599	0.782088	0.953446
ARHGEF18	434.428	0.0145606	0.184656	0.0788526	0.93715	0.987186	453.326	-0.212124	0.318143	-0.666759	0.504926	0.871192
ARHGEF19	181.877	-0.153563	0.235937	-0.650864	0.515134	0.851664	214.362	0.365922	0.540361	0.67718	0.498292	0.867137
ARHGEF2	515.287	-0.327133	0.134379	-2.43441	0.0149161	0.158068	676.689	-0.173808	0.284616	-0.610677	0.541414	0.885643
ARHGEF25	47.4091	0.205509	0.27177	0.756187	0.449537	0.814808	59.9851	0.467255	0.505787	0.923818	0.355581	0.790175
ARHGEF26	2.61401	-0.125746	1.01873	-0.123434	0.901764	0.982007	2.89149	0.572015	1.46816	0.389613	0.696823	NA
ARHGEF26-AS1	59.6033	-0.615543	0.304344	-2.02252	0.0431223	0.290177	68.19	0.336269	0.4782	0.703198	0.481932	0.86154
ARHGEF28	153.641	-0.614765	0.229345	-2.68052	0.0073507	0.0992165	392.008	0.568195	0.303482	1.87225	0.0611719	0.385683
ARHGEF3	45.9029	0.40701	0.249877	1.62884	0.103347	0.455007	93.994	0.349959	0.443524	0.789042	0.430088	0.834661
ARHGEF3-AS1	0.0177313	-1.13793	4.24705	-0.267935	0.788749	NA	0	NA	NA	NA	NA	NA
ARHGEF33	7.68786	-0.516945	0.497388	-1.03932	0.298656	0.715502	10.8103	0.506742	0.844505	0.600045	0.548476	0.888037
ARHGEF34P	79.7107	-0.561873	0.426735	-1.31668	0.187946	0.594642	354.022	-0.19049	0.686097	-0.277643	0.781286	0.953446
ARHGEF35	180.099	-0.312104	0.148107	-2.1073	0.035092	0.258113	276.891	-0.350139	0.318659	-1.09879	0.27186	0.728744
ARHGEF37	130.395	-0.592735	0.247402	-2.39584	0.0165825	0.169739	369.517	0.900824	0.413971	2.17606	0.0295509	0.253421
ARHGEF38	1.8386	-0.509341	1.04907	-0.485518	0.627309	0.901647	10.5956	0.80418	0.811799	0.990615	0.321874	0.767519
ARHGEF38-IT1	0	NA	NA	NA	NA	NA	0	NA	NA	NA	NA	NA
ARHGEF39	214.375	-0.317939	0.166404	-1.91065	0.0560501	0.333095	218.577	-1.47039	0.326811	-4.49921	6.82057e-06	0.000300086
ARHGEF4	0.456201	0.846971	1.88746	0.448737	0.653621	NA	0	NA	NA	NA	NA	NA
ARHGEF40	424.139	-0.0326797	0.179518	-0.182042	0.85555	0.969858	562.935	-0.0586607	0.269824	-0.217404	0.827894	0.964134
ARHGEF5	583.696	-0.299147	0.145152	-2.06093	0.0393101	0.275654	1307.63	-0.193088	0.34173	-0.565032	0.572052	0.895956
ARHGEF6	949.247	-0.308794	0.129283	-2.38852	0.0169166	0.171775	690.273	0.201876	0.337538	0.598085	0.549783	0.888465
ARHGEF7	669.393	-0.143516	0.0956911	-1.49978	0.133671	0.510726	1112.27	0.113841	0.313719	0.362876	0.716698	0.939033
ARHGEF7-AS1	0	NA	NA	NA	NA	NA	0	NA	NA	NA	NA	NA
ARHGEF7-AS2	0	NA	NA	NA	NA	NA	0	NA	NA	NA	NA	NA
ARHGEF9	297.709	-0.0115896	0.122271	-0.0947859	0.924485	0.986338	387.556	0.0474786	0.283989	0.167185	0.867225	0.97514
ARHGEF9-IT1	0.135162	-1.61884	4.24705	-0.381168	0.703079	NA	0.0980372	0.242798	4.08047	0.0595023	0.952552	NA
ARID1A	668.542	-0.0802734	0.179648	-0.446836	0.654993	0.913025	1067.33	0.129238	0.395372	0.326876	0.743761	0.944291
ARID1B	562.52	-0.0871202	0.183227	-0.475477	0.634447	0.904898	948.762	0.347328	0.403282	0.861253	0.389099	0.813071
ARID2	222.89	-0.0653387	0.242723	-0.269191	0.787783	0.953547	361.267	0.446865	0.364285	1.22669	0.219939	0.681494
ARID3A	18.2225	-0.0924506	0.369446	-0.250241	0.802401	0.956902	42.6892	0.472048	0.596685	0.791118	0.428875	0.834365
ARID3B	73.9298	-0.559183	0.261578	-2.13773	0.0325389	0.248598	109.052	0.416771	0.403713	1.03235	0.30191	0.753298
ARID3C	0.650274	-3.37978	1.70833	-1.97841	0.0478825	NA	0.273576	-2.40154	4.0318	-0.595648	0.55141	NA
ARID4A	45.5604	0.139523	0.289788	0.481466	0.630185	0.902528	63.7503	-0.0776327	0.467058	-0.166217	0.867987	0.9754
ARID4B	135.029	-0.0268799	0.217136	-0.123793	0.901479	0.981937	163.627	0.459878	0.469603	0.979291	0.327436	0.771217
ARID5A	77.1041	-0.387749	0.329864	-1.17548	0.239802	0.659618	101.902	-0.677887	0.478091	-1.4179	0.156219	0.593742
ARID5B	374.573	0.898031	0.190104	4.7239	2.31364e-06	0.000156654	425.062	1.12708	0.358723	3.14192	0.00167847	0.0340979
ARIH1	509.311	-0.0351013	0.134524	-0.26093	0.794147	0.95482	689.929	0.190445	0.320372	0.594448	0.552212	0.89017
ARIH2	489.732	0.00980897	0.138592	0.070776	0.943576	0.988801	368.973	-0.405053	0.328663	-1.23243	0.21779	0.679167
ARIH2OS	20.7864	0.11806	0.322534	0.366038	0.714337	0.933122	28.9475	0.22093	0.610654	0.361792	0.717507	0.939444
ARL1	868.61	0.220664	0.132238	1.66869	0.0951793	0.438534	860.777	-0.16865	0.279465	-0.603475	0.546193	0.887358
ARL10	0.423539	-1.61883	2.57825	-0.627881	0.530082	NA	0.900851	-2.08166	2.86394	-0.726853	0.467316	NA
ARL11	5.03679	-0.552248	0.535473	-1.03133	0.302387	0.718631	9.97115	0.263292	0.814951	0.323077	0.746637	0.945185
ARL13A	2.43293	-0.617211	0.753049	-0.819616	0.412435	0.794995	3.14757	0.628884	1.56988	0.400595	0.688718	NA
ARL13B	150.895	-0.124336	0.226905	-0.547963	0.583717	0.88174	126.918	0.318094	0.424813	0.748786	0.453986	0.846422
ARL14	0.0847437	-1.13794	4.24705	-0.267936	0.788748	NA	0	NA	NA	NA	NA	NA
ARL14EP	81.9623	0.0965904	0.26352	0.366539	0.713963	0.933105	118.617	0.0752554	0.356138	0.21131	0.832646	0.964677
ARL14EPL	1.48053	2.3595	1.09617	2.15249	0.0313586	NA	2.0991	-0.0249486	1.71688	-0.0145314	0.988406	NA
ARL15	25.5368	0.540156	0.403374	1.33909	0.18054	0.582265	33.9144	0.603043	0.509265	1.18414	0.236356	0.69693
ARL16	824.037	-0.0377468	0.157057	-0.240338	0.810069	0.957807	1337.17	0.38893	0.307174	1.26616	0.205457	0.667312
ARL17A	537.989	-0.443638	0.241477	-1.83719	0.0661821	0.362291	544.867	0.384128	0.385587	0.996216	0.319145	0.765642
ARL17B	6.48089	-0.296669	0.498786	-0.594782	0.551989	0.868361	8.26623	-0.22384	1.11043	-0.20158	0.840245	0.966702
ARL2	336.207	0.299425	0.279496	1.0713	0.284034	0.705625	765.413	0.320432	0.500087	0.640753	0.521683	0.878022
ARL2-SNX15	0	NA	NA	NA	NA	NA	0	NA	NA	NA	NA	NA
ARL2BP	973.907	0.428173	0.123778	3.4592	0.000541785	0.0142529	1457.8	-0.0704135	0.305347	-0.230601	0.817625	0.960999
ARL3	314.681	0.03554	0.132664	0.267894	0.788781	0.953846	560.087	-0.179972	0.29178	-0.616808	0.537361	0.884018
ARL4A	245.925	0.591276	0.197622	2.99195	0.00277199	0.0488231	380.495	0.661091	0.284486	2.32381	0.0201357	0.201295
ARL4C	4668.85	0.320976	0.0963665	3.33079	0.000866009	0.0204822	4707.79	0.261772	0.312449	0.837807	0.402139	0.81946
ARL4D	162.351	0.981682	0.230609	4.25691	2.07269e-05	0.00100714	151.687	-0.00411947	0.470881	-0.00874843	0.99302	0.99859
ARL5A	120.958	0.120138	0.230069	0.522183	0.601543	0.88955	207.368	-0.0597982	0.387117	-0.15447	0.877239	0.977806
ARL5B	53.074	-0.201774	0.29649	-0.680543	0.496161	0.840466	72.5876	0.420285	0.470158	0.893924	0.371363	0.799532
ARL5C	0	NA	NA	NA	NA	NA	0	NA	NA	NA	NA	NA
ARL6	52.3381	-0.0165976	0.21922	-0.0757122	0.939648	0.98789	71.6442	0.273705	0.403179	0.678866	0.497223	0.866722
ARL6IP1	3414.59	0.34975	0.164443	2.12688	0.0334301	0.251524	2906.51	-0.652365	0.266482	-2.44806	0.0143627	0.160488
ARL6IP4	750.458	0.109627	0.20966	0.522882	0.601056	0.88955	1252.17	-0.231406	0.395199	-0.585542	0.558183	0.892087
ARL6IP5	1498.16	0.402886	0.217084	1.8559	0.0634675	0.354652	930.256	-0.349798	0.289955	-1.20639	0.227668	0.690433
ARL6IP6	129.656	-0.187684	0.177775	-1.05574	0.291088	0.711822	132.368	-0.983089	0.364826	-2.69468	0.00704557	0.0998904
ARL8A	621.193	0.0542695	0.176992	0.306621	0.759132	0.947067	822.581	-0.37618	0.316629	-1.18808	0.234803	0.696503
ARL8B	398.875	0.15912	0.200014	0.795546	0.426296	0.803462	273.141	-0.17504	0.339876	-0.515013	0.606544	0.907404
ARL9	0.354292	-1.07572	1.91076	-0.56298	0.573448	NA	5.66785	0.704683	1.1944	0.589991	0.555197	0.891483
ARMC1	380.607	0.139268	0.205403	0.678021	0.497758	0.841177	359.04	-0.139881	0.377222	-0.370818	0.710773	0.937602
ARMC10	607.866	0.158661	0.154978	1.02376	0.305947	0.723527	885.251	-0.205175	0.284669	-0.720749	0.471064	0.856148
ARMC12	4.61007	0.660427	0.619799	1.06555	0.286627	0.708039	10.193	-0.250946	0.761454	-0.329562	0.741731	0.943477
ARMC2	94.4102	-0.0980662	0.213483	-0.459363	0.645974	0.91015	98.6206	0.526161	0.375033	1.40297	0.160625	0.602147
ARMC2-AS1	1.60324	0.39804	0.838493	0.474709	0.634994	NA	2.40964	-0.374638	1.51888	-0.246655	0.805176	NA
ARMC3	0	NA	NA	NA	NA	NA	0	NA	NA	NA	NA	NA
ARMC4	5.04434	-0.448918	0.54706	-0.820601	0.411873	0.794554	4.88442	2.61901	1.27935	2.04713	0.0406449	0.30838
ARMC5	164.267	-0.353542	0.210034	-1.68326	0.0923248	0.431762	230.067	0.24528	0.345278	0.710384	0.477466	0.859489
ARMC6	274.186	-0.308958	0.231222	-1.33619	0.181486	0.5839	269.586	-0.687108	0.367646	-1.86894	0.0616315	0.387224
ARMC7	211.034	0.0273767	0.188226	0.145446	0.884359	0.976181	379.417	0.195501	0.36007	0.542952	0.587163	0.900991
ARMC8	366.397	-0.0581095	0.132455	-0.438712	0.66087	0.913966	468.226	0.178604	0.295422	0.604572	0.545463	0.887257
ARMC9	323.625	-0.0326543	0.112231	-0.290955	0.771086	0.950522	502.826	0.46423	0.272465	1.70382	0.0884151	0.466613
ARMCX1	0.053513	-1.13794	4.24705	-0.267936	0.788748	NA	0	NA	NA	NA	NA	NA
ARMCX2	0.522612	-2.312	2.04051	-1.13305	0.257194	NA	2.2649	2.9703	2.53937	1.1697	0.242123	NA
ARMCX3	274.441	0.10851	0.195853	0.554039	0.579552	0.880197	276.56	0.314677	0.326718	0.963147	0.335474	0.777854
ARMCX4	1.55469	-1.93096	1.02118	-1.89092	0.058635	NA	1.43043	0.759813	2.10456	0.361032	0.718075	NA
ARMCX5	112.537	-0.0282069	0.193425	-0.145829	0.884056	0.976173	145.654	0.323975	0.30848	1.05023	0.293612	0.746898
ARMCX5-GPRASP2	54.8306	0.215903	0.421365	0.51239	0.608378	0.892653	85.7736	0.194688	0.408262	0.476871	0.633454	0.915946
ARMCX6	665.754	0.21638	0.133062	1.62617	0.103914	0.455738	1054.08	0.0192296	0.388367	0.049514	0.96051	0.994283
ARMS2	4.3273	0.305746	0.740009	0.413165	0.679486	0.920142	6.51614	-0.0547694	1.02441	-0.0534641	0.957362	0.993836
ARMT1	191.544	0.0322052	0.255029	0.126281	0.89951	0.980967	220.354	0.265873	0.391575	0.678984	0.497148	0.866722
ARNT	767.331	0.0310417	0.126017	0.246328	0.805428	0.957763	1035.62	0.318293	0.299903	1.06132	0.288546	0.74111
ARNT2	179.082	-0.457103	0.197603	-2.31325	0.0207091	0.195395	159.583	-0.130544	0.580111	-0.225033	0.821954	0.962459
ARNTL	111.279	0.00640486	0.166536	0.0384593	0.969321	0.994044	112.078	0.175975	0.394189	0.446424	0.655291	0.923717
ARNTL2	221.294	-0.318755	0.16109	-1.97873	0.0478461	0.305081	248.913	-1.21447	0.349362	-3.47625	0.000508485	0.0129448
ARNTL2-AS1	0.0774862	0.360419	4.22331	0.0853405	0.931991	NA	0.613755	-0.220394	3.16309	-0.0696768	0.944451	NA
ARPC1A	2376.46	0.0164036	0.184585	0.0888677	0.929187	0.986945	3076.61	-0.395397	0.266287	-1.48486	0.137582	0.564805
ARPC1B	4476.4	0.207398	0.254514	0.814879	0.415141	0.79658	6538.36	-0.293979	0.435802	-0.67457	0.499949	0.867853
ARPC2	1863.8	0.358542	0.202926	1.76687	0.0772506	0.394393	3002.91	-0.556639	0.315922	-1.76195	0.0780774	0.440471
ARPC3	4107.48	0.333808	0.127903	2.60986	0.00905798	0.11406	4999.35	-0.249791	0.308444	-0.809841	0.418031	0.829663
ARPC4	1459.95	0.0867912	0.215011	0.40366	0.686463	0.922355	1989.75	-0.648368	0.378211	-1.7143	0.086473	0.461475
ARPC4-TTLL3	294.772	0.0279828	0.490291	0.0570739	0.954486	0.990852	261.514	0.27089	0.730781	0.370686	0.710871	0.937655
ARPC5	2898.02	0.0178101	0.20894	0.0852404	0.93207	0.987186	2414.58	-0.497599	0.334957	-1.48556	0.137395	0.564609
ARPC5L	265.383	-0.0900546	0.206961	-0.435128	0.663469	0.915573	254.704	-0.566546	0.372479	-1.52102	0.128256	0.550382
ARPIN	387.343	-0.159303	0.145609	-1.09405	0.273932	0.697003	283.808	0.0377403	0.382156	0.0987564	0.921332	0.986691
ARPP19	1667.78	-0.0199001	0.160575	-0.12393	0.90137	0.981903	2174.56	-0.332304	0.302791	-1.09747	0.272436	0.729289
ARPP21	64.3826	-0.631323	0.331203	-1.90615	0.0566309	0.334443	41.1281	1.65054	0.637751	2.58807	0.00965155	0.124616
ARR3	3.42193	1.27037	0.720885	1.76224	0.0780295	0.396776	5.30035	0.61719	1.0696	0.57703	0.563919	0.89341
ARRB1	197.347	-0.45213	0.198903	-2.27311	0.0230194	0.206574	211.33	0.515118	0.333195	1.546	0.122106	0.539284
ARRB2	194.463	-0.513674	0.186445	-2.75509	0.00586763	0.084737	538.59	-0.00824904	0.345128	-0.0239014	0.980931	0.9973
ARRDC1	304.265	0.119931	0.256988	0.466682	0.640728	0.908156	627.994	0.0964054	0.331919	0.290448	0.771473	0.952711
ARRDC1-AS1	335.939	0.372607	0.192161	1.93903	0.0524975	0.321822	266.728	0.0861848	0.300508	0.286797	0.774268	0.952739
ARRDC2	132.548	-0.18419	0.203067	-0.907044	0.364384	0.768595	226.978	-0.113479	0.391849	-0.289599	0.772123	0.952739
ARRDC3	923.539	-0.890322	0.179005	-4.97373	6.56772e-07	5.50788e-05	971.822	-1.79791	0.353795	-5.08177	3.73926e-07	2.21767e-05
ARRDC3-AS1	48.6196	-0.243179	0.33911	-0.717109	0.473307	0.828492	107.548	0.648422	0.49704	1.30457	0.19204	0.65144
ARRDC4	1313.91	0.835589	0.183331	4.55781	5.16893e-06	0.000310531	979.427	-0.120269	0.409956	-0.293371	0.769238	0.952214
ARRDC5	0.547983	-2.82989	2.04872	-1.3813	0.167187	NA	0.299232	-0.598707	4.05985	-0.14747	0.882761	NA
ARSA	1289.98	0.174357	0.226166	0.770927	0.44075	0.810475	1341.71	0.49158	0.44954	1.09352	0.274166	0.729863
ARSB	576.682	-0.0384734	0.165877	-0.231939	0.816585	0.959811	541.84	-0.0653812	0.307883	-0.212358	0.831828	0.964483
ARSD	1023.98	0.171023	0.101963	1.6773	0.0934843	0.43469	2073.83	0.78737	0.25703	3.06333	0.00218885	0.0424937
ARSE	241.596	-0.429068	0.167271	-2.56511	0.0103144	0.125021	598.647	-0.1065	0.365908	-0.291057	0.771008	0.952628
ARSF	4.39618	0.468291	0.569015	0.822984	0.410517	0.794062	1.52838	2.15891	2.07868	1.0386	0.298992	NA
ARSG	49.1937	-0.456588	0.223375	-2.04404	0.0409492	0.282355	56.8218	-0.582754	0.444074	-1.31229	0.189422	0.648728
ARSH	0.0310608	-0.483592	4.24291	-0.113976	0.909256	NA	0	NA	NA	NA	NA	NA
ARSI	0	NA	NA	NA	NA	NA	0	NA	NA	NA	NA	NA
ARSJ	201.172	-0.206694	0.26486	-0.78039	0.435162	0.807778	265.843	1.43417	0.488946	2.93319	0.00335494	0.0583457
ARSK	50.6132	-0.109549	0.284171	-0.385503	0.699864	0.928339	47.4939	-0.170644	0.529704	-0.322149	0.74734	0.94519
ART1	0.035093	-1.61883	4.24705	-0.381165	0.70308	NA	0	NA	NA	NA	NA	NA
ART3	0	NA	NA	NA	NA	NA	0	NA	NA	NA	NA	NA
ART4	0.279371	-0.205032	2.82226	-0.0726484	0.942086	NA	0.574533	0.47039	3.702	0.127064	0.89889	NA
ART5	0	NA	NA	NA	NA	NA	0	NA	NA	NA	NA	NA
ARTN	93.0217	-0.868052	0.397233	-2.18525	0.0288708	0.234501	38.749	-2.19404	0.542739	-4.04253	5.2877e-05	0.00189121
ARV1	290.456	0.28298	0.152493	1.8557	0.0634968	0.354652	311.617	0.00485629	0.318583	0.0152434	0.987838	0.998275
ARVCF	49.9634	-0.451269	0.266885	-1.69087	0.0908609	0.429135	88.9209	0.544133	0.436991	1.24518	0.213065	0.675764
ARX	0.324001	-3.78563	3.92403	-0.96473	0.33468	NA	4.9838	-0.572514	1.38674	-0.412849	0.679717	0.928513
AS3MT	28.8515	-0.899294	1.19506	-0.752509	0.451745	0.815323	159.151	0.327151	0.363137	0.900903	0.36764	0.797914
ASAH1	1125.25	0.0600685	0.227034	0.264579	0.791334	0.954678	1316.32	0.613367	0.270412	2.26827	0.0233126	0.218457
ASAH2	0.19821	1.15668	3.43379	0.336853	0.736228	NA	1.08905	1.11079	2.3696	0.468767	0.639236	NA
ASAH2B	4.32192	-0.284569	0.819704	-0.34716	0.728471	0.937962	5.9557	-0.279762	0.952379	-0.29375	0.768949	0.952214
ASAP1	2358.22	-0.080782	0.155516	-0.519446	0.603449	0.890137	2106.74	0.221108	0.356383	0.620423	0.53498	0.883231
ASAP1-IT1	4.04295	-1.09458	0.769234	-1.42294	0.154752	0.544961	3.33838	0.481646	1.2633	0.381259	0.703011	0.936014
ASAP1-IT2	25.7068	-0.0338551	0.401002	-0.0844262	0.932718	0.987186	34.9943	1.35559	0.577796	2.34614	0.0189688	0.192917
ASAP2	576.006	-0.198058	0.183599	-1.07875	0.280698	0.703384	850.032	0.384336	0.383734	1.00157	0.316551	0.76475
ASAP3	177.643	0.405026	0.25211	1.60654	0.108155	0.463628	250.878	1.0036	0.439202	2.28506	0.0223095	0.213862
ASB1	381.617	-0.110383	0.148573	-0.742953	0.45751	0.818731	525.122	-0.304426	0.325038	-0.936585	0.348972	0.786222
ASB10	0.0546791	-1.61881	4.24705	-0.381161	0.703083	NA	0	NA	NA	NA	NA	NA
ASB11	3.19749	-0.856035	0.981892	-0.871821	0.383306	0.777105	4.92795	1.74121	1.27649	1.36406	0.172549	0.623414
ASB12	0.448694	1.22243	2.35062	0.520047	0.603031	NA	0.0911921	-1.56049	4.05985	-0.384371	0.700703	NA
ASB13	135.244	-0.175568	0.181087	-0.969525	0.332283	0.744764	375.167	0.153355	0.355179	0.431768	0.66591	0.926155
ASB14	4.15967	-0.136335	0.589397	-0.231314	0.817071	0.959811	4.45476	-0.763051	1.18698	-0.642853	0.52032	0.877935
ASB15	0.0177313	-1.13793	4.24705	-0.267935	0.788749	NA	0.412242	-2.75533	4.0166	-0.685985	0.492722	NA
ASB16	9.22546	0.040016	0.513332	0.0779535	0.937865	0.987412	15.8654	0.708005	0.640784	1.10491	0.269201	0.725635
ASB16-AS1	215.548	0.237689	0.195602	1.21517	0.224301	0.642241	270.466	0.0183369	0.340301	0.0538844	0.957027	0.993836
ASB17	1.1241	0.111507	1.58819	0.0702099	0.944027	NA	1.23075	2.4169	2.18538	1.10594	0.268753	NA
ASB18	0	NA	NA	NA	NA	NA	0	NA	NA	NA	NA	NA
ASB2	0.0454466	-1.13794	4.24705	-0.267936	0.788748	NA	0.302154	0.164433	4.01875	0.0409163	0.967363	NA
ASB3	82.687	0.170647	0.662147	0.257718	0.796625	0.955477	121.297	-0.312468	0.513029	-0.609065	0.542481	0.886219
ASB4	12.0635	0.555777	0.383855	1.44788	0.14765	0.53527	16.9915	0.748575	0.682254	1.09721	0.27255	0.729289
ASB5	0.453065	0.145376	1.6861	0.0862202	0.931291	NA	0.379057	-1.43975	4.0318	-0.357099	0.721018	NA
ASB6	577.57	-0.0259702	0.175342	-0.148112	0.882254	0.975577	646.557	-0.187238	0.312746	-0.59869	0.54938	0.888394
ASB7	163.372	0.0516039	0.166518	0.3099	0.756637	0.94644	189.352	0.0264927	0.33408	0.0793005	0.936794	0.988954
ASB8	168.657	0.0652695	0.157804	0.413611	0.679159	0.920142	293.039	0.279883	0.289552	0.966605	0.333741	0.776939
ASB9	47.7387	0.632856	0.271154	2.33394	0.019599	0.188472	117.648	0.844119	0.422287	1.99892	0.0456168	0.328723
ASB9P1	1.6532	-1.31001	1.18695	-1.10368	0.269733	NA	1.31779	-0.763817	1.9633	-0.389048	0.69724	NA
ASCC1	562.859	0.0587774	0.155291	0.378498	0.705061	0.929922	794.522	-0.179023	0.281647	-0.635628	0.525019	0.879825
ASCC2	630.317	0.227012	0.215614	1.05286	0.292403	0.712558	974.904	-0.213559	0.481342	-0.443674	0.657278	0.924413
ASCC3	437.266	0.00854646	0.193527	0.0441616	0.964776	0.9932	355.043	-0.066842	0.329595	-0.2028	0.839291	0.966491
ASCL1	0	NA	NA	NA	NA	NA	0	NA	NA	NA	NA	NA
ASCL2	0	NA	NA	NA	NA	NA	0	NA	NA	NA	NA	NA
ASCL3	0	NA	NA	NA	NA	NA	0.0911921	-1.56049	4.05985	-0.384371	0.700703	NA
ASCL4	0	NA	NA	NA	NA	NA	0	NA	NA	NA	NA	NA
ASCL5	1.29474	0.398957	1.1075	0.360233	0.718673	NA	1.97406	-0.0893312	1.62226	-0.0550659	0.956086	NA
ASF1A	131.101	0.191498	0.241448	0.793123	0.427706	0.803792	112.679	0.326155	0.39027	0.835718	0.403314	0.820764
ASF1B	635.4	-0.992582	0.226565	-4.38101	1.18133e-05	0.00063161	778.628	-4.521	0.337279	-13.4043	5.70399e-41	3.07844e-37
ASGR1	3.48564	0.270444	0.705488	0.383343	0.701465	0.929045	4.17876	-0.108054	1.25941	-0.0857975	0.931627	0.988389
ASGR2	0.0142256	-1.13793	4.24705	-0.267935	0.788749	NA	0	NA	NA	NA	NA	NA
ASH1L	1290.99	-0.0998193	0.218446	-0.456951	0.647706	0.910801	1881.92	0.694807	0.381431	1.82158	0.0685186	0.410124
ASH1L-AS1	28.2451	-0.0702991	0.283781	-0.247723	0.804349	0.957693	44.5359	0.131281	0.488995	0.268472	0.788336	0.955859
ASH2L	333.092	0.0663824	0.13834	0.47985	0.631334	0.903289	337.584	-0.399482	0.320824	-1.24517	0.213067	0.675764
ASIC1	1.4209	0.574689	1.07424	0.534974	0.592668	NA	2.09667	1.17489	1.85408	0.633679	0.52629	NA
ASIC2	0.0538825	-0.0372416	4.23439	-0.00879503	0.992983	NA	0	NA	NA	NA	NA	NA
ASIC3	80.401	0.12426	0.409732	0.303271	0.761683	0.948419	162.667	0.0808362	0.404835	0.199677	0.841733	0.966955
ASIC4	0.480446	-0.354842	1.95741	-0.181282	0.856146	NA	0.189229	-0.598707	4.05985	-0.14747	0.882761	NA
ASIC5	1.4609	-0.650113	1.10268	-0.589573	0.555477	NA	0.721388	-0.233797	3.51155	-0.0665796	0.946916	NA
ASIP	1.10431	0.264421	1.25287	0.211053	0.832846	NA	2.2582	0.313294	2.21261	0.141595	0.8874	NA
ASL	422.227	0.0750403	0.179429	0.418218	0.675788	0.918784	556.551	0.322724	0.467512	0.690302	0.490004	0.864731
ASMT	24.5418	-0.21809	0.491497	-0.443727	0.65724	0.913241	28.1227	0.850187	0.540155	1.57397	0.115495	0.529132
ASMTL	242.581	-0.427991	0.241503	-1.7722	0.076362	0.391551	401.867	-0.374072	0.450648	-0.830075	0.406496	0.823374
ASMTL-AS1	92.4772	-0.0743533	0.249755	-0.297704	0.765929	0.949226	155.076	0.520195	0.402458	1.29255	0.196168	0.657103
ASNA1	1082.73	0.146006	0.180114	0.810635	0.417575	0.798107	1403.4	-0.297609	0.325518	-0.914264	0.360578	0.793752
ASNS	311.704	-0.0440581	0.168563	-0.261374	0.793804	0.95482	781.493	-0.482195	0.360456	-1.33774	0.180983	0.637425
ASNSD1	122.08	0.0898932	0.226247	0.397324	0.691129	0.924002	139.913	-0.127047	0.365297	-0.34779	0.727998	0.941591
ASPA	0	NA	NA	NA	NA	NA	0.273576	-2.40154	4.0318	-0.595648	0.55141	NA
ASPDH	0.635713	-1.91857	1.86546	-1.02847	0.303728	NA	1.50908	-0.00493298	1.92504	-0.00256253	0.997955	NA
ASPG	0	NA	NA	NA	NA	NA	0	NA	NA	NA	NA	NA
ASPH	2578.32	0.109742	0.216838	0.506103	0.612785	0.894338	2205.99	-0.161189	0.320696	-0.502623	0.615229	0.910089
ASPHD1	322.212	0.060365	0.32167	0.187661	0.851142	0.969157	286.648	-0.540365	0.530773	-1.01807	0.308644	0.758611
ASPHD2	167.896	-0.361374	0.236309	-1.52924	0.126204	0.498449	341.86	-0.937648	0.508156	-1.8452	0.0650087	0.398185
ASPM	394.103	0.169356	0.225626	0.750603	0.452892	0.816213	280.19	-3.62089	0.333728	-10.8498	1.99855e-27	1.7977e-24
ASPN	1.62706	-0.531779	1.35207	-0.393308	0.694092	NA	0.604307	0.565366	3.6369	0.155453	0.876464	NA
ASPRV1	4.45979	0.155455	0.629093	0.247109	0.804824	0.957693	8.89879	0.981216	0.873479	1.12334	0.261292	0.719923
ASPSCR1	289.697	0.202769	0.26524	0.764473	0.444586	0.8125	430.72	0.24054	0.533325	0.45102	0.651975	0.922634
ASRGL1	2.51624	-0.0209813	0.821581	-0.0255378	0.979626	0.99723	6.75607	-1.62118	1.49367	-1.08537	0.27776	0.733999
ASS1	4145.22	0.396081	0.196218	2.01858	0.0435311	0.290812	5524.98	-0.0274698	0.427932	-0.0641919	0.948817	0.990431
ASTE1	96.9429	-0.0490999	0.179546	-0.273467	0.784494	0.952581	99.2938	-0.266736	0.373898	-0.713391	0.475604	0.85904
ASTL	0	NA	NA	NA	NA	NA	0	NA	NA	NA	NA	NA
ASTN1	0.0993602	-1.61883	4.24705	-0.381167	0.70308	NA	0	NA	NA	NA	NA	NA
ASTN2	58.3568	-0.414182	0.343663	-1.2052	0.228127	0.647353	68.0361	1.29715	0.528558	2.45412	0.0141228	0.158793
ASTN2-AS1	0.0243563	-1.13793	4.24705	-0.267935	0.788749	NA	0	NA	NA	NA	NA	NA
ASUN	118.744	-0.0358179	0.20077	-0.178403	0.858406	0.970687	114.368	-0.454932	0.377206	-1.20606	0.227795	0.690439
ASXL1	1528.74	-0.0616207	0.154769	-0.398146	0.690523	0.923715	1799.6	-0.0437105	0.257971	-0.16944	0.865451	0.975055
ASXL2	408.743	-0.109644	0.311746	-0.35171	0.725056	0.936125	964.915	0.931939	0.483757	1.92646	0.054047	0.36041
ASXL3	0.0414347	-2.0997	4.24705	-0.494391	0.62103	NA	0	NA	NA	NA	NA	NA
ASZ1	0	NA	NA	NA	NA	NA	0	NA	NA	NA	NA	NA
ATAD1	232.576	-0.155519	0.211622	-0.73489	0.462407	0.821443	325.72	0.154013	0.2975	0.51769	0.604675	0.907201
ATAD2	444.979	-1.19217	0.213327	-5.58848	2.29071e-08	2.86703e-06	355.417	-2.16908	0.401548	-5.40181	6.5973e-08	4.4507e-06
ATAD2B	88.0103	-0.00608998	0.242184	-0.0251461	0.979938	0.997328	114.637	1.09635	0.399657	2.74323	0.0060838	0.0896295
ATAD3A	217.123	0.0245352	0.224747	0.109168	0.913069	0.984998	385.46	-0.587414	0.458242	-1.28189	0.199882	0.661828
ATAD3B	134.85	0.076482	0.276579	0.276528	0.782142	0.952236	171.821	-0.291345	0.481895	-0.604581	0.545457	0.887257
ATAD3C	24.0606	-0.158607	0.324033	-0.489479	0.624503	0.900275	76.4025	0.340666	0.449974	0.757079	0.449003	0.844284
ATAD5	47.9417	-0.926374	0.282986	-3.27357	0.00106199	0.0240016	55.1074	-0.716782	0.430921	-1.66337	0.0962375	0.485304
ATAT1	305.698	0.199716	0.167274	1.19395	0.232498	0.653867	474.527	0.313923	0.318247	0.986414	0.32393	0.768536
ATCAY	22.5712	-0.397441	0.436513	-0.91049	0.362564	0.76676	30.4292	0.340833	0.548871	0.62097	0.534619	0.883231
ATE1	278.407	-0.127526	0.234131	-0.544679	0.585975	0.882397	406.886	0.372157	0.388314	0.958393	0.337864	0.77992
ATE1-AS1	3.08978	-0.428054	0.701895	-0.609854	0.541959	0.864176	1.9974	0.126798	1.62411	0.0780724	0.93777	NA
ATF1	106.028	-0.0138777	0.273266	-0.0507846	0.959497	0.991683	112.741	-0.040691	0.44541	-0.0913562	0.92721	0.987761
ATF2	298.838	0.153215	0.214934	0.712846	0.475941	0.829913	393.751	0.540079	0.428395	1.2607	0.207415	0.670429
ATF3	90.0826	1.49298	0.360012	4.14702	3.36833e-05	0.00154578	98.5246	-1.7778	0.430322	-4.13134	3.60662e-05	0.00137077
ATF4	3915.34	-0.0325699	0.156516	-0.208094	0.835156	0.965314	6308.15	-0.675274	0.384401	-1.75669	0.0789704	0.443808
ATF5	255.255	-0.136725	0.172601	-0.792142	0.428278	0.8045	575.58	-0.791665	0.395371	-2.00234	0.0452486	0.327441
ATF6	930.186	-0.00786141	0.200265	-0.0392551	0.968687	0.993785	1289.49	0.406166	0.288381	1.40844	0.159002	0.599181
ATF6B	1343.3	0.0333552	0.140448	0.237492	0.812275	0.958748	1543.69	-0.159781	0.292572	-0.546125	0.58498	0.900239
ATF7	904.754	-0.102969	0.2	-0.514845	0.606661	0.892013	1408.94	0.699234	0.361391	1.93484	0.0530096	0.356873
ATF7IP	1062.5	0.315292	0.202152	1.55968	0.118835	0.484963	1647.69	0.89783	0.365042	2.45953	0.0139121	0.157628
ATF7IP2	1.5455	-0.609653	1.03823	-0.587204	0.557067	NA	1.80657	0.241217	1.68306	0.14332	0.886037	NA
ATG10	53.3866	0.477405	0.220474	2.16536	0.0303599	0.241142	51.0973	0.531514	0.435873	1.21942	0.222684	0.684799
ATG101	235.284	0.250875	0.29913	0.838683	0.401647	0.788471	240.407	-0.139399	0.593525	-0.234866	0.814313	0.960492
ATG12	536.211	0.102892	0.126048	0.816295	0.414332	0.79595	641.972	-0.258633	0.329083	-0.785919	0.431915	0.835238
ATG13	963.149	0.33476	0.15263	2.19327	0.0282877	0.231931	1719.04	0.222033	0.323348	0.68667	0.492291	0.865134
ATG14	167.888	-0.0723667	0.187548	-0.385856	0.699603	0.928222	213.903	0.602186	0.322949	1.86465	0.0622304	0.389024
ATG16L1	308.584	0.105408	0.136594	0.771687	0.4403	0.810475	327.065	0.0706177	0.290377	0.243193	0.807856	0.959037
ATG16L2	160.81	-0.491892	0.26051	-1.88819	0.0590006	0.34106	136.277	0.168545	0.390429	0.431691	0.665966	0.926155
ATG2A	310.27	0.0830415	0.158614	0.523543	0.600597	0.889428	534.372	0.217379	0.323397	0.672176	0.501472	0.868377
ATG2B	485.392	0.00980899	0.177166	0.055366	0.955847	0.991122	560.199	0.626687	0.470012	1.33334	0.182419	0.640314
ATG3	392.632	0.0632529	0.155688	0.40628	0.684537	0.921623	429.668	-0.147691	0.286208	-0.516027	0.605835	0.907404
ATG4A	98.9017	0.273912	0.191813	1.42802	0.153287	0.543796	117.64	0.423761	0.400614	1.05778	0.290157	0.742521
ATG4B	793.171	0.229299	0.181942	1.26028	0.207567	0.620048	1533.01	0.0539378	0.421602	0.127935	0.8982	0.981285
ATG4C	54.4588	-0.0284241	0.197261	-0.144094	0.885426	0.976697	45.7071	0.0677012	0.453544	0.149272	0.881339	0.978239
ATG4D	145.508	-0.393066	0.234335	-1.67737	0.0934708	0.43469	249.02	-0.004303	0.40319	-0.0106724	0.991485	0.998453
ATG5	205.861	0.398861	0.217873	1.8307	0.0671447	0.364992	237.782	-0.0708266	0.326403	-0.216991	0.828215	0.964228
ATG7	457.557	0.0811606	0.118456	0.685156	0.493246	0.838969	455.551	-0.622694	0.354845	-1.75483	0.0792878	0.444204
ATG9A	726.952	0.0781416	0.177144	0.441119	0.659127	0.91362	1121.43	0.189086	0.271395	0.696717	0.48598	0.863655
ATG9B	16.7061	0.16844	0.484886	0.34738	0.728306	0.937962	4.8999	1.20701	1.19702	1.00835	0.313288	0.762269
ATHL1	548.073	-0.116932	0.302796	-0.386175	0.699367	0.928154	567.468	-0.238264	0.475602	-0.500974	0.61639	0.910089
ATIC	1039.63	0.00732332	0.144447	0.0506989	0.959565	0.991683	2162.54	-0.269264	0.30209	-0.891336	0.372749	0.800615
ATL1	0	NA	NA	NA	NA	NA	0	NA	NA	NA	NA	NA
ATL2	313.65	0.138005	0.190151	0.725762	0.467985	0.825141	358.868	-0.0845094	0.280716	-0.30105	0.763376	0.950489
ATL3	1504.04	0.0200535	0.15744	0.127372	0.898646	0.980681	1393.19	-0.0995969	0.353893	-0.281432	0.778379	0.952903
ATM	862.415	0.055029	0.194667	0.282682	0.77742	0.951963	705.29	0.289858	0.400156	0.724361	0.468844	0.854849
ATMIN	528.245	0.329538	0.173757	1.89655	0.0578879	0.337102	817.05	0.672033	0.303236	2.21621	0.0266774	0.237359
ATN1	1591.4	-0.107068	0.221605	-0.483146	0.628992	0.902009	3621.01	-0.133571	0.36127	-0.369726	0.711587	0.937703
ATOH1	0	NA	NA	NA	NA	NA	0	NA	NA	NA	NA	NA
ATOH7	0.280356	1.25947	2.783	0.452559	0.650866	NA	5.31886	0.726993	1.07689	0.675086	0.499621	0.867853
ATOH8	0.0362592	-2.0997	4.24705	-0.494391	0.62103	NA	0.182384	-2.02796	4.04849	-0.500919	0.616428	NA
ATOX1	831.729	0.304632	0.207297	1.46955	0.141685	0.52532	2178.13	-0.0293642	0.430422	-0.0682219	0.945609	0.989152
ATP10A	153.566	0.119473	0.266673	0.448014	0.654143	0.913025	106.24	-0.349922	0.528289	-0.662368	0.507736	0.872316
ATP10B	1.84205	-0.177469	0.948914	-0.187023	0.851643	0.96931	0.666324	-0.581619	3.02116	-0.192515	0.847339	NA
ATP10D	304.466	0.0251326	0.184263	0.136395	0.891509	0.978152	363.706	0.57028	0.450697	1.26533	0.205754	0.667741
ATP11A	320.233	-0.623691	0.197729	-3.15428	0.00160894	0.0323768	666.129	0.153573	0.556578	0.275923	0.782607	0.953446
ATP11A-AS1	1.30157	-1.04322	1.24686	-0.836681	0.402772	NA	2.99781	2.0401	1.61407	1.26395	0.206249	NA
ATP11AUN	0	NA	NA	NA	NA	NA	0	NA	NA	NA	NA	NA
ATP11B	526.716	-0.267505	0.172008	-1.55519	0.1199	0.487061	597.561	-0.132339	0.38646	-0.34244	0.73202	0.941591
ATP11C	186.918	-0.0760021	0.24673	-0.308038	0.758054	0.946535	252.462	0.288177	0.426513	0.675657	0.499258	0.867446
ATP12A	0	NA	NA	NA	NA	NA	0.206121	-1.98288	4.04945	-0.489667	0.624369	NA
ATP13A1	715.734	0.138826	0.238467	0.582159	0.56046	0.871482	1302.61	-0.196651	0.409455	-0.480275	0.631032	0.914575
ATP13A2	652.605	-0.221168	0.250007	-0.884649	0.376346	0.774918	921.902	0.348233	0.436977	0.796914	0.425501	0.834256
ATP13A3	2205.31	-0.462163	0.190227	-2.42954	0.0151182	0.159494	1564.59	-0.220131	0.39991	-0.550451	0.58201	0.899475
ATP13A4	5.50423	-0.44481	0.498445	-0.892397	0.37218	0.771225	7.04791	-0.100614	1.089	-0.0923914	0.926387	0.987761
ATP13A4-AS1	0.0597599	-1.13794	4.24705	-0.267936	0.788748	NA	0.210962	1.00594	4.03959	0.24902	0.803345	NA
ATP13A5	0.0466128	-1.61881	4.24705	-0.381161	0.703083	NA	0	NA	NA	NA	NA	NA
ATP13A5-AS1	0.119862	-1.61883	4.24705	-0.381167	0.70308	NA	0	NA	NA	NA	NA	NA
ATP1A1	3280.45	-0.030828	0.174284	-0.176883	0.8596	0.970785	5049.48	0.182302	0.277776	0.656292	0.511636	0.873337
ATP1A1-AS1	27.1119	-0.0811055	0.266192	-0.304688	0.760604	0.947657	29.5393	0.582844	0.498441	1.16933	0.242269	0.703928
ATP1A2	0.794933	1.7315	1.62574	1.06505	0.286853	NA	1.24265	-1.05002	2.84577	-0.368974	0.712147	NA
ATP1A3	4.39089	-0.314054	0.491914	-0.638432	0.523192	0.855215	3.46875	-0.860884	1.47591	-0.583291	0.559697	0.892087
ATP1A4	0.261649	-2.09972	3.64263	-0.57643	0.564324	NA	0.0911921	-1.56049	4.05985	-0.384371	0.700703	NA
ATP1B1	8156.92	-0.837764	0.171802	-4.87634	1.08072e-06	8.20562e-05	10339.8	-1.51768	0.372314	-4.07634	4.57505e-05	0.00168351
ATP1B2	9.81645	-0.441342	0.521564	-0.84619	0.397447	0.785673	11.3289	0.639589	1.00578	0.635912	0.524834	0.879825
ATP1B3	1088.42	-0.00891871	0.177764	-0.0501716	0.959986	0.991683	1911.8	-0.0629565	0.307151	-0.204969	0.837596	0.966195
ATP1B4	5.40882	-0.203988	0.59984	-0.34007	0.733804	0.939569	5.69092	0.223658	1.27779	0.175035	0.861052	0.974289
ATP2A1	29.3004	0.134453	0.336594	0.399451	0.689561	0.923715	72.1058	0.567315	0.480432	1.18084	0.237665	0.698226
ATP2A1-AS1	66.7154	-0.560729	0.348121	-1.61073	0.107238	0.462218	28.8441	-1.19303	0.56086	-2.12715	0.0334075	0.273645
ATP2A2	1890.75	-0.313323	0.110393	-2.83825	0.00453621	0.0698889	2096.55	-0.362037	0.289737	-1.24954	0.211469	0.673738
ATP2A3	0.0142256	-1.13793	4.24705	-0.267935	0.788749	NA	0.20804	0.242798	4.08047	0.0595023	0.952552	NA
ATP2B1	188.993	0.020941	0.244616	0.0856078	0.931778	0.987186	160.509	0.717281	0.437068	1.64112	0.100773	0.495593
ATP2B2	4.48068	-0.26219	0.712517	-0.367977	0.71289	0.932381	82.9378	-5.53571	1.62481	-3.407	0.000656816	0.0161129
ATP2B2-IT2	0	NA	NA	NA	NA	NA	0	NA	NA	NA	NA	NA
ATP2B3	0.23736	0.884811	2.92953	0.302031	0.762628	NA	0	NA	NA	NA	NA	NA
ATP2B4	5471.88	0.282843	0.135691	2.08446	0.0371182	0.266274	4558.12	0.428582	0.30361	1.41162	0.158062	0.597575
ATP2C1	542.701	0.116713	0.164536	0.709346	0.47811	0.83104	393.706	-0.105754	0.305365	-0.346319	0.729103	0.941591
ATP2C2	3.93517	-0.598815	0.602393	-0.99406	0.320194	0.73429	4.5438	0.664442	1.24239	0.53481	0.592782	0.902721
ATP4A	0.0487926	-1.61883	4.24705	-0.381165	0.70308	NA	0	NA	NA	NA	NA	NA
ATP4B	0.535401	-2.42742	2.08236	-1.16571	0.243733	NA	5.41242	-0.139459	1.15546	-0.120696	0.903932	0.982517
ATP5A1	2893.2	0.212338	0.19263	1.10231	0.270325	0.693741	4106.87	-0.343899	0.34941	-0.984228	0.325003	0.76871
ATP5B	3832.94	0.098476	0.169788	0.579994	0.561919	0.871482	5236.28	-0.505432	0.327376	-1.54389	0.122615	0.54006
ATP5C1	3095.43	0.172004	0.153898	1.11765	0.263719	0.686666	4900.69	-0.144371	0.311585	-0.463343	0.643119	0.918997
ATP5D	938.534	0.12031	0.239569	0.502194	0.615531	0.895357	2030.04	-0.106762	0.378765	-0.281868	0.778045	0.952739
ATP5E	4905.9	0.367477	0.188841	1.94595	0.0516603	0.318582	5799.83	-0.117781	0.473641	-0.248672	0.803614	0.958831
ATP5EP2	2.94062	1.04193	1.04228	0.999661	0.317475	0.732542	2.61345	-0.265565	1.56977	-0.169175	0.865659	NA
ATP5F1	1601.58	0.188833	0.198444	0.951567	0.341317	0.752182	1779.41	-0.187452	0.282057	-0.664588	0.506314	0.871678
ATP5G1	827.929	0.213071	0.195595	1.08935	0.275999	0.699119	1783.42	-0.578677	0.385388	-1.50154	0.133215	0.558886
ATP5G2	1671.75	0.310529	0.177075	1.75366	0.0794893	0.39977	6128.32	-0.254643	0.353064	-0.721238	0.470763	0.856148
ATP5G3	716.861	0.0350815	0.139588	0.251322	0.801565	0.956701	1421.45	-0.0217824	0.356666	-0.0610723	0.951302	0.991302
ATP5H	1486.59	0.266014	0.157964	1.68402	0.0921778	0.43134	1441.51	-0.485806	0.328077	-1.48077	0.138668	0.56682
ATP5I	2010.04	0.373487	0.167159	2.23433	0.0254614	0.217221	5069.09	-0.275081	0.431853	-0.636978	0.524139	0.879778
ATP5J	429.495	0.357084	0.151969	2.34972	0.0187874	0.183671	639.511	-0.402387	0.372344	-1.08069	0.279836	0.735786
ATP5J2	798.218	0.192146	0.171837	1.11819	0.263488	0.686497	1445.23	-0.312285	0.479691	-0.651013	0.515038	0.875747
ATP5J2-PTCD1	211.696	0.744566	1.48077	0.502822	0.615089	0.895357	169.413	-0.97416	3.7263	-0.261428	0.793762	0.956653
ATP5L	875.094	0.130157	0.139985	0.929792	0.352479	0.759939	1042	-0.190071	0.333656	-0.569661	0.568907	0.895018
ATP5L2	5.65103	-0.510557	0.534991	-0.954329	0.339917	0.751576	11.38	0.269514	0.782905	0.344249	0.730659	0.941591
ATP5O	1587.46	0.0487264	0.158383	0.30765	0.758349	0.94661	3454.87	-0.209635	0.268573	-0.780551	0.435067	0.836698
ATP5S	41.3729	-0.0959126	0.193496	-0.495682	0.620119	0.897974	47.3017	0.68171	0.514874	1.32403	0.185492	0.643035
ATP5SL	431.676	0.112007	0.205269	0.54566	0.5853	0.882397	517.416	-0.502556	0.344133	-1.46036	0.144192	0.576307
ATP6AP1	5652.47	-0.119436	0.194686	-0.613482	0.539558	0.863178	5270	-0.56748	0.282198	-2.01093	0.0443326	0.324282
ATP6AP1L	35.8454	0.122504	0.274952	0.445548	0.655924	0.913127	56.2225	0.196476	0.400645	0.490399	0.623852	0.912546
ATP6AP2	2375.77	0.301239	0.199574	1.50941	0.131194	0.506653	1541.14	-0.149767	0.267556	-0.559759	0.575644	0.897373
ATP6V0A1	373.959	0.0148822	0.158891	0.0936632	0.925377	0.986338	761.325	0.174064	0.383762	0.453573	0.650136	0.92182
ATP6V0A2	398.689	-0.0269006	0.117667	-0.228616	0.819167	0.960219	384.368	0.191685	0.346795	0.552732	0.580447	0.898955
ATP6V0A4	0.4796	-0.589843	2.11947	-0.278297	0.780784	NA	2.26225	1.01738	1.85119	0.549584	0.582605	NA
ATP6V0B	1295.61	-0.128171	0.174608	-0.734047	0.46292	0.821781	1625.98	-0.0473033	0.391361	-0.120869	0.903795	0.982433
ATP6V0C	4026.53	0.0409968	0.226451	0.181041	0.856336	0.970208	7589.29	-0.22583	0.28851	-0.782746	0.433776	0.835721
ATP6V0CP3	0.0920936	-1.13794	4.24705	-0.267936	0.788748	NA	0.206121	-1.98288	4.04945	-0.489667	0.624369	NA
ATP6V0D1	1343.04	0.221606	0.204808	1.08202	0.279243	0.701653	2979.27	0.30578	0.370666	0.824948	0.409401	0.825481
ATP6V0D2	6.6275	-0.801899	0.590459	-1.3581	0.174433	0.574868	3.32948	0.970707	1.62396	0.597739	0.550014	0.888573
ATP6V0E1	1797.73	0.297767	0.153522	1.93957	0.0524318	0.321539	2045.47	-0.110963	0.454571	-0.244106	0.807149	0.958948
ATP6V0E2	375.367	-0.121877	0.18164	-0.67098	0.502233	0.844835	807.064	0.0166469	0.403582	0.0412479	0.967098	0.995029
ATP6V0E2-AS1	15.3809	0.103577	0.419297	0.247025	0.804889	0.957693	21.3109	0.716301	0.816647	0.877125	0.380419	0.80604
ATP6V1A	849.755	-0.0794562	0.206494	-0.384787	0.700395	0.928595	748.997	0.0879417	0.417862	0.210456	0.833311	0.964748
ATP6V1B1	0	NA	NA	NA	NA	NA	0.313521	1.35916	4.02265	0.337877	0.735456	NA
ATP6V1B1-AS1	2.01078	1.42229	1.0075	1.4117	0.158039	0.550536	3.44139	-2.35745	1.7839	-1.32151	0.186332	0.643949
ATP6V1B2	339.223	0.419059	0.135711	3.08786	0.002016	0.0384157	389.571	-0.0381546	0.367989	-0.103684	0.91742	0.985794
ATP6V1C1	959.199	0.151943	0.113625	1.33723	0.181148	0.583153	1171.35	0.228095	0.27892	0.817778	0.413484	0.827267
ATP6V1C2	50.5494	-0.126485	0.342985	-0.368777	0.712294	0.932375	38.831	-0.643319	0.623133	-1.03239	0.301888	0.753298
ATP6V1D	213.726	0.200673	0.191528	1.04775	0.294755	0.713684	228.155	-0.0952402	0.382099	-0.249255	0.803163	0.958662
ATP6V1E1	1124.04	0.268558	0.183916	1.46022	0.144229	0.529788	1353.62	-0.245079	0.337424	-0.726323	0.467641	0.853773
ATP6V1E2	31.8618	0.392634	0.253611	1.54817	0.12158	0.490628	45.8869	-0.00948635	0.615735	-0.0154066	0.987708	0.998275
ATP6V1F	969.414	0.257092	0.24975	1.0294	0.303291	0.719674	1979.77	-0.0045096	0.394627	-0.0114275	0.990882	0.998275
ATP6V1G1	617.485	0.219193	0.145396	1.50756	0.131668	0.50758	1018.76	-0.0529443	0.313789	-0.168726	0.866012	0.97514
ATP6V1G2	20.4509	0.205553	0.311171	0.660579	0.508882	0.848017	10.9674	1.01944	0.931245	1.0947	0.273647	0.729863
ATP6V1G2-DDX39B	3.10279	3.53535	4.17126	0.84755	0.396689	0.784874	10.0432	-0.674196	1.1331	-0.595	0.551844	0.889844
ATP6V1G3	0.0487127	-0.600693	4.24397	-0.14154	0.887443	NA	0	NA	NA	NA	NA	NA
ATP6V1H	909.227	0.0939051	0.119255	0.787432	0.431029	0.805904	1049.5	-0.260233	0.344497	-0.755398	0.45001	0.844284
ATP7A	219.798	0.0379345	0.199302	0.190336	0.849046	0.96895	242.486	0.41494	0.360551	1.15085	0.249795	0.709425
ATP7B	109.494	-0.0139051	0.150589	-0.092338	0.926429	0.986436	127.003	-0.00324585	0.454514	-0.00714136	0.994302	0.998975
ATP8A1	22.4103	-0.994813	0.466382	-2.13304	0.0329212	0.250065	40.1228	0.366329	0.596211	0.614429	0.538932	0.884525
ATP8A2	0.92473	-0.00276245	1.39072	-0.00198634	0.998415	NA	0.41608	1.75704	3.99679	0.439613	0.660217	NA
ATP8B1	41.5253	0.2997	0.309801	0.967395	0.333347	0.745273	42.356	0.323229	0.50843	0.63574	0.524946	0.879825
ATP8B2	307.179	0.472205	0.215466	2.19155	0.028412	0.232604	172.925	0.0638061	0.341603	0.186785	0.85183	0.970992
ATP8B3	308.948	0.0862098	0.206316	0.417854	0.676054	0.918784	361.532	-0.0707735	0.308633	-0.229313	0.818626	0.961664
ATP8B4	0.0544466	-1.13794	4.24705	-0.267936	0.788748	NA	0	NA	NA	NA	NA	NA
ATP8B5P	0.347143	-1.0019	1.99468	-0.502284	0.615468	NA	1.33222	-0.418814	2.08724	-0.200655	0.840969	NA
ATP9A	473.58	-0.22307	0.25965	-0.859119	0.390275	0.782164	810.654	0.842867	0.355341	2.372	0.0176922	0.18447
ATP9B	226.777	-0.0350013	0.146456	-0.238989	0.811114	0.958131	342.819	-0.109686	0.343346	-0.319462	0.749376	0.945712
ATPAF1	548.926	0.045473	0.161162	0.282157	0.777823	0.95209	737.792	-0.208056	0.265898	-0.782464	0.433942	0.835721
ATPAF2	93.141	0.243783	0.261031	0.933924	0.350343	0.758858	140.276	-0.182224	0.38394	-0.474616	0.635061	0.916089
ATPIF1	1445.67	0.0673066	0.117727	0.571716	0.567515	0.873622	2248.51	0.560491	0.300677	1.8641	0.0623076	0.389304
ATR	285.779	-0.19258	0.196686	-0.979125	0.327518	0.741833	367.07	0.218906	0.338003	0.647646	0.517214	0.876191
ATRAID	5659.98	0.349904	0.117578	2.97593	0.00292099	0.0506908	7230.23	-0.0406266	0.402298	-0.100986	0.919561	0.9866
ATRIP	96.622	-0.190012	0.180653	-1.0518	0.292889	0.712596	104.898	-0.852206	0.411153	-2.07272	0.038198	0.296445
ATRN	895.181	-0.0262907	0.149626	-0.175709	0.860522	0.970937	1289.94	0.27416	0.274354	0.999293	0.317653	0.765642
ATRNL1	12.1652	-0.771081	0.473396	-1.62883	0.103349	0.455007	5.45014	-0.0868811	1.19864	-0.0724829	0.942218	0.988964
ATRX	548.569	0.0369821	0.199316	0.185544	0.852802	0.969659	615.106	0.50725	0.329805	1.53803	0.124041	0.542797
ATXN1	436.762	-0.0456043	0.188927	-0.241386	0.809256	0.957807	513.185	0.52477	0.394728	1.32945	0.183701	0.641427
ATXN10	951.273	0.0621431	0.193425	0.321278	0.748	0.943871	1238.85	-0.158791	0.279844	-0.567426	0.570425	0.895846
ATXN1L	247.828	-0.271685	0.191714	-1.41714	0.156442	0.547348	333.97	0.482699	0.500248	0.964919	0.334585	0.777562
ATXN2	450.045	-0.0400293	0.129805	-0.30838	0.757793	0.946535	930.474	0.2091	0.367642	0.568761	0.569519	0.895424
ATXN2L	1873.22	-0.176134	0.19022	-0.92595	0.354472	0.761737	2640.61	-0.0775582	0.388746	-0.199509	0.841865	0.966955
ATXN3	103.666	-0.0507484	0.217163	-0.233688	0.815228	0.959593	131.057	0.248813	0.401155	0.620241	0.535099	0.883231
ATXN3L	0	NA	NA	NA	NA	NA	0	NA	NA	NA	NA	NA
ATXN7	292.566	-0.203294	0.267326	-0.760473	0.446972	0.814224	326.197	0.0950892	0.51785	0.183623	0.854309	0.971971
ATXN7L1	86.5582	-0.223491	0.217528	-1.02741	0.304227	0.720695	196.253	0.479598	0.342162	1.40167	0.161014	0.60316
ATXN7L2	86.6919	0.0547076	0.25235	0.216793	0.82837	0.963225	131.665	0.53326	0.402014	1.32647	0.184683	0.642275
ATXN7L3	408.431	0.138888	0.172614	0.804617	0.421041	0.800451	436.023	0.0553674	0.275693	0.20083	0.840831	0.966955
ATXN7L3B	958.537	-0.020064	0.105883	-0.189492	0.849707	0.969091	1213.71	0.0263242	0.303197	0.0868223	0.930813	0.988389
ATXN8OS	0.233666	-1.13794	3.28692	-0.346203	0.72919	NA	0.618363	-3.20554	4.00158	-0.801069	0.423092	NA
AUH	105.187	0.155142	0.183496	0.845478	0.397844	0.78588	145.822	-0.133327	0.336298	-0.396456	0.691768	0.932927
AUNIP	51.6451	-0.517717	0.245467	-2.10911	0.0349351	0.257522	46.1427	-1.08706	0.423671	-2.5658	0.0102938	0.129904
AUP1	1544.51	-0.108825	0.209779	-0.518759	0.603929	0.890167	2412.98	-0.371333	0.455521	-0.815182	0.414968	0.827911
AURKA	495.663	0.155941	0.201151	0.775244	0.438195	0.809337	369.431	-3.33484	0.36485	-9.14031	6.2271e-20	1.65284e-17
AURKAIP1	368.965	0.251376	0.277195	0.906855	0.364484	0.768654	510.661	-0.147073	0.464439	-0.316667	0.751496	0.946616
AURKAPS1	7.86843	-0.393272	0.440696	-0.892388	0.372185	0.771225	7.5315	0.729202	1.07207	0.680182	0.496389	0.866388
AURKB	329.038	-0.425513	0.219746	-1.93638	0.0528207	0.323031	289.163	-4.45769	0.463722	-9.61285	7.05684e-22	2.43101e-19
AURKC	9.81373	-0.375796	0.428676	-0.876642	0.380681	0.776353	17.9974	-0.581005	0.638884	-0.909406	0.363136	0.795659
AUTS2	0.302062	-0.420081	2.23211	-0.188199	0.850721	NA	0.721155	1.57557	2.99047	0.526863	0.598289	NA
AVEN	100.381	0.336027	0.214645	1.5655	0.117466	0.482271	80.5242	-0.250875	0.500453	-0.501296	0.616163	0.910089
AVIL	25.2871	-0.0359374	0.270228	-0.13299	0.894202	0.979022	19.9574	0.300776	0.746817	0.402743	0.687137	0.931483
AVL9	623.227	0.0549615	0.175937	0.312393	0.754742	0.945846	591.161	0.207735	0.350439	0.592786	0.553325	0.890573
AVP	0	NA	NA	NA	NA	NA	0.0980372	0.242798	4.08047	0.0595023	0.952552	NA
AVPI1	54.6565	-0.125884	0.220419	-0.571109	0.567926	0.873622	122.289	0.084801	0.395732	0.214289	0.830322	0.964472
AVPR1A	2.78123	-0.173539	0.843646	-0.205702	0.837024	0.965541	3.28564	0.653691	1.3232	0.494021	0.621291	0.911584
AVPR1B	3.59851	0.800101	0.910956	0.87831	0.379776	0.775825	16.8292	1.80026	0.957613	1.87994	0.0601159	0.38245
AVPR2	0	NA	NA	NA	NA	NA	0.189229	-0.598707	4.05985	-0.14747	0.882761	NA
AWAT1	0.223624	-1.01157	2.97804	-0.339676	0.734101	NA	0.877285	0.148669	2.7133	0.0547929	0.956303	NA
AWAT2	0.08174	-1.61883	4.24705	-0.381165	0.70308	NA	0	NA	NA	NA	NA	NA
AXDND1	3.29293	0.873612	0.655861	1.33201	0.182857	0.587055	8.33514	1.4139	0.949712	1.48877	0.136548	0.563688
AXIN1	319.209	-0.153558	0.170653	-0.899822	0.368215	0.769986	417.162	-0.380134	0.294906	-1.289	0.197397	0.658625
AXIN2	91.3053	-0.798248	0.193497	-4.12537	3.70139e-05	0.00166521	25.8013	0.0558414	0.657971	0.0848691	0.932365	0.988389
AXL	770.303	0.142791	0.192602	0.741377	0.458465	0.818865	936.565	-0.410245	0.478448	-0.857449	0.391197	0.813874
AZGP1	0.0725184	-2.5443	4.2463	-0.599181	0.549052	NA	0	NA	NA	NA	NA	NA
AZGP1P1	0	NA	NA	NA	NA	NA	0	NA	NA	NA	NA	NA
AZI2	327.143	0.163894	0.18918	0.866338	0.386305	0.778785	326.213	-0.044569	0.410002	-0.108704	0.913437	0.984377
AZIN1	583.123	-0.109378	0.186014	-0.588008	0.556527	0.870613	486.749	-0.488061	0.322991	-1.51107	0.130772	0.554129
AZIN1-AS1	23.5123	0.474126	0.359999	1.31702	0.187831	0.594621	25.2721	0.398912	0.570105	0.699716	0.484105	0.862683
AZIN2	95.0783	0.346616	0.280021	1.23782	0.215782	0.631009	64.3555	-0.254271	0.424564	-0.598899	0.549241	0.888394
AZU1	2.24422	1.80473	1.0313	1.74996	0.0801252	0.401136	4.0384	0.89653	1.36001	0.659208	0.509762	0.873071
B2M	12534.3	0.205769	0.180868	1.13768	0.255256	0.677552	13487.1	0.165603	0.371722	0.445503	0.655956	0.923914
B3GALNT1	261.129	-0.249094	0.220209	-1.13117	0.257982	0.679889	283.47	0.474762	0.297258	1.59714	0.110235	0.519142
B3GALNT2	368.298	-0.1942	0.115483	-1.68164	0.0926384	0.432828	529.145	0.0318267	0.288642	0.110264	0.9122	0.984377
B3GALT1	1.96926	2.01255	1.0617	1.89559	0.0580146	0.337518	7.94309	2.74991	1.12811	2.43763	0.0147839	0.163402
B3GALT2	4.21385	-0.387947	0.828372	-0.468325	0.639552	0.907652	6.48032	0.766599	1.06651	0.718794	0.472268	0.85658
B3GALT4	4.46844	0.928951	0.629242	1.4763	0.139863	0.522108	30.5944	2.52815	0.831608	3.04008	0.00236517	0.0447366
B3GALT5	69.349	-0.704131	0.279622	-2.51816	0.0117971	0.135819	89.2061	2.05463	0.44226	4.64575	3.38844e-06	0.000159483
B3GALT5-AS1	2.16815	0.698642	0.884769	0.789633	0.429742	0.805239	2.85745	-0.14637	1.3783	-0.106196	0.915427	NA
B3GALT6	350.918	0.260109	0.208288	1.24879	0.211742	0.626802	439.548	-0.273418	0.412508	-0.662818	0.507447	0.872195
B3GAT1	0	NA	NA	NA	NA	NA	0	NA	NA	NA	NA	NA
B3GAT2	0	NA	NA	NA	NA	NA	0	NA	NA	NA	NA	NA
B3GAT3	347.596	-0.249128	0.234912	-1.06051	0.288911	0.709744	332.61	-0.394267	0.498536	-0.790849	0.429032	0.834365
B3GLCT	134.364	0.0213886	0.230043	0.0929765	0.925922	0.986338	173.407	-0.0727255	0.343756	-0.211561	0.832449	0.96463
B3GNT2	83.5471	0.0431935	0.294593	0.146621	0.883431	0.975965	97.1749	0.330544	0.465304	0.710383	0.477467	0.859489
B3GNT3	0.224511	-0.999644	2.39113	-0.418064	0.675901	NA	1.73378	1.0601	2.02714	0.522955	0.601006	NA
B3GNT4	65.6383	-0.66251	0.305806	-2.16644	0.0302778	0.24076	121.948	-2.25742	0.396131	-5.69868	1.2074e-08	9.4898e-07
B3GNT5	236.938	0.294555	0.287664	1.02395	0.305858	0.723419	307.968	0.737973	0.448412	1.64575	0.0998158	0.493082
B3GNT6	3.10679	-0.743987	0.886129	-0.839592	0.401137	0.788106	3.40027	0.207279	1.60187	0.129399	0.897042	0.981285
B3GNT7	28.2104	0.809162	0.346594	2.33461	0.0195638	0.188258	80.1003	0.666284	0.494581	1.34717	0.177926	0.632032
B3GNT8	0.738241	-0.216598	1.45007	-0.14937	0.881262	NA	13.6171	-0.880156	0.967603	-0.909625	0.363021	0.795659
B3GNT9	91.738	-0.534134	0.225837	-2.36513	0.0180236	0.179378	86.4352	-0.698661	0.377287	-1.8518	0.0640543	0.395076
B3GNTL1	339.082	-0.208513	0.222819	-0.935794	0.349379	0.758454	233.605	-0.490264	0.398738	-1.22954	0.218869	0.680044
B4GALNT1	381.022	-0.15138	0.277513	-0.54549	0.585417	0.882397	128.009	-1.23593	0.673476	-1.83515	0.0664829	0.402703
B4GALNT2	0	NA	NA	NA	NA	NA	0	NA	NA	NA	NA	NA
B4GALNT3	0.035093	-1.61883	4.24705	-0.381165	0.70308	NA	0	NA	NA	NA	NA	NA
B4GALNT4	130.941	-0.1647	0.238519	-0.69051	0.489874	0.837454	183.401	0.398025	0.42769	0.930638	0.352041	0.787546
B4GALT1	2349.65	0.142929	0.234424	0.609704	0.542058	0.864176	9942.49	1.40043	0.341474	4.10112	4.11158e-05	0.00153389
B4GALT1-AS1	8.57753	0.317342	0.468671	0.67711	0.498336	0.841234	4.81599	0.358809	1.14433	0.313553	0.753861	0.947237
B4GALT2	1232.34	0.0197249	0.228225	0.0864275	0.931127	0.987186	1243.93	-0.633497	0.334983	-1.89113	0.0586065	0.377596
B4GALT3	647.073	-0.23475	0.148239	-1.58359	0.113287	0.474536	870.966	-0.344813	0.262135	-1.3154	0.188376	0.647598
B4GALT4	236.405	0.00754044	0.165564	0.045544	0.963674	0.993085	310.44	-0.021249	0.332723	-0.0638639	0.949079	0.990494
B4GALT4-AS1	0.202681	1.32853	3.42801	0.387552	0.698347	NA	0.105481	0.242798	4.08047	0.0595023	0.952552	NA
B4GALT5	2985.72	-0.0566137	0.17031	-0.332416	0.739576	0.940615	3507.32	0.204145	0.266404	0.766297	0.4435	0.842023
B4GALT6	32.3554	0.113774	0.296362	0.383903	0.70105	0.928824	35.4649	0.136957	0.510401	0.268332	0.788444	0.955859
B4GALT7	549.375	0.193802	0.23426	0.827292	0.408072	0.792867	473.915	0.0112969	0.483536	0.023363	0.981361	0.9973
B4GAT1	304.916	-0.203234	0.174632	-1.16379	0.24451	0.664399	330.333	0.114093	0.331546	0.344124	0.730753	0.941591
B9D1	171.809	0.36139	0.155685	2.32129	0.0202714	0.193251	219.999	0.253797	0.374064	0.678484	0.497465	0.866722
B9D2	58.537	-0.00528812	0.255704	-0.0206806	0.9835	0.997329	70.4831	-0.489793	0.427326	-1.14618	0.25172	0.711398
BAALC	27.258	0.641483	0.373768	1.71626	0.0861147	0.417704	3.85005	0.698021	1.36471	0.51148	0.609015	0.908344
BAALC-AS1	5.71305	-0.113519	0.517814	-0.219228	0.826472	0.962649	1.99439	0.237411	1.76901	0.134205	0.89324	NA
BAALC-AS2	1.88672	1.91393	1.17326	1.63129	0.102829	0.454192	2.58963	1.11098	1.69985	0.653579	0.513383	NA
BAAT	26.011	0.836735	0.345972	2.4185	0.0155845	0.16306	5.41756	0.995612	1.07608	0.92522	0.354851	0.789124
BABAM1	1175.87	0.451266	0.183151	2.46389	0.0137437	0.15077	1990.37	-0.129522	0.377387	-0.343206	0.731443	0.941591
BACE1	755.279	-0.109287	0.122223	-0.894162	0.371235	0.771081	560.313	0.397251	0.300195	1.32331	0.185733	0.643314
BACE1-AS	17.1718	-0.401332	0.339246	-1.18301	0.236804	0.656397	17.9188	0.153482	0.72807	0.210807	0.833038	0.964748
BACE2	2020.5	0.295007	0.167399	1.76229	0.0780198	0.396776	2128.71	-0.456764	0.500083	-0.913376	0.361045	0.793808
BACH1	339.967	-0.815988	0.202923	-4.02118	5.7908e-05	0.00236806	561.127	-0.508343	0.384399	-1.32244	0.186023	0.643425
BACH1-IT2	2.94496	-0.364388	0.774209	-0.470658	0.637885	0.906898	4.94041	-1.40421	1.14831	-1.22284	0.221389	0.683316
BACH2	5.52809	1.07203	0.750077	1.42922	0.15294	0.543167	3.24633	0.918331	1.62804	0.564072	0.572705	0.896384
BAD	424.261	0.0927829	0.246891	0.375806	0.707061	0.930637	568.602	0.0427453	0.394621	0.10832	0.913742	0.984377
BAG1	168.179	-0.126631	0.140631	-0.900449	0.367881	0.769986	507.466	0.110775	0.378104	0.292976	0.769541	0.95237
BAG2	86.2612	0.0769889	0.265335	0.290158	0.771696	0.950591	81.5333	0.0464118	0.4809	0.0965103	0.923115	0.987001
BAG3	628.695	0.0135501	0.170638	0.0794086	0.936708	0.987186	1054.21	-0.236573	0.284065	-0.832815	0.404949	0.822131
BAG4	54.2344	0.12202	0.270643	0.450852	0.652096	0.912663	106.324	0.288376	0.449732	0.641219	0.52138	0.878007
BAG5	633.19	0.0304866	0.130074	0.234379	0.814691	0.959593	654.574	-0.324282	0.274153	-1.18285	0.236868	0.697931
BAG6	1823.9	0.0914759	0.213128	0.429206	0.667773	0.916759	2615.28	-0.27645	0.33442	-0.826653	0.408434	0.824454
BAGE	1.00521	-1.16754	1.20739	-0.966994	0.333547	NA	2.40202	0.314307	1.85689	0.169266	0.865588	NA
BAGE2	0	NA	NA	NA	NA	NA	0	NA	NA	NA	NA	NA
BAGE3	0	NA	NA	NA	NA	NA	0	NA	NA	NA	NA	NA
BAGE4	0	NA	NA	NA	NA	NA	0	NA	NA	NA	NA	NA
BAGE5	0	NA	NA	NA	NA	NA	0	NA	NA	NA	NA	NA
BAHCC1	71.0771	-0.603438	0.261095	-2.31119	0.0208225	0.195763	36.5276	0.0331847	0.558042	0.0594662	0.952581	0.991593
BAHD1	102.698	-0.255452	0.213944	-1.19401	0.232473	0.653867	211.36	-0.0795229	0.418176	-0.190166	0.849179	0.970157
BAIAP2	365.516	0.127655	0.232518	0.549012	0.582997	0.88148	494.024	-0.105781	0.431157	-0.245343	0.806191	0.958831
BAIAP2-AS1	225.612	-0.0142485	0.148671	-0.0958394	0.923648	0.986338	354.725	0.485778	0.287524	1.68952	0.0911199	0.473773
BAIAP2L1	886.547	-0.00751671	0.102318	-0.0734644	0.941437	0.988149	1510.26	-0.268364	0.343022	-0.782353	0.434007	0.835721
BAIAP2L2	10.9	-0.883578	0.487923	-1.8109	0.070157	0.375281	62.8992	-0.773152	0.500085	-1.54604	0.122095	0.539284
BAIAP3	76.413	-1.00598	0.361267	-2.78459	0.00535948	0.0796975	24.1937	0.0889945	0.87787	0.101375	0.919252	0.9866
BAK1	281.769	0.117597	0.216269	0.543753	0.586611	0.882502	280.71	0.187611	0.349358	0.537015	0.591257	0.902721
BAMBI	172.907	0.594255	0.202526	2.93421	0.00334398	0.0564886	95.94	0.590874	0.610336	0.968112	0.332988	0.776413
BANCR	0.035093	-1.61883	4.24705	-0.381165	0.70308	NA	0.182384	-2.02796	4.04849	-0.500919	0.616428	NA
BANF1	2003.13	0.291043	0.216337	1.34532	0.178521	0.579893	2294.62	-0.214784	0.494041	-0.434749	0.663744	0.92605
BANF2	0	NA	NA	NA	NA	NA	0.0911921	-1.56049	4.05985	-0.384371	0.700703	NA
BANK1	0.892073	0.291153	1.25863	0.231324	0.817063	NA	0.968477	-0.0940177	2.63086	-0.0357365	0.971492	NA
BANP	112.437	-0.0903217	0.184628	-0.48921	0.624693	0.900275	162.432	-0.177621	0.329879	-0.538441	0.590273	0.902289
BAP1	858.096	0.00625555	0.197918	0.0316068	0.974786	0.995822	870.16	-0.262927	0.37345	-0.70405	0.481402	0.861174
BARD1	127.587	-0.447274	0.169681	-2.63597	0.0083896	0.10871	119.476	-0.761485	0.346437	-2.19804	0.0279459	0.244685
BARHL1	0.262382	-0.691571	3.68093	-0.187879	0.850971	NA	0.189229	-0.598707	4.05985	-0.14747	0.882761	NA
BARHL2	0	NA	NA	NA	NA	NA	0	NA	NA	NA	NA	NA
BARX1	0	NA	NA	NA	NA	NA	1.22467	-1.53465	2.27685	-0.674025	0.500296	NA
BARX2	1.99322	-3.43342	1.52796	-2.24706	0.0246362	0.212889	208.093	-2.97783	1.55027	-1.92085	0.0547507	0.363605
BASP1	770.034	0.5667	0.267919	2.11519	0.034414	0.255875	316.81	0.0459535	1.22501	0.0375128	0.970076	0.995389
BASP1P1	15.1168	-0.64202	0.443765	-1.44676	0.147965	0.535824	28.9814	0.661444	0.570481	1.15945	0.246273	0.707489
BATF	0	NA	NA	NA	NA	NA	0	NA	NA	NA	NA	NA
BATF2	10.2794	0.23289	0.478678	0.486528	0.626593	0.901266	58.5531	-0.40199	0.555716	-0.723373	0.469451	0.855347
BATF3	56.1179	-0.485913	0.326785	-1.48695	0.137028	0.517686	67.2499	-1.12496	0.609237	-1.84651	0.0648186	0.397379
BAX	1013.09	-0.0189594	0.199089	-0.0952308	0.924132	0.986338	1197.2	-0.506861	0.344865	-1.46974	0.141633	0.572905
BAZ1A	188.745	-0.159156	0.175417	-0.907304	0.364246	0.768595	261.877	0.0193067	0.306421	0.0630072	0.949761	0.990941
BAZ1B	1833.51	-0.080488	0.10512	-0.765674	0.44387	0.812038	2722.21	-0.223384	0.282366	-0.791116	0.428876	0.834365
BAZ2A	1049.03	-0.106435	0.188375	-0.565014	0.572064	0.876385	1419.69	0.0824883	0.353139	0.233586	0.815307	0.960492
BAZ2B	260.741	-0.0247314	0.280595	-0.0881392	0.929766	0.987051	465.765	1.06029	0.395643	2.67992	0.00736402	0.103409
BBC3	78.0628	0.412734	0.277092	1.48952	0.13635	0.515952	115.446	0.364743	0.384292	0.949129	0.342555	0.783559
BBIP1	210.841	0.0562365	0.185591	0.303013	0.76188	0.94852	251.402	-0.101353	0.328564	-0.308473	0.757723	0.949103
BBOX1	0.919513	0.590642	1.27566	0.46301	0.643357	NA	5.07967	3.91788	1.57602	2.48593	0.0129213	0.151162
BBOX1-AS1	28.1708	-0.41714	0.318986	-1.30771	0.190973	0.598881	30.4833	0.980848	0.80377	1.22031	0.222348	0.684677
BBS1	587.669	-0.0741819	0.154431	-0.480358	0.630973	0.902928	974.599	0.309883	0.361298	0.857693	0.391062	0.813874
BBS10	157.705	0.0895314	0.241449	0.370809	0.71078	0.932216	136.861	0.168038	0.412338	0.407526	0.683622	0.929955
BBS12	60.7649	0.468174	0.260272	1.79879	0.0720521	0.380676	95.7172	0.54508	0.368546	1.479	0.13914	0.567818
BBS2	240.942	0.0177658	0.140287	0.126639	0.899226	0.980796	279.394	0.234864	0.346437	0.677941	0.497809	0.866856
BBS4	202.44	0.383325	0.147779	2.59391	0.00948914	0.118228	270.71	0.358829	0.30915	1.1607	0.245765	0.706892
BBS5	270.441	-0.183423	0.22726	-0.807109	0.419604	0.799441	570.081	0.482116	0.315335	1.5289	0.126289	0.547125
BBS7	139.147	-0.128615	0.14092	-0.91268	0.361411	0.765986	111.736	-0.0659438	0.378977	-0.174005	0.861862	0.974534
BBS9	274.194	0.269102	0.131807	2.04163	0.0411879	0.283469	328.978	0.129046	0.297416	0.43389	0.664369	0.926155
BBX	551.697	-0.058663	0.230189	-0.254847	0.798841	0.955918	833.469	0.517739	0.406108	1.27488	0.202352	0.664243
BCAM	23.0443	-1.59514	0.456968	-3.49069	0.000481768	0.0129841	235.847	0.637322	0.499605	1.27565	0.202079	0.664142
BCAN	10.0818	0.645078	0.486313	1.32647	0.184686	0.589801	32.763	0.783492	0.555849	1.40954	0.158676	0.598722
BCAP29	823.902	-0.065242	0.123736	-0.527267	0.598008	0.888638	1176.33	-0.321027	0.301107	-1.06616	0.286353	0.740038
BCAP31	1927.15	0.163077	0.226855	0.718859	0.472228	0.827982	3168.14	-0.548859	0.518343	-1.05887	0.289658	0.742182
BCAR1	883.14	-0.445186	0.248192	-1.79371	0.0728591	0.3824	1293.84	-0.0590186	0.321653	-0.183485	0.854417	0.971971
BCAR3	188.355	0.44352	0.209907	2.11293	0.0346064	0.256533	104.979	-0.0162379	0.363754	-0.0446396	0.964395	0.994415
BCAR4	0.328426	0.71234	2.69952	0.263876	0.791875	NA	0.0911921	-1.56049	4.05985	-0.384371	0.700703	NA
BCAS1	16.2562	-0.21446	0.331973	-0.646018	0.518268	0.853361	12.335	1.18618	0.889743	1.33318	0.182474	0.64032
BCAS2	286.215	0.351466	0.228034	1.54129	0.123247	0.493973	250.629	-0.0830019	0.348105	-0.238439	0.811541	0.959901
BCAS3	234.16	0.311348	0.127006	2.45145	0.0142282	0.15366	524.744	0.553932	0.325481	1.70189	0.088776	0.467609
BCAS4	94.3912	-0.101311	0.241742	-0.419088	0.675152	0.918784	64.4866	-0.268076	0.455302	-0.588788	0.556004	0.891483
BCAT1	121.955	0.548151	0.261972	2.0924	0.0364025	0.263465	118.619	-0.524225	0.423185	-1.23876	0.215434	0.678199
BCAT2	298.205	-0.419447	0.191645	-2.18867	0.0286208	0.233447	713.927	-0.342489	0.404322	-0.847069	0.396957	0.81592
BCCIP	301.822	-0.154629	0.161813	-0.955603	0.339273	0.751262	321.204	-0.440733	0.368675	-1.19545	0.231911	0.694067
BCDIN3D	35.6922	0.238399	0.274747	0.867704	0.385557	0.778036	49.432	0.0430847	0.43107	0.0999483	0.920385	0.986691
BCDIN3D-AS1	28.2825	-0.141373	0.28884	-0.489452	0.624522	0.900275	26.6577	0.531082	0.655722	0.809919	0.417987	0.829663
BCHE	29.857	-0.443904	0.522073	-0.850272	0.395174	0.78423	28.4561	-0.629859	0.77783	-0.809764	0.418076	0.829663
BCKDHA	506.268	-0.00016659	0.175228	-0.000950704	0.999241	0.999824	1341.06	-0.120579	0.328301	-0.367283	0.713408	0.937868
BCKDHB	286.473	0.013595	0.197993	0.0686641	0.945257	0.989176	415.895	0.987721	0.358657	2.75394	0.00588822	0.0874644
BCKDK	850.269	-0.110699	0.185065	-0.598163	0.549731	0.867275	1796.19	-0.17837	0.366355	-0.486878	0.626345	0.912716
BCL10	248.754	0.309347	0.149646	2.06719	0.0387164	0.273114	340.336	0.223203	0.307029	0.726976	0.467241	0.853405
BCL11A	0	NA	NA	NA	NA	NA	0	NA	NA	NA	NA	NA
BCL11B	0.075064	-0.800562	4.24038	-0.188795	0.850254	NA	0	NA	NA	NA	NA	NA
BCL2	65.5937	-0.420464	0.395591	-1.06288	0.287838	0.708805	213.239	-0.129928	1.29174	-0.100583	0.919881	0.986605
BCL2A1	0.565444	0.567025	1.48605	0.381566	0.702783	NA	0.610236	0.532135	3.16493	0.168135	0.866477	NA
BCL2L1	1069.11	0.157172	0.15044	1.04475	0.29614	0.714057	1885.89	0.551306	0.30289	1.82016	0.0687354	0.410559
BCL2L10	0.422425	-1.03906	1.9592	-0.530346	0.595872	NA	1.12275	1.83689	2.25769	0.813614	0.415866	NA
BCL2L11	671.505	0.539616	0.204604	2.63737	0.00835527	0.10835	1088.97	1.34372	0.415514	3.23387	0.00122124	0.0264346
BCL2L12	229.791	-0.076498	0.255977	-0.298847	0.765057	0.949144	235.98	-1.00867	0.346686	-2.90947	0.00362039	0.061638
BCL2L13	747.962	0.213909	0.095845	2.23182	0.0256269	0.217789	684.685	0.0423429	0.30888	0.137085	0.890963	0.980465
BCL2L14	0.370037	0.442686	1.97009	0.224704	0.822209	NA	1.22851	0.298509	2.03707	0.146538	0.883496	NA
BCL2L15	336.043	0.143825	0.281904	0.510191	0.609918	0.893461	734.263	1.30544	0.452714	2.8836	0.00393162	0.0654906
BCL2L2	155.203	-0.180724	0.15354	-1.17705	0.239176	0.659011	117.968	0.00997593	0.337422	0.0295652	0.976414	0.996352
BCL2L2-PABPN1	909.499	0.281587	0.144176	1.95307	0.050811	0.315938	733.726	-0.129497	0.329507	-0.393001	0.694319	0.933446
BCL3	648.961	-0.528109	0.279892	-1.88683	0.0591832	0.341757	1377.38	-0.43192	0.28591	-1.51068	0.13087	0.554398
BCL6	266.868	0.686078	0.221655	3.09525	0.00196648	0.037777	369.457	-0.921057	0.308462	-2.98597	0.00282682	0.0511386
BCL6B	0.646484	-0.579611	1.61763	-0.358309	0.720112	NA	1.39209	-0.514562	1.85423	-0.277507	0.781391	NA
BCL7A	67.4367	-0.284386	0.366877	-0.775152	0.43825	0.809337	302.417	0.501396	0.604706	0.829157	0.407016	0.823774
BCL7B	779.129	-0.108501	0.169092	-0.641667	0.521089	0.854228	1227.37	-0.076554	0.330418	-0.231689	0.81678	0.96077
BCL7C	310.081	0.116236	0.271231	0.428551	0.66825	0.917033	458.037	-0.155234	0.445552	-0.348409	0.727533	0.941591
BCL9	439.371	0.175	0.145837	1.19997	0.23015	0.650532	853.812	0.501407	0.297984	1.68266	0.0924402	0.476808
BCL9L	1093.99	0.399496	0.209416	1.90767	0.0564344	0.334008	1752.13	0.0476269	0.24782	0.192184	0.847598	0.968899
BCLAF1	799.292	0.0218866	0.195767	0.111799	0.910983	0.984768	769.066	-0.158913	0.314002	-0.506089	0.612794	0.90986
BCO1	33.6401	0.11914	0.366331	0.325225	0.745011	0.942516	120.205	1.44748	0.342979	4.22031	2.43969e-05	0.000975334
BCO2	20.3454	-0.193088	0.329601	-0.585824	0.557994	0.870996	45.1587	0.789326	0.537479	1.46857	0.141949	0.572932
BCOR	269.196	-0.401833	0.22265	-1.80477	0.0711102	0.377874	535.722	0.360728	0.468594	0.769808	0.441414	0.841112
BCORL1	202.117	-0.196272	0.168698	-1.16345	0.244645	0.664549	543.121	-0.141724	0.371221	-0.381777	0.702627	0.936014
BCORP1	4.3329	0.896591	0.811563	1.10477	0.269259	0.693247	11.6183	1.32756	0.805307	1.64852	0.0992465	0.492243
BCR	847.825	0.23851	0.171401	1.39153	0.164065	0.560372	1989.85	1.39256	0.401692	3.46675	0.000526794	0.0133271
BCRP2	13.753	0.45261	0.746186	0.606564	0.54414	0.864939	52.7658	-0.349105	0.590799	-0.590904	0.554585	0.89089
BCRP3	17.6043	-1.09051	0.570517	-1.91145	0.0559473	0.332963	67.8801	1.19899	0.846773	1.41596	0.156788	0.595347
BCS1L	367.562	-0.127716	0.233072	-0.547967	0.583715	0.88174	409.962	-0.292334	0.455118	-0.642326	0.520662	0.877935
BCYRN1	30.6367	-0.0334526	0.35992	-0.0929444	0.925948	0.986338	27.8426	-1.74843	0.631888	-2.767	0.00565752	0.0852236
BDH1	78.6471	-2.03798	0.363289	-5.60981	2.02553e-08	2.65586e-06	64.1624	-2.66088	0.775467	-3.43133	0.00060063	0.0149612
BDH2	104.631	0.168806	0.281596	0.599462	0.548865	0.866811	304.761	0.849776	0.298517	2.84666	0.0044181	0.0716767
BDKRB1	17.1347	-0.987092	0.444264	-2.22186	0.0262928	0.221624	46.7422	-0.587603	0.656795	-0.894652	0.370973	0.799222
BDKRB2	109.628	-1.88466	0.336255	-5.60486	2.08427e-08	2.66932e-06	255.773	-2.02129	0.664618	-3.04128	0.00235574	0.0446102
BDNF	11.7078	0.638317	0.429642	1.4857	0.137359	0.517944	14.0852	0.984704	0.890822	1.10539	0.268991	0.725635
BDNF-AS	22.4087	0.00911633	0.351128	0.025963	0.979287	0.99723	40.8081	0.531676	0.594731	0.893977	0.371334	0.799532
BDP1	167.455	-0.128952	0.255556	-0.504595	0.613843	0.894927	228.249	0.0712896	0.416703	0.17108	0.864161	0.974734
BEAN1	0.603047	1.13102	1.72474	0.655765	0.511976	NA	1.42218	1.49516	2.41116	0.620097	0.535194	NA
BEAN1-AS1	0.105571	0.79888	4.13955	0.192987	0.846969	NA	0.196074	0.935683	4.04343	0.231408	0.816998	NA
BECN1	253.722	0.439206	0.18172	2.41694	0.0156515	0.163332	290.186	-0.0238439	0.355077	-0.0671514	0.946461	0.989152
BECN2	0.834803	1.77925	1.25698	1.4155	0.156921	NA	1.64583	2.26302	2.09024	1.08266	0.278958	NA
BEGAIN	0.13366	-1.61881	4.24705	-0.381161	0.703083	NA	0	NA	NA	NA	NA	NA
BEND2	6.92394	-0.352566	0.555782	-0.634359	0.525846	0.856617	7.15411	0.370869	1.16851	0.317385	0.750951	0.94637
BEND3	49.1991	-0.42273	0.201383	-2.09914	0.0358048	0.260276	99.7452	-0.649543	0.487328	-1.33287	0.182576	0.640538
BEND3P3	13.8505	-0.271845	0.408172	-0.666006	0.505408	0.84613	22.5184	0.790693	0.729978	1.08317	0.278731	0.734634
BEND4	0.473989	0.485166	1.79288	0.270607	0.786694	NA	0.273576	-2.40154	4.0318	-0.595648	0.55141	NA
BEND5	0.0284512	-0.600693	4.24397	-0.14154	0.887443	NA	0.297313	-2.42986	4.03046	-0.602874	0.546593	NA
BEND6	60.0326	0.631482	0.256402	2.46286	0.0137832	0.150803	27.6228	0.710314	0.602599	1.17875	0.238497	0.699473
BEND7	91.8	0.0852534	0.215367	0.395853	0.692214	0.924874	107.764	0.733678	0.556484	1.31842	0.187364	0.645567
BEST1	13.8356	-0.595303	0.407308	-1.46156	0.143863	0.529342	21.4801	-0.450146	0.707276	-0.63645	0.524483	0.879825
BEST2	0.0892706	-0.255873	4.23946	-0.0603552	0.951873	NA	0	NA	NA	NA	NA	NA
BEST3	8.09235	-0.446324	0.482134	-0.925725	0.354589	0.761823	16.5888	0.493743	0.634596	0.778043	0.436544	0.83745
BEST4	33.5377	-0.524835	0.355075	-1.4781	0.139382	0.520625	21.8614	-0.594315	0.620894	-0.957192	0.33847	0.780181
BET1	726.647	0.576664	0.188924	3.05235	0.00227054	0.0419124	577.642	0.0337945	0.329546	0.102549	0.918321	0.986501
BET1L	1339.74	0.406873	0.216388	1.8803	0.0600678	0.344457	1785.72	-0.450621	0.322481	-1.39736	0.162306	0.60487
BEX1	0	NA	NA	NA	NA	NA	0.723844	-2.24555	3.46224	-0.648584	0.516608	NA
BEX2	0.133364	-0.692211	4.24468	-0.163077	0.870458	NA	3.10929	1.00255	1.62682	0.616262	0.537721	NA
BEX4	0.996804	-0.88544	1.17363	-0.754447	0.450581	NA	9.33196	0.243348	1.19324	0.203939	0.838401	0.966434
BEX5	3.09405	0.406967	0.684541	0.59451	0.552171	0.868361	3.19703	3.59278	1.67985	2.13875	0.0324559	0.26907
BFAR	1004.22	0.00873658	0.192238	0.0454466	0.963751	0.993085	797.714	-0.396849	0.261326	-1.5186	0.128864	0.55134
BFSP1	10.0552	1.1788	0.499733	2.35885	0.0183318	0.181336	15.3923	1.1955	0.813701	1.46922	0.141774	0.572905
BFSP2	0.0710697	-1.61883	4.24705	-0.381165	0.70308	NA	1.70701	0.0556828	1.99097	0.0279677	0.977688	NA
BGLAP	6.424	-0.0594027	0.88554	-0.0670808	0.946517	0.989447	7.13428	-1.25156	0.948619	-1.31935	0.187053	0.645202
BGLT3	0	NA	NA	NA	NA	NA	0	NA	NA	NA	NA	NA
BGN	37.3811	-0.631411	0.777591	-0.81201	0.416786	0.797974	138.512	-0.732969	1.4491	-0.505811	0.612989	0.909958
BHLHA15	0.716052	-1.0946	1.66076	-0.659097	0.509833	NA	1.85579	0.150966	1.8951	0.0796614	0.936507	NA
BHLHA9	0	NA	NA	NA	NA	NA	0	NA	NA	NA	NA	NA
BHLHB9	18.534	-0.394371	0.309258	-1.27521	0.202233	0.614798	18.151	0.395316	0.653738	0.604701	0.545378	0.887257
BHLHE22	0.110171	0.860309	4.08797	0.210449	0.833317	NA	0	NA	NA	NA	NA	NA
BHLHE23	0	NA	NA	NA	NA	NA	0	NA	NA	NA	NA	NA
BHLHE40	4279.61	0.217103	0.241347	0.899548	0.368361	0.769986	3590.13	-1.79525	0.274355	-6.54352	6.00878e-11	6.40054e-09
BHLHE40-AS1	71.9224	0.0577547	0.332449	0.173725	0.862082	0.971129	40.3321	-0.364087	0.485527	-0.74988	0.453327	0.846422
BHLHE41	1950.35	0.363587	0.172389	2.1091	0.0349356	0.257522	1163.15	-0.217519	0.330003	-0.659142	0.509804	0.873071
BHMG1	0.191445	-1.61882	4.00234	-0.404469	0.685868	NA	0	NA	NA	NA	NA	NA
BHMT	9.69215	0.30401	0.518358	0.586487	0.557549	0.870982	23.4968	0.613567	0.609559	1.00658	0.314139	0.762853
BHMT2	211.944	-0.378331	0.205524	-1.84081	0.0656498	0.361365	413.483	0.543996	0.327638	1.66036	0.0968422	0.487228
BICC1	684.907	0.507862	0.223162	2.27575	0.0228607	0.205581	1299.19	1.43527	0.349799	4.10313	4.07595e-05	0.0015241
BICD1	250.815	-0.657592	0.185269	-3.54939	0.000386129	0.0108123	272.118	-0.401449	0.499949	-0.80298	0.421986	0.832275
BICD2	314.537	-0.31684	0.157689	-2.00927	0.044508	0.294304	332.571	-0.0883146	0.411834	-0.214442	0.830202	0.964472
BID	1560.09	-0.389375	0.148	-2.63092	0.00851552	0.109949	1124.09	-0.847214	0.385469	-2.19788	0.0279579	0.244685
BIK	0.352073	-1.05375	2.69567	-0.390905	0.695868	NA	3.10965	1.4555	1.45771	0.998487	0.318043	NA
BIN1	243.87	0.267196	0.257772	1.03656	0.299941	0.716709	1006.66	1.5124	0.602889	2.5086	0.0121212	0.145697
BIN2	2.60961	-0.173522	0.747513	-0.232133	0.816435	0.959811	9.6901	0.53344	0.81155	0.65731	0.510982	0.873071
BIN3	187.713	0.0925332	0.231637	0.399475	0.689543	0.923715	187.87	0.219634	0.496518	0.442347	0.658238	0.924413
BIN3-IT1	11.3052	-0.754293	0.562184	-1.34172	0.179687	0.581461	10.7392	1.37274	0.807849	1.69925	0.0892727	0.468986
BIRC2	740.866	0.157139	0.151923	1.03433	0.300981	0.717942	693.701	0.389396	0.292428	1.3316	0.182993	0.640767
BIRC3	1376.94	0.883205	0.300485	2.93926	0.00328992	0.0557464	2067.02	1.34698	0.397729	3.38668	0.000707435	0.0170448
BIRC5	1091.19	-0.163064	0.206091	-0.791224	0.428813	0.805075	906.287	-4.32501	0.560091	-7.72197	1.14546e-14	1.73328e-12
BIRC6	858.844	-0.0530305	0.225409	-0.235263	0.814004	0.959593	1417.44	0.892084	0.38996	2.28763	0.0221591	0.212799
BIRC6-AS2	1.10986	-0.310509	1.37276	-0.226193	0.821051	NA	3.11571	-0.650056	1.48526	-0.437672	0.661624	NA
BIRC7	1.03351	2.41016	1.19501	2.01686	0.0437102	NA	9.58996	0.959113	1.36717	0.701532	0.482971	0.861849
BIRC8	0	NA	NA	NA	NA	NA	0	NA	NA	NA	NA	NA
BISPR	281.271	0.187987	0.168722	1.11418	0.265203	0.687955	343.486	-0.166906	0.352149	-0.473965	0.635525	0.916089
BIVM	188.825	-0.297457	0.21858	-1.36086	0.173558	0.573813	263.639	0.23676	0.326948	0.724151	0.468973	0.854987
BIVM-ERCC5	323.068	-0.118879	0.30555	-0.389067	0.697227	0.927226	264.731	0.717616	1.34617	0.533079	0.593979	0.903185
BLACAT1	8.62869	1.07001	0.515268	2.0766	0.0378384	0.268988	40.5299	1.62398	0.667318	2.43359	0.0149498	0.164661
BLACE	7.68434	-0.0948682	0.458934	-0.206714	0.836233	0.965445	15.4864	0.316883	0.804205	0.394032	0.693557	0.933061
BLCAP	838.593	0.294836	0.127222	2.31749	0.0204773	0.194315	1247.45	0.0965032	0.282386	0.341743	0.732545	0.941591
BLID	0.298982	0.400407	2.79939	0.143034	0.886263	NA	0.105481	0.242798	4.08047	0.0595023	0.952552	NA
BLK	0.158899	-1.61882	3.66312	-0.441925	0.658544	NA	0	NA	NA	NA	NA	NA
BLM	42.9861	-0.59467	0.218836	-2.71742	0.00657925	0.091341	44.5836	-2.04013	0.461888	-4.41694	1.00109e-05	0.000431216
BLMH	289.14	0.0727766	0.179582	0.405255	0.68529	0.92181	396.035	-0.117175	0.273592	-0.428284	0.668444	0.926155
BLNK	10.8497	-1.93048	0.782393	-2.46741	0.0136095	0.149671	123.24	0.496835	1.37787	0.360582	0.718412	0.939753
BLOC1S1	159.53	0.189543	0.217378	0.871955	0.383233	0.777105	260.628	0.159843	0.475964	0.33583	0.736999	0.942258
BLOC1S1-RDH5	178.162	0.799594	0.276113	2.8959	0.00378074	0.0615386	206.817	0.35032	0.452351	0.774443	0.438669	0.838645
BLOC1S2	324.575	-0.000723477	0.167405	-0.00432172	0.996552	0.998945	457.853	-0.456953	0.374095	-1.22149	0.221901	0.683951
BLOC1S3	240.458	0.340448	0.189882	1.79295	0.0729812	0.3824	401.859	-0.531672	0.29966	-1.77425	0.0760217	0.434782
BLOC1S4	287.21	0.169201	0.116847	1.44805	0.147602	0.535236	223.468	-0.155281	0.386097	-0.402181	0.687551	0.931598
BLOC1S5	18.0891	-0.833782	1.78829	-0.466245	0.64104	0.90828	34.1683	2.27566	0.703892	3.23297	0.00122511	0.026483
BLOC1S5-TXNDC5	394.366	-0.307059	0.63449	-0.483946	0.628424	0.901889	481.763	0.764465	0.474088	1.6125	0.106854	0.509896
BLOC1S6	367.802	0.119451	0.182489	0.654568	0.512746	0.850612	331.243	0.118202	0.29619	0.399075	0.689838	0.931711
BLVRA	435.203	-0.0843579	0.155635	-0.542025	0.587801	0.882905	560.866	-0.427879	0.361205	-1.18459	0.23618	0.69693
BLVRB	883.036	0.350793	0.239884	1.46234	0.143648	0.529101	1301.45	-0.215438	0.480154	-0.448686	0.653658	0.923033
BLZF1	222.389	0.0116176	0.233886	0.049672	0.960384	0.991776	142.447	-0.0941214	0.384375	-0.244869	0.806558	0.958837
BMF	35.6098	1.39016	0.383412	3.62577	0.000288103	0.00851474	334.747	3.12337	0.424069	7.36523	1.76838e-13	2.34687e-11
BMI1	38.8892	-1.04411	0.624944	-1.67072	0.0947771	0.437622	67.0543	1.01821	0.720369	1.41345	0.157524	0.596181
BMP1	4533.42	0.0564848	0.233969	0.24142	0.809229	0.957807	2676.46	-0.000545266	0.410827	-0.00132724	0.998941	0.999957
BMP10	0.0710697	-1.61883	4.24705	-0.381165	0.70308	NA	0	NA	NA	NA	NA	NA
BMP15	0	NA	NA	NA	NA	NA	0	NA	NA	NA	NA	NA
BMP2	41.4582	0.22263	0.275277	0.808748	0.41866	0.798562	43.9467	-0.0653092	0.842068	-0.0775581	0.93818	0.988964
BMP2K	220.164	-0.192883	0.244388	-0.78925	0.429966	0.805239	292.784	0.673674	0.409386	1.64557	0.0998525	0.493082
BMP3	3.49948	-1.24122	0.814185	-1.5245	0.127384	0.500272	2.01625	2.08274	1.81835	1.1454	0.252043	NA
BMP4	0.0914414	-2.0997	4.24705	-0.494392	0.62103	NA	0	NA	NA	NA	NA	NA
BMP5	0.17891	-1.61884	4.24705	-0.381168	0.703079	NA	0.0980372	0.242798	4.08047	0.0595023	0.952552	NA
BMP6	1.21376	-1.40613	1.16052	-1.21164	0.225652	NA	1.30533	0.910865	2.45131	0.371584	0.710203	NA
BMP7	7.53441	-0.619317	0.517252	-1.19732	0.231182	0.651793	9.40951	-0.28213	0.852185	-0.331066	0.740594	0.943477
BMP7-AS1	0	NA	NA	NA	NA	NA	0	NA	NA	NA	NA	NA
BMP8A	28.7823	-0.377581	0.316727	-1.19213	0.233209	0.654362	30.3397	0.00619414	0.542633	0.011415	0.990892	0.998275
BMP8B	38.2949	-1.14002	0.260833	-4.37068	1.23859e-05	0.000657967	51.7666	-0.542049	0.555328	-0.976089	0.329021	0.77295
BMPER	87.7807	-1.17827	0.332052	-3.54845	0.00038751	0.0108326	23.0378	-1.0865	0.743449	-1.46143	0.143897	0.575554
BMPR1A	262.711	-0.0717879	0.268055	-0.26781	0.788846	0.953855	375.268	0.420513	0.436407	0.963578	0.335258	0.777817
BMPR1B	1.8461	0.0828911	1.33607	0.0620411	0.95053	0.98978	3.97519	2.02311	1.56572	1.29213	0.196311	0.657189
BMPR1B-AS1	0	NA	NA	NA	NA	NA	0	NA	NA	NA	NA	NA
BMPR2	917.896	0.140988	0.226686	0.621951	0.533974	0.860063	1164.34	0.486665	0.392335	1.24043	0.214816	0.677773
BMS1	505.513	0.128919	0.116825	1.10353	0.269799	0.693741	764.415	-0.149253	0.306485	-0.486983	0.62627	0.912716
BMS1P17	6.55969	-0.335286	0.458723	-0.730912	0.464833	0.822833	5.52021	0.681316	0.997304	0.683157	0.494507	0.865638
BMS1P18	6.55969	-0.335286	0.458723	-0.730912	0.464833	0.822833	5.52021	0.681316	0.997304	0.683157	0.494507	0.865638
BMS1P20	487.501	0.0396914	0.120647	0.328988	0.742165	0.941873	383.173	0.126513	0.34966	0.361818	0.717488	0.939444
BMS1P21	0.0850998	-1.61883	4.24705	-0.381166	0.70308	NA	0.0980372	0.242798	4.08047	0.0595023	0.952552	NA
BMS1P4	76.1361	-0.0562375	0.317346	-0.177212	0.859342	0.970773	103.758	0.674477	0.464331	1.45258	0.146341	0.580454
BMS1P5	441.952	-0.271652	0.357439	-0.759996	0.447257	0.81432	605.319	0.949669	0.399317	2.37823	0.0173959	0.182775
BMS1P6	157.447	-0.585707	0.364795	-1.60558	0.108366	0.464175	259.369	0.980196	0.454123	2.15844	0.0308938	0.260522
BMX	0	NA	NA	NA	NA	NA	0.0911921	-1.56049	4.05985	-0.384371	0.700703	NA
BNC1	0.994746	0.334895	1.34838	0.24837	0.803848	NA	0.527404	2.19221	3.97374	0.551675	0.581171	NA
BNC2	389.462	0.54286	0.209348	2.59309	0.00951169	0.118419	552.954	0.94085	0.3931	2.39341	0.0166926	0.177926
BNIP1	104.597	0.352263	0.208352	1.69071	0.0908916	0.429157	150.082	-0.187122	0.410047	-0.456343	0.648143	0.920894
BNIP2	224.557	0.127595	0.225445	0.565971	0.571413	0.875736	200.181	0.363045	0.405047	0.896303	0.370091	0.798921
BNIP3	150.386	0.210516	0.208647	1.00896	0.312994	0.729433	321.1	0.786888	0.277041	2.84033	0.00450672	0.0723328
BNIP3L	369.35	0.185659	0.174306	1.06513	0.286816	0.708127	533.788	0.38453	0.341482	1.12606	0.260138	0.719368
BNIPL	16.7357	-0.145348	0.444989	-0.326632	0.743946	0.942397	13.0796	0.987283	0.70916	1.39219	0.163866	0.608243
BOC	0.334904	1.80775	2.36555	0.764196	0.44475	NA	0.371614	-1.43975	4.0318	-0.357099	0.721018	NA
BOD1	249.091	-0.0265509	0.223071	-0.119024	0.905256	0.98279	412.08	-0.1773	0.315774	-0.561476	0.574473	0.897199
BOD1L1	478.995	0.172	0.158522	1.08502	0.277911	0.700984	595.712	0.291995	0.379926	0.768556	0.442157	0.841553
BOD1L2	0.447812	0.797176	2.33656	0.341176	0.732971	NA	1.32902	1.67216	2.2519	0.742556	0.45775	NA
BOK	388.571	-0.236548	0.253658	-0.932547	0.351054	0.759059	505.603	-0.161612	0.346963	-0.465792	0.641365	0.918399
BOK-AS1	2.75254	1.01915	0.793603	1.28421	0.19907	0.610554	2.19115	-0.505195	1.76687	-0.285927	0.774934	NA
BOLA1	48.5365	0.0928319	0.225935	0.410879	0.681161	0.92051	66.9942	-0.288204	0.490161	-0.587978	0.556547	0.891483
BOLA2	255.006	-0.150374	0.202585	-0.742275	0.457921	0.818778	254.334	-0.503624	0.372021	-1.35375	0.175816	0.627841
BOLA2B	255.006	-0.150374	0.202585	-0.742275	0.457921	0.818778	254.334	-0.503624	0.372021	-1.35375	0.175816	0.627841
BOLA3	227.64	-0.0537648	0.245336	-0.219148	0.826535	0.962649	211.703	-1.13494	0.33355	-3.40259	0.000667493	0.0163181
BOLA3-AS1	91.8271	-0.560593	0.185951	-3.01473	0.00257206	0.046188	78.5958	-0.645787	0.37123	-1.73959	0.0819311	0.451206
BOLL	2.3051	-0.398355	1.20118	-0.331636	0.740164	0.94078	0.860075	-0.511832	2.80873	-0.182229	0.855403	NA
BOP1	363.071	-0.473561	0.251353	-1.88404	0.0595593	0.34285	600.438	-0.402246	0.487206	-0.825619	0.40902	0.825207
BORA	65.0381	-0.131224	0.19774	-0.663616	0.506936	0.84691	60.9315	-0.828781	0.413195	-2.00579	0.0448788	0.326149
BPESC1	0	NA	NA	NA	NA	NA	0	NA	NA	NA	NA	NA
BPGM	194.35	-0.000906664	0.173828	-0.00521586	0.995838	0.998905	332.916	-0.14466	0.278428	-0.519559	0.603371	0.906905
BPHL	282.517	0.0254683	0.148586	0.171404	0.863906	0.971172	308.786	0.337701	0.329198	1.02583	0.304971	0.755591
BPI	0.082311	-2.0997	4.24705	-0.494392	0.62103	NA	0.210962	1.00594	4.03959	0.24902	0.803345	NA
BPIFA1	0	NA	NA	NA	NA	NA	0	NA	NA	NA	NA	NA
BPIFA2	0	NA	NA	NA	NA	NA	0	NA	NA	NA	NA	NA
BPIFA3	0	NA	NA	NA	NA	NA	0	NA	NA	NA	NA	NA
BPIFA4P	0	NA	NA	NA	NA	NA	0	NA	NA	NA	NA	NA
BPIFB1	0	NA	NA	NA	NA	NA	0	NA	NA	NA	NA	NA
BPIFB2	0	NA	NA	NA	NA	NA	0	NA	NA	NA	NA	NA
BPIFB3	0	NA	NA	NA	NA	NA	0	NA	NA	NA	NA	NA
BPIFB4	0	NA	NA	NA	NA	NA	0	NA	NA	NA	NA	NA
BPIFB6	0	NA	NA	NA	NA	NA	0	NA	NA	NA	NA	NA
BPIFC	0	NA	NA	NA	NA	NA	0.206121	-1.98288	4.04945	-0.489667	0.624369	NA
BPNT1	237.511	-0.00171916	0.159796	-0.0107584	0.991416	0.998176	425.194	0.317149	0.292493	1.08429	0.278234	0.734533
BPTF	964.457	0.0526969	0.193644	0.272133	0.78552	0.952919	1928.53	0.387597	0.37142	1.04356	0.296691	0.74886
BPY2	0	NA	NA	NA	NA	NA	1.02747	0.954579	2.48673	0.383869	0.701076	NA
BPY2B	0	NA	NA	NA	NA	NA	1.02747	0.954579	2.48673	0.383869	0.701076	NA
BPY2C	0	NA	NA	NA	NA	NA	1.02747	0.954579	2.48673	0.383869	0.701076	NA
BRAF	54.0464	-0.273133	0.212484	-1.28543	0.198643	0.609841	105.591	0.715631	0.561036	1.27555	0.202114	0.664142
BRAP	203.177	0.0855456	0.135925	0.629361	0.529113	0.858438	295.81	0.158599	0.285626	0.555267	0.578712	0.898366
BRAT1	317.538	-0.300867	0.230187	-1.30706	0.191193	0.598909	470.924	-0.15825	0.424475	-0.372813	0.709287	0.93685
BRCA1	209.562	-0.918015	0.195833	-4.68775	2.7623e-06	0.000181817	172.806	-2.05542	0.362001	-5.67794	1.36323e-08	1.06629e-06
BRCA2	63.2348	-0.438509	0.260264	-1.68487	0.0920144	0.43134	75.0624	-1.52656	0.415818	-3.67121	0.000241402	0.0067451
BRCAT107	0.105917	-1.13794	4.24705	-0.267937	0.788748	NA	0	NA	NA	NA	NA	NA
BRCAT54	1.24865	-1.65639	1.22432	-1.3529	0.176087	NA	5.88868	1.06609	1.13376	0.94031	0.347058	0.785608
BRCC3	190.526	0.336856	0.202556	1.66302	0.0963082	0.439768	306.718	0.78701	0.37442	2.10194	0.0355583	0.28572
BRD1	472.206	-0.252831	0.18704	-1.35175	0.176456	0.577674	326.576	0.123072	0.363577	0.338504	0.734983	0.941958
BRD2	3070.89	-0.0448415	0.0804296	-0.557525	0.577169	0.879488	4591.59	-0.122298	0.305676	-0.400089	0.689091	0.93165
BRD3	441.241	-0.0278546	0.153351	-0.181639	0.855866	0.969938	821.541	0.381666	0.379036	1.00694	0.313965	0.762816
BRD4	1176.28	-0.342857	0.148119	-2.31474	0.0206271	0.195066	2621.53	-0.285306	0.338672	-0.842428	0.399548	0.81794
BRD7	348.858	-0.0137814	0.141505	-0.0973915	0.922416	0.986338	487.044	-0.100153	0.300937	-0.332805	0.739282	0.943095
BRD7P3	2.87005	0.186888	0.880687	0.212207	0.831945	0.964816	2.34661	2.89362	1.93542	1.49509	0.134891	NA
BRD8	325.288	0.0904972	0.135491	0.667922	0.504183	0.846048	348.027	-0.300154	0.29473	-1.0184	0.308487	0.758611
BRD9	754.316	-0.102542	0.200756	-0.510778	0.609506	0.893412	1118.24	-0.205736	0.406598	-0.505995	0.61286	0.90986
BRDT	2.56565	0.709637	0.911687	0.778378	0.436346	0.80832	4.13218	0.803621	1.24411	0.645943	0.518316	0.876885
BRDTP1	0	NA	NA	NA	NA	NA	0	NA	NA	NA	NA	NA
BRE	1023.03	0.572631	0.169068	3.38699	0.000706651	0.0176087	2092.52	0.190192	0.319738	0.594838	0.551952	0.889928
BRE-AS1	12.2375	0.994789	0.462583	2.15051	0.0315148	0.245237	14.8505	0.95533	0.845124	1.1304	0.258307	0.717326
BREA2	13.9578	0.257133	0.412282	0.623684	0.532835	0.859744	14.3681	0.943663	0.719698	1.31119	0.189793	0.649161
BRF1	149.398	-0.159564	0.204479	-0.780342	0.43519	0.807778	200.547	0.0165877	0.368479	0.0450167	0.964094	0.994415
BRF2	64.0497	-0.220167	0.210837	-1.04425	0.29637	0.714057	46.6083	-0.960331	0.512215	-1.87486	0.0608122	0.384206
BRI3	1876.71	0.529067	0.191	2.76998	0.00560595	0.0821792	3091.65	-0.132343	0.33269	-0.397796	0.690781	0.93258
BRI3BP	61.5886	-0.602415	0.231358	-2.60382	0.00921906	0.11556	49.4035	-1.49342	0.473498	-3.15401	0.00161045	0.0330357
BRICD5	21.2494	-0.681761	0.415266	-1.64174	0.100643	0.450449	24.9411	-0.166658	0.657761	-0.253371	0.799981	0.957535
BRINP1	629.91	-0.0377214	0.237547	-0.158795	0.87383	0.973228	285.117	-0.721776	0.419346	-1.72119	0.0852157	0.458295
BRINP2	0	NA	NA	NA	NA	NA	0	NA	NA	NA	NA	NA
BRINP3	0.066444	0.0758119	4.23119	0.0179174	0.985705	NA	0.0980372	0.242798	4.08047	0.0595023	0.952552	NA
BRIP1	145.836	-0.907354	0.224209	-4.04691	5.18981e-05	0.00218727	165.598	-0.990353	0.441497	-2.24317	0.0248858	0.227402
BRIX1	247.261	-0.327254	0.168787	-1.93886	0.0525188	0.321833	275.387	-0.485886	0.336147	-1.44546	0.14833	0.582119
BRK1	1799.93	0.246235	0.153996	1.59897	0.109827	0.466798	1848.1	-0.436094	0.334822	-1.30246	0.192758	0.651555
BRMS1	188.498	0.309586	0.290764	1.06473	0.286997	0.708347	254.719	-0.0574292	0.52419	-0.109558	0.91276	0.984377
BRMS1L	25.4131	-0.412599	0.33666	-1.22557	0.220362	0.636991	21.4558	-0.0558216	0.61362	-0.0909711	0.927516	0.987761
BROX	420.863	0.274671	0.167124	1.64351	0.100277	0.449796	533.834	0.277407	0.317839	0.872793	0.382776	0.808158
BRPF1	160.795	-0.381579	0.184611	-2.06693	0.0387405	0.273168	153.957	-0.236778	0.459237	-0.51559	0.60614	0.907404
BRPF3	366.262	-0.0593556	0.166672	-0.356122	0.721749	0.93538	417.143	0.0910347	0.4232	0.21511	0.829681	0.964454
BRS3	0	NA	NA	NA	NA	NA	0	NA	NA	NA	NA	NA
BRSK1	14.5387	-0.338074	0.322413	-1.04857	0.294374	0.713684	29.01	0.529825	0.627697	0.844078	0.398626	0.816671
BRSK2	1.94955	-0.578686	0.759976	-0.761453	0.446387	0.813901	3.54405	0.45816	1.28735	0.355894	0.72192	0.941179
BRWD1	420.631	-0.0672961	0.195357	-0.344477	0.730487	0.938658	478.953	0.271567	0.391487	0.693681	0.487882	0.863783
BRWD1-AS1	0.405687	-2.51546	2.36324	-1.06441	0.287142	NA	0.680612	0.132008	2.96472	0.0445262	0.964485	NA
BRWD1-IT2	3.74379	0.515689	0.598937	0.861007	0.389234	0.781646	5.91524	0.305719	0.975008	0.313556	0.753858	0.947237
BRWD3	289.79	-0.160618	0.251899	-0.637629	0.523716	0.855478	385.65	0.516086	0.432706	1.19269	0.23299	0.69435
BSCL2	591.311	0.243762	0.228029	1.069	0.285071	0.706062	721.571	0.77129	0.443285	1.73994	0.0818696	0.451021
BSDC1	1311.29	-0.119052	0.131789	-0.903352	0.366339	0.769404	1308.9	0.242537	0.271507	0.893297	0.371698	0.799532
BSG	23158.2	-0.142604	0.160792	-0.886883	0.375142	0.773748	33388.3	-0.375497	0.379676	-0.988994	0.322666	0.768008
BSN	5.85594	-0.252786	0.582033	-0.434316	0.664059	0.915573	8.62267	0.182776	0.995717	0.183562	0.854357	0.971971
BSN-AS2	9.93999	-0.531176	0.482159	-1.10166	0.270609	0.693741	11.7709	0.899954	0.737869	1.21967	0.222591	0.684776
BSND	0.129626	-0.0512409	4.2348	-0.0120999	0.990346	NA	0.0911921	-1.56049	4.05985	-0.384371	0.700703	NA
BSPH1	0	NA	NA	NA	NA	NA	0	NA	NA	NA	NA	NA
BSPRY	0.581107	0.895404	2.08223	0.430023	0.667179	NA	0.900704	-1.25205	2.48924	-0.502985	0.614975	NA
BST1	3.92807	1.67158	0.640405	2.61019	0.00904911	0.114035	7.30738	-0.230908	0.972227	-0.237505	0.812265	0.959955
BST2	3035.93	0.00349298	0.249934	0.0139756	0.988849	0.998176	3452.86	-0.664399	0.463344	-1.43392	0.151594	0.587588
BSX	0	NA	NA	NA	NA	NA	0	NA	NA	NA	NA	NA
BTAF1	791.721	-0.0462205	0.302641	-0.152724	0.878616	0.974447	713.439	0.568093	0.410357	1.38439	0.16624	0.613682
BTBD1	443.266	0.192719	0.230755	0.835165	0.403625	0.789707	383.794	0.244591	0.410505	0.59583	0.551289	0.889567
BTBD10	221.905	0.344248	0.149902	2.29649	0.021648	0.199579	181.837	0.0215285	0.301247	0.0714648	0.943028	0.988964
BTBD11	215.954	0.480762	0.281255	1.70935	0.0873869	0.421032	52.8394	-0.734755	1.00034	-0.734505	0.462641	0.851497
BTBD16	57.5485	-0.50474	0.253343	-1.99232	0.0463356	0.300722	98.5746	-0.785674	0.52577	-1.49433	0.135089	0.560685
BTBD17	0	NA	NA	NA	NA	NA	0.911921	-3.76731	3.57888	-1.05265	0.292501	NA
BTBD18	6.09908	-0.120321	0.526615	-0.228479	0.819274	0.960219	11.6296	0.601473	0.767601	0.783575	0.43329	0.835564
BTBD19	276.582	0.124379	0.276997	0.449028	0.653411	0.913025	265.988	0.413392	0.371817	1.11182	0.266217	0.723005
BTBD2	1205	-0.00639416	0.193322	-0.0330752	0.973615	0.995237	2954.83	-0.141518	0.347238	-0.407554	0.683601	0.929955
BTBD3	283.016	-0.485661	0.223372	-2.17422	0.0296884	0.238793	297.819	-0.0371617	0.497687	-0.0746688	0.940478	0.988964
BTBD6	278.294	-0.0153465	0.191503	-0.0801368	0.936128	0.987186	226.788	-0.115182	0.328162	-0.350992	0.725595	0.941591
BTBD7	351.698	0.123565	0.207971	0.594147	0.552414	0.86856	455.638	0.398188	0.413197	0.963676	0.335208	0.777817
BTBD8	0.826007	-1.85136	1.43308	-1.29188	0.1964	NA	2.42714	-0.235799	1.65926	-0.142111	0.886993	NA
BTBD9	103.171	-0.0128219	0.144038	-0.0890177	0.929068	0.986945	162.291	0.405201	0.322537	1.2563	0.209009	0.671623
BTC	1.39153	0.555659	1.26964	0.437652	0.661638	NA	1.21486	1.81895	2.48106	0.733135	0.463476	NA
BTD	372.403	0.110556	0.160385	0.68932	0.490622	0.837525	349.327	0.245639	0.27901	0.880395	0.378645	0.805298
BTF3	1368.12	0.147985	0.101451	1.45868	0.144653	0.530598	2773.65	-0.648814	0.267881	-2.42202	0.0154346	0.168057
BTF3L4	581.029	-0.0883075	0.162819	-0.542366	0.587567	0.882717	724.828	-0.32499	0.322269	-1.00844	0.313242	0.762269
BTF3P11	0.0909384	-2.06341	4.2463	-0.485932	0.627015	NA	0.206121	-1.98288	4.04945	-0.489667	0.624369	NA
BTG1	634.492	-0.145072	0.193985	-0.747852	0.454549	0.817417	2090.32	0.496186	0.345285	1.43703	0.150709	0.586569
BTG2	323.688	-0.758297	0.231295	-3.27848	0.00104366	0.0237171	993.85	1.21226	0.52496	2.30924	0.0209302	0.205882
BTG3	186.556	-0.405715	0.191628	-2.1172	0.0342428	0.254946	177.357	-0.642846	0.314381	-2.0448	0.0408744	0.309396
BTG4	0.25583	-1.61883	2.8698	-0.564091	0.572692	NA	0	NA	NA	NA	NA	NA
BTK	0.0903293	-2.60202	4.24579	-0.612847	0.539978	NA	0	NA	NA	NA	NA	NA
BTLA	0.481801	-2.17279	1.8838	-1.15341	0.248744	NA	0.206121	-1.98288	4.04945	-0.489667	0.624369	NA
BTN1A1	0.0566104	-0.197485	4.23865	-0.0465915	0.962839	NA	0	NA	NA	NA	NA	NA
BTN2A1	476.204	-0.167638	0.124288	-1.34879	0.177404	0.578181	471.948	-0.287699	0.267686	-1.07476	0.282481	0.737924
BTN2A2	433.53	-0.0438862	0.136895	-0.320582	0.748527	0.944089	352.67	0.040752	0.294616	0.138323	0.889985	0.980067
BTN2A3P	61.5289	-0.325593	0.266835	-1.2202	0.222389	0.640085	41.45	0.664585	0.543536	1.22271	0.22144	0.683316
BTN3A1	854.665	0.400293	0.130099	3.07683	0.00209215	0.0393225	589.436	0.370808	0.372107	0.996507	0.319004	0.765642
BTN3A2	1041.78	0.390829	0.131053	2.98222	0.00286163	0.0498703	987.069	0.0866585	0.459243	0.188698	0.850329	0.970785
BTN3A3	639.082	0.513161	0.130592	3.9295	8.51213e-05	0.00319611	632.684	0.453213	0.367658	1.2327	0.217686	0.679114
BTNL10	0	NA	NA	NA	NA	NA	0.0911921	-1.56049	4.05985	-0.384371	0.700703	NA
BTNL2	0	NA	NA	NA	NA	NA	0	NA	NA	NA	NA	NA
BTNL3	0.175828	0.442112	2.78474	0.158762	0.873856	NA	0	NA	NA	NA	NA	NA
BTNL8	0.0994713	-1.13794	4.24705	-0.267936	0.788748	NA	0.20804	0.242798	4.08047	0.0595023	0.952552	NA
BTNL9	0.860908	-0.859231	1.50757	-0.569944	0.568716	NA	2.43973	-2.34477	1.7	-1.37928	0.167809	NA
BTRC	431.102	-0.218502	0.126061	-1.7333	0.0830426	0.409537	518.067	0.30911	0.272326	1.13507	0.256345	0.715847
BUB1	380.077	-0.207927	0.21584	-0.963338	0.335378	0.74734	293.36	-3.51953	0.381429	-9.22721	2.7776e-20	7.75381e-18
BUB1B	200.795	-0.20986	0.1961	-1.07016	0.284545	0.705741	151.638	-2.84372	0.336443	-8.45231	2.85596e-17	5.92832e-15
BUB3	1402.46	0.137632	0.107381	1.28172	0.199941	0.611324	1381.09	-0.739524	0.310142	-2.38447	0.0171037	0.180056
BUD13	158.076	0.0407045	0.171295	0.237628	0.812169	0.95871	194.252	-0.0902822	0.32591	-0.277016	0.781768	0.953446
BUD31	855.615	0.192436	0.137972	1.39475	0.163093	0.558257	1082.27	-0.392367	0.395575	-0.991891	0.321251	0.766712
BVES	5.67557	-0.2812	0.747018	-0.376431	0.706597	0.930387	4.84676	0.812372	1.17035	0.694125	0.487604	0.863668
BVES-AS1	0	NA	NA	NA	NA	NA	0	NA	NA	NA	NA	NA
BYSL	201.646	-0.631717	0.199297	-3.16972	0.00152586	0.031199	232.774	-1.38342	0.378049	-3.65936	0.000252844	0.00698841
BZRAP1	0.129357	1.08323	4.20092	0.257854	0.796519	NA	0.0911921	-1.56049	4.05985	-0.384371	0.700703	NA
BZRAP1-AS1	3.74431	0.897166	0.682723	1.3141	0.188813	0.596198	2.98057	0.12954	1.40122	0.0924483	0.926342	NA
BZW1	1259.67	0.135534	0.172208	0.787036	0.431261	0.805904	1306.71	-0.172142	0.317492	-0.542193	0.587686	0.900991
BZW2	295.079	-0.113052	0.179478	-0.629894	0.528764	0.858209	420.104	-0.840379	0.30301	-2.77344	0.00554674	0.0842469
C10orf10	2223.6	-0.586526	0.288832	-2.03068	0.0422872	0.287619	2385.8	-2.66337	0.276947	-9.6169	6.7845e-22	2.388e-19
C10orf105	0.600604	-1.61054	1.76111	-0.914504	0.360452	NA	5.58385	-4.57881	1.93192	-2.37009	0.0177839	0.185051
C10orf107	1.02737	-1.32807	1.24385	-1.06771	0.285652	NA	3.80025	0.361897	1.27616	0.283583	0.77673	0.952739
C10orf11	40.3061	0.217439	0.322763	0.673679	0.500515	0.843346	159.051	0.310469	0.497229	0.624399	0.532365	0.881586
C10orf111	9.67831	-0.439543	0.427227	-1.02883	0.30356	0.719971	10.798	0.105282	0.784369	0.134225	0.893225	0.980669
C10orf113	0	NA	NA	NA	NA	NA	0	NA	NA	NA	NA	NA
C10orf12	43.6256	-0.0279731	0.295549	-0.0946478	0.924595	0.986338	75.4769	0.492289	0.441533	1.11495	0.26487	0.721636
C10orf120	0	NA	NA	NA	NA	NA	0	NA	NA	NA	NA	NA
C10orf126	4.29287	-0.255729	0.693976	-0.368498	0.712502	0.932375	5.33806	1.50886	1.1836	1.2748	0.202379	0.664243
C10orf128	163.027	0.769974	0.256125	3.00624	0.002645	0.047088	100.245	-1.09973	0.538036	-2.04397	0.0409568	0.309725
C10orf131	0.695792	0.158951	1.36791	0.116199	0.907494	NA	1.60921	1.70812	1.95079	0.875605	0.381245	NA
C10orf142	1.85904	2.13219	0.906785	2.35138	0.018704	0.183279	1.46344	3.64425	2.36024	1.54402	0.122584	NA
C10orf2	86.0819	-0.751575	0.190634	-3.94251	8.06349e-05	0.00306952	150.705	-1.00704	0.388668	-2.591	0.00956962	0.123854
C10orf25	55.5172	-0.0114785	0.183759	-0.0624648	0.950193	0.98978	81.9093	-0.476969	0.425581	-1.12075	0.262395	0.720987
C10orf32	74.236	-0.207734	0.225202	-0.922433	0.356303	0.762721	87.5047	0.481366	0.369621	1.30232	0.192806	0.651579
C10orf32-ASMT	15.8973	1.057	1.41235	0.748395	0.454222	0.817172	1.36788	-4.34507	3.12602	-1.38997	0.164538	NA
C10orf35	54.8882	-0.0485601	0.255169	-0.190305	0.84907	0.96895	140.691	-0.157883	0.373453	-0.422764	0.672467	0.926552
C10orf53	0	NA	NA	NA	NA	NA	0	NA	NA	NA	NA	NA
C10orf54	8.17773	0.460757	0.501702	0.918388	0.358416	0.763557	86.3712	-0.227911	0.459459	-0.496043	0.619864	0.911116
C10orf55	21.4295	0.72372	0.353037	2.04998	0.0403659	0.28002	7.79312	1.42914	1.00363	1.42398	0.154452	0.591538
C10orf62	0.97263	-0.562253	1.52642	-0.368348	0.712614	NA	2.26073	0.275912	1.60848	0.171536	0.863802	NA
C10orf67	22.6116	0.58505	0.287497	2.03498	0.0418526	0.28566	39.2742	0.487746	0.466076	1.04649	0.295333	0.748367
C10orf71	0.0420876	-0.600693	4.24397	-0.14154	0.887443	NA	0.203518	0.971225	4.04146	0.240315	0.810086	NA
C10orf71-AS1	0	NA	NA	NA	NA	NA	0	NA	NA	NA	NA	NA
C10orf76	438.744	0.011125	0.0971895	0.114467	0.908867	0.984358	660.162	0.099966	0.286179	0.349313	0.726855	0.941591
C10orf82	1.51684	-1.19273	1.05976	-1.12547	0.26039	NA	0.510194	0.966632	3.34876	0.288654	0.772847	NA
C10orf88	136.015	-0.00740343	0.187399	-0.0395063	0.968487	0.993785	151.437	-0.116049	0.321473	-0.36099	0.718107	0.939696
C10orf90	5.83537	-0.259683	0.635383	-0.408702	0.682758	0.920943	3.29579	-0.560242	2.07318	-0.270233	0.786981	0.955859
C10orf91	0.330729	-1.16902	2.43465	-0.480159	0.631114	NA	0.206121	-1.98288	4.04945	-0.489667	0.624369	NA
C10orf95	0.641564	0.238517	1.96343	0.12148	0.903311	NA	2.94292	-0.829205	1.65262	-0.50175	0.615843	NA
C10orf99	9.25949	0.160513	0.578818	0.277311	0.781541	0.952236	84.4917	-2.68871	0.726214	-3.70237	0.000213595	0.00612092
C11orf1	200.861	0.302753	0.16235	1.86482	0.0622063	0.350874	323.871	0.547013	0.285338	1.91707	0.0552292	0.365433
C11orf16	1.0127	1.70418	1.23771	1.37688	0.16855	NA	0.815673	2.77889	2.78511	0.997766	0.318393	NA
C11orf21	0.189045	-0.601268	4.02505	-0.149381	0.881253	NA	0.62252	2.40675	3.06765	0.784559	0.432712	NA
C11orf24	1107.38	0.386118	0.222297	1.73695	0.0823961	0.408176	1268.75	-0.28477	0.30516	-0.933181	0.350727	0.787063
C11orf30	178.938	0.0393161	0.235212	0.167152	0.867251	0.971728	227.577	0.663366	0.41585	1.59521	0.110666	0.520265
C11orf31	1473.17	-0.0601697	0.190523	-0.315813	0.752144	0.944819	1080.56	-0.295759	0.318428	-0.928809	0.352988	0.787645
C11orf39	0	NA	NA	NA	NA	NA	0	NA	NA	NA	NA	NA
C11orf40	0	NA	NA	NA	NA	NA	0	NA	NA	NA	NA	NA
C11orf42	1.61815	-1.6598	1.13433	-1.46325	0.1434	NA	1.89739	-0.610185	1.71188	-0.356441	0.72151	NA
C11orf44	2.74764	0.706426	0.850481	0.83062	0.406189	0.790928	4.24024	1.05801	1.3379	0.7908	0.429061	0.834365
C11orf45	122.875	0.249914	0.154305	1.61962	0.105315	0.458232	150.871	-0.439666	0.412947	-1.0647	0.287011	0.740687
C11orf49	925.966	0.0680995	0.148477	0.458655	0.646482	0.910609	1669.4	-0.0745121	0.337092	-0.221044	0.825058	0.963078
C11orf52	19.1076	0.735638	0.353402	2.08159	0.0373801	0.267109	46.118	0.368449	0.521204	0.706918	0.479618	0.860423
C11orf53	0	NA	NA	NA	NA	NA	0	NA	NA	NA	NA	NA
C11orf54	154.817	-0.126751	0.242567	-0.522541	0.601294	0.88955	218.435	0.0366816	0.4178	0.0877971	0.930038	0.988139
C11orf57	197.307	0.0672142	0.134547	0.499558	0.617386	0.896494	234.457	0.00672711	0.28717	0.0234255	0.981311	0.9973
C11orf58	724.747	0.0986523	0.168145	0.586709	0.557399	0.870982	784.262	-0.218444	0.297809	-0.733503	0.463252	0.851849
C11orf63	91.2557	-0.0975944	0.184977	-0.527604	0.597774	0.888556	96.6315	0.559351	0.406225	1.37695	0.168528	0.615807
C11orf65	2.93083	-0.576398	0.725082	-0.794942	0.426647	0.803539	3.54669	1.13224	1.39573	0.811219	0.41724	0.829461
C11orf68	348.829	0.353849	0.27472	1.28804	0.197733	0.608334	385.993	0.397693	0.410452	0.968915	0.332588	0.775721
C11orf70	25.9387	-0.300997	0.290988	-1.0344	0.300951	0.717942	33.5998	0.486244	0.570107	0.8529	0.393715	0.814424
C11orf71	108.155	0.231562	0.181873	1.27321	0.202943	0.614858	105.314	0.805412	0.388112	2.0752	0.0379677	0.295261
C11orf72	958.175	-0.0313282	0.163627	-0.19146	0.848165	0.968587	990.319	0.0853677	0.341639	0.249877	0.802683	0.958424
C11orf73	172.494	0.304265	0.189828	1.60285	0.108968	0.465426	152.763	-0.158683	0.460758	-0.344396	0.730549	0.941591
C11orf74	90.3741	0.547844	0.216788	2.52709	0.0115011	0.133622	137.688	0.176284	0.411035	0.428877	0.668013	0.926155
C11orf80	442.495	0.083318	0.157754	0.52815	0.597395	0.888245	657.409	-0.0820467	0.426579	-0.192336	0.847479	0.968899
C11orf84	226.466	-0.273693	0.216451	-1.26445	0.206067	0.619181	254.638	-0.332206	0.299535	-1.10908	0.267398	0.723688
C11orf85	0	NA	NA	NA	NA	NA	0	NA	NA	NA	NA	NA
C11orf86	3.32188	-1.07145	0.815756	-1.31344	0.189033	0.596527	5.68175	-3.98071	1.56921	-2.53676	0.0111883	0.137756
C11orf87	0.122673	-2.54431	4.2463	-0.599182	0.549051	NA	0	NA	NA	NA	NA	NA
C11orf88	1.49971	-0.421056	1.14567	-0.367519	0.713232	NA	0.182384	-2.02796	4.04849	-0.500919	0.616428	NA
C11orf91	3.40261	0.75916	0.6795	1.11723	0.263894	0.686798	2.84041	0.111934	1.42692	0.0784448	0.937474	NA
C11orf94	0.277113	-1.92174	2.54694	-0.754527	0.450533	NA	0.495307	0.917144	3.37806	0.2715	0.786006	NA
C11orf95	352.363	0.391245	0.165526	2.36365	0.018096	0.179774	337.646	0.245249	0.275929	0.888811	0.374105	0.801608
C11orf96	0.277249	-3.68368	3.51013	-1.04944	0.293975	NA	4.82071	-6.14515	1.84991	-3.32186	0.000894196	0.0204667
C11orf97	0	NA	NA	NA	NA	NA	0	NA	NA	NA	NA	NA
C11orf98	485.667	0.271123	0.184655	1.46827	0.142031	0.526022	701.224	-0.293572	0.522048	-0.562347	0.57388	0.897054
C12orf10	337.159	0.315447	0.27651	1.14082	0.253947	0.67588	491.457	0.0953033	0.419167	0.227364	0.820141	0.96182
C12orf29	94.0167	-0.0783643	0.265304	-0.295375	0.767707	0.94949	82.0569	-0.400068	0.365465	-1.09468	0.273655	0.729863
C12orf4	148.853	-0.140072	0.184077	-0.760941	0.446692	0.813982	141.739	-0.157644	0.392586	-0.401552	0.688013	0.931636
C12orf40	0	NA	NA	NA	NA	NA	0	NA	NA	NA	NA	NA
C12orf42	0	NA	NA	NA	NA	NA	0	NA	NA	NA	NA	NA
[truncated: 24,477 more rows]
