# Supplementary material for: The renal lineage factor PAX8 controls oncogenic signalling in kidney cancer
Source: Nature. 2022 Jun 8;606(7916):999–1006. doi: 10.1038/s41586-022-04809-8 (PMC9242860; doi:10.1038/s41586-022-04809-8)
Supplement: Supplementary file 7 — HIF2A target gene enhancers—CRISPRi library sgRNA sequences. [file 41586_2022_4809_MOESM7_ESM.xlsx]

## Sheet: Sheet1
Supplementary Table 6. HIF2A target gene enhancers – CRISPRi library sgRNA sequences.
ID	target location (hg38)	sgRNA1	sgRNA2
chr1:112937-1	chr1:112937145-112937346	CAGCCCTACTGTCTGTGTGT	TAATTGGGACAAATCATAGC
chr1:112937-2	chr1:112937145-112937346	CTAGAACAGCTAATACGTGC	CAGCCCTACTGTCTGTGTGT
chr1:156505-1	chr1:156505126-156505259	AATTATGTCCTTCCGCGGAA	CTGGGAGCACGTGACCGGGA
chr1:156505-2	chr1:156505126-156505259	GAAAGGGGGAAATAGTCCGT	TTATGTCCTTCCGCGGAAAG
chr1:156505-3	chr1:156505126-156505259	GGACTATTTCCCCCTTTCCG	GCTGGGAGCACGTGACCGGG
chr1:156505-4	chr1:156505126-156505259	TTATGTCCTTCCGCGGAAAG	CTGGCTGGGAGCACGTGACC
chr1:156751-1	chr1:156751809-156751962	AGCCGCCTGACGGCGCGTGG	TTGACGCCCAGGGCCTGCCA
chr1:156751-2	chr1:156751809-156751962	CAAAGCCTGCTCGGCGTGCT	TTGACGCCCAGGGCCTGCCA
chr1:156751-3	chr1:156751809-156751962	CGGAGCCGCCTGACGGCGCG	GCGGGCACACAAAGCCTGCT
chr1:156751-4	chr1:156751809-156751962	CTTTGTGTGCCCGCGGTCGG	GTGCAGCTTCTTGACGCCCA
chr1:156751-5	chr1:156751809-156751962	GAGCAGGCTTTGTGTGCCCG	CGGAGCCGCCTGACGGCGCG
chr1:156751-6	chr1:156751809-156751962	TGCCGCCACGCGCCGTCAGG	GTGCAGCTTCTTGACGCCCA
chr1:156751-7	chr1:156751809-156751962	TTTGTGTGCCCGCGGTCGGT	CCACGGCCCAACGCCCAACC
chr1:169105-1	chr1:169105849-169106022	CCCGCGCTTTCGGCCTCCCT	ACCCCGCCAGCGCCCAGGAG
chr1:169105-2	chr1:169105849-169106022	CTGGGTCGCCCGGAGCCTCG	ACCCCGCCAGCGCCCAGGAG
chr1:169105-3	chr1:169105849-169106022	GGAAGGTCACTCCGGGACGC	GCCCAGGGAGGCCGAAAGCG
chr1:169105-4	chr1:169105849-169106022	GGGTGGGGGAAGGTCACTCC	GGTGGACCCACAGCCCAGGG
chr1:169105-5	chr1:169105849-169106022	TCCGGGACGCCGGACTGGCG	CTGGGTCGCCCGGAGCCTCG
chr1:28586-1	chr1:28586921-28587086	ACACCGAGTTGTAGAAGGAG	CTCAGACACCGAGTTGTAGA
chr1:28586-2	chr1:28586921-28587086	AGGAGGGGCTTTATTCAGCT	CACTGAAGATTTCACATGAA
chr1:28586-3	chr1:28586921-28587086	GGACAGAAATTGTGCATTTG	CTCAGACACCGAGTTGTAGA
chr1:28586-4	chr1:28586921-28587086	TCTACAACTCGGTGTCTGAG	CTTTATTCAGCTGGGAGCAT
chr1:28648-1	chr1:28648382-28648516	AAGACTTCACAAGGAGAATC	GGAATTCGCTCTTCAACTTC
chr1:28648-2	chr1:28648382-28648516	ACTGAAAGGAAGACTTCACA	GGAATTCGCTCTTCAACTTC
chr1:28648-3	chr1:28648382-28648516	CTTCTAACTAAAAAATCGAA	TCCTTTCAGTTCAGAAGAAA
chr1:28648-4	chr1:28648382-28648516	GGAATTCGCTCTTCAACTTC	CTTCTAACTAAAAAATCGAA
chr1:28648-5	chr1:28648382-28648516	TCCATTTCTTCTGAACTGAA	GGAATTCGCTCTTCAACTTC
chr1:42967-1	chr1:42967192-42967393	ACTGCCAGGTGGCATCCAGG	GGCTGACTCACACATTATAC
chr1:42967-2	chr1:42967192-42967393	AGCCTCAATGTGGAAAGCAG	ATGTGCATATGACTGCCAGG
chr1:42967-3	chr1:42967192-42967393	AGTCATATGCACATTCATCA	GCTGACTCATGCTTTGCAAG
chr1:42967-4	chr1:42967192-42967393	CATATGCACATTCATCACGG	ATGAATTTCAAGCCTCAATG
chr1:42967-5	chr1:42967192-42967393	GCTGACTCATGCTTTGCAAG	ACTGCCAGGTGGCATCCAGG
chr1:42967-6	chr1:42967192-42967393	GGCTGACTCACACATTATAC	AAGCCTCAATGTGGAAAGCA
chr1:43058-1	chr1:43058548-43058741	AGCAGGAACGAGGCACGTGA	TCACGTAGCTGGCAGAGCCA
chr1:43058-2	chr1:43058548-43058741	CAGCAGGAACGAGGCACGTG	TGAGCTGGAGGGTGCTTTAG
chr1:43058-3	chr1:43058548-43058741	GGTGTGCTGATGGATGGCAG	GTCAGCAGGAAGTACAGCCC
chr1:43058-4	chr1:43058548-43058741	TCACGTAGCTGGCAGAGCCA	GGGGCAGGTCAGCAGGAACG
chr1:46522-1	chr1:46522492-46522638	CTCACCCATGTCTCCCGCTG	CAGCTCCTTCCAGGCCGGGG
chr1:46522-2	chr1:46522492-46522638	CTCTTCTTGGAAAGGATCCC	CCCGGCCTGGAAGGAGCTGG
chr1:46522-3	chr1:46522492-46522638	GAGGTGGCAGTTTCCCGCAG	GATCCTTTCCAAGAAGAGTC
chr1:53542-1	chr1:53542182-53542330	ACCTCCACTCAAGCGCCGGG	CCTTTGACAGATGAAAACCG
chr1:53542-2	chr1:53542182-53542330	GCACCTCCACTCAAGCGCCG	AGGTGCAGTGCTATTCCACA
chr1:53542-3	chr1:53542182-53542330	TAGCAGAAAGCAGAGCAGAC	TCCCCCCGGCGCTTGAGTGG
chr1:53542-4	chr1:53542182-53542330	TCCCCCCGGCGCTTGAGTGG	TAGCAGAAAGCAGAGCAGAC
chr1:94720-1	chr1:94720219-94720350	AATCCACTTGAGGACATGAC	CTCTAGTCTGAATCACACAT
chr1:94720-2	chr1:94720219-94720350	ATTGAATGAGTCTTGCCTAG	AATCCACTTGAGGACATGAC
chr1:94720-3	chr1:94720219-94720350	CCACTTGAGGACATGACTGG	AGAGTGTAAGGGTTCTGGAA
chr1:94720-4	chr1:94720219-94720350	GTGATTCAGACTAGAGTGTA	CCACCAGTCATGTCCTCAAG
chr1:94720-5	chr1:94720219-94720350	TCTAGTCTGAATCACACATT	CCACCAGTCATGTCCTCAAG
chr1:94727-1	chr1:94727978-94728179	GATGGCACGTACACTCAAAG	GAATTCCAGCTGCAGACAGA
chr11:69399-1	chr11:69399314-69399515	ATGAGCATGCACACCCACAT	GACCAACTCACACAGCACAC
chr11:69399-2	chr11:69399314-69399515	CGGCCCACAGTCATCCACGA	TGCATGCTCATCAACTCACA
chr11:69399-3	chr11:69399314-69399515	GACCAACTCACACAGCACAC	CGGCCCACAGTCATCCACGA
chr11:69399-4	chr11:69399314-69399515	GCATGCTCATCAACTCACAT	ACACGCATGCACATGCACGT
chr11:69399-5	chr11:69399314-69399515	GTGGAAAATACTCACCATCG	GATGAGCATGCACACCCACA
chr11:69399-6	chr11:69399314-69399515	TCACCATCGTGGATGACTGT	AGCCTGTGTGCTGTGTGAGT
chr11:69419-1	chr11:69419736-69419937	ACGGACACTGAGGTGCTCAG	GGACCTGAGGTTGTCACAGC
chr11:69419-2	chr11:69419736-69419937	CCCGCTGCCTGGGACACGTA	CTGAGGTTGTCACAGCCGGA
chr11:69419-3	chr11:69419736-69419937	GGTCGGCGCTCAGGATCACT	AGTGTCTGGGAAGACAGAGC
chr16:3020-1	chr16:3020392-3020523	CGTACCTGGCGCTTGCTCCC	GCTCGCTGCGCCGGTTGCTG
chr16:3020-2	chr16:3020392-3020523	GGAGCAAGCGCCAGGTACGC	GCTCGCTGCGCCGGTTGCTG
chr16:3022-1	chr16:3022125-3022257	AAATAGGTCCCTAACCCCCC	TGGGGGGCAGACTTGACACT
chr16:3022-2	chr16:3022125-3022257	AGGGACCTATTTTTAACACT	ACCCCCCAGGGTGACCCCCG
chr16:3022-3	chr16:3022125-3022257	GACCTATTTTTAACACTAGG	TTCAGGACATCTGAGTGAGT
chr16:3022-4	chr16:3022125-3022257	GGACCTATTTTTAACACTAG	TCAGGACATCTGAGTGAGTG
chr16:3022-5	chr16:3022125-3022257	GGACCTATTTTTAACACTAG	TTCAGGACATCTGAGTGAGT
chr16:3022-6	chr16:3022125-3022257	GGGACCTATTTTTAACACTA	TGGGGGGCAGACTTGACACT
chr16:3022-7	chr16:3022125-3022257	TGGGGGGCAGACTTGACACT	GACCTATTTTTAACACTAGG
chr16:3022-8	chr16:3022125-3022257	TGTCCTGAAATTCCACCACG	GACCTATTTTTAACACTAGG
chr16:3024-1	chr16:3024066-3024267	ACACCACTTCTTAATGTCGG	GAAGGCAGGCTTGCTCCTCG
chr16:3024-2	chr16:3024066-3024267	ACCTTCGCGCCGAAGGCGGT	GACACCACTTCTTAATGTCG
chr16:3024-3	chr16:3024066-3024267	AGACCCCCGACATTAAGAAG	TCGGCTCCTAGGGTTCGGGA
chr16:3024-4	chr16:3024066-3024267	GTCCCGAACCCTAGGAGCCG	GGATACCCTCCCCCACCCCG
chr16:88770-1	chr16:88770610-88770811	ACGGTTCCCACGGAGCAGTC	CACCAGGTGGTGGACGTGCT
chr16:88770-2	chr16:88770610-88770811	CACCAGGTGGTGGACGTGCT	CCCGGACCTGACTGCTCCGT
chr16:88770-3	chr16:88770610-88770811	GCAGTGAAGGCACCAGGTGG	AGCACGCCCCACGGTTCCCA
chr16:88770-4	chr16:88770610-88770811	GCGGGAGAGTACCCCCACCC	GTCACCCTGAGCACGCCCCA
chr16:88770-5	chr16:88770610-88770811	GGAACCGTGGGGCGTGCTCA	TCACTGGCAGTGAAGGCACC
chr16:88770-6	chr16:88770610-88770811	GTGCTCAGGGTGACTTGGTG	TCACTGGCAGTGAAGGCACC
chr2:135984-1	chr2:135984996-135985197	ACGCCGCGCTCCTACTTCCG	AGGGATTGTGCATTACGTGC
chr2:135984-2	chr2:135984996-135985197	AGGGATTGTGCATTACGTGC	CTACTAGAAGCGTGTCCCCG
chr2:135984-3	chr2:135984996-135985197	CCGCGCTCCTACTTCCGGGG	GCACGTAATGCACAATCCCT
chr2:135984-4	chr2:135984996-135985197	CGTCACACTTGAGTCTCTCT	AGCGTGTCCCCGGGGTGGGG
chr2:135984-5	chr2:135984996-135985197	GTGCTTATTAAAATTTTCCC	TTCCCGTCCTCCCCACCCCG
chr2:136075-1	chr2:136075662-136075785	ACTACAGAGGATATGCTGTT	ACTGCTGATAAACAGCGTCT
chr2:136075-2	chr2:136075662-136075785	TAATGGCCCTTATTCAGACC	ACTACAGAGGATATGCTGTT
chr1:23368-1	chr1:23368786-23368981	TGTTGGGAGATGTAGTGCGT	GGCAGCCGCCCACTCCCCAG
chr1:23368-2	chr1:23368786-23368981	TACGCAATACAACTCCCGAG	TGGGAGATGTAGTGCGTGGG
chr1:23368-3	chr1:23368786-23368981	CGGGGCTCAAAGTTCCAGCG	AGTCTCCCCTGGGGAGTGGG
chr1:23368-4	chr1:23368786-23368981	ACTCCCCAGGGGAGACTCGG	CAACAGCGCCTGCGGCGGCG
chr1:42941-1	chr1:42941120-42941302	CAATAGGGACCCACTGCCCA	CACAGTCAGAAGGGGCGGAT
chr1:42941-2	chr1:42941120-42941302	CGTGATCAGACTTGCATTGT	GTGATCAGACTTGCATTGTA
chr1:42941-3	chr1:42941120-42941302	CTCAGGCGTCTGGTATGGAG	GGAGCATGGACTTCAGGATG
chr1:42941-4	chr1:42941120-42941302	GCATTGTAGGGAAATGACTC	ACTTCAGGATGAGGACAATA
chr1:42958-1	chr1:42958772-42958913	CCGTAGCGTTTATAGGACCC	AGCAGGAGACCAAACGACGG
chr1:42958-2	chr1:42958772-42958913	CCGGGGTCCTATAAACGCTA	GGGGACCCGCGACTAGCGAC
chr1:42958-3	chr1:42958772-42958913	GGTAGCAACAGCGAGCGTGC	GCCTCTTGCCAGAGAGCGCG
chr1:42958-4	chr1:42958772-42958913	GCTCTCTGGCAAGAGGCAAG	CTCCCTGGCGTGCTCACTCG
chr1:42962-1	chr1:42962682-42962883	GTGCCTCAGAGCACGCAAGT	TCTGGGACTGGCTAGCAGGG
chr1:42962-2	chr1:42962682-42962883	CGTGCTCTGAGGCACACACT	GGAAAAGAGCTCTCTGGGAC
chr1:42962-3	chr1:42962682-42962883	GGGCTGGAACTGCTTAGAAT	CAGAGCACGCAAGTGGGTGG
chr1:42962-4	chr1:42962682-42962883	ACTAGGCTCCAGCATCCGCC	GCACGCAAGTGGGTGGGGGA
chr1:8097-1	chr1:8097577-8097772	ATCTTAATATAGTCTCAGCA	AACTAGCTGACTCATCTCCC
chr1:8097-2	chr1:8097577-8097772	CAGTCAGTGAGAAGTAAGAC	CTATGAGTTCAACAGGAGCT
chr1:8097-3	chr1:8097577-8097772	CAAGCTCCTGTTGAACTCAT	AACTAGCTGACTCATCTCCC
chr1:8097-4	chr1:8097577-8097772	TCCTGTTGAACTCATAGGAG	AATCTTAATATAGTCTCAGC
chr1:8202-1	chr1:8202275-8202476	CCTGTAATCACTGCGCATGG	AAGTCACTCCGCTTGTGCAA
chr1:8202-2	chr1:8202275-8202476	CCAGACTGGTATGAGATTGG	CATGCGCAGTGATTACAGGC
chr1:8202-3	chr1:8202275-8202476	AGAAAGGCTCTGTAGACAGG	CGAGGTCACCTTTGCACAAG
chr1:8202-4	chr1:8202275-8202476	CAGCCTGTAATCACTGCGCA	GGCACGTAGTGAGCCAGGCG
chr1:8212-1	chr1:8212120-8212304	ATGATGCAACATGACTCGAA	TCGTGCCCTAGCACACGGAG
chr1:8212-2	chr1:8212120-8212304	AAACAAATAGTCTCGATACA	TTCCTTACCTCGCGGCAGCA
chr1:8212-3	chr1:8212120-8212304	AACATGACTCGAAAGGAAGT	CCCTAGCACACGGAGAGGGT
chr1:8212-4	chr1:8212120-8212304	GAGAATCGTGCCCTAGCACA	CAACATGACTCGAAAGGAAG
chr1:827-1	chr1:827449-827650	GGGGCGCGTACGTGCAGGGA	AAACGGATTATCCGGAGCCA
chr1:827-2	chr1:827449-827650	AACAAAAAACGTCGCGCGAG	GTTTGGCCACAAAAAGCGGA
chr1:827-3	chr1:827449-827650	GCGGAGGGCACTCACCCGAG	GGGGCGCGTACGTGCAGGGA
chr1:827-4	chr1:827449-827650	AACAAAAAACGTCGCGCGAG	GGGGCGCGTACGTGCAGGGA
chr10:103777-1	chr10:103777395-103777596	ACCTGCAGTGAGATATACAC	GACGTGACATTTAACATGCT
chr10:103777-2	chr10:103777395-103777596	CCTGCAGTGAGATATACACA	GCATGTTAAATGTCACGTCC
chr10:103777-3	chr10:103777395-103777596	GCAGCTCATTCCGTGGGTGG	GCTGCCCAGCTGGCGTGCGT
chr10:103777-4	chr10:103777395-103777596	TTTAACATGCTAGGCCTGGG	CACCCACGGAATGAGCTGCT
chr10:73096-1	chr10:73096836-73097037	TGATCGAGCTCACGTAGCGA	GCGCTGCCATCGCGGCCTAG
chr10:73096-2	chr10:73096836-73097037	TTATAACCTCTAGGCCGCGA	CTCCCTGCTGCCCCCACCCG
chr10:73096-3	chr10:73096836-73097037	AGAGGTTATAAAAGGGCTAA	CCGCGATGGCAGCGCCAGGG
chr10:73096-4	chr10:73096836-73097037	CGGCGCGACTGGGCAGCAGA	TGGCGCCTGCGCAGTCGCCG
chr10:95406-1	chr10:95406895-95407096	TAGAACATTTGCCAACCCGT	TACACATTAGGACTCCACAA
chr10:95406-2	chr10:95406895-95407096	GGAATGATGACAGTACCCAC	TCCTGGGCACTCATGTGGAA
chr10:95406-3	chr10:95406895-95407096	TTATATTTAGCGGCTGTGGA	AGGACTCCACAAAGGAGATG
chr10:95406-4	chr10:95406895-95407096	ATAGAACATTTGCCAACCCG	TTCCACATGAGTGCCCAGGA
chr11:65422-1	chr11:65422446-65422613	TTTGGGAGGCGAATGCCATG	GGGACGCGCTTCCCCGAGAG
chr11:65422-2	chr11:65422446-65422613	GGGACGCGCTTCCCCGAGAG	AAAAGGGGTCTTCTTCCTCA
chr11:65422-3	chr11:65422446-65422613	GCTTCCCCGAGAGGGGCTGG	TTTGGGAGGCGAATGCCATG
chr11:65422-4	chr11:65422446-65422613	ACAACATCCGGGAAGAAAAG	GCTTCCCCGAGAGGGGCTGG
chr11:65497-1	chr11:65497504-65497696	CACGAGCCAGCGCCTCACAA	CCGCCTTCCCGGAGCTGTGG
chr11:65497-2	chr11:65497504-65497696	GCGCCGCGCAGGGATACGCG	TGGCCGCCTTCCCGGAGCTG
chr11:65497-3	chr11:65497504-65497696	GCGTCAGGGACAAACGCCGG	GTGAGGCGCTGGCTCGTGGG
chr11:65497-4	chr11:65497504-65497696	TGGTTCTAACCGGCTCTAGC	CACAAAGGGAGGGCGGCTCA
chr11:69297-1	chr11:69297373-69297506	GCAGCGTGTCTTGTGTAATG	GCACGGCGGAATTTCAAATG
chr11:69297-2	chr11:69297373-69297506	GAGGTTACCCCTCATAATGG	ATTACACAAGACACGCTGCA
chr11:69297-3	chr11:69297373-69297506	TGAGGTTACCCCTCATAATG	GGGGCATTCAGGGCCCACAC
chr11:69297-4	chr11:69297373-69297506	CTGAATGCCCCCATTATGAG	GGGGGCATTCAGGGCCCACA
chr12:122500-1	chr12:122500984-122501185	TTTCAAAAAGCACCAATCCC	ACAACTCCCGGAATGCAGCG
chr12:122500-2	chr12:122500984-122501185	CTACAACTCCCGGAATGCAG	GCTTGCGATTGCCCGGAGGA
chr12:122500-3	chr12:122500984-122501185	GAGTTGTAGTCTCTAGCGAC	AATGTGAAGAAAGCTGGAGT
chr12:122500-4	chr12:122500984-122501185	CGGGCAATCGCAAGCCCGAT	GGACGGCATGCTGGGACGTG
chr12:124423-1	chr12:124423253-124423375	CACAGCCCCACAGCCTTCGC	CTGCTAGTGAGGCTGGACTG
chr12:124423-2	chr12:124423253-124423375	ACAGCCCCACAGCCTTCGCA	TGGGGCTGTGGCACGTCGCC
chr12:124423-3	chr12:124423253-124423375	CTCTCCCTGCGAAGGCTGTG	AGCCTTCGCAGGGAGAGCAG
chr12:124423-4	chr12:124423253-124423375	CTGCTAGTGAGGCTGGACTG	CGCCGGGACGCCTGGGCCTG
chr12:124480-1	chr12:124480878-124481064	TGATGGCAGGCAGAACCCAT	GTGGTAGGGAGGTTGCCCCA
chr12:124480-2	chr12:124480878-124481064	GTAATGAAGGCAAGGACAGA	ATGATGGCAGGCAGAACCCA
chr12:124480-3	chr12:124480878-124481064	CAGAACCCATGGGTGAGGGG	GGAGTGGCTCTGTGGTAGGG
chr12:124480-4	chr12:124480878-124481064	AGGCAAGGACAGATGGCCGC	CTGCCATCATCTCCCACCAG
chr12:28144-1	chr12:28144198-28144399	ATGTGTGTATTGTCACGTAC	AACCAATCTTAACAGCCTGT
chr12:28144-2	chr12:28144198-28144399	CCTGCCCAGTGAACAAAACA	TGTAGATGCAGGCCTGCTAG
chr12:28144-3	chr12:28144198-28144399	ACCAATCTTAACAGCCTGTG	AGCGACGTGCATGTAGATGC
chr12:28144-4	chr12:28144198-28144399	CTGGGCAGGATTGACCCCAC	ACCTTGCAAAATCCTCTAGC
chr12:56041-1	chr12:56041878-56042032	CGGATGGCGGAAGAAAATCG	TCCATGGATAAATAAACACT
chr12:56041-2	chr12:56041878-56042032	CCATGGAACAAAGTGCACAT	ATTTCTGCTGAAATCTAGGG
chr12:56041-3	chr12:56041878-56042032	TGCACATGGGACTATTTAGC	TCCATGGATAAATAAACACT
chr12:56041-4	chr12:56041878-56042032	GGGACTATTTAGCCGGATGG	ATTTCTGCTGAAATCTAGGG
chr12:7970-1	chr12:7970729-7970930	CCCTCGGAATCCCAGCACGG	AGCGGCCGGGACGTGCCGTG
chr12:7970-2	chr12:7970729-7970930	GCGTGCCACACGGCACGTCC	GCCCTCGGAATCCCAGCACG
chr12:7970-3	chr12:7970729-7970930	CCGTGCTGGGATTCCGAGGG	GCGGCGGGTAGCGTGCCACA
chr12:7970-4	chr12:7970729-7970930	CCCCCGTGCTGGGATTCCGA	ACGTCCCGGCCGCTGCAGGA
chr13:110006-1	chr13:110006448-110006649	GAAATAGATCTGCTCAAGTG	GGTGTAGAAATGCTCTGGAC
chr13:110006-2	chr13:110006448-110006649	TACGTTCTGGTCTAGCCAAG	GACGTGAGCTTGTGCTCGAG
chr13:110006-3	chr13:110006448-110006649	ACGTTCTGGTCTAGCCAAGA	GCCCTGGTGTAGAAATGCTC
chr13:110006-4	chr13:110006448-110006649	ACACATTCTTTGTGGCAGAG	GGAACCGCATGTCACCCTCT
chr14:33938-1	chr14:33938382-33938583	AACATCGCCATATTAATACA	GGACTGGCTCTAAGCCAGCA
chr14:33938-2	chr14:33938382-33938583	CTGAGCTGGGAACGGACACT	GGCTTAGAGCCAGTCCTCCA
chr14:33938-3	chr14:33938382-33938583	GAGCCAGTCCTCCACGGGAA	CTACGTGCGCTGCGTGAGGG
chr14:33938-4	chr14:33938382-33938583	TGGGCAGGCCGCCCTTCCCG	CAGGCAGCCTGAGCTGGGAA
chr14:34013-1	chr14:34013325-34013526	GCAATAACTTAATAACATGA	TGGCGGTGAGGGGTCAACAA
chr14:34013-2	chr14:34013325-34013526	TACAGGAAGCTCACACGTCT	GTAGGTAATGGAAAATTTGG
chr14:34013-3	chr14:34013325-34013526	CGTGTGAGCTTCCTGTAATG	GAAAATCTCAACGTCCCAAA
chr14:34013-4	chr14:34013325-34013526	TTGGCGGTGAGGGGTCAACA	GAGGTAGGTAATGGAAAATT
chr14:34035-1	chr14:34035631-34035832	ATGTGTGAGGCAGTGCACGT	CAGCTAGGGCACAGCGTTTG
chr14:34035-2	chr14:34035631-34035832	GAATCAAAAAGGATAAAAGG	GCCTCACACATCACTTGGCT
chr14:34035-3	chr14:34035631-34035832	TGGTTGGGTTGTAATTGCCC	TCCCAGCCAAGTGATGTGTG
chr14:34035-4	chr14:34035631-34035832	GCATACCTCATATCTCTGCC	ATTGCCCGGGCAGAGATATG
chr14:34060-1	chr14:34060274-34060475	ACCCGCGAGTGGAACCACCT	CTTTCGAGGGGGACAACCTG
chr14:34060-2	chr14:34060274-34060475	GGGCACAGGGCACCCGCGAG	GCTTTCGAGGGGGACAACCT
chr14:34060-3	chr14:34060274-34060475	CGCCTAGGTGGTTCCACTCG	GGGAGCCCTCCCTCGGCCCG
chr14:34060-4	chr14:34060274-34060475	CACCTAGGCGCCCCCTCCCG	TGGGGCGTGGGGACACTGCA
chr14:34063-1	chr14:34063552-34063751	TGGGACGTGCAGAACGTCAG	GTTTAGTCCAACTAGCTGTG
chr14:34063-2	chr14:34063552-34063751	GGTAAACACACACTGCTGGA	GCATGTGCTGTGACTAATAG
chr14:34063-3	chr14:34063552-34063751	TTGTTTAGTCCAACTAGCTG	CACGTTCTAAAGGAGCAGCT
chr14:34063-4	chr14:34063552-34063751	AGTCCAACTAGCTGTGGGGA	AAACACACACTGCTGGATGG
chr14:93165-1	chr14:93165425-93165573	GGACAGAAATTGTGCACTTG	AAGCCCTTCCTTCTACAACT
chr14:93165-2	chr14:93165425-93165573	CTTTATTCAGCTGGGAGTAT	AATTGTGCACTTGGGGAGCT
chr14:93165-3	chr14:93165425-93165573	GACACCGAGTTGTAGAAGGA	GGGACAGAAATTGTGCACTT
chr14:93165-4	chr14:93165425-93165573	GGGACAGAAATTGTGCACTT	CTCAGACACCGAGTTGTAGA
chr14:93713-1	chr14:93713292-93713479	CTTCAAATTGTAATGCCGTG	AATGGGAGCTAACCTTGATG
chr14:93713-2	chr14:93713292-93713479	ATGAAATCACAGCTTGCAAT	GAGTAGGGCGTGCCTCATCA
chr14:93713-3	chr14:93713292-93713479	AGCCAGGCATGCATCGAGTA	GCAAAACACCAGCTGCCACA
chr14:93713-4	chr14:93713292-93713479	AATGAAATCACAGCTTGCAA	TAAATGGCTGTGTGACTGCA
chr15:101613-1	chr15:101613634-101613752	GGCTTGGGTGACGACGTGCA	CTCATGTTCCAAAGTCTCCC
chr15:101613-2	chr15:101613634-101613752	CAGCAGAGCACGTGACAGCG	GGAACATGAGCAGCACAGCT
chr15:101613-3	chr15:101613634-101613752	CAGCAGAGCACGTGACAGCG	CACGTCGTCACCCAAGCCCC
chr15:101613-4	chr15:101613634-101613752	GGCTTGGGTGACGACGTGCA	GGAACATGAGCAGCACAGCT
chr15:101616-1	chr15:101616165-101616366	AACCAGTTATCTCAATGTCA	GCTAACAGGCACGTACTCTG
chr15:101616-2	chr15:101616165-101616366	ACCAGTTATCTCAATGTCAG	AGAGTACGTGCCTGTTAGCA
chr15:101616-3	chr15:101616165-101616366	GAGCTTGGGCAGCTTTCCCG	AGATTCCAAGCTGAACAAGT
chr15:101616-4	chr15:101616165-101616366	CCAGTTATCTCAATGTCAGG	AATCTGGGCTGGGACCGCTG
chr15:43746-1	chr15:43746494-43746655	TGGGGTGGGGACGGCCGGAA	GCACGTCGGAGGCAGCGGCG
chr15:43746-2	chr15:43746494-43746655	GTCCGTGAGTTCTAGCACGT	TAGGCGGCGGAGGCGCATGG
chr15:43746-3	chr15:43746494-43746655	CTCCGACGTGCTAGAACTCA	CAAGAAGCAGCGCCACACCC
chr15:43746-4	chr15:43746494-43746655	CGTGAGTTCTAGCACGTCGG	TGTGGCGCTGCTTCTTGCCG
chr15:63277-1	chr15:63277321-63277461	GGGTAAACGCTAGGGCCTGG	GGCTCGGAGGCGGGGTACGT
chr15:63277-2	chr15:63277321-63277461	GGGCGTGGGGGTAAACGCTA	CTGGGCGGGGCGTGGGCTGA
chr15:63277-3	chr15:63277321-63277461	GGCTCGGAGGCGGGGTACGT	GGGGCGTGGGGGTAAACGCT
chr15:63277-4	chr15:63277321-63277461	GGCGGGGTACGTGGGTCGCG	CTGGGCGGGGCGTGGGCTGA
chr15:63362-1	chr15:63362344-63362539	CAGTAGCAACGGCTATGAGG	ACTGTCATGGTTCAGAGCTC
chr15:63362-2	chr15:63362344-63362539	GTGACCAGCAGATAAGCCCT	CATAGCCGTTGCTACTGCCT
chr15:63362-3	chr15:63362344-63362539	CGTGACCAGCAGATAAGCCC	GCTTCTCAATGCTCTTTGGA
chr15:63362-4	chr15:63362344-63362539	GCATTGAGAAGCTGCTGTCG	CAGCTCTGGACCATTGCCCA
chr15:63372-1	chr15:63372534-63372735	AATGGGGCAAGTCCAACCAA	GGGCTGCACAGGTAGACAGA
chr15:63372-2	chr15:63372534-63372735	AATAAGGGCCGCACTGAATG	AGAGGGCCCAGCATAAGTGC
chr15:63372-3	chr15:63372534-63372735	TCAGTGCGGCCCTTATTGCT	AGGGCTGCACAGGTAGACAG
chr15:63372-4	chr15:63372534-63372735	CCAACCAAAGGCTCCGTGCT	GGCCCAGCATAAGTGCTGGA
chr15:67076-1	chr15:67076451-67076652	GCTCTGAAATGACCCAGACG	CCAGTAAGCTAGTACTTGAG
chr15:67076-2	chr15:67076451-67076652	ACGTATCTGAGGGCAGTCAA	CCGGAAGTGCATTCCAACTT
chr15:67076-3	chr15:67076451-67076652	GCTGTTGAGTGAGAATGGTC	CAGTAAGCTAGTACTTGAGG
chr15:67076-4	chr15:67076451-67076652	CACGTATCTGAGGGCAGTCA	GGTGGGCTGTTGAGTGAGAA
chr15:84886-1	chr15:84886685-84886838	CAGCAGCGCACACAGAAGCG	AGGTCGCTCTCAGAGAGAGA
chr15:84886-2	chr15:84886685-84886838	CAAATACGTGAGTAGAAACA	AAGCCAGAGCCAAAGCAGGT
chr15:84886-3	chr15:84886685-84886838	CAGGTCGCTCTCAGAGAGAG	AGGCAAGCCAGAGCCAAAGC
chr15:84886-4	chr15:84886685-84886838	AGGTCGCTCTCAGAGAGAGA	GGTCCAACCTGCTTTGGCTC
chr15:84915-1	chr15:84915057-84915195	TGTCTAGACTGCTTGTCCAG	GAAACACCTCCAGCACGGGT
chr15:84915-2	chr15:84915057-84915195	TGACATCATCCCACACTCCT	TGTTTCTAGCCCCAGGCGGG
chr15:84915-3	chr15:84915057-84915195	CTTGTCCAGTGGATCCTGAG	CATCTCAGTCCCAGGAGTGT
chr15:84915-4	chr15:84915057-84915195	AGGTGTTTCTAGCCCCAGGC	GCATCTCAGTCCCAGGAGTG
chr15:90165-1	chr15:90165805-90166005	CTTTCCAGGATATACGGATG	CTGCCTGAACTCATGAGTCA
chr15:90165-2	chr15:90165805-90166005	TCATCCGTATATCCTGGAAA	CACGTACACATTGCAGCTCT
chr15:90165-3	chr15:90165805-90166005	CTCATCCGTATATCCTGGAA	GTGCATGCGTGAAGGCTTGG
chr15:90165-4	chr15:90165805-90166005	AGGCTGGTAAGTGCCTGCAG	GGGGGCGGGCCAGAAGAGCA
chr15:90192-1	chr15:90192028-90192145	GGAGAGCTCAGGGCTACAAG	AAGGCCTCGCAGACATACAC
chr15:90192-2	chr15:90192028-90192145	GCAGCCAGTGTATGTCTGCG	TCAGGGCTACAAGGGGATGG
chr15:90192-3	chr15:90192028-90192145	TATGTCTGCGAGGCCTTGCT	AGCTCAGGGCTACAAGGGGA
chr15:90192-4	chr15:90192028-90192145	AAGGCCTCGCAGACATACAC	AGCTCAGGGCTACAAGGGGA
chr16:30019-1	chr16:30019700-30019869	CAGAGTCTCGAGTGTCACCC	GCAGGAGAATCACTTGAGCC
chr16:30019-2	chr16:30019700-30019869	AATCACTTGAGCCCGGTAGG	GTCTCAATAAATAAATAACC
chr16:30019-3	chr16:30019700-30019869	ATAACCTGGTTCCCGACGCT	TCACTGCAACCTCCACCTAC
chr16:30019-4	chr16:30019700-30019869	TGGTTCCCGACGCTGGGCCA	TCACCCAGGCTGGAGTGCAG
chr16:30065-1	chr16:30065462-30065663	TGGTCCGAGTCACGTCCGAG	CCCCAGCCTGGCGCGCTCTG
chr16:30065-2	chr16:30065462-30065663	GTGACTCGGACCACATCCCG	GCGCCCGCCCCTTCCTAGCG
chr16:30065-3	chr16:30065462-30065663	GTCCGAGTCACGTCCGAGGG	GGAGGGCCCTAGCGACCCGC
chr16:30065-4	chr16:30065462-30065663	GGGAGGGCCCTAGCGACCCG	GGCTACGGGCCGCCCCCGAG
chr16:30948-1	chr16:30948625-30948749	TAGCGAGAGGCTTGAGAATG	TGTACAGACCCGGGGCCCAG
chr16:30948-2	chr16:30948625-30948749	TCAAGCCTCTCGCTATCCCC	GGAAGAGGCAGCCCGGCGAG
chr16:30948-3	chr16:30948625-30948749	CTTGAGAATGGGGCCGCTTG	TGTACAGACCCGGGGCCCAG
chr16:30948-4	chr16:30948625-30948749	TTGAGAATGGGGCCGCTTGG	GGGGGAGGGAAGAGGCAGCC
chr16:30985-1	chr16:30985817-30986018	ATGGGTCGAGTGAGTCACAT	TGGGGATCCCAGCTTGGGAA
chr16:30985-2	chr16:30985817-30986018	GCTGGGTTCATCTTCCACCC	GCATCATCTGTTCCACTGCA
chr16:30985-3	chr16:30985817-30986018	TTGGGAACGTGACTCCAGGG	TGCAGTGGAACAGATGATGC
chr16:30985-4	chr16:30985817-30986018	ACTCACTCGACCCATCCATG	GTGGGGATCCCAGCTTGGGA
chr16:31094-1	chr16:31094739-31094940	CCGGCCAATCGCCGAGTCAG	GAATGCCGGGACTAGTGAAG
chr16:31094-2	chr16:31094739-31094940	GGAAAACAGCGAAGAATGCC	GAAAACCAGCCACGGAGCAG
chr16:31094-3	chr16:31094739-31094940	CGCCGAGTCAGAGGGCCAGG	GCCGCCCGGCCCCTGCTCCG
chr16:31094-4	chr16:31094739-31094940	TGGGTCGTGGAGTGCGAGCA	CCGAGTCAGAGGGCCAGGAG
chr16:85514-1	chr16:85514866-85515067	AGATATTCACATGTGCCCAT	TGTTTGCCCGTACGTGTGTG
chr16:85514-2	chr16:85514866-85515067	GCACATGTGAATATCTGTGT	GTTTGCCCGTACGTGTGTGT
chr16:85514-3	chr16:85514866-85515067	TGTGTGTGCAGTTGTACCCA	ACATGCCCACACACACGTAC
chr16:85514-4	chr16:85514866-85515067	GGCACATGTGAATATCTGTG	TACATGCCCACACACACGTA
chr16:85733-1	chr16:85733399-85733600	CTTCATTCTGAAGACGGGTG	TTTTAACCATGAAGTGTACA
chr16:85733-2	chr16:85733399-85733600	CCCACCCGTCTTCAGAATGA	CATGAAGTGTACAAGGTTAG
chr16:85733-3	chr16:85733399-85733600	GAAACCTTCATTCTGAAGAC	TTTTAACCATGAAGTGTACA
chr16:85733-4	chr16:85733399-85733600	CATGAAGTGTACAAGGTTAG	AACGGGGACAGAGTTTCAGT
chr16:87860-1	chr16:87860802-87860961	TAGGATTTGCCCACTACGTG	GTCTGACGGCCAGGGATGCA
chr16:87860-2	chr16:87860802-87860961	CCAGAGAACGGTCCCCACCT	GACGCCTCCCACACTCCCGG
chr16:87860-3	chr16:87860802-87860961	GCCGTCAGACCACCCCAGGT	CGCACGTGCTGTGGCCACCC
chr16:87860-4	chr16:87860802-87860961	CCGGAGGCACGCACGTGCTG	CTGGGGTGGTCTGACGGCCA
chr17:40099-1	chr17:40099085-40099286	CCACGTGTGCCTCTCGCACG	CTCTCGATTGACGGGAAGCG
chr17:40099-2	chr17:40099085-40099286	AGTTCCGGGGTTCCTCGTTG	GGGTCCAGCCCACGACCTGG
chr17:40099-3	chr17:40099085-40099286	CGAGAGGCACACGTGGAGCA	ACGAGGAACCCCGGAACTCG
chr17:40099-4	chr17:40099085-40099286	CTCTCGATTGACGGGAAGCG	AGTTCCGGGGTTCCTCGTTG
chr17:40111-1	chr17:40111437-40111602	GGTTCCCACCACGAGGATGG	CTTGACTGGGCGCCAAGCTG
chr17:40111-2	chr17:40111437-40111602	CACAGCTTGGCGCCCAGTCA	CCCACCACGAGGATGGGGGA
chr17:40111-3	chr17:40111437-40111602	GGGAGGGGAAGGAAACACGC	CCTCAGGACTCTGACAGGCT
chr17:40111-4	chr17:40111437-40111602	CTTGACTGGGCGCCAAGCTG	CTTCCCCTCCCCCATCCTCG
chr17:40312-1	chr17:40312496-40312697	GGGACGTGCAGAAAAGCACG	GCAGGCAGAGGAGTGAGGAA
chr17:40312-2	chr17:40312496-40312697	TGGTCAGTCCCCTGGCAGGA	AGGGGCAGAAGACAGCAAGG
chr17:40312-3	chr17:40312496-40312697	GCAGGCAGAGGAGTGAGGAA	CTGCCTGCTTACCCTCACCT
chr17:40312-4	chr17:40312496-40312697	GAGGGACGTGCAGAAAAGCA	AGGGGCAGAAGACAGCAAGG
chr17:40332-1	chr17:40332051-40332172	CAAGTGACCTCCATGGCAGA	GGGGTCTCAGTACCCTTCGC
chr17:40332-2	chr17:40332051-40332172	CAGCCAACAAGTGACCTCCA	CCACCTCCCACTACCTGGCT
chr17:40332-3	chr17:40332051-40332172	GGGGTCTCAGTACCCTTCGC	GTGACCTCCATGGCAGAGGG
chr17:40332-4	chr17:40332051-40332172	AGCCAGGTAGTGGGAGGTGG	CAGCCAACAAGTGACCTCCA
chr17:44006-1	chr17:44006546-44006743	ACCTGGTGTGCAACGCCGAG	AGTGAGCAGCGTGCTAGCGG
chr17:44006-2	chr17:44006546-44006743	ACTGAGCTCTTTAGCAACAA	GCAGCAGATGCGGCTCATCG
chr17:44006-3	chr17:44006546-44006743	CGGTGATGACGGCCGAGGAG	CCTGGTGTGCAACGCCGAGT
chr17:44006-4	chr17:44006546-44006743	ATGACGGCCGAGGAGTGGTG	GTTGCACACCAGGTCCAGGT
chr17:44972-1	chr17:44972927-44973128	CTTGGGTAGAAATTTGTAGG	ATGGATTTAAAACTATTACA
chr17:44972-2	chr17:44972927-44973128	GTACTAGTATTAACCTCATG	TAGTATTAACCTCATGAGGT
chr17:44972-3	chr17:44972927-44973128	TTAAGAACAGGATCTTGGCC	TTACACTTAACCTATTATCA
chr17:44972-4	chr17:44972927-44973128	CTTGGGTAGAAATTTGTAGG	AACAGGATCTTGGCCAGGCG
chr17:45147-1	chr17:45147884-45148004	ACTCGCGAGTTAGCAGCCGT	TATAGAAATGGCTTCAAGGC
chr17:45147-2	chr17:45147884-45148004	GACTCGCGAGTTAGCAGCCG	AGAAATGGCTTCAAGGCGGG
chr17:45147-3	chr17:45147884-45148004	TTATAGAAATGGCTTCAAGG	TTTAATTCTTTTACATTTTA
chr17:45147-4	chr17:45147884-45148004	TATAGAAATGGCTTCAAGGC	ATTTAATTCTTTTACATTTT
chr17:45172-1	chr17:45172909-45173015	GGCGGCCAGGAGACTCCCCA	CCTCACTTCCCTGGTGTGGG
chr17:45172-2	chr17:45172909-45173015	GCATGTGTGCCACCTCCAGG	GGAGACTCCCCAGGGCAGAG
chr17:45172-3	chr17:45172909-45173015	CCTCACTTCCCTGGTGTGGG	GAGACTCCCCAGGGCAGAGA
chr17:45172-4	chr17:45172909-45173015	CCGCCCACACCAGGGAAGTG	GCATGTGTGCCACCTCCAGG
chr17:74635-1	chr17:74635500-74635701	ACAATTATTTCGCTCAAGTG	GGCCTCAACCAGGCCACATG
chr17:74635-2	chr17:74635500-74635701	CGATGCAGGCCCTAGACGAA	CTTTCTCACTACTCCCCATG
chr17:74635-3	chr17:74635500-74635701	GACAATTATTTCGCTCAAGT	TGGCCTCAACCAGGCCACAT
chr17:74635-4	chr17:74635500-74635701	TCTAGGGCCTGCATCGCAGG	GGGAGTAGTGAGAAAGAAAA
chr19:38719-1	chr19:38719270-38719471	TGGCGAGCTGAGCTCATGTG	AGGGGTGAGAAAATGCACTC
chr19:38719-2	chr19:38719270-38719471	AGCTCAGCTCGCCATTCCCG	GGAGCTGCACACTCGCATGC
chr19:38719-3	chr19:38719270-38719471	GGCCAGGGCTGCAGGCCGTG	AAGGGCTCAGCTGGGCGGAG
chr19:38719-4	chr19:38719270-38719471	ACTCGCATGCGGGCCAGGGT	ATGTGAGGAGGGCACAAGCT
chr19:38976-1	chr19:38976564-38976765	TGGACTACGTGCAACAGACC	CGGGAGAGGCGTCCATGAGG
chr19:38976-2	chr19:38976564-38976765	TTGTATGCATGACCTCCTCA	TCCAAGTCGCTAGCTTGGAG
chr19:38976-3	chr19:38976564-38976765	CGGGAGAGGCGTCCATGAGG	TTCCCCTAGAAACCTCAGCC
chr19:38976-4	chr19:38976564-38976765	ATACAAAGCATTTAGCACAG	GAAGGGGCTTTAGGGAATCC
chr19:4379-1	chr19:4379584-4379785	CTCGAAGGCAGGAAGAGCGT	TTCCTGTCTTCCTACCAGCT
chr19:4379-2	chr19:4379584-4379785	AGAGGCACGTTCTCGAAGGC	GAAGGAGTTGCGTTCAGGAT
chr19:4379-3	chr19:4379584-4379785	GCACAGAGGCACGTTCTCGA	TGAACGCAACTCCTTCCCTG
chr19:4379-4	chr19:4379584-4379785	TTCCTGTCTTCCTACCAGCT	AGAGGCACGTTCTCGAAGGC
chr19:4713-1	chr19:4713681-4713861	TAGCACTGGAAACAATCTCC	ACGGCATCCTGGCCACATGG
chr19:4713-2	chr19:4713681-4713861	GGTGGCTGGGAAGTGACTCA	CACAGGGCCGGCTTGAGCCA
chr19:4713-3	chr19:4713681-4713861	GTTTCCAGTGCTAGTCAGCC	GCCACGGCATCCTGGCCACA
chr19:4713-4	chr19:4713681-4713861	ATCCTGGCCACATGGAGGAG	TGGCTGGGAAGTGACTCAGG
chr19:4851-1	chr19:4851615-4851790	CAGGAGCGGAGTGGCGAAGG	GACTTGGGCTTTGACCCCAG
chr19:4851-2	chr19:4851615-4851790	GTGGGCTGTGACGAGGACTT	GCAGGAGCGGAGTGGCGAAG
chr19:4851-3	chr19:4851615-4851790	AGTCCTCGTCACAGCCCACA	TTGGGCTTTGACCCCAGGGG
chr19:4851-4	chr19:4851615-4851790	CATGGACCCCACCTCCCCTG	GGGACGGGTTCTGACTCAGG
chr19:4968-1	chr19:4968532-4968707	CAGCCGCCGCCTGATAACCA	GGCTGGAGGTTCGAAACCCG
chr19:4968-2	chr19:4968532-4968707	GCCCCGCCCTGGTTATCAGG	CTAAGCCCACATTCCGGCCA
chr19:4968-3	chr19:4968532-4968707	AGCACCGGCCGGGAACGTGC	CCGCCCTGGTTATCAGGCGG
chr19:4968-4	chr19:4968532-4968707	CGAAACCCGTGGCCGGAATG	ACCCAGCACAGCATCAGCAC
chr19:8362-1	chr19:8362056-8362257	GACGGGGCCAAGTGTATGAG	AGAAGGGCATTGACTCAGCA
chr19:8362-2	chr19:8362056-8362257	TCAGATTCCAGAGAATGAGC	GGCATCTGGCCCAGCTGACG
chr19:8362-3	chr19:8362056-8362257	GTTGGCTCAGAGCACTGGCA	AATCTGAAACTGCACACCCA
chr19:8362-4	chr19:8362056-8362257	GAGAAGGGCATTGACTCAGC	TCCTGTCCACTGCTGCTGGG
chr2:10331-1	chr2:10331100-10331301	CGCACCCTCTTACTGCATGC	AACAGGCAGCCAGCACCCTG
chr2:10331-2	chr2:10331100-10331301	AGAGGGTGCGGTCACTTGCA	CCTTGCCAAGAGCCTGCAGA
chr2:10331-3	chr2:10331100-10331301	AACAGGCAGCCAGCACCCTG	CCGCATGCAGTAAGAGGGTG
chr2:10331-4	chr2:10331100-10331301	CCGCACCCTCTTACTGCATG	GTGGGCTCAGGAGGCAGGAG
chr2:120546-1	chr2:120546221-120546422	CTGCGGGGGTGTGTGTACGT	TGGAGCCAGGGATTGACAAG
chr2:120546-2	chr2:120546221-120546422	AAGACAGTGCGTGTCCTCGT	GGAATCCACTTGTCAATCCC
chr2:120546-3	chr2:120546221-120546422	TGGGCTGGAACTGAACAGGG	GCTCCAGATGTCTGCACTGG
chr2:120546-4	chr2:120546221-120546422	AGTGCAGACATCTGGAGCCA	AGCCACGGCCGCCGCCAACG
chr2:136246-1	chr2:136246243-136246444	GCTGCCTGTCAGACCACCAC	TCTTACTGGCCCTTTAAGAA
chr2:136246-2	chr2:136246243-136246444	GCCTACGTGATGAAATGCCA	GGCAGACAGGGGTTATTGAA
chr2:136246-3	chr2:136246243-136246444	GATGAAATGCCAGGGCTGAG	TGGTGGTCTGACAGGCAGCG
chr2:136246-4	chr2:136246243-136246444	GCCCTGGCATTTCATCACGT	ACAGGCAGCGGGGCAGACAG
chr2:46232-1	chr2:46232973-46233174	AGAGCCAATTCAGCCCAGCA	GGGCAAACTTCAAGGACGTG
chr2:46232-2	chr2:46232973-46233174	CAGAGGATGGGCAAACTTCA	GGGCAGCCTGGGATGTGGCT
chr2:46232-3	chr2:46232973-46233174	CAATTCGTGGATGAATGCCC	GGACGTGAGGGAGAGCACGC
chr2:46232-4	chr2:46232973-46233174	TGGCTCTCTGTCTAGGACCA	GGCAAACTTCAAGGACGTGA
chr2:46320-1	chr2:46320327-46320486	CTGCAAAAGTCATCTGCAAG	AGTAAGACTTAATTGGTCCT
chr2:46320-2	chr2:46320327-46320486	TTGGCATAGCAACTCCTACG	CTACTTCTGTACAATGCACA
chr2:46320-3	chr2:46320327-46320486	GGTCCTGGGAATTGTTGAAC	AATGCACATGGAGCAGCTGT
chr2:46320-4	chr2:46320327-46320486	AGTAAGACTTAATTGGTCCT	TTGGCATAGCAACTCCTACG
chr2:70596-1	chr2:70596727-70596928	CCAGCCCTAGTAATTACTGT	GAGTTCACCACAGCGTGTCA
chr2:70596-2	chr2:70596727-70596928	TATGCCCACAGTAATTACTA	GTTCACCACAGCGTGTCAAG
chr2:70596-3	chr2:70596727-70596928	AGCCACAAAGACCAGCTCTG	AGTTCACCACAGCGTGTCAA
chr2:70596-4	chr2:70596727-70596928	AGAAAGGCTCTACAGCAGAG	CCACAGCGTGTCAAGGGGAA
chr20:391-1	chr20:391096-391297	GAGTCACTCAGCCCTGACCA	GCATGGTGTTAGCACAGCTG
chr20:391-2	chr20:391096-391297	TGACCATGGTCCTATAAGGT	AGCATGGTGTTAGCACAGCT
chr20:391-3	chr20:391096-391297	GACTCGGTCAGTGAAGCGCT	TAACACCATGCTCTGCCCAC
chr20:391-4	chr20:391096-391297	CATCCTACCTTATAGGACCA	GTACACCTGTGGGCAGAGCA
chr20:402-1	chr20:402020-402191	AATCCTGCACTATTCCACGT	ACCCCCACCCCCATGATCTG
chr20:402-2	chr20:402020-402191	GGGATGATTCACATCCTACG	AAAGCAAAACCACAGATCAT
chr20:402-3	chr20:402020-402191	TTGCATGAGATTTCATCATG	AGCAAAACCACAGATCATGG
chr20:402-4	chr20:402020-402191	ATGAGATTTCATCATGTGGT	AATATGGATACAGTGCAAAA
chr20:62623-1	chr20:62623668-62623869	TCCTGGCCTCCAGAGAACCA	AGGAACCAGTCATTGTCACA
chr20:62623-2	chr20:62623668-62623869	GTCCAAGGCTTTCCCGACGT	ACAGCCTGCACCTGTCCCAA
chr20:62623-3	chr20:62623668-62623869	CTGTTAGCTGTGTGTTCAGA	CAACTCCCCTGGTTCTCTGG
chr20:62623-4	chr20:62623668-62623869	TGACTGGTTCCTGCCCACGT	GGGCTGGTCTCAGCCTGCAG
chr21:33915-1	chr21:33915751-33915874	GCTGTAGGTCAAACCCGAGT	CTAGGTTCTCTGGGAAGTGT
chr21:33915-2	chr21:33915751-33915874	GGGTTTGACCTACAGCCGCC	TGGGAAGAGAGAAACGCGCA
chr21:33915-3	chr21:33915751-33915874	TGGGAAGAGAGAAACGCGCA	GGCTGTAGGTCAAACCCGAG
chr21:33915-4	chr21:33915751-33915874	CTAGGTTCTCTGGGAAGTGT	GGGTTTGACCTACAGCCGCC
chr21:33976-1	chr21:33976189-33976390	CAGGCTCAGACATGCAAGAA	GTAATCTACAAAGACAAGAC
chr21:33976-2	chr21:33976189-33976390	GAGCCTGTCTGTCTGGCAGA	AAGAACGGAAGGGGGTGTGG
chr21:33976-3	chr21:33976189-33976390	TTGGTGGGAGGATTAAGTTG	CTGTCTGGCAGAGGGAGAGG
chr21:33976-4	chr21:33976189-33976390	CTCAGACATGCAAGAACGGA	CTGTCTGGCAGAGGGAGAGG
chr22:19002-1	chr22:19002463-19002664	AGAAACCGCCTAATCAACGG	CACAGTCTGCAGGAAAGAGC
chr22:19002-2	chr22:19002463-19002664	TTAGCACATACTGCTCTCAG	CCAGATGGATCATTAATGCT
chr22:19002-3	chr22:19002463-19002664	CACAGTCTGCAGGAAAGAGC	GAGCATTAATGATCCATCTG
chr22:19002-4	chr22:19002463-19002664	ATCTACCTCCGTTGATTAGG	TTAGCACATACTGCTCTCAG
chr22:19432-1	chr22:19432241-19432355	GCAGACCGACCAACCGGCTA	GGCGCGCTCCCAGCACAGGG
chr22:19432-2	chr22:19432241-19432355	TCAGGCCCTAGCCGGTTGGT	AGAGGCGCGCTCCCAGCACA
chr22:19432-3	chr22:19432241-19432355	GGTCGGTCTGCGCCCTCGCG	CTGGGAGCGCGCCTCTGCAG
chr22:19432-4	chr22:19432241-19432355	CCAGTCAGGCCCTAGCCGGT	GGTCGGTCTGCGCCCTCGCG
chr22:23894-1	chr22:23894330-23894529	AAGTCAGGCACGTAGCTCAG	GGCGGTGGCGTCACAAAAGG
chr22:23894-2	chr22:23894330-23894529	CACAAAAGGCGGGACCACAG	AACATCGGCATGATGGCAGA
chr22:23894-3	chr22:23894330-23894529	GCGGTGGCGTCACAAAAGGC	TACGATGAACATCGGCATGA
chr22:23894-4	chr22:23894330-23894529	ACAGTGGTGTCCGAGAAGTC	GGCATGATGGCAGAAGGACC
chr22:30424-1	chr22:30424040-30424241	AGTGCCCTGATCAAAGATGG	GACTCACACTTGGCTCGCAC
chr22:30424-2	chr22:30424040-30424241	CATCTTTGATCAGGGCACTA	CTTGGCTCGCACGGGCTACG
chr22:30424-3	chr22:30424040-30424241	GGCACTAAGGATGCTCCCCA	TGCGAGCCAAGTGTGAGTCC
chr22:30424-4	chr22:30424040-30424241	CCCCACGGCCTTCACAGTGA	AGCACTGGGCCCAGAATGAG
chr22:30562-1	chr22:30562402-30562603	CTGAGATAATGCACGTACCC	CACGCCGGTGAACCAAGGCT
chr22:30562-2	chr22:30562402-30562603	TTAATATGAGTTGATCTCCT	GGACCTCACCTCTGGCACGC
chr22:30562-3	chr22:30562402-30562603	TCTGGCACGCCGGTGAACCA	AGCCACCATGCCATGCCCTA
chr22:30562-4	chr22:30562402-30562603	AGTCTCACAGCCTTAGGGCA	TCACCGGCGTGCCAGAGGTG
chr22:30575-1	chr22:30575303-30575504	CCAGAATCGCCCAGTAATGG	GAATCCTCAGCGCCAGCTGT
chr22:30575-2	chr22:30575303-30575504	GGGAAAATTCCACATCAGCA	GGAATCCTCAGCGCCAGCTG
chr22:30575-3	chr22:30575303-30575504	GAGCGCAGGCCCATCAGATA	AACCAGCTGGCCACCCAGTG
chr22:30575-4	chr22:30575303-30575504	TACTGGGCGATTCTGGAATG	GTGGGGCTCTGACGCATCCC
chr22:30606-1	chr22:30606960-30607096	GGACCATGTGAGACATCTTG	GACTTGACAGATCAGGCATC
chr22:30606-2	chr22:30606960-30607096	TGGCCTCAAGATGTCTCACA	GAGCCCGGGACCAGCGCAGA
chr22:30606-3	chr22:30606960-30607096	CGTTCCTGCTTAAAGAGCCC	AGGGAACAAAGGGAGGAGGA
chr22:30606-4	chr22:30606960-30607096	TAGGGAACAAAGGGAGGAGG	ACGTTCCTGCTTAAAGAGCC
chr22:35350-1	chr22:35350946-35351102	TCCCGGTGTCTGTACCCGGG	CGCGCCTGTGAGCTCGCGCG
chr22:35350-2	chr22:35350946-35351102	AGGGGCTGATTTGGCCGCGG	GTACAGACACCGGGAGAAAG
chr22:35350-3	chr22:35350946-35351102	GGGAGGGGCTGATTTGGCCG	CAGACACCGGGAGAAAGGGG
chr22:35350-4	chr22:35350946-35351102	CGCGCCTGTGAGCTCGCGCG	CCCTCCCGGGTACAGACACC
chr22:35372-1	chr22:35372004-35372109	CTCAGCGAAAACAGATCTCG	CCTCGGGACCGTGACTCAGC
chr22:35372-2	chr22:35372004-35372109	ACTTAGCGAAAATAGACCTC	TTTTCGCTGAGTCACGGTCC
chr22:35372-3	chr22:35372004-35372109	AGCGAAAACAGATCTCGGGG	CCTCGGGACCGTGACTCAGC
chr22:35372-4	chr22:35372004-35372109	GACTTAGCGAAAATAGACCT	GATCTGTTTTCGCTGAGTCA
chr22:40666-1	chr22:40666412-40666613	GCTGATTACTTAGCTGGAGG	GGAAGTGCTCCAGAGAACCA
chr22:40666-2	chr22:40666412-40666613	AGAGCTGATTACTTAGCTGG	TGGGCCTGATAATTTAAAGA
chr22:40666-3	chr22:40666412-40666613	AGCTGATTACTTAGCTGGAG	GCTCACAGCCCGGAAAACAC
chr22:40666-4	chr22:40666412-40666613	TTATCAGGCCCAGAAAGGCA	CTCACAGCCCGGAAAACACT
chr22:46547-1	chr22:46547876-46548020	CAAGCCAAGTCCATTTCTCT	GTGTGCCCTGAATCATGCAA
chr22:46547-2	chr22:46547876-46548020	CACACCCAGAGAAATGGACT	TTGCATGATTCAGGGCACAC
chr22:46547-3	chr22:46547876-46548020	GTCCATTTCTCTGGGTGTGC	GTGTGCCCTGAATCATGCAA
chr22:46547-4	chr22:46547876-46548020	GTGTGCCCTGAATCATGCAA	CCAGAGAAATGGACTTGGCT
chr22:46617-1	chr22:46617650-46617780	GAGCGGGCCATACACCGTGC	GAGAGACAGTCAGGAAGACT
chr22:46617-2	chr22:46617650-46617780	CCAGGGCTAAGCACACCCTG	GACAGTCAGGAAGACTGGGA
chr22:46617-3	chr22:46617650-46617780	ACGGTGTATGGCCCGCTCTG	GCCCAGGGCTAAGCACACCC
chr22:46617-4	chr22:46617650-46617780	TCTGGGGCCACTTGCCAGCG	TCTTCCTGACTGTCTCTCCT
chr3:127820-1	chr3:127820463-127820648	ATTAATTTCTAACAGATTAG	TACAGCCAGTTAAGTCAGAG
chr3:127820-2	chr3:127820463-127820648	AATGTCTGAGTCTCAGACTT	TCTAACAGATTAGTGGTTTG
chr3:127820-3	chr3:127820463-127820648	TAATGTCTGAGTCTCAGACT	GCTGTAGAATTGCTCAATCT
chr3:127820-4	chr3:127820463-127820648	ATTAATTTCTAACAGATTAG	TAATGTCTGAGTCTCAGACT
chr3:190048-1	chr3:190048907-190049108	ATCACAGAAGACGTGAGTAA	AATTCCAACACAGCTGTGAG
chr3:190048-2	chr3:190048907-190049108	AGAAAACTACTACTTTGGCA	GCTGCCTCTCACAGCTGTGT
chr3:190048-3	chr3:190048907-190049108	GAAAACTACTACTTTGGCAA	AATTCCAACACAGCTGTGAG
chr3:190048-4	chr3:190048907-190049108	AATCACAGAAGACGTGAGTA	AAGGGTTGAGGACTGAGTCA
chr3:190566-1	chr3:190566535-190566736	CCAGCCACATTGCGTCACCG	AATACACCTCTTCATAAGGA
chr3:190566-2	chr3:190566535-190566736	CAGCCACATTGCGTCACCGT	TGTGACTCATAATTCTGCCA
chr3:190566-3	chr3:190566535-190566736	GTACGTGCCAGATGGGCTGA	CCACGGTGACGCAATGTGGC
chr3:190566-4	chr3:190566535-190566736	GTGACTCATAATTCTGCCAG	GCAAATGAGTACGTGCCAGA
chr3:190728-1	chr3:190728914-190729102	TGTGGTTAGAGCCCGTAGAG	TATGATTCAGCTCAAAAATG
chr3:190728-2	chr3:190728914-190729102	ATGAACTTTCCTCTGAAAGA	GCCCGTAGAGAGGCTTTGGC
chr3:190728-3	chr3:190728914-190729102	TATGATTCAGCTCAAAAATG	ACTTTCCTCTGAAAGATGGC
chr3:190728-4	chr3:190728914-190729102	CTATGATTCAGCTCAAAAAT	CCTCTGAAAGATGGCTGGAG
chr3:194265-1	chr3:194265700-194265852	GCTGTCCGTCGACATTCACA	TGCCAGCTGGACGTGCTTGG
chr3:194265-2	chr3:194265700-194265852	AGGCTGCGAGAACTGTAAAG	TGCGCAGAGTGCAGCCACCG
chr3:194265-3	chr3:194265700-194265852	AGCATCCCTGTGAATGTCGA	AAGCACGTCCAGCTGGCACC
chr3:194265-4	chr3:194265700-194265852	AGCTGTCCGTCGACATTCAC	GGCCGCCAAGCACGTCCAGC
chr3:194328-1	chr3:194328223-194328424	GGTGGAACCGCCCTGTACAG	AGCACGTACAGTCCTTTGAG
chr3:194328-2	chr3:194328223-194328424	TCCACTCTAATTCCACTCAA	TCAGCAGCCACTGTACAGGG
chr3:194328-3	chr3:194328223-194328424	CCTGCTGCTGCTTTGAACAG	TCCTTTGAGTGGAATTAGAG
chr3:194328-4	chr3:194328223-194328424	CCTCTGTTCAAAGCAGCAGC	CTAAATGTTTCATACTTGAC
chr3:197354-1	chr3:197354758-197354953	GCTTCAGCTGTGGTTTACGG	ACTTCCCGAAGCGTGTCGTC
chr3:197354-2	chr3:197354758-197354953	GACGACACGCTTCGGGAAGT	GGACAGCTGGGCTTCAGCTG
chr3:197354-3	chr3:197354758-197354953	GTGAAGACTTCTGGTGCAAA	TAGCTCTCAGCAGACAGCTG
chr3:197354-4	chr3:197354758-197354953	GCTGTCCCTGTAAGTCTGCC	CACGCTTCGGGAAGTGGGCC
chr3:197394-1	chr3:197394852-197395002	CCTGCTCCCGAGGACTGCGA	TGCTACATGCCTGAAAGCTG
chr3:197394-2	chr3:197394852-197395002	GAACAGGATGAGAAGAGCTG	CTCGCAGTCCTCGGGAGCAG
chr3:197394-3	chr3:197394852-197395002	GGAAGGAATGGAGATGCAGG	TCACTTGGCCCCTGCTCCCG
chr3:197394-4	chr3:197394852-197395002	AGGATGAGAAGAGCTGCGGA	CCTCGCAGTCCTCGGGAGCA
chr3:197494-1	chr3:197494884-197495071	CTGCACGTAGCCAAGCACGT	GCCCCAGACTAAACCAGTCA
chr3:197494-2	chr3:197494884-197495071	AGTGGACGGCGCCACTTTGG	GCCAGCAGGGAAGTGATGTT
chr3:197494-3	chr3:197494884-197495071	TTTGGCGGCCTGAAAGTTAG	ACCATGACTGGTTTAGTCTG
chr3:197494-4	chr3:197494884-197495071	TCTGCACGTAGCCAAGCACG	TAACTTTCAGGCCGCCAAAG
chr4:88823-1	chr4:88823574-88823775	CATCAGCAGGAAATACATGT	GACACTGCCCACGAAACTAA
chr4:88823-2	chr4:88823574-88823775	AGCAGGAAATACATGTGGGT	ACAGAAACCTTTAGTTTCGT
chr4:88823-3	chr4:88823574-88823775	ACAAAAACACTAGCCTTGAA	CTAAAGGTTTCTGTAGCAGA
chr4:88823-4	chr4:88823574-88823775	TACAGAAACCTTTAGTTTCG	AAATACATGTGGGTAGGGCA
chr5:150497-1	chr5:150497583-150497784	GGCAAGATGAGCCCACTGGT	GTCACACCCAGTGGATACAG
chr5:150497-2	chr5:150497583-150497784	GCCACCCTCATCCAGATGCC	GGGCAAGATGAGCCCACTGG
chr5:150497-3	chr5:150497583-150497784	CCTGCGCCTCTGTATCCACT	GCAAGATGAGCCCACTGGTG
chr5:150497-4	chr5:150497583-150497784	ATCTTGCCCAAGACCAGACC	TGGGCAGACGGTGCACAGCT
chr5:150582-1	chr5:150582402-150582603	TGAAGGGGCCTCTTTCCACC	CCCCCACCCCAGCTCCCCAA
chr5:150582-2	chr5:150582402-150582603	CACTCACCCTTCCTGGAGCT	GGTAGAGAGGTTCGCCGTCT
chr5:150582-3	chr5:150582402-150582603	TCCAGGAAGGGTGAGTGAAG	CCTCAGCAGCTGGGCCCAGG
chr5:150582-4	chr5:150582402-150582603	CTCCAGGAAGGGTGAGTGAA	TCCTGGCCTTTGGGGAGCTG
chr5:150618-1	chr5:150618922-150619087	GATTAAAAGGCAGACGAGAG	CACTCCTTTCTCTGCCAAAG
chr5:150618-2	chr5:150618922-150619087	GAAAGCCACATTATCTTGCT	CTTTGGCAGAGAAAGGAGTG
chr5:150618-3	chr5:150618922-150619087	CTCTTTGGCAGAGAAAGGAG	ATTAAAAGGCAGACGAGAGT
chr5:150618-4	chr5:150618922-150619087	TTTAGCCAAGCAAGATAATG	GAAAGGAGTGGGGTTAGATG
chr5:150781-1	chr5:150781893-150782094	GCTGGGTCAGATGGTACGTG	AGGCAGGTCTGTAGTCTGTT
chr5:150781-2	chr5:150781893-150782094	AACCAACAGAGAGCTAGCAG	CCAAGATATTTCAAAGAGAT
chr5:150781-3	chr5:150781893-150782094	AGTTTCCATCTGCTCCTCTG	CTAAGACTCTGTGATTGGCT
chr5:150781-4	chr5:150781893-150782094	CGTGCGGTCTTACACAGCTC	GAGCAGATGGAAACTCAGGC
chr5:1555-1	chr5:1555444-1555645	AGTTGAATGGTGTTTGCAGA	CTTAAGCAACGTTGTCAGGA
chr5:1555-2	chr5:1555444-1555645	AGCCAGGAAACCACACTCAG	CCGAGCAAGAGCTTGGGTCA
chr5:1555-3	chr5:1555444-1555645	CCTTGACCCAAGCTCTTGCT	GTGTCCAGCTCCTCTGAGTG
chr5:1555-4	chr5:1555444-1555645	AGCTGGACACGGGACATCAA	TGAATGGTGTTTGCAGAGGG
chr5:1568-1	chr5:1568657-1568802	TGCCAGTCTGCAGGCAACCA	TTTATGGTATAATGCACAGA
chr5:1568-2	chr5:1568657-1568802	GCATTATACCATAAAAAAGC	AGGCACAGGAAGAAGCTTGT
chr5:1568-3	chr5:1568657-1568802	AAGGCACAGGAAGAAGCTTG	ATCCGTGGTTGCCTGCAGAC
chr5:1568-4	chr5:1568657-1568802	GGAGCAGATTCCAAAGGCAC	ATCTGCTCCTGCCAGTCTGC
chr5:38845-1	chr5:38845891-38846092	GGAGTTACTGGAAAACCGCG	GCCAAGAGTGCGCAGCAAGA
chr5:38845-2	chr5:38845891-38846092	CCGCAGCTGATTCATAGCCC	GCTGCGGGGCAAGCGCGGAG
chr5:38845-3	chr5:38845891-38846092	CCGGGGCTATGAATCAGCTG	TACTGGAAAACCGCGGGGGA
chr5:38845-4	chr5:38845891-38846092	AATCAGCTGCGGGGCAAGCG	CACCCCTCTGCCCTCCCCCG
chr5:39074-1	chr5:39074522-39074723	AAAGTCCCATTGATGCGAGT	GGAAGCCGTCGTCCAAATGC
chr5:39074-2	chr5:39074522-39074723	CATCAATGGGACTTTCCTCG	GGGAGCACTGAGCCGACCCA
chr5:39074-3	chr5:39074522-39074723	TTGGACGACGGCTTCCGCGG	GTGGGAACTGCCCCTCCCGG
chr5:39074-4	chr5:39074522-39074723	ACTCCTTGCAGACCTTGGGT	CGGGAGGGGCAGTTCCCACG
chr5:91280-1	chr5:91280552-91280753	GCGGATCTCTGCTGACTCCG	CTCATCCGACTCGCTGCCAG
chr5:91280-2	chr5:91280552-91280753	GTAGCGCGAGCAGCTGACGG	AGTCAGCGCTGAGTCACGCT
chr5:91280-3	chr5:91280552-91280753	TCACGCTCGGCGCTACGTGC	AGTAGCGCGAGCAGCTGACG
chr5:91280-4	chr5:91280552-91280753	GGAGTAGCGCGAGCAGCTGA	GAGGGTCTTCCAGGAAGCGG
chr5:91281-1	chr5:91281495-91281696	CATCATTTCACACGTACACA	GCAGAACCACCGGTAACAGC
chr5:91281-2	chr5:91281495-91281696	GCATCATTTCACACGTACAC	AAGGAGACTGAAGTAATTAG
chr5:91281-3	chr5:91281495-91281696	GTTGTGCCAGCTGTTACCGG	ACACGTACACAGGGATAAGG
chr5:91281-4	chr5:91281495-91281696	GCTGTTTTTCAAGACAGACT	TTCACACGTACACAGGGATA
chr6:131635-1	chr6:131635663-131635864	GGGAATAACGGAGATCGGGG	TTTGCACATGGGATAGCCCT
chr6:131635-2	chr6:131635663-131635864	ATCGGGGTGGACGCGCTCAA	GTCTCCAGGAAAACCTCACC
chr6:131635-3	chr6:131635663-131635864	ATCTCCGTTATTCCCCAGTA	ATGGGAAAATAATAGGCTCC
chr6:131635-4	chr6:131635663-131635864	CCAGTAGGGAGAGGGACGTG	ATGGCTTAACAAGCCCAGAT
chr6:151045-1	chr6:151045027-151045206	AGTTATTTGTGAACTCAGTG	GGTTATACGCTTGCTTCACT
chr6:151045-2	chr6:151045027-151045206	TAAGTAGGGCCGGTACAAAG	AGAATTCATTCAGCCCTCAT
chr6:151045-3	chr6:151045027-151045206	CGGCCCTACTTAGGGATGCA	GCATTTGATTTAAACCTATG
chr6:151045-4	chr6:151045027-151045206	CGTGCATCCCTAAGTAGGGC	TATTTGTGAACTCAGTGGGG
chr6:166956-1	chr6:166956840-166956943	GCCATCCCCCGCCAGCAAGT	GGGGATGGCGCAGACACGGG
chr6:166956-2	chr6:166956840-166956943	TGGAGAGTAGAGTGGCCCTG	GGCGGGGGATGGCGCAGACA
chr6:166956-3	chr6:166956840-166956943	CAGGGCCACTCTACTCTCCA	GCGGGGGATGGCGCAGACAC
chr6:166956-4	chr6:166956840-166956943	CCAGGGCCACTCTACTCTCC	GCACGCCCACTTGCTGGCGG
chr6:166958-1	chr6:166958368-166958569	TGACGGGCTGCATGCACTGG	GGACAGAAATTGTGCATTCG
chr6:166958-2	chr6:166958368-166958569	AGCAAGCAAGGGGTACGTGA	AATTGTGCATTCGGGGAGCT
chr6:166958-3	chr6:166958368-166958569	GATTGATTTGAGCAAGCAAG	GAGAGAAACAGAACAGGGCA
chr6:166958-4	chr6:166958368-166958569	TGATTGATTTGAGCAAGCAA	AGAGAGAAACAGAACAGGGC
chr6:167128-1	chr6:167128211-167128412	CAATAATAGATAGAGCGCGG	CTAACCACAAGCGTGACATG
chr6:167128-2	chr6:167128211-167128412	GCTAACCACAAGCGTGACAT	ACCCAATAATAGATAGAGCG
chr6:167128-3	chr6:167128211-167128412	GAAAGCCTTAGTGACCACGG	GTGTAAGGCAACACGTACAC
chr6:167128-4	chr6:167128211-167128412	ACACAGGGGACAGCACTTGT	CATGTCACGCTTGTGGTTAG
chr6:43516-1	chr6:43516869-43517012	CCTGGACGTCTACCTTCCGG	TTGCTTTTGTCCAAACATCC
chr6:43516-2	chr6:43516869-43517012	AAAAGCAACTTCCGGAAGCT	GGGTCGAGGAGAGGTGGGAT
chr6:43516-3	chr6:43516869-43517012	CTCCGGAAGGTAGACGTCCA	GTTTGGACAAAAGCAACTTC
chr6:43516-4	chr6:43516869-43517012	AAAGCAACTTCCGGAAGCTG	GTCCAGGGTCGAGGAGAGGT
chr6:43668-1	chr6:43668195-43668396	AGGAGTGTGACAGGAATGCG	GGTAGATGCTACGTGACTCC
chr6:43668-2	chr6:43668195-43668396	GGAGTGTGACAGGAATGCGA	TGCAGTAAGAAAGTGGGTGA
chr6:43668-3	chr6:43668195-43668396	TGAGAGGACAGGAGTGTGAC	TGAAGGTGACAGCAAGTGCT
chr6:43668-4	chr6:43668195-43668396	GTGTGACAGGAATGCGAGGG	ACGTTGAGTCTGTGTTTCCC
chr6:43769-1	chr6:43769129-43769296	TGGAGCCCACGTATGCACTG	AGTCTGGCAAAACCCAAAGG
chr6:43769-2	chr6:43769129-43769296	TCCCAGTCACTGACTAACCC	TGGAGTCTGGCAAAACCCAA
chr6:43769-3	chr6:43769129-43769296	GGGGTTAGTCAGTGACTGGG	GGAGGCAGCTGGGCAGACAG
chr6:43769-4	chr6:43769129-43769296	CCCAACCCCAGATGTTGCCA	GGGTTAGTCAGTGACTGGGA
chr6:43917-1	chr6:43917437-43917558	ATGTTCTGGTCAGCGGGCTT	CGCTGTATTTCACAAGACCA
chr6:43917-2	chr6:43917437-43917558	GCGCTGTATTTCACAAGACC	TGTTCTGGTCAGCGGGCTTG
chr6:43917-3	chr6:43917437-43917558	GTGCTGATTTATTTAATCCC	TGCCTTCCCCTCCTTCCCCC
chr6:43917-4	chr6:43917437-43917558	CGCTGTATTTCACAAGACCA	TGTTCTGGTCAGCGGGCTTG
chr6:43954-1	chr6:43954560-43954761	AGGAAAGCGATACCTCAGGG	GCACACTGACCTTCAGCTCA
chr6:43954-2	chr6:43954560-43954761	GCCTGCAGCTGAGTTCAGGG	TGAAGGTCAGTGTGCTCGGC
chr6:43954-3	chr6:43954560-43954761	CTGAGGTATCGCTTTCCTCA	CACACTGACCTTCAGCTCAC
chr6:43954-4	chr6:43954560-43954761	AGTGTGCTCGGCAGGCACTG	AAGCCTGCAGCTGAGTTCAG
chr6:43990-1	chr6:43990973-43991174	TCAGACTCCCACGTGCATCA	GTCAACGTACTAAGAACCCC
chr6:43990-2	chr6:43990973-43991174	GGAAAGCTTGTAGGCCTCAC	GCCCCCCAACCACAGACTCA
chr6:43990-3	chr6:43990973-43991174	ACGGCATCTTCATTGGAACA	CCCCAACCACAGACTCAGGG
chr6:43990-4	chr6:43990973-43991174	CATCTTCATTGGAACAGGGA	GTGAGGCCTACAAGCTTTCC
chr6:44010-1	chr6:44010938-44011139	GCCCTTTCCCAACCGCAGCG	CCCTCTACACCTCCTCACCA
chr6:44010-2	chr6:44010938-44011139	GTGCGTGCGTGGAAGCTGGG	TAGTGCATGAGCTCAGCTGG
chr6:44010-3	chr6:44010938-44011139	GGAAGCTGGGAGGCTCTCCA	TGGGCACAGAGTGGAGAAAG
chr6:44010-4	chr6:44010938-44011139	ACAAGAGCCACGCTGCGGTT	CTGGGAGGCTCTCCATGGTG
chr7:101100-1	chr7:101100309-101100489	CCCAGCTCCTAACCCCAAGG	ACAGCGATCTCTCCTGCCAT
chr7:101100-2	chr7:101100309-101100489	GTTCCCAGCTCCTAACCCCA	CCATGTGAGCAGTGACTGTA
chr7:101100-3	chr7:101100309-101100489	AGGCGGAGCATCTGCCTCTG	GATGGCAGGAGAGATCGCTG
chr7:101100-4	chr7:101100309-101100489	AGCATGAGTCAGCAGCTGAG	TCCATGTGAGCAGTGACTGT
chr7:101108-1	chr7:101108326-101108527	CCCACCCTCTCTCTCCAACA	TTTGTAATGGGCGTCTGCCA
chr7:101108-2	chr7:101108326-101108527	GGAATCCCGCCCAGGCCAAG	GAACTAACGGTCTACTGGAC
chr7:101108-3	chr7:101108326-101108527	ACGCTCATTCATCCAGCCAG	CCAGGGCTGTGGTAATTGCA
chr7:101108-4	chr7:101108326-101108527	CATCCAGCCAGCGGAACTAA	GAATCCCGCCCAGGCCAAGG
chr7:101117-1	chr7:101117299-101117468	CCAGCCACAAACCTACACAA	AGAGCAGTGAGGTGTAGGAG
chr7:101117-2	chr7:101117299-101117468	TGTGTAGGTTTGTGGCTGGA	GCAGCCCAGCTGCATGACAG
chr7:101117-3	chr7:101117299-101117468	CCAGCTGCATGACAGTGGTG	TACACAAGGGGGTCTGGGAT
chr7:101117-4	chr7:101117299-101117468	AAACCTACACAAGGGGGTCT	GCTGGAGAGCAGTGAGGTGT
chr7:101126-1	chr7:101126801-101127002	TGAGCAAACCCCAATAGCCT	CCAGAGAGGGAGGTGTCGAG
chr7:101126-2	chr7:101126801-101127002	TGCCTCAGCAAGTCCCAGAG	CATCCGGGAGAGACAGACAC
chr7:101126-3	chr7:101126801-101127002	GAGGGCAGAAAGGTCAAGGG	CAGAGAGGGAGGTGTCGAGG
chr7:101126-4	chr7:101126801-101127002	GTACGTGTGTAAGAGCATTC	TCAGCAAGTCCCAGAGAGGG
chr7:101154-1	chr7:101154445-101154562	CGGCTCGGCGCGTCCCACTT	GGGAGGGGAGGGGGAAGCGA
chr7:101154-2	chr7:101154445-101154562	GATGGTAGGCTGTGCGAAGA	CGTCCCACTTCGGCCACCGT
chr7:101154-3	chr7:101154445-101154562	GCGCCTACGGTGGCCGAAGT	CTGTGCGAAGAGGGAGGGGA
chr7:101154-4	chr7:101154445-101154562	AGTGGGACTGGCGCCTACGG	GCCGGAGGCTGCAGGATGGT
chr7:101217-1	chr7:101217848-101218049	GTGTGGAGGTGTAAATCTTG	AGCATCTTCACAAGGACCAA
chr7:101217-2	chr7:101217848-101218049	AACCACTTCCGGCCTCAGTG	TCTGCCCGGAGAAGCTCCAG
chr7:101217-3	chr7:101217848-101218049	AGATTTACACCTCCACACTG	TGAAGATGCTGTGATCACAA
chr7:101217-4	chr7:101217848-101218049	CACTTCCGGCCTCAGTGTGG	GTGATCACAGCATCTTCACA
chr7:128455-1	chr7:128455679-128455880	GCCCCACCCCGCGGGCAACG	GGTACGCGCACGCGCACTGG
chr7:128455-2	chr7:128455679-128455880	CGCCCGGGACGCACACGACG	AGCTCCGCGGGAGAGCACCC
chr7:128455-3	chr7:128455679-128455880	AAACCCCGTTGCCCGCGGGG	AGCCGCGAGCACGCCCCAGG
chr7:128455-4	chr7:128455679-128455880	CCCAAACCCCGTTGCCCGCG	GTGCTCGCGGCTATAAGGGG
chr7:151712-1	chr7:151712141-151712332	GCTCTGAGGAGTGTGAACAA	GGTGCCAGGAGGGCACGTGA
chr7:151712-2	chr7:151712141-151712332	AGAGCTCTCAGAGGGTCGGG	GCCAGCAGAGCGTCCTTCCC
chr7:151712-3	chr7:151712141-151712332	CCGACCCTCTGAGAGCTCTG	GGGCTCAGGCTCACTCACCC
chr7:151712-4	chr7:151712141-151712332	TCAGGCTCACTCACCCGGGA	CACTCCTCAGAGCTCTCAGA
chr7:151808-1	chr7:151808870-151809071	GCTATCCTAACGCCGCAGTG	TCTTCCAACACGAACTCCAG
chr7:151808-2	chr7:151808870-151809071	CTGCGGCGTTAGGATAGCCA	CTTCCAACACGAACTCCAGG
chr7:151808-3	chr7:151808870-151809071	ACTCCAGGGGGACGATTGGA	GAGAGAACCGTGCTCCCACC
chr7:151808-4	chr7:151808870-151809071	GAGCTTTAAGTGCCCCACTG	CGCCCAAGCCCAGGCCTGGT
chr7:44980-1	chr7:44980590-44980791	GCCAACCAGTGGAACCAAGA	GTCACGTAATCATACTATTT
chr7:44980-2	chr7:44980590-44980791	CAGGGAGTCAAGCCAACCAG	TGTATTCCAGTAAAACGTTA
chr7:44980-3	chr7:44980590-44980791	TGGTTGGCTTGACTCCCTGG	AGTTTGCGAAGTTCAGATTT
chr7:44980-4	chr7:44980590-44980791	CTGGTTGGCTTGACTCCCTG	CGGTGTCCTTAACGTTTTAC
chr7:45111-1	chr7:45111666-45111768	CCGCGCACCTCATGGTTCCG	CCCTACGTCACTCGGAGCGC
chr7:45111-2	chr7:45111666-45111768	CCGGCGCTCCGAGTGACGTA	TACGTCACTCGGAGCGCCGG
chr7:45111-3	chr7:45111666-45111768	GCGCGCTTCCCTACGTCACT	TCCGGGGACAGTTAGGGCGG
chr7:45111-4	chr7:45111666-45111768	GGTTCCGGGGACAGTTAGGG	CCCCGGAACCATGAGGTGCG
chr7:45978-1	chr7:45978366-45978567	GTCTGAACACGCACCCTGTG	CGTGTCAACAGCTAAATGCC
chr7:45978-2	chr7:45978366-45978567	GGTGCGTGTTCAGACTCACG	TCACCTTTAAGTGTTTGCGT
chr7:45978-3	chr7:45978366-45978567	CTAAATGCCCGGTGACAGTG	AGGGTGCGTGTTCAGACTCA
chr7:45978-4	chr7:45978366-45978567	GCTGTGAGAGTTAAGCAAGC	GGGTGCGTGTTCAGACTCAC
chr7:55699-1	chr7:55699019-55699220	AAAGAAAGAGGTCATTCATG	TTTGCATTGGAGAGAAGCGA
chr7:55699-2	chr7:55699019-55699220	AAGAAAGAGGTCATTCATGA	CAATGTACGTGTCAAACGTG
chr7:55699-3	chr7:55699019-55699220	TTTGACACGTACATTGGGCA	ACTAATTTGCACAGCTGCTG
chr7:55699-4	chr7:55699019-55699220	AGTAGACCTTCATCCATCCC	TGGAGAGAAGCGAAGGATTG
chr8:100310-1	chr8:100310238-100310439	CGCGGAACGAACGTGCGCAA	GGGCCACGGAGAACCGGCCA
chr8:100310-2	chr8:100310238-100310439	AGGCGAAGTCCCCTCCGCCA	GCGCGGAACGAACGTGCGCA
chr8:100310-3	chr8:100310238-100310439	GGACTTCGCCTCGAGCGCGC	GGAGCCGCCCCGCTGCACCC
chr8:100310-4	chr8:100310238-100310439	GCCGCCCCGCTGCACCCGGG	AGAACCGGCCAGGGAGACAC
chr8:123396-1	chr8:123396487-123396688	TCGAGCCTGCTGTTCTACGG	AACACAGGCCGACAGTATAG
chr8:123396-2	chr8:123396487-123396688	TCCCATTTGTAGAGCGAAGG	GACAGTATAGAGGACCTGAG
chr8:123396-3	chr8:123396487-123396688	GCCTGTGTTCCTCTCCACGT	TGGGCGGGACAGACGGCGGA
chr8:123396-4	chr8:123396487-123396688	GCTGTTCTACGGTGGTGGCG	GAGGCCGGGCCAACGTGGAG
chr8:127870-1	chr8:127870719-127870906	CCTTACTTGCAAAGTTGTCT	GCTATGAGATCTTGGGCAGA
chr8:127870-2	chr8:127870719-127870906	TTGCAAAGTTGTCTGGGTCA	GGCAGATGGCTTAACATTTC
chr8:127870-3	chr8:127870719-127870906	ATTTATACTGTTTGCCAAAG	CTTTGCAAGTAAGGTCACTG
chr8:127870-4	chr8:127870719-127870906	CTTTGCAAGTAAGGTCACTG	GCTATGAGATCTTGGGCAGA
chr8:133216-1	chr8:133216669-133216870	CTCCTTAAGTGATGTGCACA	CACCAAACCACACTGACCTC
chr8:133216-2	chr8:133216669-133216870	TTGCAACAAGCATGTGAGGT	ATGGTCACGTAGCTAGCAAG
chr8:133216-3	chr8:133216669-133216870	TGCTTGTTGCAAAATAAATA	CTGAGGTCAGTGTGGTTTGG
chr8:133216-4	chr8:133216669-133216870	TTGCAACAAGCATGTGAGGT	GGTCAGTGTGGTTTGGTGGA
chr8:133217-1	chr8:133217883-133218077	AGAAGGGAGTGGGCTAAGCC	AAAAAAGCAGAGGAAGCGCT
chr8:133217-2	chr8:133217883-133218077	TTCCTGGAGAGACAGCGTGC	GAGAGACAGCGTGCAGGCAG
chr8:133217-3	chr8:133217883-133218077	GTGTGTGTGGAGAAGGGAGT	ACAGCGTGCAGGCAGAGGCA
chr8:133217-4	chr8:133217883-133218077	AAAAAAAGCAGAGGAAGCGC	GTGTGTGTGGAGAAGGGAGT
chr8:133297-1	chr8:133297395-133297561	GCAGAGCCGACCCACAACCC	GCAACAGGCGGCGGCTCCAG
chr8:133297-2	chr8:133297395-133297561	ACGACTGCTTGCGCAACAGG	GCCGAGGCCCTGGACTCGGA
chr8:133297-3	chr8:133297395-133297561	TGTTGCGCAAGCAGTCGTAG	CAGGGCCTCGGCCTGTGCAG
chr8:133297-4	chr8:133297395-133297561	CCTGTTGCGCAAGCAGTCGT	CCGAGGCCCTGGACTCGGAG
chr8:133320-1	chr8:133320703-133320816	ACTAGGTGAGTAACCATGGG	TTAGCAACAGGCCAGCAGTT
chr8:133320-2	chr8:133320703-133320816	AATCACTAGGTGAGTAACCA	GCTTCTATTAATAATCAGCC
chr8:133320-3	chr8:133320703-133320816	GGCTGATTATTAATAGAAGC	ATCACTAGGTGAGTAACCAT
chr8:133320-4	chr8:133320703-133320816	TTAGCAACAGGCCAGCAGTT	AGTAACCATGGGAGGCTTCC
chr8:133368-1	chr8:133368987-133369155	TTGCCGAACATATGGCATCA	TCCAAGGGGTCCTCATCATG
chr8:133368-2	chr8:133368987-133369155	AGGGGACATTGCCGAACATA	GGGCAGGGTTTGAGTCCAAG
chr8:133368-3	chr8:133368987-133369155	TATGTTCGGCAATGTCCCCT	TGGGCAGGGTTTGAGTCCAA
chr8:133368-4	chr8:133368987-133369155	CTTCCTTGATGCCATATGTT	AAACCCTGCCCATTTGCCTG
chr8:133375-1	chr8:133375568-133375769	AGGAATCCCTCAAGGCCCAG	GGAAGGCTGAAGGCAAGGGA
chr8:133375-2	chr8:133375568-133375769	TGAGTCACCTCTGGGCCTTG	CCTCCCATCTTCCTCCCACA
chr8:133375-3	chr8:133375568-133375769	CCAGATGCAGAGCCCAGTGG	CCTTGAGGGATTCCTGGGAG
chr8:133375-4	chr8:133375568-133375769	TTGCCAGATGCAGAGCCCAG	CGTGTTGCTGAGTCACCTCT
chr8:133428-1	chr8:133428817-133428992	TTGGAAGTGGAGGCGCTAAG	GGGTAAATTTGATGCGATTG
chr8:133428-2	chr8:133428817-133428992	CCAGCTTTCCTTATCCACTG	AGGATGTGTGGCTCCCTCTG
chr8:133428-3	chr8:133428817-133428992	GACTTGAATCCAAGGCTAGC	TCTTGCAGAGTTGGAAGTGG
chr8:133428-4	chr8:133428817-133428992	TTGACATTCCCATCCCACAG	TTGATGCGATTGAGGATGTG
chr8:133448-1	chr8:133448712-133448871	TCCTACGTGAGCCCTGCATG	CTTTCAAGGTCACTGCACAA
chr8:133448-2	chr8:133448712-133448871	GCCACATGCAGGGCTCACGT	TTTCAAGGTCACTGCACAAG
chr8:133448-3	chr8:133448712-133448871	TACGTGAGCCCTGCATGTGG	GCACATGCTGAAGTTGAAGT
chr8:133448-4	chr8:133448712-133448871	GTCCCAAGATGAAAACAGCT	CCTTGTGCAGTGACCTTGAA
chr8:144413-1	chr8:144413371-144413505	CGACAGGCCACGCGAACCCA	CAGATCCCCCAGCCCTTCCG
chr8:144413-2	chr8:144413371-144413505	GGGGCCCAAGGCTTGGCGGT	TCTGGGGTTTGTGTGGAGCG
chr8:144413-3	chr8:144413371-144413505	CAGAGGCCCGTGGGTTCGCG	CAGATCCCCCAGCCCTTCCG
chr8:144413-4	chr8:144413371-144413505	CTGCGGGCGCAGAGGCCCGT	GGGTGGGGCCCAAGGCTTGG
chr8:144465-1	chr8:144465526-144465642	CCGCTCCTACGGCCTCCAAC	GGGTCGAGGCCTGGGGGAGA
chr8:144465-2	chr8:144465526-144465642	GCCTCCAACCGGCCCCCCCC	GGGGGAGGGTCGAGGCCTGG
chr8:144465-3	chr8:144465526-144465642	AGGTCTCGACCCTCTCCCCC	GGGGGCCGGTTGGAGGCCGT
chr8:144465-4	chr8:144465526-144465642	TGGAGGCCGTAGGAGCGGGT	GAGAGGGTCGAGACCTGGGG
chr8:21637-1	chr8:21637784-21637922	TGTAAGTGGATTGGAATTAG	GAAGAGTATATGCAAAATCA
chr8:21637-2	chr8:21637784-21637922	TGTGTGTGCGCGCACGTGTG	TGTAAGTGGATTGGAATTAG
chr8:21637-3	chr8:21637784-21637922	CTTCCCTCTGCAGGACTTGT	AATCATGGATGCATAAAGCA
chr8:21637-4	chr8:21637784-21637922	GCATATACTCTTCCCTCTGC	GAAGAGTATATGCAAAATCA
chr8:22392-1	chr8:22392416-22392545	GGCATGTGGCTTAGGAAACG	CTGATCCCGAATAACAAGCC
chr8:22392-2	chr8:22392416-22392545	CGTTTCCTAAGCCACATGCC	CCGGGAAGTTCTGCTTCATG
chr8:22392-3	chr8:22392416-22392545	TCTGATCCCGAATAACAAGC	CGGGAAGTTCTGCTTCATGG
chr8:22392-4	chr8:22392416-22392545	CCGGGAAGTTCTGCTTCATG	GGCATGTGGCTTAGGAAACG
chr8:28365-1	chr8:28365845-28366046	AGTAAAACAAACTCTCTCTG	CTGTGCTCTCCTACCACCCA
chr8:28365-2	chr8:28365845-28366046	CCACATGTCTCAGCACACGT	CAAACTCTCTCTGTGGTTCG
chr8:28365-3	chr8:28365845-28366046	TGTGCACGCACACAAGTGTG	CCTACGTGTGCTGAGACATG
chr8:28365-4	chr8:28365845-28366046	CCACATGTCTCAGCACACGT	TGCGTGCACACACACACGCA
chr8:28401-1	chr8:28401467-28401668	GCGCACGTGTGAGTGCACTC	TACACACATGCGTGCACACA
chr8:28401-2	chr8:28401467-28401668	ACACACATGCGTGCACACAC	CAAATACACGCGCACACACA
chr8:28401-3	chr8:28401467-28401668	CAAATACACGCGCACACACA	TGCGCACGTGTGAGTGCACT
chr8:28401-4	chr8:28401467-28401668	TGCGCACGTGTGAGTGCACT	TACACACATGCGTGCACACA
chr8:28412-1	chr8:28412035-28412236	GCAGCGAGACCCGAGCGTTG	GGTGGGGCGGAGGCCTTCGT
chr8:28412-2	chr8:28412035-28412236	CTTGCCTGGTCCCCTGCGCA	CCCCTGCAGGCGGCGCGCAG
chr8:28412-3	chr8:28412035-28412236	GGCCGGCAGCCTGCAGCGAG	TGCCCGGTCTCCCCTGCAGG
chr8:28412-4	chr8:28412035-28412236	AGGCTGCCGGCCGTGCGCAG	GGACGTGCCCGGGCCCACGA
chr8:48008-1	chr8:48008326-48008504	ACAGCGGACTCCGCCCCCGG	CCGCCCTGCACGCGTCACAG
chr8:48008-2	chr8:48008326-48008504	CCGCTGTGACGCGTGCAGGG	AGATGGCGGTCTCCACAGGT
chr8:48008-3	chr8:48008326-48008504	CCGCCCTGCACGCGTCACAG	CTCCCGGAAGTGACGCGCGA
chr8:48008-4	chr8:48008326-48008504	AACCGTCGCGCGTCACTTCC	GGTTCGTGCGTGCGTGCGGG
chr8:9088-1	chr8:9088792-9088993	TCCAGCATGCTACAATCCAA	TCACCCGCATGACCTGGTCA
chr8:9088-2	chr8:9088792-9088993	CATGCTGGAGGGTTTAACCA	CATTCCCTGACCAGGTCATG
chr8:9088-3	chr8:9088792-9088993	TTGGATTGTAGCATGCTGGA	GTCACGCTGCTCTCCAGGGT
chr8:9088-4	chr8:9088792-9088993	GACACTCATTGTCAACTCCC	ACGCTGCTCTCCAGGGTAGG
chr9:129642-1	chr9:129642253-129642408	CCACTGGACATCGCCCGAGT	AGCCAGATCCGAGACTCAGG
chr9:129642-2	chr9:129642253-129642408	CATCGCCCGAGTCGGCCTGG	GCCAGATCCGAGACTCAGGC
chr9:129642-3	chr9:129642253-129642408	GGGCGGACCCGCCTGAGTCT	CTCGGGCGATGTCCAGTGGG
chr9:129642-4	chr9:129642253-129642408	CCTGAGTCTCGGATCTGGCT	CGACTCGGGCGATGTCCAGT
chr9:129743-1	chr9:129743254-129743455	GCACGTACCACAGACGTGCT	AGGCTCCAAACCGAGAGACA
chr9:129743-2	chr9:129743254-129743455	CTCCAAACCGAGAGACATGG	AGGGAGCAATGGAGACACCA
chr9:129743-3	chr9:129743254-129743455	CTCCCTGTCCCTGGCCACTG	TGGCCAGGGACAGGGAGCAA
chr9:129743-4	chr9:129743254-129743455	AGGGAGCAATGGAGACACCA	AAACCGAGAGACATGGAGGC
chrX:153676-1	chrX:153676147-153676348	TAGCTGTTAAACATGCTTAC	TAATATTCCCCAATAGGAAA
chrX:153676-2	chrX:153676147-153676348	AAGTAATAATATTCCCCAAT	GTTTAACAGCTACATAGGAT
chrX:153676-3	chrX:153676147-153676348	TAATATTCCCCAATAGGAAA	GATATCTTGGTTAAAGTACA
chrX:153676-4	chrX:153676147-153676348	CCCCAATAGGAAAGGGAGAT	TTTAACCAAGATATCTGTGC
chrX:155007-1	chrX:155007013-155007191	CCAGAAAAAAGTTGGGACAA	GTACAGAAAGTCATTTGTCA
chrX:155007-2	chrX:155007013-155007191	GAGCTTCCTTATCAGTACGC	CCGAGAAAGCACGTAGTCCA
chrX:155007-3	chrX:155007013-155007191	TGACTTTCTGTACTGGCTGA	GACAAAGGCATATTAGTGAG
chrX:155007-4	chrX:155007013-155007191	GGAGCACGTCTGCCAACTGA	TCTGTACTGGCTGAGGGCCA
>CTRL0001-6	Non-target	GTAGCGAACGTGTCCGGCGT	GTCATACATGGATAAGGCTA
>CTRL0002-7	Non-target	GACCGGAACGATCTCGCGTA	GATACACGAAGCATCACTAG
>CTRL0003-8	Non-target	GGCAGTCGTTCGGTTGATAT	GAACGTTGGCACTACTTCAC
>CTRL0004-9	Non-target	GCTTGAGCACATACGCGAAT	GATCCATGTAATGCGTTCGA
>CTRL0005-10	Non-target	GTGGTAGAATAACGTATTAC	GTCGTGAAGTGCATTCGATC
>CTRL0011-16	Non-target	GTTCGACTCGCGTGACCGTA	GCAGCTCGTGTGTCGTACTC
>CTRL0012-17	Non-target	GAATCTACCGCAGCGGTTCG	GCGCCTTAAGAGTACTCATC
>CTRL0013-18	Non-target	GAAGTGACGTCGATTCGATA	GAGTGTCGTCGTTGCTCCTA
>CTRL0014-19	Non-target	GCGGTGTATGACAACCGCCG	GCAGCTCGACCTCAAGCCGT
>CTRL0015-20	Non-target	GTACCGCGCCTGAAGTTCGC	GTATCCTGACCTACGCGCTG
>EIF4A3_1	Essential gene	AAGGCGTCTGTTCTCGGCAG	GTACGTGCGTACGCGCGACG
>EIF4A3_2	Essential gene	AGGTCGGCAGCGGCACAGCG	CGGCAGCGGCACAGCGAGGT
>EIF4A3_3	Essential gene	ATACTTAAGGCGTCTGTTCT	CGAGGTCGGCAGCGGCAGCG
>EIF4A3_4	Essential gene	AGGTCGGCAGCGGCACAGCG	AGGTCGGCAGCGGCACAGCG
>FARSA_1	Essential gene	CATGGCGGATGGTCAGGTGG	CCTGGACAGCGCCGAGTTGG
>FARSA_2	Essential gene	CCCGGACACGCTGAGCACAC	AGGTGGCGGAACTGCTGCTC
>FARSA_3	Essential gene	GCTGGGCATGGAGCACCAGG	TGGCGGAACTGCTGCTCCGG
>FARSA_4	Essential gene	AGTCATGGCGGATGGTCAGG	CGGCCTGGACAGCGCCGAGT
>PCNA_1	Essential gene	TTGTCTTTCTAGGTCTCAGC	TTCAGGAGCCTCAGAGCGAG
>PCNA_2	Essential gene	CGGGCGAACGTCGCGACGAC	CGGCGGCATTAAACGGTTGC
>PCNA_3	Essential gene	AGGGTGAGAGCGCGCGCTTG	TCAGGAGCCTCAGAGCGAGC
>PCNA_4	Essential gene	TGACGTCGCAACGCGGCGCA	TCCTTCCCGCCTGCCTGTAG
>SF1_1	Essential gene	TCCTTCGCAAGCCTCCCGGG	GCGGAGCCCGTCCTCTCACG
>SF1_2	Essential gene	CTCCTTCGCAAGCCTCCCGG	AGGGGACCCGAATGCGCTGC
>SF1_3	Essential gene	GAGCCCGTCCTCTCACGCGG	AGGGGACCCGAATGCGCTGC
>SF1_4	Essential gene	GCATTCGGGTCCCCTCCCCC	AGCCCGTCCTCTCACGCGGC
>SF3B3_1	Essential gene	TCAAGACAGGGACATTCTGG	GGACGCCAGTATGTTGGAGT
>SF3B3_2	Essential gene	CGCCATTAGACCTCAAGACA	CACCACCAACTCCAACATAC
>SF3B3_3	Essential gene	AGGGACATTCTGGTGGCGCG	CAGTATGTTGGAGTTGGTGG
>SF3B3_4	Essential gene	ACCAGAATGTCCCTGTCTTG	AATGGCGGACGCCAGTATGT
