# Supplementary material for: The renal lineage factor PAX8 controls oncogenic signalling in kidney cancer
Source: Nature. 2022 Jun 8;606(7916):999–1006. doi: 10.1038/s41586-022-04809-8 (PMC9242860; doi:10.1038/s41586-022-04809-8)
Supplement: Supplementary file 8 — 11q13 SNPs from GWAS meta-analysis for ccRCC. [file 41586_2022_4809_MOESM8_ESM.xlsx]

## Sheet: renal_clear_cell
Supplementary Table 7. 11q13 SNPs from GWAS meta-analysis for ccRCC.
SNP	CHR	LOC	NUM_CONTROL	NUM_CASE	EFFECT_ALLELE_FREQ_CONTROL	P	OR	95% LCL	95% UCL	I2	Phet
rs192809015	11	68739329	15009	5648	0.0143	0.634621	1.0576	0.839485	1.33238	3.84678	0.373488
rs2096775	11	68740668	15009	5647	0.1291	0.610259	0.9814	0.913043	1.05487	0	0.737213
rs752296	11	68740952	15011	5649	0.2159	0.675187	0.9879	0.933219	1.04579	34.3288	0.206286
rs2017403	11	68741305	15011	5647	0.3201	0.580731	0.9857	0.936584	1.03739	5.33732	0.366274
rs138193518	11	68741464	15010	5649	0.0147	0.605596	1.0507	0.870867	1.26767	60.2079	0.0565599
rs2096776	11	68741634	15010	5647	0.2616	0.260039	1.0318	0.977095	1.08957	34.3067	0.206419
rs4435007	11	68741887	15009	5647	0.0889	0.658891	0.9804	0.897912	1.07047	82.9213	0.000540534
rs7107835	11	68742064	15008	5646	0.3895	0.232043	1.033	0.979434	1.0895	48.8374	0.118435
rs7930706	11	68742072	15008	5646	0.2898	0.880922	0.996	0.945114	1.04963	0	0.912545
rs7108102	11	68742223	15010	5647	0.2621	0.248309	1.0326	0.977864	1.0904	38.2068	0.182735
rs74592164	11	68742302	15010	5647	0.0152	0.637241	1.0454	0.869233	1.25727	61.0047	0.0527958
rs4258386	11	68743026	15008	5646	0.2375	0.385653	0.9744	0.91895	1.0332	35.295	0.200439
rs4258387	11	68743105	15011	5646	0.8709	0.591357	1.02	0.948862	1.09647	0	0.744172
rs4488205	11	68743155	15008	5649	0.7829	0.53305	1.0189	0.960646	1.08069	24.4558	0.264593
rs146605873	11	68743198	15008	5649	0.0845	0.941585	0.9966	0.909825	1.09165	79.3331	0.00228067
rs140195630	11	68743199	15009	5648	0.0845	0.930929	0.996	0.9097	1.09049	79.5568	0.00211675
rs4556546	11	68743289	15008	5646	0.8485	0.617119	1.0182	0.948689	1.0928	0	0.576152
rs4277121	11	68743351	15009	5647	0.8555	0.702064	1.0135	0.946203	1.08558	23.6445	0.269235
rs148934250	11	68743353	15009	5647	0.2898	0.803917	0.9933	0.941961	1.04744	0	0.932943
rs112658519	11	68743417	15009	5647	0.089	0.800381	0.9887	0.905331	1.07975	81.858	0.000880199
rs77277449	11	68743671	15009	5647	0.0214	0.219066	1.1145	0.937557	1.32484	59.0686	0.0621093
rs11228432	11	68743990	15009	5647	0.0599	0.472942	1.0391	0.935766	1.15384	25.773	0.257001
rs117721517	11	68744280	15010	5649	0.0152	0.658018	1.0428	0.866183	1.25543	59.1825	0.0615461
rs143767355	11	68744303	15010	5648	0.0152	0.661919	1.0423	0.865649	1.255	58.8368	0.0632616
rs116977331	11	68745130	12476	4873	0.036	0.907829	1.0103	0.849397	1.20168	0	0.974065
rs117342521	11	68745255	15010	5648	0.0145	0.59995	1.052	0.870445	1.27142	58.0987	0.0669788
rs4244843	11	68745683	15010	5648	0.4957	0.205468	1.0312	0.983305	1.08143	41.9587	0.159851
rs6591362	11	68746062	15008	5646	0.2654	0.0798629	1.0503	0.994174	1.10959	50.4804	0.108812
rs6591363	11	68746063	15008	5646	0.2654	0.0790656	1.0504	0.994307	1.10966	50.3598	0.109514
rs7946937	11	68746218	15008	5647	0.2662	0.0940522	1.0471	0.992181	1.10506	26.5238	0.252644
rs10896389	11	68746328	15011	5649	0.496	0.195558	1.0318	0.984029	1.08189	41.365	0.16347
rs145193722	11	68746760	15009	5647	0.0151	0.616408	1.0493	0.869217	1.26669	57.3291	0.0709305
rs7950368	11	68746801	15009	5648	0.2138	0.659725	0.9872	0.932179	1.04547	39.7089	0.173573
rs1939734	11	68747485	15009	5648	0.096	0.783419	0.988	0.906504	1.07682	81.2903	0.00111568
rs138573323	11	68747529	15008	5647	0.0174	0.564602	0.9386	0.756555	1.16445	0	0.489259
rs34847539	11	68748003	15011	5647	0.5901	0.208205	1.0317	0.982756	1.08308	0	0.992978
rs4930634	11	68749203	15010	5649	0.4967	0.0311092	0.9492	0.905255	0.995278	0	0.548136
rs10896390	11	68749540	15010	5649	0.4946	0.167169	1.034	0.986093	1.08423	37.1406	0.18923
rs7342252	11	68751038	15009	5647	0.2148	0.665693	0.9874	0.932207	1.04586	33.3855	0.211976
rs2096777	11	68751196	15011	5646	0.4956	0.158379	1.0347	0.986801	1.08492	37.3901	0.187711
rs11822297	11	68751385	15010	5648	0.0145	0.592574	1.0531	0.871301	1.27283	56.9841	0.072726
rs2096778	11	68751391	15011	5649	0.4969	0.0327279	0.9496	0.905578	0.995762	0	0.529903
rs4930636	11	68752346	15011	5649	0.2297	0.706928	0.9893	0.935347	1.04636	56.3761	0.0759244
rs7949596	11	68752403	15009	5648	0.2381	0.634256	0.9865	0.932777	1.04332	54.3182	0.0870507
rs7342227	11	68752618	15010	5647	0.2136	0.622001	0.9856	0.930375	1.0441	38.6572	0.179989
rs6591364	11	68752648	15009	5649	0.2297	0.696425	0.9889	0.934973	1.04594	56.0217	0.0778084
rs6591365	11	68752713	15010	5648	0.2297	0.695151	0.9889	0.935204	1.04568	56.0641	0.0775821
rs7924731	11	68752841	15010	5648	0.2297	0.693778	0.9888	0.934886	1.04582	56.1098	0.0773386
rs140976708	11	68753288	10777	4566	0.011	0.525038	1.1264	0.780347	1.62591	0	0.693398
rs189021482	11	68753872	15010	5648	0.015	0.730013	0.9655	0.79096	1.17856	0	0.912554
rs2602825	11	68754568	15010	5647	0.503	0.151386	0.9659	0.921186	1.01278	32.6686	0.216288
rs77241294	11	68754771	15010	5647	0.0938	0.806525	0.9893	0.907692	1.07825	80.3486	0.00160281
rs2846195	11	68754854	15010	5647	0.7703	0.706263	1.0108	0.955879	1.06888	58.3906	0.0654998
rs2846194	11	68755043	15011	5649	0.1439	0.753947	0.9891	0.923584	1.05926	0	0.738239
rs2602824	11	68755113	15010	5649	0.7703	0.695286	1.0112	0.956385	1.06916	58.4915	0.0649914
rs2846193	11	68755638	15011	5649	0.4083	0.194084	0.9684	0.922586	1.01649	0	0.988191
rs185732566	11	68755781	11176	4565	0.0154	0.807745	1.0367	0.775482	1.38591	0	0.556103
rs185917340	11	68756432	10473	4354	0.0125	0.860393	0.9668	0.663625	1.40848	0	0.74564
rs61887894	11	68756663	15009	5649	0.2676	0.0398654	1.0578	1.0026	1.11603	9.10056	0.347594
rs77823556	11	68757187	12171	4661	0.0396	0.0768131	1.1623	0.983937	1.373	0	0.844007
rs2846207	11	68757913	15011	5649	0.5026	0.141352	0.9651	0.920477	1.01189	28.5365	0.240868
rs2602823	11	68758162	15010	5649	0.5176	0.157128	0.9664	0.92171	1.01326	0	0.573963
rs2846205	11	68758487	15009	5647	0.7161	0.0327748	0.9445	0.896261	0.995335	31.4047	0.223857
rs2602822	11	68758509	15011	5649	0.5027	0.13844	0.9649	0.920353	1.0116	29.6685	0.234184
rs2602821	11	68758581	15009	5648	0.5027	0.138537	0.9649	0.920342	1.01162	29.8548	0.23308
rs35901831	11	68758661	15010	5647	0.2133	0.534275	0.9819	0.926937	1.04012	39.4461	0.175177
rs2846204	11	68758785	15011	5649	0.7162	0.0318715	0.9442	0.895962	0.995035	30.8161	0.227368
rs2602820	11	68758840	15009	5647	0.7302	0.0370868	0.9447	0.895502	0.9966	19.1839	0.294274
rs2602819	11	68758933	15009	5648	0.5056	0.128454	0.9638	0.919055	1.01072	36.0112	0.196095
rs2602818	11	68759342	15008	5646	0.6964	0.0419068	0.9451	0.895062	0.997935	0	0.65747
rs2602817	11	68759492	15011	5648	0.2681	0.0333715	1.0599	1.00459	1.11825	12.6648	0.329285
rs2602816	11	68759537	15010	5647	0.4931	0.195417	0.9688	0.92341	1.01642	32.7456	0.215825
rs2846203	11	68759641	15011	5649	0.7164	0.034975	0.9451	0.896776	0.996028	32.7117	0.216029
rs2846201	11	68759761	15009	5646	0.408	0.188666	0.9679	0.921941	1.01615	0	0.992302
rs12806229	11	68759825	15011	5648	0.2134	0.570255	0.9835	0.928596	1.04165	41.5367	0.162423
rs144286310	11	68759949	15009	5646	0.0149	0.869715	1.0158	0.84227	1.22508	51.2432	0.1044
rs2602815	11	68759988	15010	5648	0.7163	0.037193	0.9457	0.897317	0.996692	32.6407	0.216455
rs80293190	11	68760008	15009	5648	0.0948	0.799744	0.989	0.907991	1.07724	82.0229	0.000819248
rs77317299	11	68760475	15009	5648	0.0949	0.810363	0.9896	0.908602	1.07782	81.9814	0.000834304
rs12788769	11	68760484	15009	5648	0.2139	0.619492	0.9855	0.930291	1.04399	37.4029	0.187633
rs12283870	11	68760549	15009	5647	0.2678	0.0406374	1.0577	1.00239	1.11606	9.42525	0.345951
rs2513100	11	68760666	15008	5646	0.7032	0.064927	0.9502	0.900029	1.00317	11.3728	0.335991
rs58678029	11	68760801	14611	5649	0.0143	0.0206817	1.3562	1.04768	1.75557	62.1347	0.0476342
rs2846200	11	68761038	15010	5648	0.2689	0.045923	1.0561	1.00099	1.11425	12.476	0.33027
rs117476044	11	68761348	15009	5647	0.0354	0.236329	0.9037	0.764258	1.06858	17.7259	0.302271
rs2602814	11	68761422	15011	5649	0.4476	0.602079	0.9873	0.940986	1.03589	0	0.426153
rs2846198	11	68761599	15008	5649	0.1058	0.534861	1.0252	0.947705	1.10903	0	0.729976
rs12420399	11	68762280	15011	5649	0.2082	0.731823	0.9899	0.934064	1.04907	36.7806	0.19142
rs1270928	11	68762697	14533	5594	0.0508	0.682781	0.9711	0.843687	1.11775	21.6668	0.28044
rs1249587	11	68762995	15009	5646	0.6907	0.0813517	0.9548	0.906406	1.00578	8.80256	0.349098
rs12417943	11	68763026	15010	5648	0.1699	0.649651	0.9852	0.923811	1.05067	0	0.399702
rs1249585	11	68764457	15008	5649	0.6921	0.0942846	0.9567	0.908358	1.00762	0	0.466942
rs1249584	11	68764599	15010	5647	0.5039	0.193224	0.969	0.924106	1.01608	24.4695	0.264514
rs117015446	11	68764947	12079	4874	0.0307	0.801857	1.0255	0.842409	1.24838	0	0.850207
rs1249583	11	68765113	15011	5649	0.5042	0.196263	0.9692	0.924286	1.0163	23.9132	0.2677
rs1249582	11	68765895	15011	5649	0.3716	0.511044	0.9837	0.93665	1.03311	0	0.970978
rs78739577	11	68765921	15009	5648	0.015	0.978589	1.0026	0.829411	1.21195	48.4304	0.120841
rs72921102	11	68766879	15008	5648	0.1705	0.591867	0.983	0.923274	1.04659	0	0.435655
rs12224880	11	68767168	15011	5647	0.5054	0.204196	0.9695	0.924233	1.01698	15.2624	0.315568
rs1249580	11	68767796	15011	5649	0.4798	0.196978	1.0318	0.983881	1.08205	0	0.663786
rs1265886	11	68767966	15010	5649	0.3095	0.0694721	1.0486	0.996225	1.10373	0	0.614786
rs7950678	11	68768163	15010	5649	0.371	0.493393	0.9829	0.935565	1.03263	0	0.954866
rs3900907	11	68769071	10871	4354	0.0283	0.316149	1.1087	0.906127	1.35656	0	0.787121
rs117166472	11	68769193	11177	4566	0.0215	0.737081	1.0416	0.821031	1.32142	0	0.522607
rs77797384	11	68769709	8368	2630	0.0278	0.217154	1.2048	0.896209	1.61965	0	0.572464
rs3862397	11	68770033	15011	5649	0.3895	0.440108	0.981	0.934368	1.02996	0	0.595527
rs11600965	11	68770298	15009	5647	0.2844	0.311066	0.9732	0.923368	1.02572	0	0.971636
rs75509590	11	68770341	15008	5646	0.108	0.441894	1.0372	0.945001	1.13839	10.1644	0.342192
rs12803642	11	68771755	15010	5648	0.1327	0.278339	0.961	0.894308	1.03267	72.0806	0.0131866
rs1054252	11	68772072	15010	5648	0.2865	0.325312	0.9739	0.923904	1.0266	0	0.974677
rs191844648	11	68772693	15009	5648	0.0151	0.711573	0.9625	0.785975	1.17867	0	0.924583
rs11544722	11	68773403	15009	5649	0.2841	0.312724	0.9732	0.923202	1.02591	0	0.9719
rs60308539	11	68773740	15008	5648	0.2842	0.315778	0.9734	0.923453	1.02605	0	0.967852
rs11601146	11	68774292	15009	5647	0.1327	0.270872	0.9604	0.893748	1.03202	71.4645	0.0146715
rs59506005	11	68774585	15010	5648	0.2836	0.337845	0.9746	0.924648	1.02725	0	0.968945
rs113895927	11	68775323	15009	5647	0.0151	0.814465	1.0226	0.848479	1.23245	39.4396	0.175217
rs11601763	11	68775717	15010	5647	0.2834	0.335393	0.9744	0.924319	1.02719	0	0.96922
rs142380197	11	68776451	15009	5649	0.015	0.726057	0.9644	0.787394	1.1812	0	0.928329
rs117345641	11	68776964	15011	5647	0.0135	0.913903	0.9889	0.807741	1.21069	19.8693	0.290481
rs11228437	11	68777183	15010	5647	0.2716	0.922289	0.9973	0.94457	1.05297	15.1253	0.316299
rs11544721	11	68777323	15008	5647	0.2716	0.9223	0.9973	0.944563	1.05298	15.1031	0.316418
rs192820432	11	68777551	10474	4353	0.0123	0.72929	0.9352	0.63991	1.36675	0	0.619847
rs112772029	11	68778000	15009	5648	0.0395	0.685335	1.0281	0.899121	1.17558	33.9168	0.208774
rs35377497	11	68778383	15011	5646	0.4167	0.101765	0.9606	0.915445	1.00798	29.3057	0.236331
rs12792323	11	68778651	15009	5646	0.6825	0.0489682	0.9497	0.902139	0.999768	0	0.728934
rs35278146	11	68778812	15011	5647	0.1699	0.658562	0.9859	0.925719	1.04999	0	0.399681
rs11600903	11	68779075	15008	5648	0.0108	0.399313	0.8892	0.676706	1.16842	0	0.633316
rs142867807	11	68779553	10473	4354	0.0104	0.516564	1.1411	0.765793	1.70034	0	0.769993
rs112997947	11	68780099	15010	5646	0.087	0.639616	1.0208	0.936518	1.11267	0	0.677505
rs11602122	11	68781070	15010	5648	0.2767	0.449988	0.9796	0.92859	1.03341	0	0.945722
rs2846196	11	68782223	15011	5649	0.3112	0.0695651	1.0483	0.996231	1.10309	0	0.65642
rs10896391	11	68782860	15010	5647	0.0872	0.726577	1.0155	0.931619	1.10693	0	0.773863
rs149460261	11	68783229	10473	4352	0.0175	0.360027	1.166	0.839217	1.62003	0	0.828115
rs11228439	11	68784158	12170	4661	0.9487	0.327051	0.916	0.768585	1.09169	22.2838	0.276961
rs11606738	11	68785485	15011	5649	0.1329	0.32039	0.9643	0.897574	1.03599	62.4548	0.0462112
rs67957737	11	68785542	15010	5646	0.1696	0.597122	0.9832	0.923326	1.04696	0	0.427125
rs12790923	11	68785659	15011	5649	0.133	0.310899	0.9635	0.89664	1.03535	62.851	0.0444749
rs11604524	11	68785749	15010	5647	0.0108	0.401504	0.8894	0.676353	1.16956	0	0.61599
rs11600377	11	68785803	15008	5648	0.2833	0.319687	0.9736	0.923623	1.02628	0	0.982786
rs7358524	11	68786065	15009	5648	0.6878	0.075331	0.9548	0.907348	1.00473	0	0.656028
rs12364038	11	68786138	15009	5648	0.0598	0.38671	1.0479	0.94256	1.16501	0	0.39695
rs117848290	11	68786429	15011	5647	0.0147	0.794192	1.0255	0.848736	1.23908	13.4208	0.325326
rs11228442	11	68788390	15009	5646	0.2712	0.90648	0.9968	0.944898	1.05155	0	0.41522
rs11603763	11	68789606	15010	5648	0.4161	0.112391	0.9618	0.916645	1.00918	12.8017	0.32857
rs78793292	11	68790667	15008	5646	0.2845	0.279734	0.9712	0.921077	1.02405	0	0.991467
rs72657436	11	68791141	15008	5646	0.2836	0.276107	0.971	0.920913	1.02381	0	0.986426
rs112093993	11	68791294	15009	5646	0.0815	0.0563781	0.9043	0.815525	1.00274	0	0.936253
rs73514419	11	68791323	15010	5647	0.016	0.701783	1.0369	0.861361	1.24821	34.7589	0.203686
rs11228443	11	68791567	15010	5646	0.3117	0.0638458	1.0497	0.997209	1.10495	0	0.706845
rs4930257	11	68792499	15008	5647	0.1684	0.547332	0.9807	0.920383	1.04497	0	0.485104
rs60200654	11	68792671	15009	5647	0.0161	0.729255	1.0333	0.858351	1.24391	38.487	0.181027
rs4930638	11	68792679	15008	5647	0.1386	0.406048	0.9697	0.90181	1.0427	65.9155	0.0320475
rs59899564	11	68792768	15008	5647	0.0161	0.775085	1.0274	0.853513	1.23671	37.3422	0.188003
rs7482475	11	68792967	15009	5646	0.3699	0.366207	0.9773	0.929817	1.02721	0	0.988963
rs11228444	11	68793206	15011	5649	0.4466	0.275872	1.0269	0.97902	1.07712	0	0.56942
rs72915271	11	68793632	15008	5646	0.3084	0.0618048	1.0509	0.997549	1.1071	0	0.719375
rs11228445	11	68794811	15008	5646	0.3552	0.148634	1.0419	0.985454	1.10158	0	0.89821
rs77330351	11	68795036	15009	5648	0.0159	0.853007	1.0178	0.844513	1.22664	38.1357	0.183169
rs55950993	11	68795124	15008	5646	0.3121	0.0569777	1.0517	0.998504	1.10773	0	0.695829
rs10736670	11	68795574	15008	5646	0.5376	0.190329	0.9681	0.922249	1.01623	0	0.716677
rs78922111	11	68795798	15009	5648	0.0159	0.865092	1.0163	0.843361	1.2247	38.3805	0.181677
rs2889415	11	68796361	15009	5647	0.982	0.715173	0.9668	0.806452	1.15903	45.0948	0.14081
rs11603688	11	68796477	15008	5647	0.0603	0.351973	0.9496	0.851621	1.05885	25.2917	0.259783
rs61887898	11	68796563	15008	5646	0.3157	0.0701611	1.0494	0.996038	1.10562	0	0.696272
rs61887899	11	68796746	15008	5646	0.3124	0.0497028	1.0538	1.00007	1.11042	0	0.633446
rs10792009	11	68797286	8368	2630	0.0288	0.268995	1.1734	0.883707	1.55806	0	0.480556
rs10896393	11	68797394	15008	5646	0.3894	0.266218	0.9719	0.924272	1.02198	0	0.96818
rs149656240	11	68797452	8369	2633	0.0122	0.563529	1.1443	0.724263	1.80794	0	0.974759
rs113194063	11	68797624	15008	5646	0.3024	0.0865164	0.9419	0.879588	1.00863	0	0.423876
rs145535061	11	68797633	15008	5646	0.2744	0.159053	0.9517	0.888336	1.01958	0	0.519978
rs12576643	11	68797722	15008	5646	0.3781	0.551671	0.9846	0.93555	1.03622	0	0.997998
rs12574505	11	68797752	15008	5646	0.4754	0.75699	0.9917	0.940704	1.04546	0	0.817611
rs11605908	11	68798102	15009	5647	0.2147	0.376128	0.9725	0.914261	1.03445	62.5016	0.0460047
rs4930258	11	68798141	15008	5646	0.4384	0.209461	1.0325	0.982195	1.08538	0	0.595846
rs35006435	11	68798420	15008	5647	0.2368	0.326645	0.9707	0.9147	1.03013	50.2495	0.110156
rs12806658	11	68798422	15008	5647	0.2367	0.323937	0.9705	0.91444	1.03	51.4124	0.103426
rs142504886	11	68798490	15010	5648	0.0158	0.968316	1.0038	0.832467	1.2104	46.1237	0.13461
rs12806559	11	68798591	15009	5649	0.1623	0.330219	1.0323	0.96831	1.10052	19.703	0.291403
rs11826557	11	68798666	15008	5646	0.2453	0.363289	0.9735	0.918733	1.03153	44.6207	0.143676
rs17399246	11	68798901	14536	5597	0.2441	0.32859	0.9716	0.917032	1.02942	42.1097	0.158931
rs1016873	11	68799623	15010	5648	0.4771	0.972432	0.9992	0.954861	1.0456	0	0.452095
rs138232731	11	68799753	15010	5647	0.0158	0.998058	0.9998	0.851045	1.17456	45.9884	0.135423
rs7107682	11	68799772	15009	5647	0.477	0.969636	0.9991	0.953837	1.04651	0	0.450406
rs7124553	11	68800183	14533	5594	0.2415	0.332245	0.9712	0.91549	1.0303	31.9218	0.220765
rs7108242	11	68800185	14533	5594	0.2415	0.334783	0.9714	0.915778	1.0304	32.155	0.219368
rs72915285	11	68800335	14534	5594	0.2484	0.354018	0.9731	0.918573	1.03086	41.036	0.165476
rs4930640	11	68800370	15008	5646	0.7259	0.374881	0.9753	0.922883	1.03069	0	0.592155
rs7124808	11	68800391	14534	5594	0.2486	0.358343	0.9733	0.918686	1.03116	41.209	0.164421
rs7111910	11	68800617	14534	5594	0.2488	0.353723	0.973	0.918311	1.03095	42.0487	0.159302
rs7112257	11	68800708	14534	5594	0.2485	0.340137	0.9723	0.917768	1.03007	42.7937	0.154766
rs60721026	11	68801310	14533	5594	0.2487	0.356255	0.9731	0.918327	1.03114	41.1357	0.164868
rs17474418	11	68801628	14533	5594	0.2487	0.342548	0.9724	0.917792	1.03026	41.0018	0.165685
rs117592812	11	68802556	15008	5647	0.017	0.86008	0.9833	0.815381	1.1858	35.6129	0.198512
rs12573914	11	68802933	15008	5647	0.3039	0.5808	0.9853	0.934847	1.03848	0	0.983732
rs147582072	11	68803094	11774	4663	0.0162	0.702339	0.9474	0.718093	1.24993	13.8677	0.322972
rs36033734	11	68803366	15008	5646	0.1636	0.370292	1.0301	0.965391	1.09915	28.9312	0.238542
rs75378489	11	68803701	10887	4415	0.0166	0.3838	1.1337	0.854771	1.50365	0	0.468843
rs146689172	11	68803812	15009	5648	0.0136	0.671302	0.9531	0.763458	1.18985	0	0.937652
rs2924521	11	68804086	15008	5647	0.5838	0.944063	1.0018	0.952716	1.05341	4.22818	0.371652
rs11228450	11	68804451	14536	5597	0.2548	0.367803	1.0262	0.970035	1.08562	0	0.512162
rs10896396	11	68804806	15011	5649	0.316	0.403574	0.9783	0.92921	1.02998	0	0.992536
rs7925986	11	68805624	14533	5594	0.2637	0.498473	1.02	0.963159	1.0802	0	0.459895
rs11603906	11	68805695	14533	5594	0.395	0.63039	1.0133	0.960208	1.06933	27.0277	0.24971
rs11228453	11	68805932	15008	5646	0.3159	0.204595	0.9658	0.915245	1.01915	0	0.995785
rs11228454	11	68806192	14533	5594	0.2691	0.572926	0.9824	0.923585	1.04496	25.5217	0.258455
rs140531481	11	68806839	15010	5648	0.0121	0.436261	0.9041	0.701435	1.16532	0	0.990864
rs113124750	11	68806958	15008	5646	0.3185	0.11696	0.9566	0.904979	1.01117	0	0.996141
rs10896397	11	68807112	14534	5595	0.2594	0.299913	1.031	0.973172	1.09226	44.9206	0.141863
rs55950630	11	68807319	15008	5646	0.1615	0.215419	1.0466	0.973832	1.12481	57.1193	0.0720203
rs77317092	11	68807592	10472	4352	0.0332	0.882838	0.9834	0.787127	1.22861	0	0.43824
rs61887930	11	68808272	15008	5646	0.1632	0.217619	1.0474	0.973057	1.12742	61.6386	0.0498741
rs11228455	11	68808776	14533	5594	0.2591	0.40625	1.0264	0.965183	1.0915	44.4121	0.14494
rs3019742	11	68808831	15008	5646	0.9654	0.471368	1.0605	0.903836	1.24432	0	0.917937
rs3018676	11	68808887	14533	5594	0.2577	0.410998	1.0264	0.964578	1.09218	55.954	0.0781702
rs59324235	11	68809339	15008	5646	0.0216	0.0436963	0.7996	0.643413	0.993701	0	0.810811
rs73514446	11	68809691	10472	4352	0.1094	0.00274409	0.8335	0.739852	0.939002	0	0.866876
rs146782715	11	68810747	8369	2631	0.0198	0.979472	1.0041	0.735226	1.3713	40.2201	0.18772
rs2034691	11	68810837	10871	4353	0.9471	0.0312521	0.8691	0.764933	0.987453	0	0.911653
rs2376554	11	68811445	10870	4352	0.5249	0.990038	0.9996	0.938752	1.06439	0	0.531816
rs66958567	11	68811777	14533	5594	0.2132	0.889797	0.9951	0.928306	1.0667	0	0.777898
rs749363	11	68812024	15008	5646	0.4373	0.771123	0.9919	0.93901	1.04777	64.8544	0.0361419
rs7932947	11	68812781	15008	5646	0.4717	0.0910269	0.9546	0.904522	1.00745	13.1015	0.327001
rs10792010	11	68814887	13648	5346	0.9814	0.833733	0.9763	0.780408	1.22136	57.93	0.0678381
rs10750836	11	68815523	13648	5347	0.9815	0.778459	0.9686	0.775557	1.20969	52.4002	0.0977832
rs4930642	11	68816370	13648	5347	0.983	0.613515	1.0627	0.839302	1.34556	28.9438	0.238468
rs78810307	11	68816564	13648	5347	0.0136	0.322369	0.8735	0.668234	1.14182	0	0.526273
rs61057353	11	68817050	15008	5646	0.2824	0.216541	1.0349	0.980096	1.09277	61.4334	0.0508127
rs4930259	11	68817229	13647	5347	0.982	0.98618	0.998	0.795702	1.25173	49.9376	0.111975
rs72917317	11	68817441	14533	5594	0.1609	0.308117	0.9592	0.885357	1.0392	0	0.438827
rs150527451	11	68817897	14533	5594	0.1608	0.313051	0.9596	0.885717	1.03965	0	0.429607
rs11605298	11	68818045	10472	4352	0.9672	0.312672	0.8906	0.711216	1.11523	22.2613	0.277088
rs146396637	11	68818106	13648	5348	0.0135	0.268455	0.8598	0.657969	1.12354	0	0.432715
rs7102400	11	68818496	13648	5347	0.9824	0.772927	1.0343	0.822542	1.30057	41.1358	0.164868
rs11828017	11	68818617	15008	5646	0.2956	0.0572483	1.053	0.998411	1.11057	52.0358	0.0998565
rs10792011	11	68818735	13647	5347	0.9823	0.763793	1.0356	0.824335	1.30101	38.8196	0.178999
rs4930643	11	68818936	15009	5647	0.2952	0.0738448	1.0496	0.995341	1.10682	56.2932	0.0763641
rs4930644	11	68819097	15008	5646	0.2776	0.193059	1.0364	0.982077	1.09373	57.6253	0.0694006
rs7940235	11	68820121	15008	5646	0.206	0.995188	0.9998	0.936877	1.06695	0	0.599467
rs11604251	11	68820429	15008	5646	0.273	0.222262	1.0343	0.979775	1.09186	54.8087	0.0843596
rs10792012	11	68820569	13648	5347	0.9823	0.701575	1.0454	0.833018	1.31193	40.6483	0.167841
rs10896398	11	68820616	15008	5646	0.4835	0.0767111	0.9538	0.90513	1.00509	16.3798	0.309571
rs10792013	11	68821034	13649	5347	0.9819	0.908878	0.9871	0.790308	1.23289	48.954	0.117748
rs117606434	11	68821294	10871	4355	0.0273	0.468761	1.0802	0.876728	1.33089	0	0.523615
rs137922383	11	68821315	10871	4354	0.0165	0.0666525	1.2143	0.986749	1.49433	0	0.676632
rs12285715	11	68821648	15008	5646	0.2897	0.0843308	1.0481	0.993654	1.10553	50.6961	0.107561
rs7934327	11	68821701	13649	5348	0.0135	0.272983	0.8625	0.662062	1.12362	0	0.42995
rs12285865	11	68821862	15008	5647	0.2875	0.0836768	1.0482	0.993753	1.10563	50.0326	0.11142
rs7127082	11	68822023	15008	5646	0.2119	0.788284	1.0093	0.943359	1.07985	0	0.656303
rs72917389	11	68822831	15008	5646	0.2052	0.94397	0.9976	0.932939	1.06674	0	0.565105
rs11228463	11	68823124	10472	4352	0.1351	0.709141	0.9781	0.870666	1.09879	34.0451	0.207999
rs11826634	11	68823170	8368	2630	0.0356	0.134996	1.2207	0.939805	1.58555	0	0.405473
rs4930645	11	68823247	13648	5347	0.9825	0.7647	1.0353	0.824914	1.29934	45.4115	0.138898
rs139972840	11	68823367	10870	4355	0.0165	0.0686542	1.2124	0.985371	1.49174	0	0.674863
rs7927394	11	68823644	13647	5347	0.0175	0.766505	0.9662	0.770022	1.21236	39.9516	0.172092
rs7927633	11	68823707	13647	5346	0.982	0.803137	0.9723	0.779618	1.2126	58.768	0.0636047
rs7942690	11	68823940	13648	5347	0.9827	0.965133	0.995	0.794724	1.24575	36.2933	0.194382
rs10896399	11	68824514	11175	4564	0.9651	0.353347	1.0952	0.903839	1.32708	37.8734	0.184767
rs10896400	11	68824533	11175	4564	0.9674	0.231916	1.126	0.926911	1.36785	42.2617	0.158005
rs7931790	11	68824910	15008	5646	0.2186	0.717992	0.9879	0.924739	1.05537	0	0.484814
rs3750973	11	68825037	13647	5346	0.9831	0.646961	1.0547	0.839744	1.32468	22.564	0.275376
rs7932318	11	68825451	13649	5347	0.0133	0.335335	0.8778	0.673347	1.14433	0	0.504007
rs3019776	11	68826155	15009	5647	0.8932	0.730374	0.9838	0.896532	1.07956	65.3544	0.0341842
rs10896401	11	68826245	15008	5646	0.5318	0.145357	0.9599	0.908451	1.01426	34.5684	0.204838
rs10896402	11	68826317	15008	5646	0.4616	0.292565	0.9724	0.923016	1.02443	7.96732	0.35329
rs140014701	11	68826330	12929	5075	0.0169	0.0544094	1.2181	0.99627	1.48932	0	0.716496
rs12421976	11	68826499	9255	2879	0.0125	0.0337515	1.476	1.03035	2.11441	0	0.78345
rs754640	11	68826532	10473	4354	0.0102	0.353411	0.8506	0.604365	1.19716	19.7219	0.291298
rs896981	11	68826543	15008	5646	0.4565	0.362046	0.976	0.926325	1.02834	0	0.506801
rs72919409	11	68826553	15008	5646	0.2073	0.958044	1.0018	0.936876	1.07122	0	0.70932
rs72919412	11	68826855	15008	5646	0.2035	0.943288	1.0025	0.935853	1.07389	0	0.769965
rs61887932	11	68826895	15008	5646	0.4834	0.209464	1.0331	0.981874	1.087	44.343	0.145358
rs755761	11	68827074	15009	5646	0.5009	0.251684	0.9707	0.922575	1.02133	41.1324	0.164888
rs72919415	11	68827082	15008	5646	0.2057	0.968047	0.9986	0.93244	1.06945	0	0.737221
rs755760	11	68827175	15008	5646	0.3291	0.2555	0.9673	0.913426	1.02435	32.341	0.218253
rs78452570	11	68827284	14704	5436	0.0175	0.0567497	1.2666	0.993229	1.61521	0	0.719274
rs118061957	11	68827640	10870	4352	0.0339	0.034843	0.7812	0.621092	0.982581	0	0.512015
rs7943223	11	68827655	15008	5646	0.5009	0.245829	0.9704	0.922386	1.02091	40.0926	0.171232
rs7930211	11	68827717	13647	5348	0.984	0.490707	1.0844	0.861217	1.36542	8.99367	0.348134
rs10750837	11	68828238	15009	5646	0.501	0.242639	0.9702	0.922192	1.02071	40.5869	0.168216
rs10896404	11	68828678	15008	5646	0.4994	0.228612	0.9693	0.921324	1.01977	40.5028	0.168729
rs896978	11	68828929	15011	5649	0.2751	0.218792	1.0334	0.98068	1.08895	54.5842	0.0855884
rs72919428	11	68828949	15009	5646	0.207	0.948523	1.0022	0.937518	1.07134	0	0.698107
rs12274641	11	68829388	15009	5646	0.4995	0.227525	0.9692	0.921184	1.01972	42.6011	0.155938
rs11228468	11	68829534	15008	5646	0.4995	0.222929	0.9689	0.920901	1.0194	41.8303	0.160633
rs11228469	11	68829638	15009	5647	0.5009	0.224412	0.9691	0.921248	1.01944	38.0089	0.183942
rs72919430	11	68829817	15009	5646	0.2047	0.944759	1.0024	0.936684	1.07273	0	0.66251
rs72919432	11	68829954	15009	5646	0.2056	0.99021	0.9996	0.937716	1.06557	0	0.726271
rs10792015	11	68830226	15009	5647	0.5012	0.236763	0.9699	0.922016	1.02027	43.2127	0.152218
rs3750972	11	68830628	15008	5646	0.4978	0.25219	1.0301	0.979115	1.08374	40.9747	0.16585
rs3750971	11	68830707	15008	5646	0.4877	0.158747	0.9637	0.915395	1.01455	26.4716	0.252948
rs11228471	11	68831166	15009	5647	0.4911	0.319014	1.0261	0.975395	1.07944	51.9406	0.1004
rs11228472	11	68831293	15009	5647	0.4911	0.29909	1.0272	0.976462	1.08057	42.2045	0.158353
rs72928978	11	68831364	15008	5646	0.1636	0.431908	0.9698	0.898399	1.04688	0	0.668336
rs10750838	11	68831920	15008	5646	0.5011	0.234193	0.9697	0.921768	1.02012	42.6923	0.155383
rs11228473	11	68832030	15008	5646	0.5011	0.234358	0.9697	0.921752	1.02014	42.678	0.15547
rs144972104	11	68832131	10472	4353	0.027	0.257786	1.1415	0.90767	1.43557	55.2565	0.0819234
rs896970	11	68832221	14534	5596	0.0131	0.317299	0.8778	0.679914	1.13328	0	0.445651
rs10792016	11	68832505	15009	5646	0.4723	0.0882522	0.9562	0.908205	1.00673	29.58	0.234708
rs10750839	11	68832730	15009	5646	0.4862	0.0141608	0.9384	0.891922	0.9873	0	0.687693
rs1466222	11	68832848	15008	5647	0.2927	0.0752065	1.0483	0.995218	1.10421	50.0559	0.111284
rs11228474	11	68833462	15009	5646	0.501	0.236577	0.9699	0.922034	1.02025	42.4487	0.156866
rs10896406	11	68833595	15008	5646	0.4737	0.11971	0.959	0.909739	1.01093	30.5873	0.22873
rs10896407	11	68833632	15008	5646	0.4744	0.111734	0.9581	0.908871	1.01	28.2909	0.242312
rs10896408	11	68833703	15008	5646	0.4744	0.111879	0.9581	0.908853	1.01002	28.2774	0.242392
rs77215894	11	68833795	14535	5596	0.0133	0.312001	0.8799	0.686611	1.1276	0	0.416903
rs11228475	11	68833883	15008	5646	0.5234	0.117503	1.043	0.989441	1.09946	32.2792	0.218624
rs61887953	11	68834036	10472	4353	0.0519	0.324839	1.0828	0.924212	1.2686	52.1831	0.0990171
rs12787080	11	68834104	15008	5646	0.4744	0.112071	0.9581	0.908826	1.01005	28.1064	0.243396
rs10444363	11	68834341	15008	5646	0.4743	0.112011	0.9581	0.908835	1.01004	28.1018	0.243423
rs61880999	11	68834373	15008	5646	0.5215	0.181392	1.0366	0.98337	1.09271	46.2979	0.133563
rs7950657	11	68834831	15008	5646	0.3007	0.0795701	1.0496	0.994306	1.10797	41.2277	0.164307
rs10750840	11	68835182	15008	5646	0.4744	0.112141	0.9582	0.909028	1.01003	27.9644	0.24423
rs10792017	11	68835313	15008	5646	0.4744	0.112213	0.9582	0.909019	1.01004	27.9411	0.244366
rs10896410	11	68835485	15008	5646	0.4744	0.112261	0.9582	0.909014	1.01005	27.9135	0.244528
rs10896411	11	68835771	15008	5646	0.3941	0.175682	0.959	0.902616	1.01891	29.0209	0.238013
rs181848290	11	68835782	15009	5648	0.0123	0.606523	0.9292	0.702665	1.22877	6.1094	0.362496
rs12293676	11	68836128	15008	5646	0.6476	0.193604	0.9547	0.890251	1.02381	0	0.60288
rs76603088	11	68836447	10870	4352	0.5196	0.0313107	1.0892	1.00769	1.1773	0	0.439589
rs146590089	11	68836798	12475	4873	0.3615	0.525036	0.9759	0.90518	1.05215	36.1405	0.19531
rs10896412	11	68837252	13233	5285	0.0538	0.609263	0.9599	0.82048	1.12301	0	0.421553
rs10896413	11	68837256	15008	5646	0.4535	0.0940657	0.9576	0.910244	1.00742	23.9303	0.267603
rs10896414	11	68837265	11175	4564	0.8887	0.981541	0.9985	0.879271	1.1339	0	0.761394
rs10750841	11	68837557	15008	5646	0.4812	0.0842601	0.9577	0.911843	1.00586	36.9612	0.190321
rs61881024	11	68837794	15010	5648	0.2965	0.0504114	1.0526	0.999907	1.10807	49.3799	0.115241
rs3829236	11	68838028	15009	5647	0.5002	0.0876535	1.0433	0.993763	1.09531	37.7117	0.185752
rs67673903	11	68838294	15009	5646	0.4804	0.063126	0.9545	0.908752	1.00255	25.7264	0.257271
rs9666135	11	68838471	15008	5646	0.4787	0.184501	1.0343	0.984042	1.08712	43.5963	0.149887
rs189161087	11	68838483	10472	4352	0.0353	0.679342	1.0524	0.826053	1.34077	0	0.982799
rs139445063	11	68838598	15008	5646	0.2052	0.849216	0.9939	0.933142	1.05861	0	0.888114
rs9666161	11	68838929	11176	4565	0.0284	0.894272	1.0162	0.801772	1.28798	64.6023	0.037148
rs142039973	11	68839145	8369	2632	0.0131	0.128179	0.7451	0.510013	1.08855	28.0079	0.249314
rs3750957	11	68839187	15009	5647	0.4856	0.0945873	0.9592	0.913479	1.00721	34.7573	0.203695
rs10896415	11	68839334	15008	5646	0.3346	0.394756	0.9772	0.926648	1.03051	22.9642	0.273107
rs67348725	11	68839701	15009	5647	0.4856	0.0135895	0.9405	0.895779	0.987454	0	0.757703
rs3750960	11	68839910	15009	5648	0.0129	0.472329	0.9212	0.736447	1.1523	13.5401	0.324698
rs896969	11	68839949	15008	5646	0.5006	0.0838327	1.0438	0.994286	1.09578	30.6726	0.228223
rs3750963	11	68840014	15009	5647	0.4836	0.08549	0.9582	0.912686	1.00598	22.8972	0.273487
rs3750965	11	68840160	15011	5649	0.297	0.0434408	1.0542	1.00155	1.10961	40.663	0.167752
rs1466221	11	68840397	15009	5646	0.4839	0.0816729	0.9577	0.912218	1.00545	29.03	0.237959
rs61746574	11	68840399	15008	5646	0.1127	0.141473	0.942	0.869881	1.0201	21.46	0.281602
rs1466220	11	68840412	15009	5646	0.4854	0.0137779	0.9406	0.895862	0.987572	0	0.7862
rs71465417	11	68840490	10474	4353	0.0131	0.611082	1.0913	0.779288	1.52823	18.9836	0.295378
rs3750966	11	68840617	15009	5647	0.4856	0.014559	0.9412	0.896537	0.988088	0	0.756764
rs4930260	11	68840916	15009	5647	0.5006	0.0778386	1.0446	0.995146	1.09651	29.8204	0.233284
rs10896416	11	68841312	15009	5647	0.4856	0.0135252	0.9406	0.89598	0.987442	0	0.764982
rs117589747	11	68841414	11664	4815	0.0135	0.418228	1.1358	0.834453	1.54597	0	0.667647
rs7102709	11	68841571	15010	5647	0.9845	0.987392	1.0016	0.821445	1.22127	20.3501	0.287809
rs36034474	11	68841993	15009	5647	0.5006	0.0814076	1.044	0.994642	1.09581	29.902	0.2328
rs116884934	11	68842021	15008	5646	0.1392	0.178946	0.9429	0.865423	1.02731	75.1868	0.00708
rs10792018	11	68842028	15009	5647	0.4839	0.0814729	0.9577	0.912247	1.00542	28.5507	0.240784
rs10896417	11	68842098	15009	5647	0.4836	0.0821929	0.9578	0.912344	1.00552	28.7618	0.239541
rs75261716	11	68842450	15008	5648	0.0129	0.509435	0.9281	0.743568	1.15843	8.26069	0.351821
rs10792019	11	68842472	15009	5647	0.4839	0.0815016	0.9578	0.912446	1.00541	28.5565	0.24075
rs10792020	11	68842491	15009	5647	0.4839	0.0814924	0.9578	0.912446	1.00541	28.547	0.240806
rs7110274	11	68842704	15009	5647	0.2053	0.862331	0.9945	0.934398	1.05847	0	0.882955
rs6591370	11	68843003	15009	5647	0.2053	0.852553	0.9941	0.933962	1.05811	0	0.887445
rs12363547	11	68843119	15009	5647	0.4839	0.0799389	0.9576	0.912268	1.00518	27.138	0.249066
rs79481933	11	68843414	15009	5646	0.0675	0.175227	0.9311	0.839788	1.03234	0	0.679925
rs12363597	11	68843711	15009	5647	0.4837	0.0810757	0.9577	0.912304	1.00535	22.8433	0.273793
rs113966765	11	68843715	15009	5647	0.0312	0.496813	0.949	0.816005	1.10367	40.0681	0.171382
rs6591371	11	68843913	15009	5647	0.0156	0.978417	1.0027	0.824767	1.21902	16.6433	0.308148
rs7937006	11	68843932	15011	5648	0.2953	0.0449619	1.0539	1.00118	1.1094	40.4861	0.168831
rs35306535	11	68843990	15009	5647	0.4837	0.0680518	0.9559	0.910693	1.00335	17.1422	0.305447
rs117858782	11	68844942	11590	4625	0.0173	0.582525	1.0875	0.806376	1.46663	0	0.86167
rs4930261	11	68844966	15009	5648	0.985	0.79666	1.0268	0.839688	1.25561	18.8959	0.295861
rs11228482	11	68845115	15009	5646	0.4857	0.0740667	0.9567	0.911341	1.00432	31.4946	0.22332
rs4930262	11	68845442	15011	5649	0.9845	0.991584	1.0011	0.816135	1.22798	20.0164	0.289664
rs7945151	11	68845867	15009	5647	0.4855	0.0616469	0.9548	0.909588	1.00226	21.0411	0.283951
rs4930649	11	68846098	15009	5648	0.9845	0.993011	1.0009	0.81841	1.22408	20.03	0.289589
rs35264875	11	68846399	15009	5647	0.2032	0.840601	0.9937	0.934345	1.05683	0	0.817779
rs7124310	11	68846519	8368	2630	0.9182	0.450797	0.9368	0.790591	1.11005	0	0.733658
rs74685061	11	68846578	15010	5648	0.0273	0.365112	0.9136	0.751322	1.11093	46.5577	0.132004
rs11228483	11	68846886	15009	5647	0.486	0.0768178	0.9573	0.912127	1.00471	33.3695	0.212072
rs12804893	11	68847138	15010	5647	0.9845	0.994808	1.0007	0.810544	1.23547	19.8292	0.290703
rs731974	11	68847156	15011	5648	0.2953	0.0379054	1.056	1.00305	1.11175	40.3503	0.16966
rs142267067	11	68848050	10777	4565	0.013	0.853074	1.0357	0.71451	1.50127	0	0.884451
rs72928636	11	68848386	15009	5647	0.2031	0.846742	0.9939	0.934105	1.05752	0	0.769853
rs3794019	11	68848612	15008	5648	0.9845	0.996239	1.0005	0.812727	1.23166	19.9784	0.289876
rs3829240	11	68849073	15009	5647	0.4834	0.0690298	0.9563	0.91133	1.00349	18.3984	0.298594
rs7944256	11	68849342	15011	5647	0.9836	0.975776	0.997	0.821243	1.21037	31.0209	0.226147
rs117976804	11	68849601	11590	4626	0.0236	0.994515	1.0009	0.774459	1.29355	0	0.824196
rs72928644	11	68849845	15008	5647	0.205	0.841131	0.9937	0.934151	1.05704	0	0.807973
rs7118553	11	68850119	11284	4413	0.1597	0.791304	0.9857	0.885958	1.09667	52.2994	0.0983556
rs7118492	11	68850264	15008	5646	0.4385	0.0784791	0.9551	0.907455	1.00525	43.4597	0.150717
rs7104056	11	68850272	11175	4564	0.8639	0.394635	0.9513	0.847994	1.06719	1.3346	0.385411
rs60904925	11	68850293	15008	5646	0.4934	0.0907905	1.0424	0.993424	1.09379	31.6555	0.222359
rs150891644	11	68850318	10472	4352	0.0439	0.778564	1.0259	0.858418	1.22606	0	0.955938
rs7118617	11	68850326	15009	5647	0.4871	0.0921271	0.9597	0.914842	1.00676	24.1832	0.266155
rs59979918	11	68850342	15009	5646	0.5065	0.0979484	1.0417	0.992496	1.09334	25.2751	0.259878
rs7118834	11	68850367	15009	5646	0.4732	0.0863552	0.9582	0.912562	1.00612	26.6149	0.252115
rs3019774	11	68850380	11175	4564	0.014	0.231523	1.2334	0.874698	1.7392	0	0.450126
rs11228484	11	68850390	15009	5646	0.4732	0.0891616	0.9586	0.912986	1.00649	25.029	0.261297
rs1542334	11	68850773	15008	5646	0.2005	0.871079	0.9949	0.935322	1.05827	0	0.920743
rs11228485	11	68851138	15009	5647	0.4878	0.089282	0.9593	0.914405	1.0064	24.1744	0.266206
rs2376558	11	68851414	15010	5648	0.9847	0.9851	1.0019	0.820929	1.22276	17.0673	0.305853
rs896973	11	68851466	15009	5647	0.4877	0.0893565	0.9594	0.914601	1.00639	24.0263	0.267053
rs72928652	11	68851547	15009	5646	0.201	0.846002	0.994	0.93543	1.05624	0	0.906359
rs753559	11	68851605	15009	5647	0.4875	0.0756836	0.9576	0.912898	1.00449	12.4257	0.330532
rs6591372	11	68852057	15009	5646	0.4875	0.075561	0.9576	0.912917	1.00447	12.3343	0.331008
rs11827144	11	68852098	15009	5647	0.0129	0.497792	0.9272	0.745199	1.15365	16.3814	0.309562
rs4930264	11	68852181	15011	5648	0.2959	0.0450745	1.0539	1.00115	1.10943	38.0776	0.183523
rs7948596	11	68852315	15009	5647	0.4877	0.0890209	0.9594	0.914648	1.00634	24.2408	0.265825
rs72928657	11	68852336	15009	5646	0.201	0.847102	0.994	0.935016	1.0567	0	0.905879
rs72928659	11	68852358	15009	5646	0.201	0.847389	0.994	0.934906	1.05683	0	0.905814
rs12273080	11	68853033	15009	5648	0.9847	0.994622	0.9993	0.815202	1.22497	17.9716	0.30093
rs61881030	11	68853084	12646	4713	0.0158	0.29174	1.1478	0.888327	1.48306	67.2905	0.0270936
rs2290421	11	68853504	15009	5647	0.4963	0.0929588	1.0417	0.993214	1.09255	24.6046	0.263738
rs35337391	11	68854012	15008	5647	0.2011	0.861507	0.9946	0.9359	1.05698	0	0.910414
rs78034812	11	68854029	15009	5647	0.0119	0.689699	0.955	0.761797	1.1972	4.78659	0.368952
rs148902179	11	68854182	15010	5647	0.0135	0.4437	0.8989	0.684328	1.18075	54.2794	0.0872647
rs3750967	11	68855112	15008	5648	0.0134	0.467135	0.9229	0.743414	1.14572	30.8113	0.227396
rs1123665	11	68855197	15011	5647	0.4888	0.0714996	1.0447	0.996182	1.09558	19.3911	0.293129
rs1551305	11	68855233	15010	5647	0.4958	0.0827618	0.9588	0.914293	1.00547	21.5919	0.280861
rs3829241	11	68855363	15010	5649	0.3887	0.275392	0.9731	0.926567	1.02197	1.28607	0.385638
rs1551306	11	68855483	15011	5649	0.4879	0.09291	1.0415	0.993253	1.09209	16.2652	0.310189
rs1060435	11	68855595	15011	5649	0.3901	0.295008	0.9743	0.927959	1.02295	0	0.400348
rs4930265	11	68855954	15011	5648	0.2952	0.0412485	1.0549	1.00212	1.11046	38.9384	0.178274
rs111571424	11	68856055	10473	4353	0.0207	0.995964	1.0007	0.763024	1.31241	0	0.588925
rs3376	11	68856680	15010	5649	0.2952	0.0397857	1.0553	1.00252	1.11086	39.274	0.176227
rs2253658	11	68856804	15011	5648	0.2951	0.0395825	1.0554	1.00257	1.11101	39.4098	0.175398
rs1005858	11	68856916	15011	5649	0.4938	0.0765083	0.9581	0.913779	1.00457	0	0.438912
rs1551310	11	68857038	15011	5649	0.9847	0.972799	0.9966	0.819405	1.21211	16.0488	0.311353
rs3168115	11	68858090	15009	5648	0.2971	0.0396687	1.0553	1.00255	1.11083	40.2285	0.170403
rs28565539	11	68858213	15010	5647	0.1936	0.773747	0.9911	0.932495	1.05339	0	0.917821
rs12421346	11	68858263	12475	4873	0.1318	0.182588	1.0731	0.967346	1.19042	0	0.837321
rs4930650	11	68858264	15008	5646	0.5551	0.23869	1.0345	0.977747	1.09455	49.588	0.114021
rs10736671	11	68858907	15010	5649	0.494	0.0936074	0.9602	0.915678	1.00689	11.1542	0.337118
rs4930651	11	68859030	15011	5647	0.4906	0.0940522	1.0413	0.993121	1.09182	13.7712	0.323481
rs7126711	11	68859377	15008	5647	0.9851	0.815783	1.0238	0.839991	1.24783	21.0729	0.283772
rs1470891	11	68859503	15009	5648	0.0143	0.428467	0.9171	0.740263	1.13618	28.4992	0.241087
rs12280942	11	68859683	15009	5648	0.6819	0.0483543	0.95	0.902834	0.99963	33.5264	0.211128
rs10792021	11	68859870	12475	4873	0.6231	0.0960513	0.9352	0.86425	1.01197	0	0.50887
rs10792022	11	68859875	12475	4873	0.5962	0.106304	0.9382	0.868307	1.01372	0	0.45846
rs7107680	11	68859894	15008	5646	0.2595	0.033026	1.0638	1.005	1.12604	62.1264	0.0476709
rs74674490	11	68860146	15008	5647	0.065	0.378947	1.0525	0.939115	1.17957	50.8366	0.106747
rs58950526	11	68860547	15009	5649	0.4901	0.0887512	1.042	0.993784	1.09256	13.8002	0.323328
rs930786	11	68860634	15011	5649	0.9845	0.922716	1.0096	0.832375	1.22456	10.947	0.338184
rs7111999	11	68860658	15011	5649	0.4941	0.0956087	0.9605	0.916036	1.00712	11.2986	0.336374
rs11228490	11	68860872	15009	5648	0.2966	0.035926	1.0564	1.00361	1.11197	39.2164	0.176578
rs10750842	11	68860898	15010	5649	0.4944	0.0944439	0.9603	0.915775	1.00699	10.0745	0.342651
rs10736672	11	68861329	15011	5649	0.4944	0.0955548	0.9605	0.916043	1.00711	9.9987	0.343037
rs72928701	11	68861564	15011	5648	0.1936	0.765745	0.9908	0.932353	1.05291	0	0.91401
rs55648928	11	68861591	15011	5648	0.1936	0.765693	0.9908	0.932366	1.0529	0	0.914052
rs56140802	11	68861631	15009	5648	0.1917	0.623218	0.9847	0.925956	1.04717	0	0.910179
rs12273149	11	68862145	15011	5649	0.4946	0.097863	0.9607	0.916158	1.00741	9.21975	0.346991
rs10792023	11	68862862	15010	5649	0.4945	0.0962909	0.9605	0.915946	1.00722	0	0.405031
rs10896420	11	68863047	15010	5646	0.2907	0.0497837	1.0534	1.00005	1.1096	17.7646	0.30206
rs10896421	11	68863048	15010	5646	0.2907	0.0497946	1.0534	1.00005	1.1096	17.519	0.303398
rs10896422	11	68863324	15011	5649	0.4944	0.098817	0.9608	0.916243	1.00752	0	0.416363
rs72930611	11	68863659	15010	5648	0.1935	0.765151	0.9907	0.931789	1.05334	0	0.9154
rs149201217	11	68864051	10473	4352	0.0275	0.0714247	1.2216	0.982694	1.51859	36.2505	0.194642
rs4930652	11	68864349	15010	5648	0.505	0.102238	1.0404	0.992132	1.09102	4.02432	0.372634
rs61881055	11	68865147	15008	5646	0.0589	0.607287	1.0322	0.914689	1.16481	61.072	0.0524827
rs4930653	11	68865478	15010	5649	0.5042	0.118984	1.0385	0.990332	1.08901	21.3559	0.282186
rs11228494	11	68866571	15010	5648	0.5047	0.105551	1.04	0.99176	1.09059	2.93549	0.377847
rs72930621	11	68866745	15010	5646	0.1934	0.778774	0.9913	0.932668	1.05362	0	0.916499
rs2305498	11	68866914	15011	5648	0.2085	0.689698	0.988	0.931148	1.04832	0	0.726695
rs72930625	11	68867120	15009	5647	0.1814	0.661001	0.9858	0.924758	1.05087	0	0.837742
rs72930627	11	68867121	15009	5647	0.1813	0.656996	0.9856	0.92448	1.05076	0	0.839376
rs10896425	11	68867655	15010	5649	0.4954	0.105937	0.9616	0.917018	1.00835	0	0.418919
rs7933746	11	68867722	15009	5646	0.2089	0.753794	0.9905	0.933144	1.05138	0	0.690734
rs72930631	11	68867835	15011	5648	0.2085	0.733501	0.9897	0.932436	1.05048	0	0.706335
rs2123760	11	68868292	15010	5648	0.5022	0.104564	1.0403	0.991834	1.09113	0	0.401314
rs2123759	11	68868315	15011	5649	0.5041	0.100998	1.0406	0.992266	1.09129	0	0.439163
rs930785	11	68868974	15011	5649	0.4947	0.164662	0.9669	0.922065	1.01391	17.1176	0.30558
rs921675	11	68869034	15011	5648	0.7905	0.815651	1.0071	0.948946	1.06882	0	0.680284
rs921674	11	68869308	15010	5648	0.0137	0.925346	0.9901	0.804074	1.21916	0	0.512636
rs138076302	11	68869339	10473	4353	0.0275	0.0810724	1.214	0.97633	1.50953	35.4138	0.199719
rs11228496	11	68869503	15009	5649	0.4967	0.116908	0.9626	0.917808	1.00958	0	0.424876
rs10896426	11	68869923	15009	5649	0.4974	0.109811	0.9619	0.917173	1.00881	0	0.443096
rs10896427	11	68869961	15009	5646	0.4673	0.234465	0.9708	0.924512	1.01941	0	0.699275
rs72930637	11	68869967	15010	5649	0.1935	0.617665	0.9845	0.925927	1.04678	0	0.804721
rs2924536	11	68870105	15010	5648	0.4795	0.299272	1.0258	0.977628	1.07635	0	0.503042
rs145536369	11	68870108	10472	4352	0.0186	0.0490253	1.3328	1.00122	1.77419	55.0088	0.0832685
rs11228497	11	68870149	15008	5646	0.0944	0.372618	0.9536	0.859025	1.05859	0	0.802109
rs11228498	11	68870298	15010	5647	0.4992	0.0878059	0.9593	0.914608	1.00618	19.339	0.293417
rs11228499	11	68870396	15009	5647	0.4876	0.0960271	0.96	0.914944	1.00728	20.6507	0.286133
rs2924534	11	68870516	15009	5646	0.1917	0.669937	0.9867	0.927782	1.04936	0	0.810531
rs10896428	11	68870544	15010	5646	0.4586	0.139276	0.9645	0.919375	1.01184	33.8216	0.209348
rs72930648	11	68870874	15009	5649	0.0547	0.971577	1.002	0.897709	1.11841	6.25271	0.361792
rs2924533	11	68871001	15011	5649	0.7532	0.78146	1.008	0.95282	1.06638	0	0.399998
rs921673	11	68871411	15008	5646	0.5064	0.174247	0.9671	0.921537	1.01492	0	0.517209
rs921672	11	68871438	15009	5648	0.0172	0.928294	1.0089	0.831835	1.22365	0	0.762615
rs921671	11	68871448	15008	5646	0.5063	0.169053	0.9667	0.921148	1.0145	0	0.495942
rs930783	11	68871592	15008	5646	0.2387	0.0700515	0.947	0.892817	1.00447	73.6583	0.00979907
rs921670	11	68871639	15009	5646	0.2902	0.0645657	1.0507	0.997013	1.10728	35.1895	0.201079
rs930782	11	68871794	15008	5646	0.2497	0.0418742	0.9409	0.887276	0.997765	69.2071	0.0208868
rs12800372	11	68871815	15008	5646	0.2715	0.918529	0.997	0.941221	1.05608	46.321	0.133424
rs1869446	11	68872284	15008	5646	0.7709	0.0355768	1.0646	1.00423	1.1286	63.6265	0.0411592
rs145602179	11	68872643	15009	5648	0.0235	0.523406	0.9443	0.791877	1.12606	0	0.522626
rs72930659	11	68872843	15009	5646	0.1483	0.169234	0.9507	0.884582	1.02176	0	0.483281
rs61881056	11	68873309	15008	5646	0.4224	0.493991	0.9828	0.935133	1.0329	0	0.653766
rs117421820	11	68873310	10472	4353	0.0329	0.857047	1.0176	0.841652	1.23033	32.9686	0.214485
rs12788508	11	68873324	15008	5646	0.4224	0.505039	0.9833	0.935794	1.03322	0	0.657615
rs11228501	11	68874540	15008	5646	0.4231	0.522605	0.984	0.936528	1.03388	0	0.628049
rs77954595	11	68875351	15010	5649	0.0178	0.989542	1.0013	0.824507	1.216	0	0.479089
rs58904926	11	68875773	15008	5648	0.0179	0.987684	1.0015	0.827944	1.21144	0	0.477002
rs10896429	11	68876160	15008	5646	0.4245	0.600567	0.9869	0.939367	1.03684	0	0.627922
rs1551304	11	68876587	15011	5649	0.2812	0.0239517	0.9403	0.891373	0.991912	59.3522	0.0607105
rs10896430	11	68877162	15009	5647	0.2435	0.0296676	0.9395	0.88811	0.993863	66.1097	0.0313235
rs11228502	11	68877588	15009	5648	0.2813	0.0204954	0.9387	0.889792	0.990296	59.4771	0.0600979
rs12365981	11	68877592	15010	5646	0.2806	0.0175936	0.9371	0.888162	0.988734	53.9327	0.0891822
rs11228503	11	68879044	15009	5647	0.2624	0.0148311	0.9338	0.883742	0.986694	52.6004	0.0966487
rs56238214	11	68879915	15009	5649	0.0241	0.993303	1.0007	0.84984	1.17834	24.9433	0.26179
rs55635432	11	68880117	15008	5646	0.2954	0.00839426	1.074	1.01847	1.13256	53.2511	0.0929829
rs11601194	11	68880366	15008	5647	0.0387	0.367862	0.942	0.827123	1.07283	24.0271	0.267049
rs72475634	11	68881150	15009	5648	0.0122	0.511121	1.078	0.861634	1.3487	0	0.470642
rs1901917	11	68881219	14533	5595	0.0278	0.822827	1.0232	0.837088	1.25069	30.5338	0.229048
rs11228504	11	68881384	15010	5647	0.2155	0.0575144	0.9447	0.890839	1.00182	59.0033	0.0624335
rs79959954	11	68881395	15009	5647	0.0126	0.72587	0.9614	0.771504	1.19804	53.4986	0.0915981
rs3019779	11	68881649	15011	5649	0.7594	0.165771	1.0402	0.983807	1.09983	54.3379	0.0869424
rs12225384	11	68881709	15008	5647	0.2147	0.0854833	0.95	0.896054	1.00719	54.0763	0.0883864
rs4930654	11	68882062	15009	5648	0.0142	0.988192	0.9985	0.818485	1.21811	14.6755	0.318694
rs12577213	11	68882151	15009	5648	0.0135	0.455761	1.0832	0.878007	1.33635	0	0.990789
rs73520512	11	68882244	15008	5648	0.0141	0.977462	1.0029	0.820362	1.22605	5.51883	0.365388
rs79284254	11	68882826	15011	5648	0.0135	0.424681	1.0891	0.883205	1.34299	0	0.99335
rs3018690	11	68882926	15008	5646	0.4641	0.318449	0.9756	0.929383	1.02412	0	0.728216
rs77156806	11	68883234	15009	5649	0.0143	0.944274	0.9929	0.813083	1.21248	18.1965	0.2997
rs2924545	11	68883281	15008	5646	0.4557	0.29842	0.9744	0.927914	1.02321	0	0.737453
rs7131509	11	68883556	15008	5646	0.6729	0.00429019	0.9284	0.882252	0.976962	54.1669	0.0878858
rs3018691	11	68884543	15009	5646	0.3067	0.0078986	1.0723	1.01847	1.12898	45.8577	0.136209
rs3892895	11	68884755	15009	5647	0.6789	0.00453244	0.9291	0.883098	0.977498	46.9443	0.129688
rs73520530	11	68885190	15010	5648	0.0143	0.880379	0.9848	0.8067	1.20222	9.34758	0.346344
rs7932023	11	68885278	15009	5647	0.4576	0.236679	0.9714	0.925818	1.01923	0	0.651836
rs7950146	11	68885647	15009	5646	0.4715	0.34232	0.977	0.931186	1.02507	0	0.620803
rs117414835	11	68885898	15009	5647	0.014	0.283201	1.1194	0.911001	1.37547	0	0.99173
rs930787	11	68886066	15008	5648	0.014	0.28205	1.1197	0.911249	1.37583	0	0.992014
rs930788	11	68886179	15009	5647	0.4718	0.294707	0.9747	0.929083	1.02256	0	0.625916
rs12419854	11	68886460	15008	5646	0.1722	0.361002	0.9693	0.906571	1.03637	0	0.40083
rs10896431	11	68887017	15009	5647	0.2206	0.0657931	0.9469	0.89343	1.00357	62.259	0.0470795
rs145599939	11	68887111	15009	5648	0.0138	0.357693	1.1029	0.895145	1.35887	0	0.952331
rs61882972	11	68887153	15008	5646	0.295	0.0081702	1.0731	1.01844	1.1307	49.4551	0.1148
rs10896432	11	68888049	15008	5646	0.4697	0.938736	0.9981	0.950849	1.0477	0	0.708507
rs3019781	11	68888456	15008	5646	0.4535	0.799569	0.9938	0.947215	1.04268	0	0.810516
rs10896433	11	68888930	15009	5646	0.4497	0.950733	0.9985	0.952066	1.0472	0	0.845664
rs11607504	11	68888961	15010	5647	0.0235	0.15141	0.8731	0.725341	1.05096	60.1383	0.0568936
rs11228506	11	68889182	15009	5647	0.4489	0.981024	0.9994	0.951173	1.05007	0	0.841359
rs2924552	11	68889367	15008	5647	0.4189	0.44438	0.9812	0.934619	1.0301	0	0.823802
rs2924553	11	68889390	15009	5647	0.4189	0.445723	0.9813	0.934824	1.03009	0	0.82363
rs56928493	11	68889499	15009	5646	0.0355	0.595406	1.0361	0.908979	1.181	23.6067	0.26945
rs148668795	11	68889629	15010	5646	0.0203	0.485296	1.064	0.893858	1.26653	27.3429	0.247869
rs12577751	11	68889649	15008	5648	0.03	0.0525636	1.1503	0.998447	1.32525	0	0.55588
rs1004989	11	68889770	15008	5647	0.0832	0.486193	0.9699	0.889956	1.05702	59.7335	0.0588475
rs3019757	11	68889779	15009	5646	0.3022	0.456054	1.0202	0.967935	1.07529	4.9397	0.368209
rs12578006	11	68890034	15009	5647	0.0298	0.0412354	1.1592	1.00589	1.33588	0	0.625023
rs10896434	11	68890162	15008	5646	0.3039	0.49057	1.0186	0.966605	1.07339	15.6467	0.313512
rs3019758	11	68890785	15010	5647	0.0353	0.600609	1.0356	0.90848	1.18051	21.7334	0.280065
rs11228508	11	68891044	15008	5648	0.0792	0.480751	0.9689	0.887437	1.05784	61.299	0.0514311
rs3018694	11	68891141	15010	5646	0.0351	0.645457	1.0313	0.904407	1.176	16.4639	0.309117
rs1005027	11	68891191	15009	5647	0.0848	0.562104	0.9752	0.895818	1.06162	60.7282	0.0540907
rs7116054	11	68891695	15008	5647	0.1739	0.292183	1.0347	0.971066	1.1025	0	0.54884
rs57307280	11	68891825	15008	5647	0.1001	0.145116	0.9407	0.866436	1.02133	0	0.55797
rs57717786	11	68892066	15008	5646	0.269	0.899025	0.9965	0.943968	1.05196	0	0.401206
rs111993394	11	68892978	10887	4414	0.022	0.228708	1.1669	0.907572	1.50033	0	0.782277
rs1840224	11	68893111	15009	5646	0.031	0.0460267	1.152	1.0025	1.3238	0	0.605992
rs10896435	11	68893358	15009	5647	0.2718	0.917996	0.9972	0.945367	1.05188	3.99811	0.37276
rs2054002	11	68893761	15008	5646	0.6144	0.712623	0.9907	0.942648	1.0412	0	0.493428
rs2054001	11	68893843	15009	5648	0.0342	0.709509	1.0253	0.898997	1.16935	18.5643	0.297684
rs74897859	11	68893849	15009	5647	0.0327	0.129751	0.8711	0.72868	1.04136	36.2248	0.194798
rs73520556	11	68894065	15011	5647	0.0341	0.674986	1.0286	0.901577	1.17352	15.4449	0.314592
rs896977	11	68894238	15009	5647	0.0341	0.671452	1.0289	0.901982	1.17368	14.8975	0.317513
rs35515275	11	68894562	15010	5646	0.1702	0.249037	1.0379	0.974283	1.10567	0	0.668152
rs188615833	11	68894731	15011	5646	0.0159	0.30359	1.141	0.887453	1.46699	0	0.668887
rs12284087	11	68894753	15011	5649	0.744	0.509003	0.9817	0.929334	1.03702	28.7327	0.239712
rs17308715	11	68894806	10472	4352	0.0436	0.593835	1.0506	0.87629	1.25958	0	0.608053
rs75840048	11	68894908	15010	5648	0.0302	0.0568283	1.1461	0.996043	1.31876	0	0.53885
rs7129324	11	68894909	14703	5435	0.0151	0.0533195	1.2645	0.996644	1.60434	60.4738	0.055293
rs16761	11	68894991	15011	5649	0.4318	0.709494	1.0091	0.962133	1.05836	0	0.997094
rs76885243	11	68896547	15009	5647	0.085	0.596033	0.9775	0.898617	1.06331	61.327	0.0513022
rs73520570	11	68897007	15010	5648	0.0337	0.570675	1.0388	0.910732	1.18488	0	0.404798
rs11603027	11	68897275	15011	5649	0.5773	0.666679	0.9894	0.942565	1.03856	0	0.665356
rs147721009	11	68897564	15009	5648	0.0135	0.213197	0.8322	0.623196	1.1113	54.0004	0.0888068
rs147953094	11	68897778	15010	5647	0.0232	0.646041	0.9608	0.810059	1.13959	0	0.411948
rs57052449	11	68897909	15011	5647	0.0335	0.568271	1.0391	0.910834	1.18543	0	0.400947
rs67039008	11	68898009	15008	5648	0.6106	0.784182	0.9931	0.94509	1.04355	0	0.509738
rs148124236	11	68898451	15010	5646	0.0238	0.677723	0.9534	0.761252	1.19405	67.8449	0.0252129
rs3019752	11	68898745	15009	5646	0.851	0.422741	0.9733	0.910985	1.03988	0	0.516948
rs57833364	11	68898784	15011	5647	0.1023	0.0989511	0.9344	0.862042	1.01283	0	0.537154
rs138045969	11	68899038	10778	4564	0.0227	0.21332	1.1786	0.909847	1.52674	0	0.533312
rs116982063	11	68899156	15010	5647	0.0296	0.0859922	1.1325	0.982539	1.30535	0	0.497328
rs2924554	11	68899368	15010	5648	0.1184	0.937902	0.9971	0.926845	1.07268	0	0.409121
rs3019754	11	68899450	15009	5647	0.0302	0.0605009	1.144	0.994077	1.31653	0	0.547309
rs2123762	11	68899611	15008	5649	0.1184	0.954414	0.9979	0.928505	1.07248	0	0.395075
rs2123763	11	68899761	15010	5648	0.1183	0.958186	0.9981	0.929604	1.07164	0	0.396713
rs2123764	11	68899814	15011	5649	0.1182	0.97304	0.9988	0.931615	1.07083	2.24195	0.381139
rs11228512	11	68899837	15010	5648	0.0788	0.603988	0.9772	0.895638	1.06619	64.2664	0.038508
rs4310622	11	68900206	15010	5646	0.1184	0.955044	0.9979	0.927567	1.07357	0	0.399397
rs4930655	11	68900707	15010	5649	0.1198	0.913161	0.996	0.926776	1.0704	0	0.486085
rs34105531	11	68900779	15008	5646	0.1357	0.111255	0.9427	0.876668	1.01371	54.1102	0.0881991
rs4930656	11	68901048	15009	5648	0.1185	0.963224	0.9983	0.928646	1.07318	0	0.407872
rs55703863	11	68901196	15009	5647	0.1185	0.963264	0.9983	0.928573	1.07326	0	0.409129
rs1993254	11	68901451	15009	5648	0.1495	0.417503	1.0278	0.961877	1.09824	0	0.568175
rs1993256	11	68901545	15008	5646	0.145	0.427275	1.0278	0.960521	1.09979	0	0.498293
rs1993257	11	68901573	15009	5648	0.1496	0.420033	1.0277	0.961663	1.09827	0	0.566633
rs10896436	11	68901735	15010	5646	0.0309	0.0788199	1.1335	0.985672	1.3035	0	0.51117
rs2376559	11	68901755	15009	5646	0.1496	0.410736	1.0283	0.962149	1.099	0	0.576276
rs60165095	11	68901950	15009	5646	0.5778	0.637962	0.9883	0.94102	1.03796	0	0.592079
rs112084860	11	68902102	15010	5649	0.0872	0.683676	0.9826	0.903039	1.06917	59.5336	0.0598218
rs76667476	11	68902115	15009	5648	0.1511	0.364268	1.0312	0.964978	1.10197	0	0.554067
rs1806496	11	68902271	15009	5648	0.846	0.443543	0.9744	0.911858	1.04123	0	0.403724
rs1122844	11	68902701	15009	5646	0.6081	0.93841	1.002	0.952482	1.05409	0	0.575666
rs114109036	11	68902740	15009	5648	0.0295	0.0983099	1.1282	0.977855	1.30166	0	0.524635
rs1123608	11	68903320	15009	5648	0.0332	0.58139	1.0384	0.908218	1.18724	5.1926	0.366979
rs10896437	11	68903465	15009	5647	0.3148	0.896938	0.9966	0.946542	1.04931	0	0.866996
rs11228514	11	68903584	15008	5646	0.4841	0.720883	1.0092	0.959752	1.0612	0	0.992596
rs11824766	11	68903587	15008	5648	0.0987	0.678884	1.0177	0.936579	1.10585	22.1393	0.277777
rs11228515	11	68903833	15011	5649	0.6859	0.39021	1.0229	0.97141	1.07712	0	0.762184
rs11228516	11	68903918	15010	5648	0.3587	0.302149	1.0267	0.976576	1.0794	0	0.485262
rs2924555	11	68904032	15008	5648	0.8472	0.717718	1.0124	0.946965	1.08236	9.80282	0.344034
rs11228517	11	68904240	15010	5648	0.482	0.521692	0.9843	0.937789	1.03312	2.78828	0.378548
rs12795112	11	68904243	12952	4926	0.0117	0.101513	1.299	0.949797	1.77659	34.8473	0.20315
rs117243011	11	68904585	15009	5647	0.0272	0.844971	1.0171	0.858131	1.20552	57.7923	0.0685431
rs2924556	11	68904607	15009	5647	0.8498	0.842639	0.9934	0.930531	1.06052	36.7687	0.191492
rs11228518	11	68905412	15011	5647	0.0855	0.798631	0.9892	0.910026	1.07526	42.7088	0.155282
rs2123765	11	68905440	15011	5649	0.1417	0.784715	1.0093	0.944443	1.07861	38.94	0.178264
rs72932523	11	68906120	15008	5647	0.1173	0.985256	0.9993	0.927773	1.07634	0	0.564779
rs10896438	11	68906570	15011	5649	0.3079	0.652643	1.0119	0.961092	1.06539	0	0.889718
rs7928319	11	68907002	15010	5648	0.2971	0.681415	1.011	0.959551	1.06521	0	0.966619
rs111302424	11	68907057	15010	5648	0.0273	0.852854	1.0162	0.857488	1.20429	60.2457	0.0563794
rs147512614	11	68907214	15010	5648	0.0151	0.591739	0.944	0.764727	1.1653	0	0.495979
rs6591373	11	68907274	15008	5647	0.3053	0.627155	1.0129	0.961844	1.06667	0	0.869811
rs11228519	11	68907859	15010	5648	0.085	0.674486	0.9822	0.903232	1.06807	52.2899	0.0984098
rs60659361	11	68908022	15009	5649	0.0551	0.527012	1.0333	0.933568	1.14369	0	0.752538
rs34662054	11	68908815	15009	5647	0.2999	0.668045	1.0114	0.960335	1.06518	0	0.894958
rs76196028	11	68909222	15009	5647	0.055	0.525305	1.0334	0.93377	1.14366	0	0.727766
rs74895111	11	68909448	15009	5648	0.0549	0.525106	1.0334	0.933816	1.1436	0	0.723546
rs17149775	11	68909579	15011	5649	0.1817	0.174264	0.957	0.898204	1.01964	60.527	0.0550409
rs7126281	11	68910223	15009	5648	0.293	0.686721	1.0108	0.959385	1.06497	0	0.954837
rs117941482	11	68910244	15008	5647	0.019	0.915778	0.988	0.789921	1.23575	0	0.928583
rs2924540	11	68910579	15011	5649	0.3634	0.500208	1.017	0.968359	1.06808	0	0.812421
rs2924538	11	68910854	15009	5648	0.3082	0.708642	1.0099	0.959042	1.06345	0	0.923521
rs145757133	11	68910987	15010	5646	0.0207	0.766186	0.963	0.751111	1.23466	69.465	0.0201156
rs112668951	11	68911198	15008	5646	0.2762	0.0702411	0.9452	0.889251	1.00467	15.2489	0.31564
rs3018695	11	68911500	15008	5647	0.4932	0.817934	0.9944	0.947972	1.0431	0	0.42636
rs3018667	11	68912221	15011	5648	0.6773	0.168288	0.9649	0.917077	1.01522	0	0.8366
rs117630253	11	68912479	10472	4352	0.016	0.286863	1.1769	0.87208	1.58827	41.4054	0.163223
rs77171562	11	68912799	15009	5648	0.1815	0.173221	0.9568	0.897884	1.01958	63.0181	0.0437513
rs117236867	11	68912835	12476	4874	0.032	0.85174	0.9824	0.815486	1.18348	40.1405	0.17094
rs184050481	11	68912975	14454	5065	0.013	0.066767	0.7982	0.62727	1.01571	0	0.695632
rs7935193	11	68914295	15009	5649	0.0849	0.631722	0.9798	0.901355	1.06507	51.7766	0.101338
rs7935486	11	68914330	15011	5649	0.085	0.613865	0.9787	0.900176	1.06407	51.3543	0.10376
rs78947414	11	68914408	15008	5649	0.0549	0.5413	1.0321	0.932596	1.14222	0	0.684532
rs79196642	11	68914712	15010	5649	0.0549	0.540964	1.0321	0.932674	1.14212	0	0.684913
rs10792024	11	68915006	15009	5648	0.0849	0.632903	0.9798	0.901094	1.06538	51.8833	0.100727
rs11228521	11	68915045	15008	5646	0.289	0.554289	1.016	0.963928	1.07089	0	0.933954
rs61264331	11	68915094	15010	5647	0.0473	0.103004	0.9071	0.806773	1.0199	0	0.671088
rs7939333	11	68915319	15008	5646	0.1836	0.140668	0.9533	0.894537	1.01592	64.9247	0.0358634
rs56157419	11	68915341	15010	5648	0.3668	0.478943	1.018	0.968944	1.06954	0	0.66879
rs10896439	11	68915362	15011	5647	0.3009	0.621401	1.0132	0.961818	1.06733	0	0.912083
rs11228522	11	68915531	15010	5647	0.055	0.553566	1.0311	0.931743	1.14105	0	0.695322
rs11228524	11	68915668	15011	5649	0.0549	0.548108	1.0316	0.932005	1.14184	0	0.691289
rs11228525	11	68915671	15009	5647	0.0554	0.525713	1.0334	0.933677	1.14377	0	0.702953
rs11228526	11	68915847	15010	5647	0.0844	0.637801	0.98	0.900942	1.066	52.7356	0.0958842
rs76146833	11	68916037	15010	5649	0.0549	0.539318	1.0323	0.932661	1.14258	0	0.686681
rs76888568	11	68916447	15010	5649	0.0549	0.537912	1.0324	0.93279	1.14265	0	0.687774
rs117235350	11	68916579	15009	5649	0.0549	0.537712	1.0324	0.932838	1.14259	0	0.688385
rs7946900	11	68916734	15008	5649	0.085	0.635485	0.98	0.901462	1.06538	52.501	0.097212
rs12794032	11	68916901	15010	5648	0.2996	0.609068	1.0137	0.962191	1.06797	0	0.912343
rs11228527	11	68917082	15008	5647	0.0547	0.531669	1.033	0.933071	1.14363	0	0.683223
rs75807444	11	68917297	15009	5648	0.026	0.833856	1.017	0.868788	1.1905	38.7692	0.179306
rs117811876	11	68917351	15009	5649	0.0549	0.535667	1.0326	0.93292	1.14293	0	0.690353
rs117940236	11	68918092	15010	5648	0.1454	0.0608462	0.9347	0.870981	1.00308	59.969	0.0577079
rs11228528	11	68918172	15009	5649	0.0549	0.533761	1.0328	0.932972	1.14331	0	0.693031
rs12796066	11	68918556	15010	5648	0.3543	0.444555	1.0195	0.970252	1.07125	0	0.758753
rs11228530	11	68918985	15011	5649	0.0549	0.539957	1.0322	0.93271	1.1423	0	0.70171
rs12222313	11	68919307	15010	5648	0.0549	0.529219	1.0331	0.933443	1.1434	0	0.694326
rs17309046	11	68919430	11253	4617	0.0324	0.586383	1.0532	0.873812	1.26942	38.5401	0.180704
rs7104354	11	68919489	15011	5648	0.2992	0.63186	1.0128	0.961449	1.06689	0	0.906471
rs2290419	11	68919649	15009	5646	0.0502	0.493236	1.0388	0.931624	1.15831	0	0.480548
rs112547867	11	68920136	11590	4625	0.0233	0.832085	0.9754	0.774797	1.22794	24.9577	0.261708
rs56134379	11	68920808	15009	5647	0.085	0.579112	0.9765	0.897798	1.0621	54.6842	0.0850404
rs10792025	11	68921211	15008	5647	0.353	0.416093	1.0208	0.971387	1.07273	0	0.686174
rs78617105	11	68921388	15010	5649	0.0547	0.491454	1.0364	0.936035	1.14753	0	0.673814
rs72932540	11	68922043	15008	5646	0.1184	0.945663	0.9973	0.922697	1.07794	0	0.628505
rs140671598	11	68922081	15008	5647	0.096	0.146636	1.0683	0.977121	1.16799	0	0.886733
rs150123268	11	68922119	15008	5647	0.0583	0.69804	1.0203	0.921796	1.12933	0	0.601468
rs2924525	11	68922244	15011	5648	0.3532	0.431383	1.0202	0.970622	1.07231	0	0.697741
rs12798031	11	68922450	15009	5649	0.2979	0.66305	1.0117	0.960123	1.06605	0	0.835933
rs11228534	11	68922734	15010	5647	0.0546	0.485491	1.037	0.936353	1.14847	0	0.675192
rs80263257	11	68923213	15009	5646	0.0546	0.477086	1.0377	0.937059	1.14915	0	0.66776
rs10792026	11	68923241	15010	5647	0.6469	0.431743	0.9803	0.932862	1.03015	0	0.706912
rs3019751	11	68923597	15009	5647	0.4598	0.730674	1.0084	0.961498	1.05759	9.18301	0.347177
rs3019750	11	68923933	15008	5647	0.3741	0.448146	1.0192	0.970324	1.07054	0	0.543715
rs59759016	11	68924077	11756	4600	0.1186	0.354029	1.0566	0.94047	1.18707	49.5371	0.114319
rs2924523	11	68924341	15008	5646	0.2862	0.951502	0.9983	0.945036	1.05457	0	0.90936
rs77574832	11	68924510	15009	5647	0.0104	0.440535	0.904	0.699494	1.1683	0	0.53703
rs3019749	11	68924679	15010	5649	0.444	0.705069	1.0093	0.962058	1.05886	19.2578	0.293866
rs7929203	11	68924739	15008	5646	0.2812	0.88157	1.0042	0.950327	1.06113	0	0.757241
rs3019748	11	68924996	15009	5646	0.3763	0.886455	0.9964	0.948275	1.04697	0	0.41153
rs11228536	11	68925617	15009	5646	0.0855	0.57659	0.9763	0.897467	1.06206	57.1349	0.071939
rs145076244	11	68925944	15011	5647	0.0128	0.78826	1.0341	0.80963	1.32081	16.9083	0.306715
rs72932548	11	68926037	15008	5647	0.021	0.222855	0.8863	0.729953	1.07613	0	0.463645
rs73522342	11	68926067	15009	5648	0.0618	0.629118	1.0242	0.929482	1.12857	0	0.795671
rs183437916	11	68926397	15011	5648	0.0105	0.482443	0.9047	0.684116	1.19641	17.1558	0.305373
rs12418948	11	68926522	15010	5649	0.2923	0.585617	1.0148	0.962593	1.06984	0	0.843525
rs79242971	11	68926555	15010	5647	0.3196	0.108038	1.0429	0.990817	1.09772	0	0.788293
rs2924528	11	68926593	15008	5646	0.3845	0.202694	1.0326	0.982872	1.08484	0	0.839796
rs3750970	11	68927048	15008	5646	0.3865	0.222635	1.0311	0.981577	1.08312	0	0.820197
rs11228537	11	68927358	15010	5646	0.0954	0.22531	1.0522	0.969121	1.1424	0	0.840567
rs78436939	11	68930181	15009	5648	0.0115	0.825931	0.9741	0.770968	1.23075	0	0.801575
rs2924530	11	68930485	15010	5648	0.3821	0.0658146	1.0473	0.996983	1.10016	0	0.592958
rs1542335	11	68931120	15009	5646	0.3808	0.0862429	1.0442	0.993856	1.09709	0	0.718407
rs1453834	11	68931903	15009	5647	0.3819	0.0671055	1.047	0.996768	1.09976	0	0.596556
rs1453835	11	68932050	15010	5647	0.3819	0.0632638	1.0477	0.997428	1.10051	0	0.593943
rs1542336	11	68932470	15009	5647	0.3822	0.0672967	1.047	0.996734	1.0998	0	0.599553
rs1542337	11	68932562	15009	5649	0.3822	0.0671975	1.047	0.996752	1.09978	0	0.59948
rs7940364	11	68932899	15011	5649	0.3828	0.0764904	1.0454	0.995285	1.09804	0	0.616123
rs3019765	11	68932978	15009	5649	0.678	0.00622438	1.0757	1.02091	1.13343	0	0.408316
rs17149785	11	68933041	15010	5647	0.0454	0.159745	0.9169	0.812447	1.03478	0	0.620243
rs138311892	11	68933451	15009	5647	0.0242	0.0895472	0.8494	0.70352	1.02553	41.3672	0.163456
rs1551302	11	68933696	15011	5649	0.3863	0.0805835	1.0448	0.994679	1.09745	0	0.641087
rs1011177	11	68933753	15011	5648	0.3863	0.0807073	1.0447	0.994671	1.09724	0	0.640767
rs190249679	11	68933845	14533	5594	0.0484	0.992375	1.0008	0.849413	1.17917	0	0.818477
rs1011176	11	68933897	15010	5649	0.3864	0.080746	1.0447	0.994666	1.09725	0	0.641459
rs1011175	11	68934052	15010	5649	0.3864	0.0809477	1.0447	0.994632	1.09729	0	0.640982
rs182835274	11	68934559	15009	5647	0.0235	0.820384	0.9746	0.780498	1.21697	68.4642	0.0231936
rs896968	11	68934962	15009	5647	0.3859	0.0783962	1.0452	0.994992	1.09794	0	0.637975
rs12418451	11	68935419	15009	5646	0.2922	0.523249	1.0174	0.964914	1.07274	0	0.772784
rs78033785	11	68935486	15008	5646	0.0821	0.995404	1.0003	0.903249	1.10778	0	0.615843
rs11228540	11	68935552	15009	5647	0.3858	0.0932062	1.0431	0.992955	1.09578	0	0.64038
rs34056077	11	68936206	12233	4654	0.0126	0.51876	1.1107	0.80741	1.52791	0	0.956983
rs4488206	11	68936494	15009	5646	0.2928	0.260685	1.0311	0.977514	1.08762	0	0.81603
rs75665586	11	68936864	15010	5647	0.0172	0.966557	1.005	0.795989	1.26889	0	0.95983
rs118173270	11	68937872	15009	5646	0.065	0.33611	0.9503	0.856541	1.05432	61.7749	0.0492545
rs117115793	11	68938309	15009	5648	0.0119	0.518149	0.9226	0.722596	1.17796	0	0.470429
rs74342245	11	68938776	15009	5646	0.085	0.212883	1.0566	0.968921	1.15221	0	0.631465
rs117786030	11	68939448	15010	5647	0.0909	0.299249	1.0458	0.961006	1.13808	0	0.942038
rs59374155	11	68940308	15010	5646	0.0849	0.211006	1.0569	0.969109	1.15264	0	0.617996
rs79721202	11	68941192	15010	5647	0.0848	0.210868	1.057	0.969083	1.15289	0	0.620391
rs78938716	11	68941774	15010	5647	0.0847	0.211098	1.0569	0.969092	1.15266	0	0.618807
rs17400438	11	68941787	15010	5647	0.0847	0.211979	1.0568	0.968983	1.15258	0	0.618599
rs75885625	11	68941870	15010	5648	0.0847	0.212194	1.0568	0.968943	1.15262	0	0.617744
rs75889999	11	68942374	15009	5646	0.0846	0.214931	1.0565	0.968598	1.15238	0	0.615861
rs74725872	11	68942650	15009	5647	0.0847	0.214908	1.0565	0.968604	1.15237	0	0.614987
rs79334774	11	68942867	15009	5647	0.0846	0.214694	1.0565	0.968642	1.15233	0	0.61363
rs56005939	11	68943332	15008	5647	0.3456	0.574205	1.0146	0.964575	1.06722	0	0.736848
rs12283434	11	68943547	15010	5647	0.031	0.452526	1.0538	0.919134	1.2082	0	0.409509
rs116683298	11	68943571	15008	5646	0.0816	0.144867	1.068	0.977597	1.16676	0	0.586565
rs79092605	11	68943613	15008	5648	0.0846	0.210332	1.057	0.969182	1.15278	0	0.58816
rs149839969	11	68943807	15009	5648	0.0846	0.209743	1.0571	0.969239	1.15293	0	0.587334
rs115322032	11	68943863	15008	5647	0.0846	0.209529	1.0572	0.969226	1.15316	0	0.587383
rs145721232	11	68943971	15010	5647	0.088	0.194828	1.059	0.971084	1.15488	0	0.671329
rs117478490	11	68944030	15010	5646	0.0846	0.209607	1.0571	0.969264	1.1529	0	0.586607
rs114820467	11	68944052	15010	5646	0.0846	0.209757	1.0571	0.969235	1.15293	0	0.586339
rs148920596	11	68944155	15009	5648	0.0855	0.16297	1.0639	0.975233	1.16063	0	0.593949
rs66592032	11	68944357	15008	5646	0.2971	0.655068	1.0123	0.959435	1.06808	0	0.843455
rs76291348	11	68944514	15010	5647	0.0846	0.208587	1.0573	0.96935	1.15323	0	0.584242
rs75158992	11	68944759	15009	5647	0.0845	0.207267	1.0574	0.969543	1.15322	0	0.583014
rs75139917	11	68944768	15009	5647	0.0845	0.207298	1.0574	0.969537	1.15323	0	0.583006
rs77157858	11	68944928	15009	5646	0.0845	0.207389	1.0574	0.96952	1.15325	0	0.581978
rs76699054	11	68945532	15009	5647	0.0845	0.214421	1.0565	0.968693	1.15227	0	0.601717
rs150159363	11	68945808	15010	5647	0.0867	0.124911	1.0698	0.981464	1.16609	0	0.676501
rs4930657	11	68946361	15010	5647	0.4347	0.208017	1.0317	0.982775	1.08306	0	0.459369
rs12420758	11	68946691	15008	5647	0.2896	0.748323	1.0087	0.956711	1.06351	0	0.808979
rs12420735	11	68946724	15009	5646	0.4303	0.180409	1.0339	0.984676	1.08558	1.41552	0.385031
rs57096576	11	68946781	15008	5646	0.0845	0.205212	1.0577	0.969772	1.1536	0	0.597066
rs12417953	11	68946858	15009	5648	0.5653	0.226189	0.9705	0.924559	1.01872	0	0.467055
rs12362872	11	68947328	15009	5647	0.4974	0.323037	1.0246	0.976385	1.0752	0	0.585764
rs9651718	11	68947543	15009	5646	0.2949	0.742333	1.0089	0.956989	1.06363	0	0.743816
rs35435383	11	68947810	15009	5647	0.0351	0.32916	0.9226	0.784765	1.08464	70.3795	0.0175079
rs10750844	11	68948043	15009	5647	0.5069	0.353436	0.9775	0.931626	1.02563	0	0.491873
rs4930658	11	68948170	15008	5648	0.2054	0.143353	0.9562	0.900528	1.01531	36.7362	0.19169
rs4930268	11	68948691	15008	5646	0.4945	0.259412	1.0281	0.979757	1.07883	4.00934	0.372706
rs55647548	11	68949552	15009	5649	0.0217	0.589213	1.0497	0.880244	1.25178	37.1411	0.189226
rs4930659	11	68949606	15010	5648	0.507	0.39389	0.9794	0.933638	1.02741	7.28108	0.356709
rs4930660	11	68949736	15008	5647	0.5059	0.350889	0.9774	0.931567	1.02549	5.70415	0.364483
rs4930269	11	68950413	15008	5646	0.3	0.100868	0.9407	0.87445	1.01197	0	0.440188
rs4930270	11	68950414	15008	5646	0.2879	0.232902	0.9549	0.885172	1.03012	9.46641	0.345742
rs4930663	11	68950427	14533	5594	0.142	0.0151617	0.88	0.793735	0.975641	4.62709	0.369724
rs61167756	11	68950835	15008	5647	0.0809	0.336018	1.0448	0.955557	1.14238	0	0.54083
rs12364647	11	68951697	15009	5647	0.1112	0.552779	1.0244	0.946019	1.10927	0	0.713188
rs113700603	11	68951753	15009	5648	0.0369	0.194812	0.9018	0.77134	1.05432	68.4228	0.0233258
rs184330449	11	68952533	14706	5436	0.0104	0.722384	0.951	0.720785	1.25474	52.4215	0.0976623
rs140855736	11	68952558	15008	5646	0.0458	0.487966	1.0437	0.924867	1.1778	0	0.876772
rs7128814	11	68953054	15009	5647	0.5825	0.893729	0.9967	0.949515	1.04623	0	0.581365
rs141946843	11	68953870	15010	5649	0.0102	0.358595	0.8768	0.662209	1.16093	6.47665	0.360689
rs10896441	11	68953908	15008	5648	0.5817	0.94377	0.9983	0.952198	1.04663	0	0.553578
rs10792027	11	68953938	10472	4353	0.0324	0.894395	1.0151	0.81359	1.26652	0	0.676904
rs10792028	11	68953939	13647	5346	0.9645	0.813611	1.0233	0.844981	1.23925	47.9269	0.123828
rs11228551	11	68954994	15009	5646	0.2921	0.625178	1.0132	0.961271	1.06793	0	0.697907
rs75838963	11	68955250	15009	5647	0.2048	0.122103	0.954	0.898712	1.01269	18.7423	0.296706
rs73526023	11	68955280	15009	5648	0.2091	0.124217	0.9545	0.899479	1.01289	31.7411	0.221846
rs61881080	11	68955996	15008	5646	0.1081	0.826057	1.0093	0.929318	1.09617	0	0.698111
rs12809032	11	68957110	15009	5647	0.2922	0.661299	1.0118	0.960069	1.06632	0	0.709045
rs75759390	11	68957822	15008	5647	0.1101	0.462655	0.9688	0.890223	1.05431	0	0.842582
rs76684833	11	68957933	15009	5648	0.022	0.629898	0.9575	0.802456	1.1425	50.0644	0.111234
rs117944042	11	68958480	15009	5648	0.0236	0.831128	0.9761	0.781517	1.21913	71.2323	0.0152549
rs4495899	11	68958660	15010	5647	0.4979	0.444107	0.9816	0.936003	1.02942	0	0.567567
rs12800787	11	68959319	15009	5648	0.293	0.665182	1.0117	0.959782	1.06643	0	0.740359
rs4930664	11	68959400	15008	5646	0.9017	0.907761	0.993	0.881741	1.1183	7.61874	0.355029
rs4930665	11	68959408	12475	4873	0.0996	0.944852	0.9956	0.87866	1.1281	42.5663	0.15615
rs4072598	11	68959689	15011	5649	0.5015	0.482197	0.9831	0.937461	1.03096	0	0.426844
rs111961942	11	68959966	15008	5646	0.0369	0.205116	0.904	0.773336	1.05674	68.5142	0.0230343
rs11228553	11	68960184	15011	5649	0.2929	0.671482	1.0114	0.959782	1.06579	0	0.736929
rs10896442	11	68960213	15010	5649	0.4982	0.483362	0.9832	0.937703	1.0309	0	0.484185
rs12223972	11	68960391	15011	5649	0.2928	0.655969	1.012	0.960257	1.06653	0	0.720316
rs56247823	11	68962426	15008	5646	0.963	0.167404	0.88	0.733949	1.05511	0	0.725384
rs55712194	11	68962434	15008	5647	0.0449	0.00658049	1.261	1.06677	1.4906	0	0.599885
rs149593409	11	68962436	15008	5646	0.0371	0.297862	1.0942	0.923606	1.2963	42.4277	0.156993
rs56024120	11	68962440	15008	5646	0.8858	0.426969	0.9584	0.863012	1.06433	0	0.406957
rs117694794	11	68963173	13235	5285	0.0246	0.384052	1.0993	0.88825	1.3605	0	0.88703
rs185282418	11	68963857	15010	5646	0.0252	0.790381	0.9734	0.797917	1.18748	37.1911	0.188922
rs55814684	11	68964137	15008	5646	0.2923	0.935044	1.0022	0.95061	1.05659	0	0.840413
rs11228554	11	68964278	15009	5647	0.3173	0.717167	0.9903	0.939425	1.04393	43.2692	0.151874
rs56014415	11	68964447	15009	5648	0.025	0.804102	1.025	0.843306	1.24584	44.8782	0.142119
rs11602052	11	68964574	15008	5646	0.4702	0.344573	1.0266	0.972207	1.08404	0	0.73198
rs183403288	11	68964575	15008	5646	0.1853	0.19101	0.9562	0.894114	1.0226	76.1981	0.00557599
rs56893059	11	68965036	15008	5647	0.2023	0.169459	0.9579	0.900892	1.01852	52.3803	0.0978964
rs10896443	11	68965635	15008	5646	0.3468	0.109638	0.9581	0.909152	1.00968	28.0886	0.243501
rs11228555	11	68965765	15008	5646	0.1229	0.407826	0.9675	0.894692	1.04623	0	0.797216
rs10792029	11	68966882	12950	4926	0.9683	0.556236	0.9461	0.78666	1.13785	4.68528	0.369443
rs10896444	11	68967247	15008	5647	0.6289	0.805082	0.9937	0.945052	1.04485	41.3753	0.163407
rs75824946	11	68967502	15008	5646	0.0742	0.635228	0.9761	0.883259	1.0787	19.1335	0.294551
rs10896445	11	68967641	15010	5648	0.6285	0.663055	0.989	0.940993	1.03946	37.3176	0.188152
rs78977588	11	68968149	15008	5646	0.1136	0.375798	1.0368	0.95711	1.12312	60.8855	0.0533528
rs116233906	11	68968271	15009	5649	0.0436	0.0706804	0.89	0.784352	1.00988	0	0.876634
rs10792030	11	68968815	15008	5646	0.4582	0.97784	0.9993	0.951125	1.04992	0	0.464521
rs78208050	11	68969413	11664	4814	0.0135	0.00127555	1.6046	1.20342	2.13953	0	0.623462
rs140656975	11	68969426	15009	5647	0.0127	0.176224	0.828	0.629855	1.08848	21.6352	0.280617
rs12417971	11	68969808	15010	5647	0.0321	0.630993	1.035	0.899446	1.19098	26.1261	0.254955
rs7126286	11	68970417	15009	5648	0.011	0.495872	0.9084	0.688959	1.19774	0	0.545118
rs3934653	11	68970520	15009	5647	0.0321	0.57222	1.0412	0.905076	1.1978	22.629	0.275008
rs9783326	11	68971173	15009	5646	0.0814	0.819819	1.0106	0.922943	1.10658	41.0113	0.165627
rs7927331	11	68972524	15008	5646	0.6272	0.682634	0.9896	0.941228	1.04046	65.2519	0.0345811
rs7930375	11	68972657	15008	5647	0.4912	0.482248	0.9827	0.936011	1.03172	77.1006	0.00442371
rs61881108	11	68972714	15008	5646	0.1346	0.104103	0.9397	0.871798	1.01289	0	0.635264
rs7945442	11	68972747	15009	5646	0.6159	0.923547	0.9976	0.949823	1.04778	67.4693	0.0264795
rs9783278	11	68972975	15008	5646	0.618	0.838659	0.9948	0.946105	1.046	62.0108	0.0481895
rs9783279	11	68972992	15008	5646	0.6145	0.976231	0.9992	0.947955	1.05321	69.4065	0.0202892
rs9783280	11	68973036	15008	5646	0.6192	0.817528	0.9942	0.946267	1.04456	68.2027	0.0240356
rs4255548	11	68973970	15011	5649	0.6165	0.943474	1.0018	0.953217	1.05286	66.2148	0.0309347
rs141098054	11	68974048	12950	4926	0.0396	0.232553	0.8978	0.752159	1.07164	0	0.489017
rs7483742	11	68974052	15008	5646	0.1747	0.349753	0.9589	0.878149	1.04708	0	0.710875
rs7949811	11	68974056	15008	5646	0.1582	0.100989	0.9314	0.855563	1.01396	1.849	0.382994
rs61335709	11	68974060	15008	5646	0.0895	0.534926	0.9648	0.861546	1.08043	42.6929	0.155379
rs190754579	11	68974112	15008	5646	0.178	0.0657917	1.0791	0.995041	1.17026	24.4388	0.26469
rs183752291	11	68974116	15008	5646	0.0976	0.909391	0.9938	0.892857	1.10616	51.0839	0.105318
rs189120472	11	68974120	14533	5594	0.0582	0.451126	1.0538	0.919524	1.20768	0	0.923159
rs67964346	11	68974284	15011	5648	0.1267	0.0572505	0.9292	0.86146	1.00227	57.6949	0.0690426
rs12793009	11	68974355	15009	5648	0.6186	0.984492	0.9995	0.950346	1.0512	67.9953	0.0247144
rs138390639	11	68974494	13650	5348	0.012	0.66043	0.9326	0.683114	1.2732	0	0.514782
rs12793759	11	68974555	15008	5647	0.1471	0.0299898	1.0774	1.00725	1.15244	0.459927	0.389493
rs9943593	11	68974592	15010	5647	0.1292	0.0731965	0.9347	0.868137	1.00637	61.958	0.0484271
rs11228558	11	68974863	15010	5646	0.1227	0.0548499	0.9285	0.860783	1.00154	57.2688	0.0712433
rs10896446	11	68975119	15008	5647	0.4162	0.0701523	0.9555	0.909565	1.00376	0	0.51244
rs7117034	11	68975142	15010	5647	0.2024	0.0309642	1.0681	1.00605	1.13398	59.8659	0.058206
rs11228559	11	68975285	15008	5648	0.1228	0.0565366	0.9291	0.86146	1.00205	57.0989	0.0721265
rs144549742	11	68975499	15010	5648	0.0291	0.61967	1.0422	0.88524	1.22699	23.0662	0.272528
rs7926098	11	68975524	15008	5646	0.5859	0.924683	0.9975	0.947053	1.05063	69.9955	0.018579
rs12287117	11	68975525	15008	5647	0.1967	0.0303003	1.0696	1.00642	1.13674	56.2169	0.0767689
rs7942465	11	68975786	15011	5648	0.2865	0.482588	0.9809	0.929493	1.03515	24.4643	0.264544
rs11228561	11	68975868	15011	5646	0.1228	0.0563178	0.9291	0.861518	1.00198	57.0225	0.072525
rs7929389	11	68975982	15010	5647	0.2873	0.496044	0.9815	0.930123	1.03571	17.3325	0.304413
rs73526066	11	68975994	15010	5649	0.0843	0.0530266	0.9141	0.834599	1.00117	58.6408	0.0642413
rs4495900	11	68976119	15009	5648	0.616	0.983188	1.0005	0.955047	1.04812	68.3774	0.0234714
rs11228562	11	68976171	15009	5647	0.2058	0.0335617	1.0668	1.00504	1.13235	62.5527	0.0457798
rs117062174	11	68976313	15010	5647	0.0554	0.515386	1.0375	0.928566	1.15921	45.9768	0.135493
rs61881109	11	68976813	15009	5646	0.0412	0.947733	1.0042	0.885926	1.13826	50.6072	0.108076
rs11228563	11	68976996	15011	5649	0.2877	0.473347	0.9806	0.929471	1.03454	14.2126	0.321149
rs10792031	11	68977016	15009	5649	0.3317	0.524004	1.0169	0.965807	1.0707	52.2987	0.0983596
rs73528024	11	68977104	15008	5648	0.1293	0.0713765	0.9345	0.868157	1.00591	61.5961	0.0500677
rs12418968	11	68977135	15009	5649	0.2021	0.0266674	1.0698	1.00783	1.13558	58.2019	0.0664547
rs12281017	11	68977501	15009	5648	0.2022	0.0283117	1.0691	1.00712	1.13489	57.2882	0.0711424
rs75590802	11	68977585	15009	5647	0.0318	0.27281	0.9055	0.758289	1.08129	14.1456	0.321503
rs4930667	11	68978049	15010	5648	0.1293	0.0729746	0.9349	0.868574	1.00629	61.161	0.0520694
rs12422130	11	68978175	15009	5648	0.3336	0.521177	1.0171	0.965753	1.07118	49.0404	0.117238
rs11228565	11	68978580	15010	5647	0.2022	0.0286375	1.0689	1.00698	1.13463	58.4235	0.065334
rs4357697	11	68978648	15009	5647	0.1228	0.0550762	0.9289	0.861472	1.00161	56.2663	0.0765066
rs61881110	11	68979304	15010	5648	0.2869	0.507951	0.982	0.930586	1.03625	14.671	0.318718
rs79183757	11	68979572	15009	5646	0.0327	0.980512	1.0019	0.860351	1.16674	0	0.694274
rs7937094	11	68979706	13236	5286	0.0144	0.227814	1.1782	0.902555	1.53803	0	0.984774
rs11228568	11	68979862	15010	5648	0.1293	0.066496	0.9333	0.866966	1.00471	60.0425	0.0573536
rs113731193	11	68980316	15011	5647	0.0141	0.0533124	0.8141	0.660813	1.00294	0	0.925934
rs4620729	11	68980335	15011	5649	0.4932	0.284001	1.0265	0.978539	1.07681	74.4702	0.00828681
rs11821008	11	68980635	15008	5648	0.2568	0.512948	0.9816	0.928479	1.03776	0	0.766335
rs11825791	11	68980761	15011	5649	0.2559	0.454949	0.979	0.925985	1.03505	0	0.723078
rs188584129	11	68980762	15010	5647	0.0177	0.575701	0.9452	0.775902	1.15144	52.5401	0.0969902
rs79485992	11	68980770	15008	5647	0.0695	0.214331	1.0619	0.965857	1.16749	9.11451	0.347523
rs11825796	11	68980788	15011	5649	0.256	0.505631	0.9813	0.928244	1.03739	0	0.73422
rs4930668	11	68980828	15010	5647	0.6181	0.957789	0.9987	0.951732	1.04799	66.6182	0.0294652
rs10896447	11	68980875	15010	5647	0.6179	0.955108	0.9986	0.951059	1.04852	66.8896	0.0284959
rs4265599	11	68981066	15010	5647	0.3819	0.95948	1.0013	0.952353	1.05276	66.8383	0.0286781
rs12275055	11	68981359	15009	5647	0.1553	0.0945478	1.0573	0.990444	1.12867	0	0.448443
rs4268514	11	68981484	10474	4354	0.0101	0.286581	0.7799	0.49371	1.23199	83.2879	0.000450184
rs9665814	11	68982028	15008	5646	0.5565	0.859893	1.005	0.950855	1.06223	52.9553	0.0946451
rs4930669	11	68982380	15010	5646	0.1227	0.0452324	0.9259	0.858692	0.998368	54.5992	0.0855061
rs118075504	11	68982397	14535	5595	0.0108	0.732348	0.9585	0.751793	1.22204	0	0.761836
rs4451736	11	68982703	15010	5648	0.4957	0.198755	1.0318	0.983694	1.08226	73.4883	0.0101354
rs56235718	11	68983387	15010	5648	0.0771	0.273987	1.0525	0.960299	1.15355	54.9696	0.0834821
rs12278923	11	68983561	15011	5647	0.4958	0.200996	1.0316	0.983561	1.08199	73.6609	0.00979396
rs7939803	11	68983700	15011	5647	0.496	0.201045	1.0316	0.983557	1.08199	73.3932	0.0103266
rs151273896	11	68983705	15010	5649	0.0108	0.815309	0.9695	0.747602	1.25726	22.9434	0.273225
rs10792032	11	68984602	15008	5647	0.4699	0.265733	1.028	0.979201	1.07923	74.3929	0.008424
rs72928357	11	68984631	15009	5648	0.2565	0.525803	0.9822	0.929185	1.03824	0	0.601155
rs7929962	11	68985583	15011	5648	0.4892	0.219206	1.0303	0.982389	1.08055	76.453	0.0052328
rs12790802	11	68986495	15010	5647	0.492	0.225496	1.03	0.981924	1.08043	75.7646	0.00619269
rs74390916	11	68986723	15008	5647	0.0772	0.282663	1.0515	0.959449	1.15238	55.3632	0.0813458
rs61881112	11	68988174	15011	5649	0.0772	0.285033	1.0512	0.959242	1.15197	55.3005	0.0816851
rs7945227	11	68989063	15008	5648	0.4619	0.204074	0.9692	0.923518	1.01714	40.1415	0.170934
rs10792033	11	68989198	15010	5649	0.496	0.223372	1.0301	0.982081	1.08047	73.6538	0.00980782
rs61881113	11	68989303	15009	5647	0.0772	0.287367	1.051	0.95897	1.15186	55.4914	0.0806536
rs189060319	11	68989362	15008	5647	0.0165	0.126739	0.8337	0.660127	1.05291	23.5131	0.269984
rs7121816	11	68990295	15011	5649	0.4809	0.313543	1.025	0.976941	1.07542	75.8406	0.00608149
rs7109672	11	68991110	15011	5647	0.4965	0.220386	1.0303	0.982269	1.08068	73.8414	0.0094444
rs10896448	11	68991749	15011	5648	0.4904	0.263579	0.9732	0.927937	1.02067	76.5993	0.00504213
rs12795301	11	68992285	15010	5647	0.1597	0.165184	1.0465	0.981436	1.11588	0	0.508701
rs57256737	11	68992807	15008	5647	0.0772	0.293912	1.0503	0.958324	1.1511	55.704	0.0795093
rs7122190	11	68993788	15010	5648	0.4959	0.244482	1.0287	0.98083	1.07891	74.1655	0.00883603
rs6591374	11	68993832	15010	5648	0.4893	0.273336	1.0269	0.979268	1.07685	76.6391	0.00499108
rs7931342	11	68994497	15011	5649	0.4959	0.245276	1.0286	0.980818	1.07871	74.2674	0.00864995
rs10896449	11	68994667	15011	5649	0.4893	0.276478	1.0267	0.979114	1.0766	76.646	0.00498228
rs146969968	11	68995044	15010	5647	0.0291	0.614265	1.0429	0.885723	1.22797	26.2328	0.254336
rs11228576	11	68995546	15009	5647	0.1227	0.0437444	0.9257	0.858777	0.997838	54.3094	0.0870996
rs7130881	11	68995958	15011	5649	0.1552	0.129591	1.0511	0.985499	1.12107	0	0.556295
rs12362678	11	68996170	15011	5648	0.4897	0.269168	0.9735	0.92821	1.021	76.3141	0.0054181
rs11603219	11	68996443	15008	5646	0.0633	0.413546	1.0511	0.932744	1.18447	24.5264	0.264187
rs9787877	11	68996509	15011	5648	0.4894	0.280495	1.0265	0.978881	1.07644	76.6837	0.00493427
rs61881114	11	68996697	15009	5647	0.1642	0.170623	0.9541	0.89208	1.02043	21.1453	0.283367
rs11603288	11	68996782	15008	5646	0.2013	0.108296	1.0523	0.988823	1.11985	29.1915	0.237005
rs11228577	11	68996814	15009	5648	0.1168	0.0639963	0.9299	0.861064	1.00424	53.0118	0.0943274
rs61881115	11	68997225	15010	5649	0.1641	0.160739	0.953	0.890999	1.01931	21.7423	0.280015
rs61881116	11	68997950	15009	5647	0.0773	0.275742	1.0523	0.960122	1.15333	56.8291	0.0735373
rs4644650	11	68998118	15010	5648	0.4967	0.24848	1.0284	0.980633	1.07849	73.5812	0.00995073
rs4569015	11	68998405	15010	5648	0.4967	0.247441	1.0284	0.980735	1.07838	73.6352	0.00984434
rs7950547	11	68998788	15011	5648	0.6193	0.864815	0.9957	0.947507	1.04634	68.8996	0.0218261
rs61881118	11	68999817	15009	5647	0.1641	0.139945	0.9505	0.888535	1.01679	21.8968	0.279145
rs111925724	11	69001034	15009	5647	0.0924	0.479667	1.0299	0.949108	1.11757	60.4415	0.0554461
rs4930670	11	69001252	15011	5649	0.1225	0.0427645	0.9253	0.858349	0.997473	54.153	0.0879628
rs150495016	11	69001292	14534	5595	0.0111	0.27222	1.1986	0.867423	1.65622	38.0669	0.183588
rs55974245	11	69002047	15008	5646	0.1651	0.110617	0.9466	0.884886	1.01262	26.2189	0.254417
rs11228580	11	69002342	15010	5649	0.1561	0.11856	1.053	0.98688	1.12355	0	0.542397
rs7925434	11	69002632	15011	5647	0.3806	0.874487	1.004	0.95548	1.05498	69.0336	0.0214139
rs7939151	11	69002896	15008	5648	0.0269	0.562799	1.0533	0.883424	1.25584	67.0524	0.0279223
rs7939250	11	69002950	15010	5647	0.4901	0.259075	1.0278	0.980001	1.07793	75.5394	0.00652958
rs7118074	11	69003423	15009	5647	0.8993	0.410181	1.0373	0.950723	1.13176	54.4785	0.086169
rs12788188	11	69003581	15009	5646	0.492	0.19358	0.9684	0.922636	1.01643	72.4375	0.012368
rs7106762	11	69003706	15010	5647	0.4905	0.267609	1.0272	0.9796	1.07711	75.3304	0.0068524
rs12417087	11	69003979	15010	5648	0.1574	0.106726	1.0549	0.988571	1.12568	0	0.498645
rs11228581	11	69004010	15009	5646	0.2551	0.420181	0.9773	0.924232	1.03342	0	0.582748
rs9667638	11	69004339	15010	5648	0.4901	0.239235	0.9719	0.926844	1.01915	75.5423	0.00652517
rs7947353	11	69004983	15011	5649	0.4904	0.275083	1.0268	0.979172	1.07674	75.4376	0.00668564
rs76152355	11	69006249	15008	5646	0.0472	0.533564	1.0429	0.913716	1.19035	17.3655	0.304234
rs61881137	11	69006733	15008	5646	0.0953	0.744418	1.0146	0.929929	1.10698	0	0.719314
rs61881138	11	69007679	15008	5646	0.1635	0.12293	0.9481	0.886024	1.01453	15.2846	0.315449
rs10896450	11	69008114	15011	5648	0.4906	0.27783	1.0266	0.97906	1.07645	75.4074	0.00673226
rs139312185	11	69008366	14594	5587	0.0235	0.109631	1.1527	0.968516	1.37191	0	0.433802
rs61881139	11	69008851	15008	5648	0.0773	0.262786	1.0538	0.961447	1.15502	56.0529	0.0776423
rs11228583	11	69009114	15010	5647	0.4903	0.285584	1.0262	0.978625	1.07609	75.8387	0.0060843
rs11228584	11	69009467	15010	5647	0.1286	0.0587811	0.9317	0.865788	1.00263	58.2216	0.0663548
rs12293259	11	69010238	15010	5648	0.4903	0.305278	1.0252	0.977562	1.07516	75.7162	0.00626409
rs12799883	11	69010651	15010	5648	0.4901	0.27876	1.0267	0.978893	1.07684	76.0731	0.00574954
rs3925012	11	69010917	15009	5647	0.1272	0.0729354	0.9346	0.868	1.00631	56.1617	0.0770624
rs4131929	11	69012138	15010	5648	0.0823	0.0726116	0.9195	0.838994	1.00773	56.3956	0.075821
rs12270641	11	69012244	15008	5646	0.4886	0.324358	0.9761	0.930253	1.02421	72.0107	0.0133502
rs34255287	11	69013135	15008	5646	0.1558	0.374757	1.0312	0.96356	1.10359	0	0.51399
rs67943767	11	69013514	15010	5649	0.045	0.749247	0.9813	0.874037	1.10173	0	0.899133
rs58947318	11	69013551	15010	5648	0.0449	0.754299	0.9817	0.874472	1.10208	0	0.900292
rs58355881	11	69013770	15009	5648	0.045	0.752107	0.9815	0.874114	1.10208	0	0.900135
rs61881140	11	69013945	15008	5646	0.0899	0.257614	1.0507	0.964475	1.14463	52.4662	0.0974087
rs7127508	11	69014017	15009	5648	0.3956	0.993952	0.9998	0.949404	1.05287	44.6422	0.143547
rs7111780	11	69014396	15009	5648	0.1014	0.0394124	1.0842	1.00393	1.17089	34.0257	0.208116
rs11603876	11	69015261	15008	5647	0.0482	0.0113397	0.8565	0.75972	0.965609	0	0.944486
rs12282656	11	69015728	15010	5649	0.2546	0.268848	0.9695	0.917704	1.02422	0	0.797695
rs7119988	11	69015871	15009	5648	0.0965	0.0740573	1.073	0.99317	1.15925	36.1703	0.195129
rs10896451	11	69016893	15011	5649	0.3962	0.982636	0.9995	0.955482	1.04555	44.5202	0.144285
rs61881141	11	69017347	15008	5647	0.0812	0.187111	1.0625	0.97098	1.16265	47.2052	0.128129
rs34887827	11	69017439	15010	5646	0.0197	0.13888	1.1705	0.95022	1.44185	0	0.997395
rs112416550	11	69017797	15010	5647	0.0763	0.0177603	1.1152	1.01906	1.22041	55.1056	0.0827418
rs112667259	11	69017812	15010	5646	0.0581	0.00641789	1.1719	1.04557	1.3135	16.9146	0.306681
rs111452706	11	69017837	14704	5435	0.0238	0.00131545	1.3928	1.13789	1.70481	0	0.956269
rs113107625	11	69017872	15010	5646	0.0939	0.0811019	1.073	0.991326	1.1614	31.587	0.222768
rs111762835	11	69018083	15009	5648	0.0365	0.0990946	0.8941	0.782732	1.02131	17.4062	0.304012
rs11228586	11	69018091	15011	5647	0.0449	0.646832	0.9733	0.866896	1.09276	0	0.912831
rs113827532	11	69018337	15011	5649	0.0966	0.0812836	1.0711	0.991499	1.15709	37.6077	0.186386
rs4930671	11	69018374	15010	5647	0.0836	0.0497449	0.9128	0.833288	0.9999	54.0005	0.0888062
rs10896452	11	69018498	15011	5648	0.0449	0.63777	0.9726	0.866373	1.09185	0	0.910139
rs75119668	11	69018504	12950	4926	0.0382	0.300112	1.0851	0.929775	1.26637	29.6735	0.234154
rs11606813	11	69018588	15008	5648	0.0529	0.0073092	0.8554	0.763144	0.958809	0	0.745826
rs79608415	11	69018882	15009	5648	0.0966	0.0829084	1.0707	0.991138	1.15665	38.8466	0.178834
rs4930672	11	69019231	11590	4627	0.0155	0.668871	1.0675	0.791348	1.44002	0	0.642264
rs12293276	11	69019254	15009	5647	0.2542	0.268837	0.9695	0.917704	1.02422	0	0.815026
rs7118966	11	69019272	15010	5648	0.2543	0.295036	0.9711	0.919231	1.0259	0	0.77593
rs7102758	11	69019405	15010	5648	0.4795	0.436387	1.0193	0.971394	1.06957	71.6515	0.0142112
rs12421619	11	69019416	15009	5647	0.0966	0.0866291	1.0698	0.990338	1.15564	39.8596	0.172654
rs75420205	11	69019625	15009	5647	0.0965	0.0778722	1.0719	0.992278	1.15791	43.4042	0.151054
rs11228588	11	69019969	15008	5649	0.3513	0.876656	1.0039	0.955749	1.05448	45.9922	0.1354
rs74549635	11	69020047	15010	5647	0.0966	0.0886309	1.0693	0.989923	1.15504	40.1688	0.170767
rs7118204	11	69020684	15011	5649	0.0969	0.0928962	1.0682	0.98908	1.15365	35.546	0.198918
rs12806580	11	69020842	15009	5647	0.2542	0.269805	0.9696	0.917865	1.02425	0	0.838649
rs10896453	11	69021038	15010	5648	0.0966	0.0816616	1.0709	0.991426	1.15674	42.8024	0.154713
rs10792034	11	69021217	15011	5648	0.1418	0.229173	1.0416	0.974651	1.11315	26.1996	0.254528
rs4531476	11	69021655	15011	5649	0.1416	0.229951	1.0416	0.974544	1.11327	29.0849	0.237635
rs11228589	11	69021677	15010	5647	0.142	0.218952	1.0425	0.975565	1.11403	28.3757	0.241813
rs150738526	11	69021992	15009	5646	0.0102	0.0890323	1.2782	0.963241	1.69614	0	0.63666
rs11228593	11	69023028	15011	5649	0.045	0.618235	0.9711	0.865315	1.08982	0	0.890879
rs11228594	11	69023087	15011	5649	0.2542	0.29218	0.9709	0.918988	1.02574	0	0.81648
rs11228595	11	69023370	15010	5647	0.0448	0.660628	0.9744	0.867878	1.094	0	0.899841
rs7127913	11	69023456	15008	5648	0.0972	0.0831255	1.0704	0.991121	1.15602	42.8772	0.154258
rs10736673	11	69023497	15009	5648	0.3963	0.95569	0.9986	0.950447	1.04919	46.8677	0.130147
rs61881142	11	69023673	15010	5647	0.0802	0.198003	1.0616	0.969242	1.16276	46.1666	0.134352
rs11228597	11	69024274	15010	5647	0.0972	0.0850317	1.0699	0.990714	1.15542	43.0922	0.15295
rs75614184	11	69024612	15010	5649	0.0968	0.089743	1.069	0.989702	1.15465	43.936	0.147826
rs75023858	11	69024703	15010	5649	0.0969	0.0899543	1.0689	0.989666	1.15448	44.2207	0.146099
rs78772538	11	69025058	15009	5647	0.0946	0.083019	1.072	0.990954	1.15967	43.5593	0.150112
rs7928306	11	69025063	15008	5648	0.2539	0.274392	0.9698	0.917911	1.02462	0	0.848515
rs7121952	11	69025310	15009	5648	0.0973	0.0873649	1.0694	0.990214	1.15492	43.6133	0.149784
rs12792211	11	69025553	15011	5648	0.2542	0.282005	0.9703	0.91844	1.02509	0	0.823238
rs7122303	11	69025582	15009	5648	0.1425	0.24848	1.0398	0.973111	1.11106	28.7002	0.239903
rs3884627	11	69025799	15009	5647	0.6912	0.0882517	0.956	0.907798	1.00676	52.7542	0.095779
rs181790435	11	69026024	15009	5647	0.0127	0.736957	1.0478	0.797898	1.37597	49.2859	0.115794
rs11228599	11	69026286	15010	5648	0.1607	0.140872	1.0483	0.984506	1.11623	58.4602	0.0651489
rs12799244	11	69026672	15010	5649	0.1906	0.222563	0.9626	0.90541	1.0234	0	0.98471
rs72928401	11	69027745	15010	5646	0.0449	0.60722	0.97	0.863642	1.08946	0	0.944594
rs7940107	11	69027770	15011	5649	0.1607	0.155379	1.0465	0.982899	1.11422	58.0711	0.0671191
rs4930272	11	69028548	15010	5648	0.1906	0.208225	0.9615	0.904469	1.02213	0	0.986584
rs12797037	11	69029000	15008	5648	0.1904	0.196134	0.9604	0.903327	1.02108	0	0.993263
rs7122516	11	69029009	15009	5648	0.1606	0.144215	1.0479	0.984115	1.11582	60.123	0.056967
rs7122786	11	69029210	15010	5648	0.1606	0.14366	1.048	0.984169	1.11597	60.1179	0.0569917
rs11228600	11	69029424	15011	5648	0.1606	0.142932	1.0481	0.984251	1.11609	60.0568	0.057285
rs11228601	11	69029433	15010	5647	0.3512	0.917494	1.0026	0.954533	1.05309	48.2612	0.121844
rs35640884	11	69029525	15010	5647	0.1906	0.20282	0.961	0.90393	1.02167	0	0.98419
rs11228602	11	69029827	15010	5647	0.1602	0.147235	1.0477	0.983717	1.11584	60.2641	0.0562915
rs72930261	11	69029956	15008	5648	0.0506	0.00977345	0.8586	0.764831	0.963865	0	0.918409
rs72930263	11	69030206	15009	5646	0.1605	0.140483	1.0485	0.984505	1.11665	59.9003	0.0580394
rs117026240	11	69030397	15008	5646	0.0297	0.381721	1.0791	0.909872	1.2798	0	0.589221
rs72930267	11	69030990	15010	5646	0.1604	0.138239	1.0488	0.984766	1.117	60.0487	0.0573239
rs7946255	11	69031197	15010	5647	0.1615	0.14211	1.0483	0.984315	1.11644	60.6443	0.0544863
rs74367143	11	69031273	15009	5646	0.1601	0.141422	1.0485	0.984358	1.11682	60.3086	0.0560791
rs150940597	11	69031663	14595	5586	0.0111	0.656436	0.9482	0.7501	1.19862	0	0.73453
rs12418263	11	69031698	15010	5646	0.1604	0.138837	1.0488	0.984671	1.11711	59.6585	0.0592122
rs148586911	11	69032712	15008	5649	0.0263	0.207266	1.1251	0.936766	1.3513	0	0.612363
rs116951063	11	69032731	15009	5647	0.0356	0.252719	0.9115	0.777668	1.06836	0	0.428969
rs10896454	11	69033016	15008	5648	0.1605	0.130726	1.0499	0.985644	1.11835	58.7096	0.0638968
rs72930270	11	69034247	15009	5647	0.0959	0.995305	1.0003	0.905181	1.10541	0	0.542976
rs144342136	11	69034435	14198	5587	0.0142	0.238338	1.194	0.889215	1.60325	0	0.413417
rs118004919	11	69035266	15011	5646	0.0153	0.329415	1.1212	0.890917	1.41101	61.0524	0.0525735
rs10896455	11	69035337	15008	5646	0.1604	0.124284	1.0509	0.986432	1.11958	57.7439	0.068791
rs10896456	11	69035585	15009	5646	0.1604	0.123453	1.051	0.986543	1.11967	57.5937	0.0695633
rs61881143	11	69035760	15009	5647	0.0803	0.154824	1.0686	0.975254	1.17088	46.2495	0.133854
rs61881144	11	69036064	15009	5649	0.0804	0.169047	1.0663	0.973075	1.16846	48.4929	0.120471
rs35637432	11	69036597	15008	5646	0.0199	0.14088	1.1741	0.948253	1.45374	71.4465	0.0147162
rs148147177	11	69036880	13710	5337	0.0131	0.730247	1.0554	0.776789	1.43394	0	0.484385
rs12278391	11	69037076	15009	5647	0.1835	0.148109	0.9541	0.895238	1.01683	0	0.977967
rs4638315	11	69037823	15009	5647	0.2462	0.0968028	0.9536	0.901594	1.00861	0	0.890282
rs10750846	11	69038232	15008	5646	0.3739	0.728195	0.9909	0.941106	1.04333	45.036	0.141165
rs7112926	11	69039197	15008	5646	0.1594	0.137137	1.05	0.984581	1.11977	55.5356	0.0804154
rs115339870	11	69039587	15008	5646	0.0791	0.120097	1.0978	0.975943	1.23487	25.6137	0.257923
rs4930273	11	69039827	15008	5646	0.4614	0.636092	1.012	0.963211	1.06326	71.2537	0.0152005
rs77784001	11	69039831	12078	4874	0.0152	0.0332483	1.3202	1.02231	1.7049	0	0.483675
rs79299233	11	69040176	15009	5649	0.0696	0.0977254	0.9178	0.829195	1.01587	0	0.458856
rs72930274	11	69040668	15009	5647	0.1452	0.178151	0.9515	0.885073	1.02291	33.5374	0.211061
rs4567471	11	69040880	12950	4925	0.0367	0.196485	1.1101	0.947385	1.30076	21.5867	0.28089
rs61881145	11	69041210	15008	5647	0.0856	0.0960163	1.0798	0.986461	1.18197	0	0.578791
rs73510390	11	69041456	15009	5647	0.0327	0.782262	1.0198	0.887417	1.17193	0	0.439368
rs12279230	11	69041847	15010	5646	0.1276	0.00315068	0.8942	0.830226	0.963103	24.3108	0.265424
rs11607511	11	69042114	15009	5647	0.1935	0.044952	0.937	0.879255	0.998537	42.93	0.153936
rs73510398	11	69042429	15009	5647	0.0623	0.413983	1.0452	0.940013	1.16216	0	0.528922
rs34737133	11	69042608	14595	5586	0.0157	0.571364	1.07	0.846523	1.35247	0	0.997927
rs138814020	11	69042770	15009	5647	0.011	0.425734	0.8966	0.685421	1.17284	37.3385	0.188025
rs11228605	11	69043896	15010	5648	0.0618	0.410157	1.045	0.941076	1.1604	0	0.552557
rs11825015	11	69044471	15009	5649	0.0625	0.410573	1.0449	0.941111	1.16013	0	0.522139
rs11825043	11	69044566	15009	5646	0.0334	0.844834	1.0136	0.885349	1.16043	9.10226	0.347585
rs12798693	11	69045735	15008	5646	0.508	0.000339778	0.9139	0.869978	0.960039	0	0.781186
rs12366117	11	69046475	15008	5646	0.1761	0.0124582	1.0853	1.01781	1.15727	64.9265	0.0358565
rs72930277	11	69049014	15009	5648	0.0607	0.613763	1.0258	0.929184	1.13246	0	0.69244
rs75560899	11	69049087	15009	5646	0.1282	0.00160462	0.8893	0.826791	0.956535	24.4076	0.264869
rs4930274	11	69049296	15010	5647	0.2346	0.0007416	0.9051	0.854159	0.959079	43.3507	0.151379
rs80132565	11	69049790	15010	5647	0.02	0.984355	0.9983	0.842176	1.18337	32.3324	0.218305
rs74659406	11	69050721	15009	5647	0.0201	0.896112	1.0113	0.854336	1.1971	38.2333	0.182574
rs12293106	11	69050831	15010	5646	0.1289	0.00236375	0.8937	0.831239	0.960855	22.0834	0.278092
rs11605162	11	69050867	15011	5649	0.0573	0.0153519	0.8795	0.792766	0.975723	0	0.448056
rs11605129	11	69050915	15009	5648	0.0567	0.0110868	0.8732	0.786454	0.969514	0	0.438285
rs11607762	11	69051045	15009	5648	0.0572	0.0140802	0.8779	0.79122	0.974076	0	0.448607
rs3924679	11	69051076	15011	5649	0.1291	0.00130734	0.8884	0.826555	0.954872	3.33999	0.375917
rs57115380	11	69051900	15009	5649	0.127	0.00175988	0.8896	0.826723	0.957259	15.2286	0.315748
rs61881146	11	69052061	15009	5647	0.176	0.126267	0.9506	0.890827	1.01438	6.09056	0.362589
rs4930673	11	69052682	15011	5649	0.153	0.00404849	0.9054	0.846078	0.968881	46.424	0.132806
rs78656034	11	69053187	12950	4925	0.0359	0.0887669	1.1497	0.97907	1.35007	27.2532	0.248393
rs11606826	11	69053399	15009	5647	0.1463	0.00365646	0.9033	0.843425	0.967426	46.5134	0.13227
rs11606846	11	69053659	15011	5648	0.1463	0.00368831	0.9034	0.843526	0.967524	46.4798	0.132471
rs11606885	11	69053906	15010	5648	0.0572	0.0132442	0.8767	0.79001	0.972903	0	0.471711
rs11602680	11	69053932	15011	5649	0.2316	0.000659552	0.9041	0.853139	0.958106	36.2288	0.194774
rs11607320	11	69054005	15009	5648	0.057	0.00960992	0.8709	0.784388	0.966953	0	0.446869
rs74551015	11	69054049	15011	5647	0.0505	0.083773	0.9031	0.804569	1.0137	0	0.625349
rs61881147	11	69054066	15009	5649	0.0159	0.821336	1.0247	0.829135	1.26639	22.2324	0.277252
rs10047498	11	69054422	15009	5647	0.1744	0.022481	0.9272	0.868921	0.989388	61.8291	0.0490087
rs74423938	11	69054874	15009	5646	0.127	0.00122304	0.886	0.823323	0.953449	10.4546	0.340709
rs67808136	11	69055051	15010	5646	0.0568	0.0111377	0.873	0.786083	0.969528	0	0.458522
rs12275849	11	69055415	15010	5649	0.1265	0.00112666	0.885	0.822268	0.952518	4.00543	0.372725
rs139924137	11	69056174	15009	5647	0.0172	0.647216	0.9452	0.742497	1.20324	56.1801	0.0769646
rs10047435	11	69056260	15010	5647	0.3552	6.67298e-06	0.8891	0.844763	0.935764	0	0.945189
rs56103266	11	69056594	15009	5647	0.0175	0.347937	1.1132	0.889853	1.39261	61.8441	0.0489412
rs73512121	11	69057367	15008	5648	0.0791	0.0183861	0.8951	0.816324	0.981478	0	0.480447
rs117436213	11	69057935	15010	5648	0.0204	0.921404	1.0084	0.854016	1.19069	29.1749	0.237103
rs7118561	11	69058291	15010	5648	0.1884	2.53824e-06	0.8607	0.80856	0.916202	0	0.587949
rs72930283	11	69059610	15010	5648	0.172	0.157902	0.9541	0.893864	1.0184	0.896391	0.38746
rs76717527	11	69059670	15008	5647	0.0205	0.931084	1.0074	0.85238	1.19061	28.406	0.241635
rs11607305	11	69059927	15010	5648	0.1892	5.76151e-06	0.8658	0.813522	0.921437	0	0.441829
rs67857770	11	69060288	15008	5647	0.2	2.81138e-06	0.8637	0.812335	0.918313	0	0.50069
rs61881152	11	69060312	15009	5647	0.239	0.000202076	0.8967	0.84659	0.949776	36.8766	0.190836
rs140756722	11	69060676	15011	5647	0.0162	0.146161	0.838	0.66027	1.06357	0	0.743058
rs7124369	11	69060814	15009	5648	0.1892	4.2648e-06	0.864	0.811805	0.919551	0	0.467946
rs4396297	11	69061310	15009	5648	0.2406	0.000218285	0.8973	0.8472	0.950363	38.3868	0.181638
rs72930287	11	69061635	15009	5647	0.0927	0.700343	0.983	0.900804	1.0727	0	0.460302
rs11228608	11	69061959	15011	5649	0.1891	3.3028e-06	0.8627	0.810644	0.918099	0	0.553418
rs7117236	11	69063136	15009	5649	0.1903	3.8508e-06	0.864	0.812038	0.919288	0	0.419246
rs117131950	11	69063153	10872	4353	0.012	0.977066	1.0059	0.673553	1.50223	32.5886	0.216768
rs7103126	11	69063393	15011	5649	0.1906	3.62859e-06	0.8638	0.811904	0.919013	0	0.393427
rs116926312	11	69063476	15010	5649	0.0206	0.888485	1.0119	0.857679	1.19385	27.9804	0.244135
rs11539762	11	69063510	15011	5649	0.1095	0.000163796	0.862	0.79794	0.931203	0	0.485563
rs17856376	11	69063572	15010	5647	0.0801	0.0175815	0.8953	0.817182	0.980885	0	0.475364
rs11228610	11	69063728	15010	5647	0.1095	0.000188815	0.8632	0.799046	0.932505	0	0.456464
rs12274095	11	69063767	15010	5649	0.0536	0.0101969	0.8697	0.781832	0.967443	51.2948	0.104103
rs73512137	11	69063984	15010	5647	0.0801	0.0173213	0.895	0.816856	0.98062	0	0.4592
rs79219789	11	69065730	15009	5648	0.0386	0.730948	1.0237	0.895756	1.16992	40.3925	0.169402
rs78944486	11	69065731	15010	5647	0.0793	0.0132605	0.8902	0.811921	0.976026	0	0.587601
rs7129638	11	69065914	15010	5647	0.189	1.0781e-05	0.8691	0.816458	0.925136	5.89595	0.363543
rs72930288	11	69065991	15008	5647	0.1069	0.000156382	0.8597	0.794897	0.929786	2.58844	0.379497
rs10896457	11	69066254	15008	5646	0.2195	1.57609e-05	0.8779	0.827508	0.93136	15.8966	0.312171
rs117917421	11	69066356	15009	5649	0.0241	0.833105	1.0171	0.868703	1.19085	0	0.397626
rs117385139	11	69066624	15008	5648	0.0226	0.810441	1.0196	0.870052	1.19485	0	0.452407
rs11603072	11	69066725	15011	5647	0.2112	1.61173e-05	0.8775	0.826904	0.931192	19.2494	0.293912
rs10896458	11	69066861	15009	5648	0.2112	1.62105e-05	0.8776	0.827028	0.931265	19.3252	0.293493
rs114343745	11	69066965	15010	5647	0.0226	0.816434	1.0189	0.869908	1.19341	0	0.453048
rs10896459	11	69067087	15008	5646	0.3845	2.69451e-06	0.8874	0.844211	0.932799	0	0.979625
rs78937556	11	69067510	15009	5646	0.0226	0.812758	1.0193	0.870174	1.19398	0	0.446323
rs11228612	11	69067883	15010	5648	0.1336	0.275682	0.9599	0.891799	1.0332	41.8574	0.160468
rs11228613	11	69068492	15009	5647	0.2429	0.000168596	0.8961	0.846319	0.948809	45.6713	0.137332
rs150334876	11	69068611	15010	5647	0.0254	0.0382076	0.825	0.687777	0.989602	0	0.488891
rs11228614	11	69068692	15010	5647	0.0478	0.0420749	0.8828	0.782822	0.995546	38.4231	0.181417
rs4619154	11	69068745	15011	5649	0.2118	1.53653e-05	0.8777	0.827299	0.931172	21.7764	0.279823
rs117194478	11	69069009	10871	4352	0.0121	0.96301	0.9905	0.66169	1.4827	31.3328	0.224287
rs11228617	11	69069479	15009	5649	0.1043	0.0492228	0.9227	0.851606	0.999729	31.1179	0.225569
rs11601693	11	69069538	15009	5648	0.1042	0.0491077	0.9227	0.851641	0.999687	30.3981	0.229855
rs11228618	11	69069783	15009	5647	0.2116	1.46887e-05	0.8773	0.826863	0.930813	16.1091	0.311029
rs73512150	11	69069874	15008	5648	0.1042	0.0502774	0.9231	0.852031	1.0001	31.0361	0.226057
rs7946208	11	69070429	15011	5649	0.1043	0.052537	0.9238	0.852663	1.00087	28.5201	0.240964
rs78162855	11	69070473	15009	5646	0.0318	0.0409971	1.1827	1.00688	1.38922	0	0.516492
rs187438072	11	69070546	10472	4353	0.0135	0.208488	1.2654	0.876839	1.82615	0.731539	0.388229
rs180846217	11	69070610	15009	5646	0.0101	0.121995	0.7931	0.5912	1.06395	32.9756	0.214443
rs4930675	11	69070719	15009	5649	0.2113	1.71677e-05	0.878	0.827431	0.93166	17.6981	0.302423
rs4930676	11	69070800	15010	5648	0.107	0.000146057	0.8588	0.793914	0.928989	13.8674	0.322973
rs116992201	11	69071075	15009	5648	0.0225	0.727568	1.0286	0.877696	1.20545	0	0.438819
rs4930677	11	69071115	15008	5648	0.107	0.000113666	0.8566	0.791843	0.926653	8.63169	0.349958
rs35601873	11	69071152	15009	5648	0.0187	0.0988479	1.2124	0.964522	1.52398	72.1495	0.013026
rs116992637	11	69071168	15009	5648	0.0225	0.717963	1.0297	0.878486	1.20694	0	0.44497
rs11605044	11	69071377	15009	5647	0.2132	1.18908e-05	0.876	0.825606	0.92947	5.94234	0.363316
rs11228619	11	69071624	15010	5646	0.0803	0.0131182	0.8903	0.8122	0.97591	0	0.651078
rs117918955	11	69071983	10474	4352	0.0138	0.508689	0.8934	0.63953	1.24805	0	0.597213
rs148893083	11	69072697	15008	5649	0.0167	0.463079	0.9265	0.755592	1.13607	52.6765	0.0962184
rs4930275	11	69072754	15008	5646	0.0792	0.0152421	0.8917	0.812847	0.978202	0	0.651623
rs10896460	11	69073216	15008	5648	0.2105	9.0659e-06	0.8736	0.822992	0.92732	3.91497	0.37316
rs113561135	11	69073388	15011	5647	0.019	0.00366174	0.7486	0.61579	0.910053	0	0.783763
rs72930293	11	69073420	15010	5646	0.1071	8.59586e-05	0.8539	0.789174	0.923935	4.90743	0.368365
rs10896461	11	69073647	15010	5648	0.3815	1.27303e-06	0.8843	0.84138	0.929409	0	0.99246
rs12225530	11	69073681	15009	5647	0.21	9.05395e-06	0.8734	0.822725	0.927197	6.00388	0.363014
rs10792035	11	69073807	15008	5646	0.3817	1.317e-06	0.8844	0.841456	0.929536	0	0.986566
rs12224376	11	69074090	15009	5649	0.1076	5.14651e-05	0.8496	0.785141	0.91935	18.028	0.300622
rs11604530	11	69074201	15009	5647	0.0749	0.0139882	0.8872	0.806429	0.97606	0	0.694951
rs11228620	11	69074342	15008	5646	0.1133	6.68804e-05	0.8531	0.789007	0.9224	0	0.480308
rs11600445	11	69074657	15009	5646	0.0743	0.0167856	0.8889	0.807109	0.97898	0	0.683766
rs75384157	11	69074890	15009	5648	0.0526	0.0083248	0.8627	0.773064	0.962729	64.2603	0.0385331
rs113277569	11	69074924	15010	5648	0.0191	0.00247786	0.7388	0.607254	0.898842	0	0.693035
rs7116072	11	69075292	15008	5646	0.4898	0.628892	1.0124	0.963044	1.06429	82.6978	0.00060192
rs11605229	11	69075538	15009	5647	0.109	6.50349e-05	0.8506	0.785664	0.920904	14.1763	0.321341
rs7119613	11	69075718	15008	5646	0.4773	7.82469e-06	0.8924	0.848947	0.938077	0	0.671415
rs141940928	11	69076101	15009	5648	0.0134	0.370502	0.8978	0.709099	1.13672	0	0.952591
rs58474317	11	69076240	15008	5648	0.0734	0.0197681	0.8902	0.807252	0.981671	0	0.677588
rs59539256	11	69076302	15008	5646	0.4346	8.07264e-05	0.902	0.856912	0.949461	0	0.960727
rs7941995	11	69076303	15008	5646	0.4346	7.89544e-05	0.9019	0.856829	0.949342	0	0.959212
rs80186942	11	69076326	15009	5647	0.0291	0.599144	0.959	0.820394	1.12102	0	0.505026
rs78919175	11	69076514	15010	5646	0.0291	0.60012	0.959	0.820052	1.12149	0	0.496529
rs117188470	11	69076572	15010	5648	0.0539	0.906551	0.9929	0.881533	1.11834	52.9471	0.0946912
rs72930302	11	69076770	15009	5646	0.037	0.81326	0.9838	0.859118	1.12658	0	0.551277
rs7124547	11	69077386	15008	5646	0.3422	8.61971e-05	0.8971	0.849768	0.947068	0	0.778588
rs10896462	11	69077491	15008	5646	0.3425	7.24121e-05	0.8958	0.848412	0.945835	0	0.777404
rs10896463	11	69077580	15008	5646	0.3424	6.79804e-05	0.8952	0.847739	0.945318	0	0.779444
rs11607905	11	69077976	15008	5646	0.0928	0.017091	0.8954	0.817674	0.980514	6.60637	0.360049
rs7113988	11	69077993	15008	5646	0.3434	5.02237e-05	0.8926	0.844898	0.942996	0	0.797112
rs11603814	11	69078571	15008	5646	0.2081	0.363125	0.9679	0.902178	1.03841	0	0.579218
rs79763002	11	69078579	15008	5646	0.1958	0.393206	1.031	0.961219	1.10585	50.0198	0.111495
rs72932105	11	69078651	15008	5646	0.0591	0.0880746	1.1044	0.9853	1.2379	0	0.518702
rs12807388	11	69078794	15009	5647	0.102	0.170143	1.0607	0.975046	1.15388	1.59253	0.3842
rs10896464	11	69078912	15008	5646	0.9024	0.76639	1.0135	0.927693	1.10724	0	0.902199
rs117704139	11	69078915	15008	5646	0.0754	0.027414	1.1195	1.01265	1.23763	0	0.956664
rs12789955	11	69079134	15008	5646	0.2315	0.443934	1.0245	0.96294	1.09	55.1787	0.082345
rs67330701	11	69079707	15008	5646	0.0991	3.34629e-05	0.8241	0.752115	0.902975	0	0.572078
rs117737783	11	69079744	15008	5646	0.0896	0.592779	0.9708	0.870888	1.08217	0	0.994869
rs112335638	11	69079903	12950	4925	0.0225	0.234015	1.1556	0.910682	1.46639	46.7031	0.131132
rs80034149	11	69080061	15010	5648	0.0108	0.518078	0.9211	0.717899	1.18182	0	0.982333
rs72932108	11	69081182	15008	5646	0.4309	0.407439	1.0219	0.970841	1.07564	0	0.419941
rs145183446	11	69081206	15009	5646	0.0612	0.146227	1.0791	0.973785	1.19581	0	0.693533
rs34345560	11	69081998	15008	5646	0.2009	0.27208	1.0358	0.97278	1.1029	0	0.583323
rs12291476	11	69083307	15008	5646	0.4314	0.40398	1.0218	0.971334	1.07489	0.904495	0.387423
rs10896465	11	69084143	15008	5647	0.1009	0.121776	1.0652	0.983296	1.15393	0	0.490282
rs7481709	11	69084550	15009	5647	0.3412	0.166743	1.037	0.984947	1.0918	0	0.64014
rs139060960	11	69087370	14597	5586	0.0133	0.535584	0.9292	0.736568	1.17221	0	0.460567
rs79681520	11	69087381	11313	3602	0.0103	0.675505	1.088	0.733034	1.61486	5.43535	0.365796
rs12808959	11	69087550	15011	5649	0.3414	0.154053	1.038	0.986108	1.09262	0	0.669207
rs72932109	11	69087812	15009	5649	0.0614	0.100716	1.0878	0.983797	1.2028	0	0.661705
rs74541574	11	69088337	15009	5647	0.1379	0.335238	0.964	0.894726	1.03864	19.0596	0.294959
rs28599796	11	69088374	15010	5648	0.3371	0.0900463	1.0457	0.993043	1.10115	0	0.737832
rs28411200	11	69088554	15009	5649	0.6589	0.134475	0.9616	0.913534	1.01219	0	0.648333
rs80058278	11	69088806	15008	5647	0.1414	0.245106	0.9571	0.888886	1.03055	0	0.422634
rs28378931	11	69089219	15008	5647	0.102	0.085977	1.0726	0.990131	1.16194	44.2996	0.145621
rs61881158	11	69089552	15008	5646	0.3374	0.078877	1.0473	0.994682	1.1027	0	0.769936
rs56040001	11	69139986	15009	5648	0.9138	0.0283323	0.9075	0.832081	0.989754	14.9723	0.317115
rs61882160	11	69140328	15011	5647	0.3441	0.14365	1.0389	0.987096	1.09342	0	0.695384
rs76567872	11	69141028	15011	5647	0.1403	0.295013	0.9612	0.892578	1.0351	4.91825	0.368313
rs28514752	11	69141238	15008	5647	0.6557	0.157066	0.9638	0.915813	1.0143	0	0.682399
rs35060768	11	69142034	15009	5649	0.0971	0.0390194	1.0889	1.0043	1.18063	12.5109	0.330088
rs11263447	11	69142102	15009	5648	0.654	0.188103	0.9663	0.91821	1.01691	0	0.66203
rs3935317	11	69142150	15010	5648	0.6555	0.168336	0.9648	0.916842	1.01527	0	0.675344
rs72932177	11	69143157	15009	5646	0.054	0.0870448	0.9064	0.809906	1.01439	6.04723	0.362801
rs117620646	11	69143261	15009	5647	0.0225	0.21663	0.8801	0.718687	1.07776	0	0.393166
rs7102705	11	69143284	15010	5648	0.7954	0.0156402	0.9296	0.87617	0.986288	19.1669	0.294367
rs76973604	11	69145063	15009	5647	0.1392	0.311424	0.9625	0.89384	1.03643	5.19331	0.366976
rs7950341	11	69145708	15010	5648	0.3443	0.166912	1.0365	0.985125	1.09055	0	0.685132
rs6606660	11	69146973	15010	5646	0.7527	0.87789	0.9955	0.93984	1.05446	0	0.974085
rs6606666	11	69147619	15010	5647	0.1078	0.215185	1.0496	0.97225	1.1331	11.4542	0.335571
rs4479016	11	69147621	15008	5646	0.7527	0.882116	0.9957	0.940572	1.05406	0	0.973296
rs11263642	11	69147825	15011	5648	0.0405	0.748267	1.0201	0.903356	1.15193	0	0.467498
rs12792453	11	69148347	15010	5649	0.0858	0.0328428	1.0986	1.0077	1.1977	10.4261	0.340855
rs6606672	11	69148572	15010	5648	0.6552	0.156969	0.9641	0.916504	1.01417	0	0.655236
rs75100465	11	69150124	15009	5647	0.1421	0.286592	0.9606	0.89214	1.03431	3.83875	0.373527
rs140829434	11	69150274	14611	5648	0.0169	0.47154	0.9246	0.746913	1.14456	50.076	0.111167
rs7118260	11	69150823	15010	5647	0.2046	0.0168086	1.0747	1.01307	1.14008	21.5541	0.281073
rs7108119	11	69150850	15009	5647	0.2046	0.0166148	1.0748	1.01319	1.14015	21.5352	0.28118
rs72932183	11	69150932	15008	5646	0.1844	0.775055	1.0102	0.942278	1.08302	0	0.796929
rs11263431	11	69151422	15011	5647	0.1078	0.2122	1.0499	0.972573	1.13337	8.74204	0.349402
rs7125380	11	69151425	15009	5646	0.3437	0.207701	1.0333	0.981962	1.08732	0	0.664849
rs7125498	11	69151490	15008	5646	0.3432	0.160117	1.0373	0.985626	1.09168	0	0.688978
rs111256110	11	69152264	15009	5646	0.0212	3.50806e-06	0.6054	0.489718	0.748409	0	0.920654
rs12794313	11	69152860	15009	5647	0.0966	0.0487708	1.0845	1.00044	1.17563	9.79392	0.344079
rs147497029	11	69153090	15010	5647	0.065	0.127057	1.0782	0.978803	1.18769	8.92834	0.348463
rs183566945	11	69153143	15010	5648	0.1393	0.314629	0.9628	0.894222	1.03664	5.2294	0.3668
rs73516616	11	69153272	15009	5649	0.1188	0.221051	1.0471	0.972689	1.1272	14.4432	0.319927
rs117186144	11	69153455	15008	5647	0.0202	0.204967	1.1347	0.933291	1.37957	0	0.58372
rs12802463	11	69154510	15010	5648	0.0957	0.0560841	1.0822	0.99795	1.17356	8.5364	0.350437
rs9971544	11	69154681	15009	5648	0.3988	0.551413	1.0152	0.966035	1.06687	0	0.458726
rs9971510	11	69154716	15009	5648	0.0999	0.243552	1.0478	0.968714	1.13334	0	0.7435
rs12803075	11	69154842	15008	5649	0.0957	0.0543487	1.0828	0.998515	1.1742	6.2779	0.361668
rs12803098	11	69154873	15008	5646	0.0959	0.0462683	1.0858	1.00136	1.17736	0	0.422839
rs11263459	11	69156605	15010	5647	0.0392	0.684253	1.0255	0.9083	1.15782	0	0.561105
rs10908185	11	69156679	15009	5646	0.3975	0.498783	1.0173	0.967974	1.06914	0	0.451048
rs11263465	11	69157360	15009	5648	0.1351	0.0611743	1.0688	0.996885	1.1459	41.5327	0.162447
rs192126117	11	69157833	12476	4875	0.0177	0.579601	0.9216	0.690383	1.23025	0	0.797805
rs77583050	11	69158061	14534	5597	0.0125	0.930296	1.0102	0.804733	1.26813	0	0.446833
rs6606646	11	69158559	15010	5648	0.061	0.237116	1.0608	0.961913	1.16985	0	0.728558
rs9330204	11	69160278	15009	5647	0.3431	0.151624	1.0381	0.986371	1.09254	0	0.605203
rs138947686	11	69160633	15009	5648	0.0214	0.212227	0.8785	0.71672	1.0768	4.06725	0.372428
rs4584599	11	69160993	15011	5649	0.0608	0.218454	1.0632	0.964333	1.1722	0	0.742182
rs74820209	11	69161084	15008	5647	0.1468	0.428495	0.9713	0.903748	1.0439	0	0.53157
rs76298914	11	69161300	15009	5647	0.0198	0.18267	1.1425	0.939202	1.3898	0	0.599296
rs11263485	11	69162268	15010	5648	0.135	0.0691661	1.0668	0.994936	1.14386	44.2787	0.145748
rs149047677	11	69162568	12170	4663	0.0174	0.92845	0.9873	0.746943	1.305	0	0.478462
rs76310685	11	69162697	15009	5647	0.1469	0.424456	0.971	0.90335	1.04372	0	0.54341
rs4357716	11	69163161	15010	5647	0.1393	0.0720289	1.066	0.994295	1.14288	48.9352	0.117858
rs12270146	11	69163441	15008	5646	0.2621	0.526879	0.9819	0.927889	1.03905	0	0.915363
rs78167217	11	69163792	15008	5646	0.0451	0.00376863	0.8009	0.689193	0.930713	0	0.542444
rs11263494	11	69163875	15008	5648	0.1349	0.068841	1.0669	0.995011	1.14398	44.4717	0.144578
rs78407284	11	69164121	15009	5646	0.1458	0.440945	0.9717	0.903277	1.04531	0	0.589461
rs77470515	11	69164140	15009	5647	0.1471	0.458186	0.973	0.905119	1.04597	0	0.556381
rs76462237	11	69165683	15009	5649	0.1467	0.43749	0.9717	0.903773	1.04473	0	0.534123
rs79487139	11	69167001	15008	5647	0.1468	0.453387	0.9726	0.904468	1.04586	0	0.548511
rs12789865	11	69167392	15010	5648	0.1346	0.058187	1.0699	0.997659	1.14737	47.0535	0.129035
rs12796060	11	69168148	15009	5647	0.1368	0.0517133	1.0717	0.999484	1.14913	46.2508	0.133846
rs12793490	11	69168153	15008	5647	0.0956	0.0473423	1.0861	1.00097	1.17847	18.2921	0.299177
rs11263510	11	69169348	15008	5647	0.1345	0.0491258	1.0728	1.00027	1.15059	48.3828	0.121123
rs12279790	11	69169892	15008	5647	0.3413	0.119568	1.042	0.989394	1.0974	0	0.559331
rs72932189	11	69170156	15008	5647	0.0612	0.299458	1.0535	0.954726	1.16249	0	0.643803
rs61882182	11	69170313	15008	5646	0.0648	0.0975655	1.0929	0.983873	1.21401	0	0.940027
rs12280075	11	69170389	15009	5647	0.3336	0.230744	1.0323	0.980001	1.08739	0	0.425625
rs79327304	11	69170694	15009	5647	0.1467	0.434538	0.9715	0.903541	1.04457	0	0.522895
rs72932191	11	69171156	15009	5649	0.0612	0.288977	1.0548	0.955745	1.16412	0	0.637775
rs12273670	11	69171983	15008	5646	0.4237	0.217432	1.0317	0.981782	1.08416	16.6951	0.307869
rs11263521	11	69172297	15008	5647	0.2984	0.933513	0.9977	0.94516	1.05316	0	0.805285
rs11603703	11	69172717	15008	5647	0.1556	0.680534	1.014	0.949063	1.08338	0	0.938999
rs11263524	11	69173046	15010	5648	0.1906	0.366352	1.028	0.968212	1.09148	0	0.73385
rs11263525	11	69173055	15009	5647	0.1904	0.367854	1.0279	0.968143	1.09135	0	0.729875
rs11600497	11	69173318	15011	5649	0.1518	0.584851	1.0185	0.953673	1.08773	0	0.950918
rs4326823	11	69173889	15011	5649	0.1905	0.362136	1.0282	0.968505	1.09157	0	0.631888
rs79682418	11	69173902	15010	5648	0.1463	0.428312	0.9711	0.903126	1.04419	0	0.578943
rs4343053	11	69174022	15009	5648	0.1904	0.355701	1.0286	0.968851	1.09203	0	0.700276
rs4326824	11	69174170	15011	5648	0.1519	0.573964	1.0191	0.954051	1.08858	0	0.886031
rs11263526	11	69174623	15010	5647	0.0382	0.356339	1.0588	0.937746	1.19548	0	0.541022
rs12799718	11	69174710	15008	5649	0.0845	0.0793617	1.0793	0.991096	1.17535	21.5818	0.280917
rs4348931	11	69174982	15010	5648	0.4213	0.225908	1.0308	0.981412	1.08267	12.3031	0.331171
rs4426151	11	69174986	15010	5648	0.4213	0.226542	1.0308	0.981345	1.08275	12.1389	0.332024
rs72932198	11	69175126	15009	5648	0.053	0.146974	0.9212	0.82448	1.02927	17.0894	0.305733
rs72932201	11	69175220	15008	5646	0.1564	0.828877	1.0079	0.938487	1.08245	0	0.842315
rs149245119	11	69175349	14594	5585	0.0152	0.995934	0.9993	0.763376	1.30814	45.1032	0.140759
rs12802601	11	69175903	15008	5648	0.0199	0.358171	1.1032	0.894682	1.36032	31.3917	0.223935
rs77107386	11	69176012	15010	5647	0.1463	0.429173	0.9711	0.903004	1.04433	0	0.584064
rs12277335	11	69176561	15009	5647	0.1464	0.430945	0.9713	0.903401	1.0443	0	0.592943
rs61882184	11	69176665	15009	5647	0.0381	0.353849	1.0592	0.937939	1.19614	0	0.537155
rs12785524	11	69177047	15011	5649	0.4214	0.251815	1.0292	0.979762	1.08113	17.2589	0.304813
rs7938650	11	69177138	15010	5647	0.2748	0.0605847	1.0525	0.997726	1.11028	21.0326	0.283998
rs7932660	11	69177721	15008	5646	0.137	0.336425	1.0362	0.963726	1.11412	0	0.858128
rs118133262	11	69177940	15009	5647	0.1579	0.707827	1.0131	0.946438	1.08446	0	0.768228
rs76134934	11	69178117	15010	5649	0.1463	0.457819	0.9728	0.904496	1.04626	0	0.589435
rs61882185	11	69178417	15009	5648	0.039	0.277464	1.0707	0.94651	1.21118	0	0.536532
rs12793064	11	69178442	15010	5648	0.084	0.0720801	1.0812	0.993018	1.17721	22.9914	0.272953
rs12285193	11	69178568	15009	5648	0.2734	0.0583985	1.0533	0.998155	1.11149	26.3331	0.253753
rs34555010	11	69179070	15008	5648	0.0205	0.374287	1.098	0.893372	1.3495	46.2126	0.134075
rs143106494	11	69179611	15010	5647	0.0254	0.45718	1.0738	0.890029	1.29552	0	0.628978
rs12786335	11	69180239	15010	5649	0.0838	0.0630723	1.084	0.995613	1.18023	26.037	0.255472
rs7122622	11	69180325	15008	5648	0.1531	0.666961	1.0147	0.949448	1.08444	0	0.911286
rs71464366	11	69180859	15008	5646	0.3634	0.44282	1.0226	0.965867	1.08266	21.4798	0.281491
rs77925438	11	69181710	15008	5646	0.1411	0.495508	0.9746	0.905096	1.04944	0	0.488739
rs7125894	11	69181982	15009	5647	0.0582	0.189037	1.0721	0.966308	1.18947	1.48387	0.384711
rs12796465	11	69182720	15010	5648	0.0853	0.0431695	1.0907	1.00267	1.18646	22.7617	0.274256
rs12293855	11	69184067	15009	5647	0.1234	0.027324	1.0849	1.00916	1.16633	46.9648	0.129565
rs71464367	11	69184124	15010	5648	0.0858	0.0415478	1.0917	1.00336	1.18781	34.1367	0.207446
rs11263565	11	69185537	15009	5647	0.0368	0.485032	1.046	0.921945	1.18675	0	0.522451
rs4275647	11	69185806	15010	5648	0.3981	0.0927308	1.0451	0.992711	1.10025	3.4877	0.37521
rs4451751	11	69185833	15008	5646	0.3975	0.100421	1.0441	0.991703	1.09927	5.98985	0.363083
rs35023704	11	69185887	15008	5647	0.0349	0.092565	1.134	0.979432	1.31296	39.6814	0.173741
rs79054216	11	69186393	14612	5648	0.0155	0.469064	0.9227	0.742119	1.14722	51.1095	0.10517
rs7106246	11	69186904	15008	5646	0.4354	0.0647234	1.0493	0.997064	1.10427	27.7291	0.245609
rs79165057	11	69186986	15008	5646	0.1391	0.55246	0.9773	0.905999	1.05421	10.669	0.339611
rs61882187	11	69188078	15008	5646	0.324	0.233359	1.0348	0.97819	1.09469	0	0.7643
rs61882188	11	69188754	15008	5646	0.2893	0.429201	1.0239	0.965665	1.08565	0	0.612838
rs56153948	11	69189636	15008	5646	0.3419	0.000166168	0.8949	0.844643	0.948148	0	0.917567
rs55669453	11	69189769	15008	5646	0.1286	0.715703	1.0149	0.937252	1.09898	0	0.690659
rs11263593	11	69189873	15009	5647	0.8512	0.0258306	0.9244	0.862654	0.990566	0	0.594443
rs55803518	11	69190241	15008	5646	0.1502	0.516534	1.0246	0.952062	1.10266	0	0.967949
rs55818830	11	69190404	15008	5646	0.1501	0.493414	1.026	0.953337	1.1042	0	0.972453
rs56101253	11	69190513	15008	5646	0.15	0.47285	1.0273	0.954464	1.10569	0	0.972135
rs75334887	11	69191230	15008	5646	0.1267	0.629359	1.0202	0.940618	1.10651	0	0.678216
rs140086281	11	69191863	15008	5646	0.0948	0.455005	1.0395	0.939043	1.1507	44.3768	0.145153
rs76777514	11	69192068	15008	5646	0.1309	0.588697	1.0226	0.943029	1.10889	0	0.631211
rs189091254	11	69192132	11177	4564	0.0108	0.0987357	1.3883	0.940447	2.04943	63.2291	0.0428446
rs61882192	11	69192152	15008	5646	0.151	0.151754	1.0571	0.979804	1.14049	0	0.832487
rs28639773	11	69192324	15008	5646	0.2556	0.0378545	1.0658	1.00358	1.13188	2.25927	0.381057
rs61882193	11	69192472	15008	5646	0.1628	0.294044	1.0389	0.96742	1.11566	0	0.944666
rs12802012	11	69192749	15008	5646	0.0934	0.081779	1.0815	0.990166	1.18126	26.7951	0.251066
rs12803380	11	69193514	15008	5646	0.0727	0.161183	1.0742	0.971851	1.18733	0.339805	0.390051
rs10908240	11	69193532	15008	5646	0.2828	0.04791	1.0631	1.00056	1.12955	24.3789	0.265033
rs4980572	11	69194619	15008	5646	0.4276	4.28504e-09	0.8589	0.816387	0.903627	9.49018	0.345622
rs7481750	11	69194986	15010	5646	0.9539	0.199148	0.928	0.827961	1.04013	45.2716	0.139742
rs7933253	11	69195097	15009	5648	0.9531	0.290704	0.9406	0.839596	1.05376	37.2802	0.18838
rs7478716	11	69195256	15008	5646	0.522	1.34284e-07	1.1444	1.08844	1.20324	0	0.421038
rs6606659	11	69195368	15009	5647	0.9514	0.248676	0.9363	0.837235	1.04709	39.0776	0.177425
rs7481188	11	69195989	15010	5647	0.9535	0.259001	0.9367	0.836155	1.04933	40.0149	0.171706
rs4980737	11	69196992	15009	5648	0.954	0.209378	0.9297	0.829684	1.04177	45.4683	0.138556
rs4980738	11	69196996	15008	5647	0.954	0.248853	0.9352	0.834546	1.04799	39.5746	0.174393
rs72934221	11	69197312	15008	5646	0.2146	3.03589e-07	0.8501	0.79887	0.904615	0	0.549667
rs66721208	11	69197450	15010	5646	0.9541	0.210617	0.93	0.830114	1.0419	45.4867	0.138445
rs12790064	11	69197584	15008	5648	0.9541	0.231519	0.933	0.832804	1.04525	42.5592	0.156193
rs12146485	11	69197987	15008	5646	0.075	0.0718688	1.0974	0.991769	1.21428	0	0.796502
rs7484184	11	69198289	15009	5647	0.9541	0.212222	0.9303	0.830472	1.04213	45.5007	0.13836
rs10737161	11	69198698	15009	5648	0.9541	0.212278	0.9303	0.83046	1.04214	45.554	0.138039
rs7924423	11	69198708	15009	5647	0.9541	0.248825	0.9354	0.835034	1.04783	40.261	0.170204
rs9888194	11	69198836	15011	5648	0.9536	0.262735	0.9375	0.837373	1.0496	39.4721	0.175018
rs9888160	11	69198963	15010	5647	0.0459	0.21311	1.0747	0.959476	1.20376	45.4852	0.138454
rs10908253	11	69198966	15008	5646	0.4327	8.30777e-09	0.8633	0.821197	0.907562	32.1759	0.219243
rs4363633	11	69199380	15009	5649	0.9541	0.213276	0.9306	0.830943	1.04221	45.4793	0.138489
rs7938339	11	69199785	15009	5647	0.9539	0.253932	0.9364	0.836433	1.04831	40.9512	0.165994
rs7944199	11	69199923	15010	5647	0.9539	0.250418	0.936	0.836164	1.04776	41.6512	0.161725
rs7944218	11	69199974	15010	5646	0.9541	0.215935	0.9311	0.831549	1.04257	45.8128	0.13648
rs4519115	11	69200347	15008	5648	0.9538	0.22663	0.9329	0.833558	1.04408	41.892	0.160257
rs7482707	11	69200525	15010	5646	0.9537	0.23763	0.9345	0.835121	1.04571	41.3915	0.163308
rs4980760	11	69200762	15009	5647	0.954	0.193601	0.928	0.829125	1.03867	46.461	0.132584
rs11263638	11	69201113	15008	5646	0.0694	0.0428823	1.1123	1.00341	1.233	0	0.513333
rs7927906	11	69201592	15008	5646	0.4369	1.21479e-08	0.8657	0.823799	0.909732	31.0152	0.226182
rs34182131	11	69201758	15008	5646	0.216	0.0311786	1.0743	1.0065	1.14667	0	0.962528
rs111226913	11	69201815	15008	5646	0.0241	0.00623575	1.2803	1.07254	1.52831	0	0.848479
rs72940413	11	69202148	15008	5647	0.1094	0.285791	0.9571	0.88306	1.03735	0	0.636616
rs11263639	11	69202603	15008	5646	0.1093	0.294942	0.9579	0.883817	1.03819	0	0.631122
rs4980763	11	69202616	15008	5646	0.4343	1.54342e-08	0.8669	0.825041	0.910882	29.2874	0.236438
rs10737162	11	69203039	15008	5648	0.9538	0.233996	0.9342	0.835137	1.04501	42.1681	0.158575
rs4980764	11	69203485	15010	5648	0.954	0.210923	0.9309	0.832114	1.04141	44.7873	0.142669
rs6606661	11	69203904	15011	5649	0.954	0.201272	0.9295	0.830908	1.03979	45.9361	0.135737
rs116998899	11	69204895	12646	4715	0.0105	0.354808	0.8594	0.623456	1.18464	0	0.742797
rs10752578	11	69205417	15009	5647	0.9538	0.220143	0.9323	0.833471	1.04285	43.9719	0.147608
rs11263640	11	69205645	15008	5646	0.4354	1.90683e-08	0.8682	0.826446	0.912064	35.8719	0.19694
rs61882197	11	69205747	15008	5647	0.1073	0.0990126	0.9345	0.862232	1.01283	0	0.480839
rs34838457	11	69205775	15008	5646	0.2131	0.0481354	1.0686	1.00054	1.14129	0	0.977408
rs10737163	11	69205889	15010	5648	0.0462	0.170786	1.0813	0.966874	1.20927	48.9179	0.11796
rs7927751	11	69205993	15009	5647	0.9544	0.202882	0.9294	0.830348	1.04027	44.9312	0.141799
rs72940423	11	69206219	15011	5648	0.0226	0.519065	0.9389	0.775154	1.13724	0	0.476259
rs7928338	11	69206558	15010	5647	0.9541	0.160604	0.9229	0.825044	1.03236	52.4562	0.0974658
rs6606662	11	69206744	15008	5648	0.7372	0.221391	1.0347	0.979647	1.09285	25.4286	0.258992
rs6606663	11	69206983	15010	5648	0.9541	0.147997	0.9207	0.823196	1.02975	51.7932	0.101242
rs6606664	11	69206998	15010	5648	0.9542	0.146258	0.9203	0.822752	1.02941	52.087	0.0995647
rs6606665	11	69207067	15011	5647	0.9542	0.144479	0.92	0.822529	1.02902	52.1432	0.0992445
rs7948369	11	69207096	15009	5647	0.2169	0.0378366	0.9397	0.886126	0.996513	21.4445	0.281689
rs72940426	11	69207099	15009	5646	0.1075	0.0844558	0.9318	0.859951	1.00965	0	0.507477
rs6422896	11	69207204	15009	5649	0.9542	0.141231	0.9195	0.822231	1.02828	52.0751	0.0996327
rs17136520	11	69207324	15009	5646	0.0283	0.0151569	1.2178	1.03875	1.42771	0	0.937533
rs7109670	11	69207345	15009	5647	0.7373	0.221324	1.0346	0.979712	1.09256	25.2372	0.260097
rs11263641	11	69207590	15010	5647	0.2163	0.0385841	0.94	0.886474	0.996757	24.7986	0.262623
rs10908254	11	69207634	15008	5646	0.5102	2.26373e-06	1.1235	1.07056	1.17906	0	0.44243
rs61882199	11	69207813	15008	5647	0.1069	0.0852983	0.9319	0.859963	1.00985	0	0.473934
rs12224424	11	69207991	15008	5647	0.2052	0.0336628	0.9358	0.880221	0.994888	34.8567	0.203094
rs12225128	11	69207996	15009	5647	0.2057	0.0411114	0.9384	0.882857	0.997437	36.2845	0.194435
rs7482299	11	69208360	15011	5647	0.9542	0.147088	0.9206	0.823192	1.02953	51.9833	0.100156
rs56170580	11	69208692	15010	5647	0.2162	0.0418984	0.941	0.887456	0.997775	26.8973	0.25047
rs56094656	11	69209364	15009	5648	0.2161	0.0428008	0.9413	0.887784	0.998042	26.8624	0.250674
rs6606667	11	69209622	15008	5646	0.5105	1.79207e-06	1.1244	1.07157	1.17983	0	0.431369
rs4077336	11	69209891	15011	5649	0.9543	0.169101	0.9245	0.826631	1.03396	49.5204	0.114417
rs4077335	11	69209982	15011	5649	0.7382	0.221332	1.0345	0.979767	1.09229	29.6699	0.234176
rs4077334	11	69210084	15010	5649	0.9543	0.172381	0.9251	0.827226	1.03455	49.5017	0.114526
rs6606668	11	69210453	15011	5649	0.0474	0.145484	1.0862	0.97176	1.21412	49.4146	0.115038
rs6606669	11	69210483	15010	5649	0.9542	0.153858	0.9219	0.824411	1.03092	51.2526	0.104345
rs6606670	11	69210501	15009	5648	0.9543	0.177139	0.9259	0.827954	1.03543	49.4319	0.114936
rs4533063	11	69210596	15009	5646	0.5104	1.90284e-06	1.1238	1.07111	1.17909	0	0.436422
rs4576852	11	69210645	15011	5649	0.7382	0.220117	1.0345	0.979907	1.09213	30.7173	0.227957
rs117919006	11	69211119	15008	5646	0.0582	0.546075	0.9609	0.844181	1.09376	0	0.619683
rs3934535	11	69211219	15008	5646	0.2276	7.51705e-06	0.8755	0.826008	0.927957	0	0.39864
rs4980589	11	69211697	15009	5647	0.9533	0.124768	0.9161	0.819127	1.02455	49.4009	0.115118
rs4980770	11	69212522	15010	5649	0.0457	0.177547	1.0801	0.965649	1.20812	46.7943	0.130586
rs9666963	11	69213299	15009	5648	0.9543	0.207332	0.9292	0.828968	1.04155	44.4007	0.145008
rs7941755	11	69213392	15010	5647	0.9545	0.195772	0.9286	0.830019	1.03889	41.3272	0.1637
rs112754407	11	69213619	15009	5649	0.0456	0.176708	1.0803	0.965779	1.2084	44.9859	0.141468
rs10908255	11	69214140	15009	5648	0.9544	0.176763	0.9257	0.827595	1.03543	43.9202	0.147921
rs56335903	11	69214158	15011	5647	0.2161	0.0404104	0.9407	0.887282	0.997333	25.513	0.258504
rs10908256	11	69214233	15009	5647	0.9544	0.175587	0.9255	0.82741	1.03522	43.5907	0.149921
rs10752579	11	69214531	15011	5649	0.9544	0.179647	0.9262	0.828078	1.03595	42.6466	0.155661
rs10752580	11	69214568	15010	5646	0.9544	0.179178	0.9261	0.827958	1.03588	42.4213	0.157033
rs193004629	11	69214590	15009	5647	0.0192	0.512466	0.9187	0.712815	1.18405	46.8992	0.129958
rs10732959	11	69214591	15009	5649	0.9545	0.175016	0.9254	0.827314	1.03511	42.0992	0.158994
rs10732960	11	69214621	15010	5648	0.9545	0.176762	0.9257	0.827597	1.03543	41.9601	0.159842
rs10908257	11	69214691	15008	5646	0.2266	1.04607e-05	0.8779	0.828505	0.93024	0	0.396178
rs4980773	11	69214703	15009	5649	0.0455	0.175829	1.0805	0.965918	1.20867	41.5596	0.162283
rs4980774	11	69214741	15009	5649	0.9547	0.191895	0.9278	0.829036	1.03833	38.1945	0.182811
rs72940444	11	69214994	15009	5647	0.0721	0.189024	0.9365	0.849163	1.03282	0	0.984296
rs7942978	11	69215405	15008	5648	0.9545	0.173596	0.9251	0.826965	1.03488	40.873	0.16647
rs10737164	11	69215736	15009	5648	0.9545	0.172779	0.925	0.826923	1.03471	40.2122	0.170502
rs11263644	11	69215913	15010	5647	0.216	0.0444173	0.9418	0.888315	0.998506	24.3645	0.265116
rs10796869	11	69216024	15011	5648	0.5115	3.92008e-06	1.1191	1.06688	1.17387	0	0.442406
rs4980776	11	69217360	15010	5649	0.9545	0.169007	0.9243	0.826219	1.03402	38.6985	0.179737
rs6606671	11	69217423	15009	5649	0.9545	0.167378	0.924	0.825923	1.03372	38.4092	0.181501
rs7929573	11	69217477	15010	5647	0.1091	0.319745	0.9602	0.886372	1.04018	0	0.646235
rs4980777	11	69218278	15011	5649	0.2265	1.77446e-05	0.8814	0.832018	0.933713	0	0.434944
rs12792586	11	69219457	15010	5648	0.4924	4.77557e-06	0.8945	0.852773	0.938268	0	0.437433
rs189003030	11	69219622	13647	5347	0.0177	0.306061	0.8592	0.642522	1.14895	39.4686	0.17504
rs7108532	11	69219694	15008	5647	0.9545	0.170522	0.9246	0.826541	1.03429	32.7459	0.215823
rs4980595	11	69220497	15010	5649	0.9458	0.26636	0.9403	0.843576	1.04811	18.7212	0.296822
rs4509798	11	69222660	15011	5648	0.5111	6.19348e-06	1.1162	1.06424	1.1707	0	0.493876
rs11263647	11	69223884	15008	5647	0.5548	0.00103155	1.0848	1.03333	1.13884	0	0.505624
rs76855139	11	69223950	15008	5646	0.0861	0.644534	0.9777	0.888377	1.076	0	0.736979
rs11263648	11	69224014	15009	5647	0.5556	0.00176279	1.0809	1.02947	1.1349	0	0.502152
rs4581473	11	69224506	15009	5648	0.5544	0.000917689	1.0857	1.03417	1.13979	0	0.505998
rs4641513	11	69224768	15008	5646	0.1829	0.00297777	0.9088	0.85322	0.968001	34.4816	0.205362
rs148842622	11	69225706	10473	4353	0.0264	0.158422	0.8344	0.648799	1.0731	0	0.930078
rs112515851	11	69225813	15008	5648	0.0562	0.995957	0.9997	0.890166	1.12271	0	0.482456
rs7102185	11	69225846	15008	5647	0.5544	0.000932825	1.0859	1.03418	1.1402	0	0.493575
rs72940459	11	69227074	15008	5647	0.1819	0.00397517	0.9111	0.855164	0.970694	29.1359	0.237334
rs7113953	11	69227914	15009	5647	0.3981	9.12629e-05	0.9055	0.861573	0.951666	37.596	0.186457
rs7114558	11	69228367	15009	5647	0.183	0.00464952	0.9128	0.856911	0.972334	25.3543	0.259421
rs4980596	11	69228768	15008	5647	0.9542	0.125339	0.914	0.814716	1.02538	16.4597	0.30914
rs4980781	11	69228919	15008	5647	0.0915	0.00433896	0.8661	0.784636	0.956022	0	0.986089
rs6606674	11	69229134	15008	5646	0.6692	0.00632435	1.0776	1.02131	1.13699	0	0.397191
rs10752581	11	69229137	15008	5646	0.3307	0.00643142	0.9281	0.879601	0.979273	1.57571	0.384279
rs11263651	11	69229464	15008	5646	0.2668	0.623781	0.9849	0.926803	1.04664	0	0.692434
rs74471298	11	69229467	15008	5647	0.0268	4.91388e-06	0.6607	0.55307	0.789275	0	0.976819
rs72940462	11	69229598	15010	5646	0.0177	0.732352	0.9671	0.798377	1.17148	4.96649	0.368079
rs4297487	11	69229628	15008	5646	0.6458	0.018929	1.0622	1.01	1.1171	18.2054	0.299652
rs4589329	11	69229902	15008	5646	0.647	0.0197909	1.0617	1.00956	1.11653	14.0249	0.322142
rs6606675	11	69230242	15011	5647	0.6441	0.0243329	1.0593	1.00749	1.11377	14.4252	0.320023
rs149425298	11	69230271	15010	5649	0.034	0.976767	1.0024	0.853051	1.1779	0	0.842158
rs7102236	11	69230421	15009	5647	0.6491	0.0143182	1.065	1.01266	1.12005	16.7653	0.307489
rs7102245	11	69230454	15008	5646	0.089	0.569112	0.9735	0.88753	1.0678	0	0.761455
rs7109834	11	69230591	15009	5648	0.647	0.0172875	1.0628	1.01082	1.11745	12.3662	0.330842
rs7109844	11	69230612	15010	5648	0.6471	0.0178149	1.0625	1.01053	1.11714	12.618	0.329529
rs10752582	11	69230764	15009	5647	0.6471	0.0175521	1.0626	1.01067	1.1172	12.581	0.329722
rs10752583	11	69230770	15009	5647	0.6337	0.0112225	1.0673	1.0149	1.12241	27.9463	0.244336
rs58724448	11	69230771	15008	5648	0.6396	0.00794018	1.0705	1.01799	1.12572	25.4917	0.258628
rs7104410	11	69231226	15009	5646	0.6471	0.0170556	1.0629	1.01094	1.11753	12.6789	0.329212
rs4980598	11	69231796	15011	5649	0.6473	0.0128175	1.0656	1.01359	1.12028	21.9421	0.27889
rs7943577	11	69231876	15009	5647	0.0745	1.39321e-10	0.7183	0.649253	0.794691	33.3221	0.212358
rs4980784	11	69231923	15009	5648	0.5734	2.92162e-08	1.1474	1.09298	1.20453	30.7645	0.227675
rs112203574	11	69231942	15008	5647	0.0339	3.10572e-05	1.3359	1.16572	1.53093	0	0.683605
rs12271237	11	69232918	15011	5648	0.647	0.0160115	1.0635	1.01153	1.11814	13.1472	0.326761
rs12275479	11	69233175	15008	5646	0.6305	0.0146774	1.0652	1.01251	1.12063	26.1203	0.254989
rs12283261	11	69233176	15009	5647	0.6299	0.0101637	1.0687	1.0159	1.12424	18.5073	0.297997
rs192272132	11	69233303	10472	4353	0.0122	0.00246472	1.6822	1.2013	2.35561	0	0.837882
rs12275588	11	69233311	15010	5647	0.6427	0.0149015	1.0642	1.01221	1.11886	24.1569	0.266306
rs11263652	11	69233471	15011	5649	0.3531	0.0158523	0.9402	0.894255	0.988505	12.7266	0.328962
rs74516317	11	69233516	15011	5649	0.0728	2.33663e-11	0.7072	0.638878	0.782829	23.7173	0.268819
rs10160560	11	69233849	15011	5649	0.3531	0.0157927	0.9402	0.894281	0.988476	12.4683	0.33031
rs10160295	11	69233915	15010	5649	0.3531	0.0157092	0.9402	0.894316	0.988438	12.4924	0.330185
rs10160297	11	69233969	15011	5648	0.3531	0.0157619	0.9402	0.894294	0.988463	12.3147	0.33111
rs10160384	11	69234017	15010	5647	0.3531	0.0163861	0.9405	0.894547	0.988813	13.2827	0.326051
rs10160464	11	69234086	15009	5648	0.3531	0.0156738	0.9401	0.89416	0.9884	12.2769	0.331307
rs7939454	11	69234390	15010	5649	0.0735	6.05061e-11	0.7142	0.645695	0.789973	33.3598	0.212131
rs4980785	11	69234494	15010	5648	0.4266	2.02581e-08	0.8704	0.829196	0.913651	28.7729	0.239475
rs7948643	11	69234620	15011	5648	0.0737	2.4357e-10	0.7226	0.653453	0.799064	39.0158	0.177802
rs7939721	11	69234655	15009	5648	0.0857	3.29746e-09	0.7449	0.675653	0.821244	56.7887	0.0737492
rs7939830	11	69234733	15009	5647	0.0734	9.32338e-11	0.7165	0.647749	0.792548	26.3184	0.253838
rs75783037	11	69235746	15008	5647	0.0342	3.69453e-05	1.3304	1.16167	1.52364	0	0.682576
rs12275476	11	69235857	15011	5648	0.0738	1.88627e-10	0.7211	0.652085	0.797419	39.3288	0.175893
rs12364683	11	69236146	15009	5647	0.0746	2.29882e-10	0.7222	0.653072	0.798645	41.0203	0.165572
rs12362927	11	69236236	15011	5648	0.0738	1.62294e-10	0.7203	0.651376	0.796518	39.2825	0.176175
rs12362928	11	69236249	15010	5648	0.0807	2.90584e-09	0.7489	0.680716	0.823913	14.2162	0.32113
rs11263653	11	69236770	15008	5646	0.0926	0.000565005	0.832	0.749404	0.923699	25.772	0.257007
rs113916050	11	69236785	15008	5649	0.079	2.02094e-07	0.7564	0.680813	0.84038	61.6508	0.0498183
rs112466478	11	69236892	15008	5646	0.0742	1.3819e-10	0.7196	0.6508	0.795673	39.918	0.172297
rs4980600	11	69237188	15011	5648	0.3529	0.0115726	0.9374	0.89152	0.985641	32.1252	0.219547
rs56836888	11	69237270	15011	5648	0.0739	1.40635e-10	0.7196	0.650772	0.795708	40.1304	0.171002
rs10908258	11	69237539	15010	5649	0.0739	1.3553e-10	0.7195	0.650712	0.79556	40.0487	0.1715
rs139074399	11	69237593	15010	5647	0.0529	0.235483	0.9327	0.831288	1.04648	40.1719	0.170748
rs10908259	11	69237595	15010	5647	0.0735	5.68508e-11	0.7137	0.6452	0.789473	32.6951	0.216129
rs7939263	11	69237844	15010	5648	0.074	1.24311e-10	0.719	0.650255	0.795013	40.3295	0.169786
rs11263654	11	69238123	15009	5647	0.0735	8.71113e-12	0.7036	0.636048	0.778326	24.9831	0.261561
rs11263655	11	69238599	15010	5647	0.0735	8.51423e-12	0.7035	0.635963	0.77821	24.7744	0.262763
rs7927971	11	69239078	15009	5647	0.0787	7.32278e-10	0.736	0.667596	0.811413	19.7829	0.290961
rs6606676	11	69239355	15011	5647	0.0745	9.0092e-11	0.7186	0.650275	0.794104	40.6528	0.167814
rs6606677	11	69239551	15010	5648	0.0725	3.23984e-10	0.722	0.652281	0.799171	42.133	0.158788
rs6606678	11	69239552	15010	5647	0.0721	1.3803e-10	0.7163	0.646908	0.793135	34.5274	0.205086
rs4980786	11	69239611	15011	5649	0.4322	2.36254e-08	0.8708	0.829519	0.914136	39.8859	0.172493
rs7118554	11	69239654	15009	5648	0.0746	8.81098e-11	0.7185	0.650191	0.793985	40.5761	0.168282
rs7105934	11	69239741	15010	5648	0.0746	8.78521e-11	0.7185	0.650195	0.793981	40.6008	0.168131
rs10796817	11	69241032	15009	5649	0.0743	3.20945e-11	0.712	0.64404	0.787131	31.0745	0.225828
rs10908174	11	69241293	15010	5648	0.0742	2.97381e-11	0.7114	0.643446	0.786531	33.9719	0.208441
rs10908175	11	69241399	15009	5648	0.0747	2.42278e-11	0.7105	0.642685	0.785471	31.6955	0.222119
rs10908176	11	69241453	15010	5648	0.0783	5.26893e-11	0.7169	0.649073	0.791815	33.76	0.209719
rs4980601	11	69241579	15008	5647	0.3547	0.0154184	0.9396	0.893409	0.988179	32.4923	0.217346
rs6606643	11	69241807	15009	5647	0.9496	0.605296	0.966	0.847231	1.10142	54.9678	0.0834917
rs140704014	11	69242297	15009	5648	0.0392	0.0576253	1.1323	0.995985	1.28727	11.9495	0.333008
rs151061177	11	69242990	15008	5647	0.0198	0.00103131	1.3864	1.14064	1.68511	0	0.891455
rs12284127	11	69243067	15009	5647	0.0745	3.19403e-11	0.7116	0.643579	0.786811	32.5457	0.217025
rs12286718	11	69243114	15010	5647	0.0748	9.05742e-11	0.7181	0.649678	0.793728	42.2669	0.157973
rs1938688	11	69243211	15009	5646	0.3546	0.0121637	0.9375	0.891376	0.986011	33.5593	0.210929
rs4980602	11	69243643	15009	5647	0.4319	9.85574e-09	0.8665	0.825075	0.910005	34.251	0.206756
rs56130636	11	69243647	15009	5647	0.0772	0.180744	0.9373	0.852508	1.03053	0	0.717001
rs11263429	11	69244027	15008	5648	0.0745	1.76974e-11	0.7086	0.640904	0.783446	35.1136	0.201539
rs4390366	11	69244076	15009	5647	0.3547	0.0112684	0.9368	0.890674	0.985315	34.7725	0.203603
rs7130446	11	69244787	15009	5646	0.4382	8.10683e-09	0.8651	0.82352	0.908779	35.2187	0.200901
rs142171054	11	69245051	15010	5648	0.0325	0.890803	1.0111	0.863677	1.18369	0	0.781169
rs7927237	11	69245812	15011	5649	0.3589	0.000252832	0.9118	0.867804	0.958026	0	0.882073
rs2154681	11	69246077	15010	5648	0.0107	0.0379916	1.2935	1.01436	1.64946	48.1386	0.122571
rs59096811	11	69246801	13234	5285	0.0194	0.146763	0.8097	0.608827	1.07685	53.4544	0.0918451
rs34622100	11	69246809	15008	5647	0.1122	0.000463011	1.142	1.06019	1.23012	0	0.883593
rs72940483	11	69247147	15008	5646	0.2319	0.085567	1.0545	0.992597	1.12026	0	0.745612
rs12421283	11	69247278	15008	5646	0.1332	0.585971	0.9799	0.910857	1.05418	0	0.579542
rs143600374	11	69247284	15010	5648	0.0203	0.0642579	1.1989	0.989311	1.45289	22.0632	0.278207
rs11263432	11	69247354	15008	5647	0.3715	0.000352923	0.9123	0.867503	0.959411	0	0.990435
rs75209496	11	69247357	15009	5646	0.0696	2.31931e-09	0.7301	0.658502	0.809482	0	0.471088
rs79373485	11	69247621	15009	5648	0.0203	0.0641177	1.199	0.989408	1.45299	21.7895	0.279749
rs78569737	11	69249300	15008	5648	0.0301	0.766656	1.0213	0.888582	1.17384	54.1592	0.087928
rs78416151	11	69249998	15008	5647	0.0672	8.55827e-09	0.7367	0.663911	0.81747	0	0.443903
rs117736811	11	69250250	15008	5647	0.0496	0.781914	0.983	0.870624	1.10988	0	0.69883
rs4576847	11	69250375	15010	5649	0.0674	1.19179e-08	0.7392	0.666257	0.820129	0	0.469361
rs11607011	11	69250443	15009	5648	0.0287	0.95802	0.9962	0.864531	1.14792	48.1812	0.122318
rs75164904	11	69250752	15010	5646	0.0218	0.600322	0.9433	0.758259	1.1735	43.0754	0.153052
rs61882224	11	69250771	15008	5647	0.0654	0.182464	0.9333	0.843235	1.03298	0	0.876334
rs10908180	11	69250801	14536	5594	0.0105	0.0844258	1.2372	0.971497	1.57557	35.7219	0.197851
rs10908182	11	69250910	15009	5648	0.0122	0.229993	1.1655	0.907632	1.49663	57.0177	0.0725502
rs35130087	11	69251154	15009	5648	0.0231	0.448081	1.0728	0.894682	1.28638	33.1352	0.213483
rs11606139	11	69251341	15009	5647	0.0287	0.955233	0.996	0.865934	1.1456	48.0615	0.123028
rs17136556	11	69251852	15011	5648	0.077	2.82784e-06	0.7957	0.723118	0.875567	0	0.849326
rs77247065	11	69251982	15009	5649	0.0672	1.15435e-08	0.7386	0.665596	0.819612	0	0.493952
rs11263441	11	69252000	15010	5648	0.0773	1.29618e-06	0.7891	0.716932	0.868533	0	0.691177
rs76219794	11	69252161	15009	5648	0.067	1.18276e-08	0.7386	0.665546	0.819673	0	0.451728
rs11263442	11	69252200	15008	5649	0.077	3.06244e-06	0.7963	0.723649	0.876245	0	0.852076
rs7945076	11	69252383	15010	5648	0.0121	0.144982	1.1849	0.943183	1.48856	55.2643	0.0818811
rs10908183	11	69253016	15011	5649	0.2119	0.00062047	0.9012	0.84908	0.95652	0	0.918059
rs11263443	11	69253255	15010	5649	0.2119	0.000552707	0.9004	0.848356	0.955637	0	0.934638
rs56281821	11	69253383	15009	5648	0.1348	0.493427	0.9755	0.908651	1.04727	0	0.569102
rs78334914	11	69253395	15009	5647	0.067	1.51445e-08	0.7403	0.66709	0.821545	0	0.464483
rs61881563	11	69253736	15010	5646	0.1347	0.513138	0.9766	0.909697	1.04842	0	0.568351
rs12799166	11	69253792	15009	5647	0.1596	0.470913	0.9762	0.914325	1.04226	0	0.860998
rs12294648	11	69253891	15009	5646	0.2494	0.028778	1.0628	1.00633	1.12244	0	0.69718
rs55643805	11	69254041	15009	5647	0.1343	0.484357	0.975	0.908212	1.0467	0	0.621698
rs56166039	11	69254199	15009	5648	0.1342	0.495781	0.9757	0.909021	1.04727	0	0.624116
rs61881566	11	69255125	15010	5647	0.1342	0.523206	0.9772	0.910399	1.0489	0	0.619902
rs12417370	11	69255273	15009	5647	0.1341	0.530997	0.9776	0.910709	1.0494	0	0.621078
rs12416831	11	69255366	15009	5647	0.2112	0.000599796	0.9009	0.84877	0.956231	0	0.944505
rs7949453	11	69255676	15011	5649	0.1341	0.537463	0.978	0.911237	1.04965	0	0.623172
rs56046703	11	69255703	15009	5648	0.1338	0.510752	0.9765	0.909689	1.04822	0	0.703877
rs56049791	11	69255877	15009	5649	0.135	0.525867	0.9773	0.910365	1.04916	0	0.674312
rs117796657	11	69255905	15008	5647	0.017	0.970035	0.9953	0.778397	1.27264	0	0.97197
rs4334037	11	69256482	15009	5646	0.4596	0.182012	0.9677	0.922145	1.01551	0	0.569132
rs61881569	11	69256503	15009	5647	0.1172	0.476826	0.9719	0.898501	1.0513	0	0.586233
rs4980627	11	69256899	15011	5648	0.158	0.446871	0.975	0.913423	1.04073	0	0.856547
rs11821258	11	69257092	15008	5647	0.1342	0.540815	0.9781	0.911094	1.05003	0	0.615334
rs11263444	11	69257220	15009	5647	0.1223	0.439122	0.9705	0.899603	1.04698	0	0.477153
rs4980628	11	69257221	15010	5647	0.4671	0.199226	0.9692	0.923996	1.01662	0	0.719802
rs7928827	11	69258074	15010	5647	0.4072	0.137466	1.037	0.988456	1.08793	0	0.884326
rs4246958	11	69259230	15011	5648	0.4849	0.350049	0.9778	0.932825	1.02494	0	0.900678
rs11263445	11	69260037	15009	5646	0.1144	0.000504753	1.1357	1.05711	1.22013	0	0.795758
rs74512832	11	69260580	15008	5646	0.0682	2.53765e-08	0.7434	0.669751	0.825148	0	0.455473
rs12574642	11	69260643	15010	5648	0.0755	3.07696e-06	0.7931	0.719509	0.874218	0	0.788903
rs117285200	11	69261200	15010	5647	0.0223	0.717716	0.9614	0.776633	1.19012	48.8694	0.118246
rs61881570	11	69262381	15009	5646	0.1362	0.45906	0.9734	0.90635	1.04541	0	0.703051
rs35269017	11	69262383	15008	5647	0.1942	0.00020503	0.8879	0.833882	0.945417	0	0.720402
rs7394746	11	69262428	15009	5647	0.4781	0.478067	0.9829	0.93716	1.03087	0	0.899074
rs6606644	11	69262444	15009	5647	0.4801	0.445194	0.9816	0.935897	1.02954	0	0.906449
rs35769712	11	69262591	15009	5647	0.111	0.000603269	1.1358	1.05609	1.22152	0	0.827313
rs7395513	11	69262756	15008	5646	0.4415	0.276906	0.9736	0.927758	1.02171	6.81091	0.359039
rs7395791	11	69262916	15009	5646	0.4436	0.299024	0.9747	0.928682	1.023	2.39094	0.380433
rs77215021	11	69263070	15010	5649	0.0243	0.642338	0.9608	0.811597	1.13743	3.53953	0.374962
rs75161628	11	69263489	15011	5647	0.0103	0.47143	0.9087	0.700255	1.17919	17.9566	0.301012
rs12806952	11	69263864	15009	5647	0.4693	0.306515	0.9751	0.929093	1.02339	0	0.567178
rs61881572	11	69263983	15008	5646	0.1996	0.000683977	0.8976	0.843342	0.955348	0	0.63529
rs12146455	11	69264551	15009	5646	0.114	3.61858e-05	1.1669	1.08449	1.25557	0	0.680343
rs74778047	11	69264556	15010	5648	0.0379	0.910643	0.9926	0.871843	1.13008	7.07348	0.357739
rs7103831	11	69264597	15009	5647	0.3725	0.00368797	1.076	1.02409	1.13054	29.7747	0.233555
rs7109934	11	69264622	15008	5646	0.5917	0.00130435	0.9215	0.876699	0.96859	60.1696	0.0567434
rs72940501	11	69265062	15011	5647	0.0421	0.939602	0.9952	0.878732	1.1271	24.6309	0.263587
rs4506680	11	69265149	15009	5648	0.3721	0.00300184	1.077	1.02551	1.13108	44.7291	0.143021
rs4246959	11	69265238	15010	5648	0.4698	0.0281687	0.9477	0.903315	0.994266	55.4857	0.0806841
rs147346089	11	69265494	15009	5647	0.0121	0.000185203	0.567	0.421103	0.763444	70.9105	0.0160846
rs142549461	11	69266126	12475	4874	0.0281	0.0703816	1.2145	0.98396	1.49905	0	0.457269
rs12574789	11	69266239	15009	5647	0.1181	0.285617	0.96	0.890694	1.0347	0	0.762757
rs7130691	11	69266526	15010	5647	0.6262	0.00325256	0.9292	0.884848	0.975775	43.5305	0.150287
rs7130932	11	69266710	15011	5649	0.6261	0.00343058	0.9296	0.88524	0.976183	43.8836	0.148143
rs4980635	11	69267507	15011	5648	0.1194	0.35483	0.9654	0.896009	1.04016	0	0.78844
rs7122905	11	69267720	15009	5649	0.6262	0.0033105	0.9293	0.884926	0.975899	43.4479	0.150789
rs11263448	11	69268232	15010	5647	0.0387	0.867912	0.9892	0.870375	1.12425	2.44725	0.380167
rs78384559	11	69268286	15011	5648	0.1176	0.269778	0.9585	0.888993	1.03344	0	0.876471
rs55936220	11	69268529	15009	5647	0.0384	0.801871	0.9836	0.864417	1.11922	9.12423	0.347474
rs56032023	11	69268769	15008	5648	0.0387	0.858045	0.9884	0.869772	1.12321	1.25352	0.385791
rs72942313	11	69268850	15009	5647	0.0387	0.856028	0.9882	0.869269	1.1234	1.04796	0.386752
rs72942314	11	69268941	15011	5648	0.0387	0.855918	0.9882	0.869355	1.12329	0.529264	0.389171
rs7396950	11	69269083	15010	5647	0.6358	0.00711446	0.9346	0.889682	0.981786	26.1487	0.254824
rs2282478	11	69269339	15010	5647	0.0465	0.589025	1.0324	0.91962	1.15901	45.6314	0.137573
rs12421128	11	69269455	15008	5648	0.0384	0.785724	0.9823	0.863633	1.11727	7.38138	0.356211
rs12420259	11	69269652	15010	5649	0.0387	0.835764	0.9865	0.86754	1.12177	0.105737	0.391136
rs7113550	11	69269768	15011	5649	0.6338	0.00814838	0.9359	0.89108	0.982974	30.414	0.229761
rs72942318	11	69269819	15010	5648	0.0387	0.824061	0.9856	0.867294	1.12004	0	0.406359
rs10501399	11	69269858	15011	5649	0.0862	0.161768	0.941	0.864156	1.02468	0	0.719052
rs12292591	11	69270126	15010	5647	0.0479	0.617634	1.0297	0.917922	1.15509	40.4644	0.168963
rs74664822	11	69270232	15010	5649	0.0129	0.981441	1.003	0.779273	1.29096	0	0.898263
rs11263449	11	69270270	15009	5648	0.0456	0.57408	1.034	0.920204	1.16187	43.1286	0.152729
rs11263450	11	69270271	15010	5648	0.0458	0.589286	1.0326	0.919077	1.16015	42.2739	0.15793
rs77972062	11	69270339	15010	5649	0.1179	0.400022	0.9685	0.898931	1.04345	0	0.727342
rs11263451	11	69270349	15011	5649	0.0467	0.632782	1.0284	0.916797	1.15359	38.6967	0.179748
rs4980550	11	69270665	15010	5648	0.4694	0.0247586	0.9466	0.902319	0.993054	54.4954	0.0860759
rs72927539	11	69270989	15010	5648	0.0386	0.731694	0.9778	0.860033	1.11169	0	0.403728
rs7933663	11	69271755	15010	5647	0.4693	0.0245312	0.9464	0.90203	0.992953	54.3876	0.0866687
rs12417897	11	69271812	15010	5647	0.0389	0.77875	0.9819	0.864421	1.11534	0	0.460508
rs57896536	11	69272150	15010	5647	0.0389	0.773146	0.9814	0.863783	1.11503	0	0.46813
rs1938680	11	69272153	15009	5647	0.0477	0.755939	1.0184	0.907789	1.14249	37.3768	0.187792
rs60137154	11	69272465	15008	5649	0.1164	0.430818	0.9703	0.900179	1.04588	0	0.686494
rs72927541	11	69272813	15010	5648	0.0389	0.769329	0.9811	0.863631	1.11455	0	0.478899
rs4980646	11	69272818	15011	5649	0.1177	0.430566	0.9705	0.900863	1.04552	0	0.749725
rs4246961	11	69272831	15009	5649	0.4692	0.022042	0.9455	0.901212	0.991964	53.3853	0.0922316
rs4444099	11	69272876	15009	5647	0.0389	0.763628	0.9806	0.863055	1.11415	0	0.483008
rs4435024	11	69272896	15009	5647	0.0389	0.73182	0.9779	0.860571	1.11123	0	0.456503
rs4290255	11	69273072	15009	5648	0.0389	0.761541	0.9805	0.863393	1.11349	0	0.486891
rs79904405	11	69273192	15010	5646	0.0453	0.374231	0.9418	0.825121	1.07498	0	0.864319
rs138221717	11	69273527	8371	2633	0.0122	0.105157	0.6866	0.43569	1.08201	0	0.518123
rs67456777	11	69273774	15009	5648	0.039	0.749367	0.9795	0.862613	1.11223	0	0.483917
rs74235972	11	69274090	15010	5647	0.0386	0.702652	0.9754	0.858308	1.10847	0	0.458531
rs7944975	11	69274169	15009	5647	0.0389	0.718	0.9768	0.859958	1.10952	0	0.465139
rs7945195	11	69274302	15010	5648	0.0389	0.707253	0.9759	0.859233	1.10841	0	0.458826
rs11824251	11	69275062	15009	5648	0.0389	0.708075	0.976	0.859459	1.10834	0	0.464572
rs112865708	11	69275413	15009	5648	0.0199	0.83227	1.022	0.835581	1.25001	33.11	0.213634
rs2002028	11	69275432	15010	5648	0.1255	0.770362	0.9894	0.921076	1.06279	0	0.894428
rs7394655	11	69275546	15010	5649	0.1176	0.455949	0.9722	0.902745	1.047	0	0.77412
rs11604051	11	69275865	15011	5648	0.2911	0.0137552	0.9355	0.887169	0.986464	12.8941	0.328087
rs67417722	11	69276021	15009	5647	0.0389	0.728268	0.9777	0.860897	1.11035	0	0.500187
rs10796819	11	69276383	15011	5649	0.4557	0.00964732	0.938	0.89362	0.984584	0	0.706052
rs67296937	11	69276445	15008	5646	0.0389	0.725941	0.9775	0.860704	1.11014	0	0.504376
rs11263454	11	69276530	15009	5648	0.1256	0.764431	0.9891	0.92068	1.0626	0	0.894791
rs669873	11	69276648	15011	5649	0.4575	0.00792987	0.9364	0.892059	0.982945	0	0.67086
rs1938686	11	69276907	15010	5647	0.0389	0.716216	0.9767	0.860115	1.10909	0	0.491805
rs1938685	11	69277078	15010	5649	0.1563	0.328534	0.9678	0.906299	1.03347	0	0.860931
rs1938684	11	69277106	15011	5649	0.1644	0.588498	0.9825	0.921626	1.04739	0	0.863617
rs11263456	11	69277283	15010	5648	0.1255	0.708504	0.9864	0.918071	1.05981	0	0.875331
rs72927548	11	69277756	15009	5647	0.0389	0.708041	0.976	0.859473	1.10833	0	0.467674
rs57217362	11	69277890	15009	5649	0.1254	0.751831	0.9885	0.920114	1.06197	0	0.890521
rs11605729	11	69277975	15011	5649	0.291	0.0123086	0.9346	0.886392	0.98543	9.22789	0.34695
rs10908184	11	69278319	15011	5647	0.1642	0.638075	0.9847	0.923429	1.05004	0	0.874209
rs72927549	11	69278536	15010	5647	0.0478	0.000304838	1.2403	1.10348	1.39409	0	0.891149
rs12416725	11	69278570	15010	5648	0.0388	0.703688	0.9756	0.858988	1.10804	0	0.450925
rs12364616	11	69278603	15009	5646	0.1169	7.06473e-05	1.1592	1.07775	1.24681	0	0.751206
rs1938683	11	69278671	15010	5646	0.0388	0.7073	0.9758	0.858667	1.10891	0	0.454464
rs12421744	11	69278804	15008	5647	0.0384	0.71189	0.9761	0.858499	1.10981	0	0.483194
rs1938682	11	69278901	15009	5647	0.0388	0.708959	0.976	0.859113	1.10879	0	0.453161
rs1938681	11	69279090	15010	5647	0.0388	0.692641	0.9745	0.857345	1.10766	0	0.46279
rs11607976	11	69279111	15011	5648	0.2906	0.0144116	0.9358	0.88736	0.986885	6.64537	0.359857
rs35259925	11	69279349	15008	5646	0.2983	0.010466	0.9325	0.883917	0.983753	2.94945	0.377781
rs72927551	11	69279487	15010	5648	0.0386	0.699327	0.9748	0.856378	1.1096	0	0.483508
rs7396159	11	69279563	15008	5646	0.4547	0.0101147	0.9374	0.892338	0.984737	0	0.72975
rs113875379	11	69279570	15008	5648	0.0354	0.000215148	1.2872	1.12609	1.47136	0	0.991736
rs67897213	11	69280316	15010	5647	0.0456	0.57707	0.9651	0.851824	1.09344	0	0.486858
rs67989611	11	69280450	15009	5646	0.0389	0.682082	0.973	0.853561	1.10915	0	0.428877
rs12794792	11	69280564	15008	5646	0.1618	0.424408	0.9724	0.907862	1.04153	0	0.471303
rs57212245	11	69280923	15008	5646	0.0794	0.284714	0.9516	0.868921	1.04215	0	0.84431
rs4980554	11	69281227	15008	5646	0.511	0.0415153	0.9508	0.905776	0.998062	44.1859	0.14631
rs4980555	11	69281277	15008	5647	0.4882	0.0568896	1.048	0.998625	1.09982	53.2096	0.0932156
rs10752562	11	69281578	15010	5647	0.5526	0.0584956	0.9548	0.910128	1.00166	69.3753	0.0203822
rs10737153	11	69281829	15008	5646	0.5309	0.0376819	0.9495	0.904213	0.997055	70.9598	0.0159559
rs10737154	11	69281830	15008	5646	0.4691	0.0375643	1.0533	1.00299	1.10613	70.953	0.0159736
rs3740643	11	69282036	15011	5649	0.5527	0.0662184	0.9562	0.911579	1.00301	70.645	0.0167878
rs3824856	11	69282474	15009	5647	0.7867	0.757769	0.9908	0.934279	1.05074	68.3584	0.0235323
rs12788700	11	69283007	15009	5647	0.2336	0.0498482	1.0583	1.00004	1.11996	71.5891	0.0143637
rs3740644	11	69283141	15008	5646	0.3747	0.0324194	0.9468	0.900545	0.995431	50.4456	0.109015
rs34817958	11	69283255	15008	5646	0.2336	0.0482477	1.0588	1.00044	1.12057	70.7245	0.0165756
rs631695	11	69283303	15009	5646	0.5746	0.0413472	0.9509	0.905999	0.998026	65.1968	0.0347958
rs57506806	11	69283424	15008	5646	0.2336	0.0487465	1.0587	1.00031	1.12049	70.6577	0.0167537
rs520187	11	69283924	15010	5647	0.8196	0.982015	1.0007	0.941632	1.06347	52.8917	0.0950037
rs12804411	11	69284200	15008	5646	0.2416	0.0183579	1.07	1.01149	1.13189	71.9724	0.0134407
rs12805041	11	69284560	15008	5646	0.2336	0.0472356	1.0592	1.0007	1.12112	70.5621	0.0170108
rs59587250	11	69284867	15009	5647	0.2335	0.046738	1.0594	1.00083	1.1214	70.5155	0.0171369
rs66830316	11	69285064	15009	5646	0.2335	0.0466733	1.0594	1.00085	1.12138	70.4949	0.0171928
rs7117818	11	69285250	15008	5646	0.2335	0.0463527	1.0595	1.00093	1.12149	70.4988	0.0171824
rs7940215	11	69285740	15008	5646	0.3959	0.0617054	0.9527	0.905484	1.00238	56.0371	0.0777262
rs7118560	11	69285785	15008	5646	0.2407	0.164594	1.0413	0.983532	1.10246	70.1411	0.0181687
rs7945917	11	69285786	15008	5646	0.5737	0.0352035	0.9491	0.904059	0.996385	65.6854	0.0329159
rs115374587	11	69285986	15008	5646	0.0928	0.000862206	1.1519	1.05996	1.25182	0	0.905876
rs2930972	11	69286205	15010	5646	0.8164	0.972727	0.9989	0.937818	1.06396	58.5697	0.0645983
rs146501501	11	69286679	15009	5647	0.0204	0.945606	0.9933	0.818856	1.20491	54.3042	0.0871278
rs191857606	11	69287442	13708	5338	0.0106	0.0615896	0.7132	0.500374	1.01655	0	0.692732
rs110044	11	69289725	15009	5647	0.1718	0.431233	1.0259	0.962613	1.09335	43.625	0.149713
rs72927565	11	69289737	15009	5646	0.1386	0.697225	0.986	0.918397	1.05858	70.6076	0.0168882
rs182653853	11	69289766	12478	4874	0.014	0.0804215	1.3414	0.965049	1.86452	0	0.701724
rs117752342	11	69289803	15009	5647	0.0352	0.0167648	1.2307	1.03819	1.45891	8.25645	0.351842
rs144572471	11	69290259	14706	5435	0.0115	0.000100173	0.5402	0.396102	0.73672	49.2314	0.116114
rs113329199	11	69290469	15008	5646	0.0129	0.432868	1.1112	0.853797	1.44621	10.0778	0.342633
rs12574166	11	69291285	15008	5647	0.1727	0.925644	1.0031	0.939969	1.07047	69.0182	0.021461
rs11263458	11	69292197	15009	5647	0.0767	9.75362e-08	0.7669	0.695606	0.845501	27.3308	0.247939
rs77556787	11	69292337	15010	5647	0.0203	0.954474	0.9944	0.820028	1.20585	53.8145	0.0898383
rs642338	11	69292391	15011	5647	0.8296	0.429796	0.9746	0.9143	1.03888	52.4515	0.0974926
rs1193132	11	69293826	15010	5646	0.8297	0.403752	0.9732	0.913076	1.03728	55.6837	0.0796184
rs76987532	11	69295887	15008	5646	0.0215	0.550718	1.0578	0.879512	1.27223	80.4133	0.00156518
rs7951796	11	69296607	15008	5646	0.3997	0.0724365	1.0472	0.995808	1.10124	54.6167	0.0854105
rs35987532	11	69296644	15010	5647	0.0216	0.948923	1.0059	0.840208	1.20427	0	0.425317
rs61881598	11	69296742	15008	5646	0.0999	0.380131	0.9619	0.881973	1.04907	0	0.71324
rs72927567	11	69297562	15010	5649	0.1718	0.890602	0.9954	0.932103	1.063	73.0261	0.0110849
rs79745647	11	69297968	15008	5647	0.0418	0.482828	0.9533	0.8341	1.08953	0	0.897917
rs4980659	11	69299537	15009	5647	0.4977	0.24071	0.9714	0.925433	1.01965	0	0.393677
rs587230	11	69299771	15011	5649	0.8395	0.337377	0.9686	0.90748	1.03384	47.9405	0.123747
rs1122316	11	69300075	15011	5649	0.1858	0.550268	1.0192	0.957545	1.08482	60.1533	0.0568219
rs600375	11	69300426	15011	5646	0.8398	0.345636	0.9692	0.90819	1.03431	47.3286	0.127391
rs74666068	11	69301061	15010	5647	0.0195	0.182751	1.1249	0.946063	1.33754	0	0.702575
rs615029	11	69301373	15009	5648	0.1622	0.857557	1.0061	0.941455	1.07518	69.5038	0.0200011
rs998809	11	69301387	15009	5647	0.175	0.884592	1.0048	0.941885	1.07192	63.5478	0.0414908
rs113165381	11	69301496	15008	5646	0.0408	0.580794	0.9631	0.842784	1.10059	0	0.523438
rs75439414	11	69301608	15009	5648	0.0203	0.979744	0.9975	0.822233	1.21013	52.6668	0.0962732
rs75560792	11	69301723	15009	5648	0.1706	0.781095	1.0093	0.945508	1.0774	61.3244	0.0513142
rs6606645	11	69301859	15009	5648	0.4917	0.213959	0.9698	0.924014	1.01786	5.02741	0.367783
rs550257	11	69302254	15010	5648	0.84	0.341302	0.9688	0.907572	1.03416	44.7963	0.142614
rs189252636	11	69302679	15009	5647	0.0111	0.722418	0.9325	0.634138	1.37124	18.9162	0.295749
rs144535439	11	69302855	15008	5647	0.012	0.50027	1.095	0.841025	1.42567	0	0.440304
rs117193760	11	69303389	15010	5647	0.1747	0.908607	1.0038	0.940856	1.07096	63.4609	0.0418579
rs10796820	11	69303727	15011	5649	0.4918	0.2047	0.9692	0.923456	1.01721	0	0.431028
rs12225226	11	69303977	15009	5646	0.1758	0.896962	1.0043	0.941153	1.07168	64.949	0.0357675
rs17310712	11	69304382	15009	5647	0.1748	0.940399	1.0025	0.938984	1.07031	63.2505	0.042753
rs75221763	11	69304577	15009	5647	0.1748	0.951775	1.002	0.939174	1.06903	63.3565	0.0423013
rs77148013	11	69304648	15008	5647	0.1748	0.955574	1.0018	0.940377	1.06723	63.3311	0.0424093
rs78723540	11	69304743	15008	5646	0.1748	0.958964	1.0017	0.938939	1.06866	63.3054	0.042519
rs78644621	11	69304790	15009	5648	0.1748	0.967697	1.0013	0.94028	1.06628	63.1692	0.0431012
rs661960	11	69304876	15010	5646	0.83	0.177327	0.9569	0.897568	1.02015	58.9056	0.0629187
rs559817	11	69304990	15009	5648	0.8292	0.168707	0.956	0.896663	1.01926	59.7698	0.0586714
rs10796821	11	69305417	15010	5648	0.4913	0.232214	0.971	0.925233	1.01903	0	0.443605
rs654829	11	69306395	15009	5648	0.337	0.429827	1.0209	0.969798	1.07469	45.8812	0.136068
rs75214256	11	69306507	15009	5647	0.0262	0.641924	1.0453	0.867244	1.25991	0	0.572709
rs4980661	11	69306579	15011	5649	0.4911	0.26652	0.973	0.927137	1.02113	0	0.430248
rs506516	11	69306595	15009	5647	0.6534	0.305821	0.9737	0.925274	1.02466	48.8446	0.118393
rs77797605	11	69306634	15011	5648	0.0149	0.184893	0.8736	0.71541	1.06677	0	0.873731
rs4980662	11	69307011	15009	5647	0.4691	0.132577	0.9635	0.917927	1.01134	0	0.567795
rs12365303	11	69307397	15008	5648	0.4633	0.153064	0.9653	0.919649	1.01322	0	0.626056
rs12365305	11	69307444	15009	5647	0.4633	0.147909	0.9649	0.919311	1.01275	0	0.624141
rs612611	11	69307463	15010	5647	0.1648	0.889944	1.0046	0.941371	1.07208	61.9423	0.0484977
rs537626	11	69307695	15008	5648	0.165	0.965202	1.0015	0.93628	1.07126	60.743	0.0540211
rs1485995	11	69307707	15009	5646	0.667	0.399069	0.9782	0.92935	1.02962	42.1716	0.158553
rs540233	11	69307954	15009	5647	0.313	0.219924	1.033	0.980781	1.088	0	0.791434
rs2298765	11	69307992	15010	5648	0.1863	0.360125	1.0294	0.967458	1.09531	48.5676	0.120029
rs637185	11	69308023	15011	5648	0.0519	0.731259	0.981	0.879278	1.09449	0	0.898351
rs625668	11	69308369	15009	5649	0.129	0.503172	1.0248	0.953879	1.10099	65.2123	0.0347354
rs624797	11	69308575	15011	5649	0.2211	0.911115	1.0034	0.94535	1.06501	0	0.478708
rs76472065	11	69308756	15009	5648	0.142	0.167861	1.0487	0.98017	1.12202	0	0.496051
rs596146	11	69308815	15009	5646	0.3644	0.265745	1.0288	0.978621	1.08155	0	0.737071
rs623110	11	69308897	15008	5648	0.3634	0.272818	1.0284	0.978193	1.08118	0	0.753926
rs486564	11	69309526	15010	5647	0.3632	0.280909	1.0279	0.97775	1.08062	0	0.764723
rs117222887	11	69309734	15008	5648	0.0189	0.442028	0.9242	0.755937	1.12992	5.88777	0.363583
rs596063	11	69310350	15010	5646	0.0518	0.722101	0.9803	0.878493	1.0939	0	0.893809
rs138965218	11	69310534	12172	4661	0.012	0.00398384	1.5578	1.15205	2.10646	35.1533	0.201298
rs662169	11	69311250	15010	5648	0.1593	0.998433	1.0001	0.905095	1.10508	0	0.550797
rs34979148	11	69311306	15009	5647	0.0187	0.571764	1.0555	0.875279	1.27283	0	0.47204
rs546233	11	69311449	15011	5647	0.1839	0.559809	1.0188	0.956974	1.08462	0	0.838255
rs548134	11	69311682	15008	5646	0.4042	0.540271	1.0161	0.965463	1.06939	0	0.770179
rs550138	11	69311917	15009	5648	0.0518	0.733924	0.9812	0.879488	1.09468	0	0.892955
rs659058	11	69311988	15008	5646	0.3402	0.568382	1.0156	0.962995	1.07108	0	0.88614
rs665172	11	69311989	15008	5646	0.3395	0.429432	1.0214	0.969138	1.07648	0	0.66574
rs676742	11	69312207	15011	5647	0.351	0.355037	1.0243	0.973486	1.07777	0	0.648309
rs647340	11	69312245	15009	5647	0.3476	0.428453	1.0207	0.970226	1.0738	0	0.757574
rs3015959	11	69312470	15008	5649	0.1895	0.882779	1.0047	0.943989	1.06932	0	0.633393
rs74830761	11	69312614	15010	5647	0.1064	0.228893	1.0482	0.970825	1.13174	12.2989	0.331193
rs71465430	11	69313448	15010	5648	0.056	0.950348	0.9964	0.889475	1.11618	3.82421	0.373596
rs3015960	11	69313498	15009	5647	0.3473	0.45172	1.0196	0.969336	1.07247	0	0.762318
rs2507824	11	69313569	15010	5648	0.3473	0.455976	1.0194	0.969182	1.07222	0	0.763692
rs73510541	11	69313573	15008	5646	0.0999	2.09319e-05	0.8231	0.752496	0.900328	12.045	0.332512
rs182043175	11	69313656	14533	5595	0.0187	0.851111	1.0235	0.803062	1.30445	2.04129	0.382087
rs592081	11	69314267	15009	5649	0.3463	0.500148	1.0175	0.967459	1.07013	0	0.768727
rs72927585	11	69314643	15008	5647	0.0389	0.638948	0.9692	0.850461	1.10452	34.1558	0.207331
rs559638	11	69314862	15011	5649	0.3462	0.528242	1.0164	0.966296	1.0691	0	0.779461
rs185075035	11	69315519	15010	5649	0.0108	0.320315	0.864	0.647598	1.15271	37.0321	0.18989
rs609079	11	69315727	15008	5648	0.3461	0.535818	1.0161	0.966003	1.0688	0	0.777536
rs478482	11	69315743	15010	5647	0.3461	0.538549	1.016	0.965881	1.06872	0	0.776629
rs666849	11	69316020	15010	5648	0.3461	0.550176	1.0155	0.965533	1.06805	0	0.777047
rs620817	11	69316043	15008	5646	0.449	0.0783386	0.9559	0.909085	1.00513	15.8544	0.312398
rs655786	11	69316201	15009	5646	0.0515	0.777972	0.9844	0.882481	1.09809	0	0.891187
rs78644160	11	69316514	15008	5646	0.0994	7.15467e-05	0.8341	0.762665	0.912226	20.2254	0.288503
rs149746046	11	69316522	14597	5585	0.0103	0.846017	1.0322	0.749637	1.42127	10.8146	0.338864
rs680618	11	69316881	15010	5648	0.241	0.846035	0.9945	0.940651	1.05143	0	0.596857
rs78791321	11	69317280	15009	5647	0.1065	0.263967	1.0445	0.967679	1.12742	18.0373	0.300571
rs7940177	11	69318091	15011	5649	0.1064	0.251915	1.0456	0.968805	1.12848	18.5816	0.297589
rs589191	11	69318163	15008	5647	0.3046	0.298061	1.028	0.975896	1.08289	0	0.889328
rs567488	11	69318518	15011	5649	0.1885	0.962479	0.9985	0.937963	1.06294	0	0.440126
rs591389	11	69318642	15010	5648	0.1887	0.972942	0.9989	0.93735	1.06449	0	0.426433
rs569260	11	69318689	15011	5647	0.0522	0.773734	0.9842	0.882936	1.09708	0	0.8285
rs679146	11	69319473	15009	5647	0.0522	0.774423	0.9843	0.883338	1.0968	0	0.830209
rs78545943	11	69319479	15009	5648	0.1065	0.24386	1.0465	0.969485	1.12963	15.9136	0.31208
rs145264339	11	69320251	8368	2630	0.0131	0.00140974	1.8475	1.26743	2.69305	0	0.443129
rs11601399	11	69320462	15008	5647	0.0975	0.30463	0.9547	0.87383	1.04305	0	0.705977
rs12282329	11	69320521	15009	5646	0.0107	0.119044	1.2235	0.949407	1.57672	0	0.658261
rs612088	11	69320546	15009	5648	0.0513	0.765711	0.9835	0.881553	1.09724	0	0.91835
rs587903	11	69320873	15009	5647	0.052	0.758542	0.9831	0.88186	1.09596	0	0.860963
rs599211	11	69321092	15009	5648	0.0512	0.764683	0.9834	0.881311	1.09731	0	0.919648
rs598279	11	69321353	15009	5647	0.052	0.753014	0.9827	0.88148	1.09554	0	0.861242
rs597488	11	69321475	15009	5647	0.052	0.751937	0.9826	0.881264	1.09559	0	0.861257
rs597466	11	69321487	15010	5646	0.052	0.75143	0.9826	0.881466	1.09534	0	0.861454
rs7952215	11	69322445	15011	5648	0.1076	0.223761	1.0485	0.971474	1.13163	20.5527	0.28668
rs580860	11	69322853	15010	5649	0.0513	0.743815	0.9819	0.880017	1.09558	0	0.920509
rs12575120	11	69322973	15010	5647	0.1142	0.0985224	1.0648	0.988365	1.14715	0	0.420496
rs618016	11	69323015	15010	5648	0.0513	0.741618	0.9817	0.879622	1.09562	0	0.920677
rs76809977	11	69323264	15010	5648	0.1076	0.216823	1.0492	0.972201	1.1323	21.0137	0.284104
rs476021	11	69323448	15009	5646	0.0521	0.726028	0.9808	0.880008	1.09314	0	0.863401
rs658704	11	69323578	15008	5648	0.3582	0.337229	1.0247	0.974886	1.07706	0	0.847436
rs498987	11	69323591	15008	5648	0.3582	0.336452	1.0247	0.974964	1.07697	0	0.846935
rs501129	11	69323882	15011	5647	0.3055	0.22908	1.0324	0.980125	1.08746	0	0.827259
rs506364	11	69324393	15011	5649	0.3583	0.333405	1.0249	0.975074	1.07727	0	0.84916
rs643784	11	69324595	15009	5647	0.0516	0.66531	0.9762	0.875269	1.08877	0	0.882887
rs645633	11	69324633	15010	5649	0.0521	0.729619	0.981	0.879884	1.09374	0	0.866108
rs646544	11	69324830	15009	5646	0.05	0.69527	0.9779	0.874442	1.0936	0	0.792889
rs646992	11	69324922	15010	5648	0.0521	0.726008	0.9808	0.880015	1.09313	0	0.869489
rs646993	11	69324923	15009	5647	0.3569	0.35326	1.0239	0.97409	1.07626	0	0.857721
rs641923	11	69325068	15008	5649	0.0513	0.737215	0.9814	0.879462	1.09515	0	0.922525
rs567577	11	69325111	15011	5649	0.3584	0.308894	1.0261	0.976419	1.07831	0	0.823365
rs183675006	11	69325563	7813	2048	0.0151	0.0965919	0.6569	0.400152	1.07838	48.1939	0.164728
rs7943215	11	69326303	15008	5649	0.0789	0.48664	1.0333	0.942203	1.13321	0	0.463253
rs7951278	11	69326308	15009	5649	0.0788	0.545398	1.0289	0.938137	1.12844	0	0.521568
rs598828	11	69327608	15008	5646	0.3651	0.459645	1.0199	0.967998	1.07459	15.6443	0.313525
rs12419728	11	69327917	15008	5646	0.5595	0.268355	0.9712	0.922221	1.02278	0	0.407099
rs35039974	11	69328130	15008	5646	0.2088	0.3046	1.0326	0.971255	1.09782	52.7754	0.0956597
rs74333561	11	69328168	15010	5647	0.0128	0.571751	1.073	0.840499	1.36982	71.0755	0.0156561
rs17136641	11	69328512	15009	5647	0.1563	0.958226	1.0018	0.936604	1.07153	39.4048	0.175429
rs614367	11	69328764	15011	5649	0.1606	0.93881	0.9974	0.933259	1.06595	25.0347	0.261264
rs117378801	11	69328765	15011	5646	0.0354	0.403568	0.9352	0.799153	1.09441	0	0.47366
rs72927602	11	69329045	15010	5648	0.046	0.825421	1.0136	0.898953	1.14287	0.463295	0.389477
rs678214	11	69329503	15008	5647	0.3601	0.0756185	1.047	0.995272	1.10142	34.0546	0.207942
rs493786	11	69329674	15009	5647	0.3515	0.132248	1.0399	0.988252	1.09425	46.4996	0.132352
rs676856	11	69329784	15008	5648	0.3514	0.13117	1.04	0.988362	1.09434	46.6611	0.131384
rs640822	11	69330090	15009	5647	0.2157	0.0953462	1.051	0.991325	1.11427	46.1238	0.134609
rs111250921	11	69330114	15009	5646	0.0294	0.914911	0.9912	0.842837	1.16568	68.1184	0.0243103
rs665095	11	69330149	15009	5647	0.3513	0.127587	1.0403	0.98875	1.09454	46.6406	0.131507
rs2015489	11	69330354	15008	5646	0.3515	0.12145	1.041	0.989386	1.09531	47.2807	0.127677
rs120206	11	69330390	15010	5648	0.2158	0.0753275	1.0543	0.994617	1.11756	41.4609	0.162885
rs75138769	11	69330653	15009	5646	0.0114	0.110116	1.2393	0.952509	1.61244	59.1083	0.0619128
rs144437976	11	69330700	15011	5648	0.0114	0.10159	0.8005	0.613293	1.04485	30.2456	0.230761
rs191490287	11	69330981	15009	5648	0.0108	0.638806	0.9335	0.700354	1.24426	27.3367	0.247905
rs661204	11	69330983	15009	5648	0.135	0.93869	0.9972	0.928436	1.07106	21.6109	0.280754
rs78540526	11	69331418	15009	5648	0.0846	0.795321	0.9883	0.904211	1.08021	37.4156	0.187556
rs554219	11	69331642	15008	5647	0.1351	0.940419	0.9973	0.929041	1.07057	12.2647	0.33137
rs671888	11	69331753	15009	5647	0.3595	0.0747868	1.0469	0.995425	1.10104	36.587	0.192597
rs11263474	11	69332083	15010	5648	0.0313	0.291333	1.0773	0.93815	1.23709	0	0.770848
rs670170	11	69332130	15009	5648	0.3582	0.0799455	1.046	0.994647	1.1	42.5454	0.156277
rs559664	11	69332260	15010	5648	0.3594	0.0768695	1.0465	0.995109	1.10055	36.9112	0.190625
rs634300	11	69332385	15010	5648	0.3594	0.0769445	1.0465	0.995095	1.10056	36.9834	0.190187
rs561337	11	69332400	15010	5648	0.3594	0.0770446	1.0464	0.99509	1.10036	36.9931	0.190127
rs657686	11	69332670	15009	5647	0.1349	0.94047	0.9973	0.928984	1.07064	21.5706	0.28098
rs657315	11	69332712	15011	5649	0.2229	0.0425029	1.0611	1.00201	1.12368	31.4861	0.223371
rs476679	11	69332953	15009	5648	0.3573	0.0726598	1.0472	0.995769	1.10129	43.2774	0.151824
rs602690	11	69333515	15010	5648	0.3581	0.0785695	1.0462	0.994853	1.1002	42.5598	0.156189
rs510754	11	69334307	15010	5648	0.3582	0.077693	1.0463	0.994991	1.10026	42.2826	0.157877
rs193258614	11	69334932	11773	4663	0.0169	0.312372	1.1736	0.860288	1.60102	0	0.88558
rs573073	11	69335184	15008	5646	0.3577	0.0790926	1.0464	0.994745	1.10074	35.0263	0.202067
rs2004650	11	69335528	15009	5647	0.0371	0.116085	1.1129	0.973895	1.27175	5.58678	0.365056
rs2510848	11	69335546	15009	5646	0.3596	0.0740354	1.0471	0.995537	1.10133	35.0365	0.202005
rs491193	11	69335991	15008	5647	0.2153	0.0697413	1.0558	0.995626	1.11961	31.9621	0.220524
rs673958	11	69336119	15008	5646	0.4652	0.815201	1.0059	0.95748	1.05677	42.8756	0.154268
rs495496	11	69336403	15008	5646	0.4641	0.792069	1.0067	0.957941	1.05794	40.0384	0.171563
rs12294115	11	69336726	15009	5647	0.0787	0.107145	1.0786	0.983752	1.18259	5.46378	0.365657
rs653193	11	69337086	15008	5646	0.107	0.0863502	1.0861	0.988269	1.19362	0	0.521125
rs522944	11	69337105	15008	5647	0.1201	0.657984	1.018	0.940688	1.10167	0	0.796103
rs182411911	11	69337116	10472	4352	0.0273	0.591726	0.9378	0.741633	1.18585	0	0.597197
rs190344469	11	69337136	15010	5647	0.0118	0.778137	1.036	0.810043	1.32499	71.4487	0.0147107
rs652711	11	69337213	15008	5646	0.176	0.479412	0.9771	0.916342	1.04189	0	0.763592
rs71465431	11	69337705	15009	5648	0.0784	0.135165	1.0733	0.978179	1.17767	5.86429	0.363698
rs7932551	11	69338243	15008	5646	0.0547	0.765257	0.9805	0.861603	1.1158	0	0.403672
rs498931	11	69339617	15011	5649	0.0983	0.0220273	0.9117	0.842342	0.986769	0	0.987148
rs501842	11	69339964	15010	5648	0.0958	0.0253631	0.9125	0.842115	0.988768	0	0.994397
rs35445557	11	69340002	15008	5647	0.0781	0.138432	1.0726	0.977628	1.1768	4.01461	0.372681
rs7946280	11	69340346	15009	5647	0.0958	0.0278517	0.9136	0.842913	0.990214	0	0.994296
rs12574080	11	69340875	15009	5648	0.0703	0.133838	1.0792	0.97684	1.19229	26.7972	0.251053
rs78041851	11	69341130	15010	5647	0.0962	0.0271301	0.9132	0.842533	0.989794	0	0.995259
rs79608875	11	69341394	15009	5647	0.0962	0.0217645	0.9098	0.83922	0.986316	0	0.987137
rs536463	11	69341423	15010	5648	0.0959	0.0232575	0.9107	0.840012	0.987336	0	0.990959
rs185085218	11	69341636	15010	5649	0.0118	0.956956	1.007	0.78166	1.2973	0	0.944451
rs591219	11	69341759	15009	5648	0.0981	0.0309605	0.9155	0.844945	0.991947	0	0.978861
rs11263477	11	69341968	15008	5646	0.6383	0.998372	0.9999	0.908292	1.10075	0	0.595295
rs606224	11	69342224	15008	5647	0.097	0.0290818	0.914	0.843086	0.990879	0	0.995668
rs593679	11	69342650	15008	5648	0.7444	0.257228	0.9689	0.917364	1.02333	0	0.551827
rs71465432	11	69343155	15008	5647	0.0778	0.125237	1.0755	0.979941	1.18038	10.6051	0.339939
rs75296154	11	69343815	15009	5648	0.0475	0.580944	0.9677	0.861213	1.08735	0	0.401953
rs494406	11	69344241	15010	5647	0.744	0.276508	0.9702	0.918748	1.02453	0	0.51984
rs679162	11	69344477	15011	5649	0.7442	0.267663	0.9697	0.918352	1.02392	0	0.520226
rs585568	11	69345336	15010	5648	0.7425	0.273221	0.97	0.918563	1.02432	0	0.523346
rs624894	11	69345469	15009	5647	0.6506	0.792372	1.0067	0.95787	1.05802	0	0.65508
rs73512295	11	69345793	15010	5647	0.0923	0.0443657	0.919	0.846358	0.997877	0	0.989745
rs1893721	11	69346897	15010	5648	0.6507	0.80358	1.0064	0.957055	1.05829	0	0.643082
rs596209	11	69347220	15009	5648	0.6507	0.811252	1.0061	0.957115	1.05759	0	0.6412
rs604586	11	69347262	15009	5647	0.6425	0.937364	0.998	0.949391	1.0491	0	0.607487
rs631683	11	69347338	15011	5649	0.6503	0.850241	1.0048	0.956075	1.05601	0	0.624974
rs504214	11	69348141	15008	5646	0.6396	0.929729	0.9977	0.947925	1.05009	0	0.617091
rs686488	11	69348869	15008	5648	0.6479	0.970167	1.001	0.949916	1.05483	0	0.659173
rs11607838	11	69349231	15009	5646	0.6391	0.75594	0.9922	0.944395	1.04242	0	0.650576
rs72929545	11	69349388	15009	5646	0.0206	0.621884	0.9475	0.764716	1.17397	0	0.519218
rs11607932	11	69349845	15009	5648	0.6662	0.479084	0.982	0.933828	1.03266	0	0.739128
rs659612	11	69350228	15009	5648	0.327	0.732983	1.0088	0.959277	1.06088	0	0.637439
rs1463618	11	69351721	15010	5647	0.6666	0.473202	0.9819	0.934095	1.03215	0	0.655576
rs546597	11	69351911	15011	5649	0.6693	0.513795	0.9835	0.935588	1.03387	0	0.628354
rs11604821	11	69352137	15010	5649	0.6662	0.462975	0.9815	0.933756	1.03168	0	0.655171
rs661178	11	69352404	15011	5649	0.671	0.594671	0.9865	0.938324	1.03715	0	0.558654
rs650524	11	69352436	15011	5648	0.1367	0.0377481	1.0764	1.00418	1.15382	0	0.8736
rs74797468	11	69353536	10870	4352	0.0619	0.166795	0.8855	0.745282	1.0521	0	0.605585
rs74764153	11	69353592	15011	5648	0.0121	0.901078	1.0156	0.79564	1.29637	70.2794	0.0177837
rs596676	11	69353689	9257	2880	0.0127	0.209728	1.2468	0.883292	1.75991	0	0.8396
rs183782062	11	69353882	15008	5647	0.0155	0.443354	1.0868	0.878451	1.34456	0	0.508599
rs12793223	11	69353963	15009	5648	0.6597	0.408725	0.9791	0.931245	1.02941	0	0.6706
rs117568509	11	69354027	15009	5648	0.0301	0.089635	1.1332	0.980834	1.30923	50.2037	0.110422
rs582635	11	69354484	15010	5648	0.6683	0.564595	0.9854	0.9373	1.03597	0	0.587341
rs117338457	11	69354886	15008	5646	0.0775	0.01814	0.8846	0.799045	0.979315	0	0.882986
rs868006	11	69354931	15010	5648	0.6659	0.519846	0.9837	0.935677	1.03419	0	0.609388
rs872439	11	69355077	15008	5647	0.0879	0.129556	1.0845	0.976512	1.20443	0	0.494301
rs872440	11	69355082	12952	4925	0.0289	0.164436	1.153	0.943332	1.40927	0	0.732443
rs80047735	11	69356725	15010	5647	0.0359	0.155955	1.1107	0.960744	1.28406	0	0.413119
rs12806763	11	69358817	15010	5649	0.6637	0.594043	0.9865	0.938405	1.03706	0	0.528779
rs75803611	11	69359471	15010	5647	0.0627	0.00584254	0.8614	0.774699	0.957805	0	0.693017
rs7103861	11	69359739	15010	5647	0.6523	0.341288	0.9762	0.928951	1.02585	18.9094	0.295786
rs12417865	11	69361386	15008	5647	0.6522	0.365601	0.9774	0.930177	1.02702	20.8505	0.285017
rs1485993	11	69362414	15010	5648	0.647	0.334239	0.9758	0.928465	1.02555	28.7003	0.239903
rs7112343	11	69362651	15009	5647	0.6519	0.375562	0.9778	0.93043	1.02758	22.2088	0.277385
rs634812	11	69364305	15009	5648	0.6523	0.374815	0.9778	0.930503	1.0275	22.2973	0.276885
rs657432	11	69364461	15010	5649	0.6514	0.406067	0.9792	0.93183	1.02898	20.799	0.285305
rs10908188	11	69364909	15010	5646	0.6493	0.367104	0.9774	0.930033	1.02718	26.4464	0.253095
rs525457	11	69366438	15008	5646	0.7428	0.0224243	0.9375	0.88697	0.990908	59.9132	0.0579771
rs11601678	11	69366513	15010	5648	0.6524	0.378449	0.9779	0.930457	1.02776	22.2245	0.277296
rs498136	11	69367118	15008	5648	0.6581	0.524833	0.9839	0.935889	1.03437	29.9016	0.232803
rs497356	11	69367175	15009	5649	0.6525	0.37739	0.9779	0.93056	1.02765	22.371	0.276469
rs55654068	11	69367352	10473	4354	0.0234	0.358644	0.8802	0.670273	1.15587	0	0.734056
rs141788333	11	69368135	15010	5647	0.0106	0.573695	0.9292	0.719467	1.20007	32.1692	0.219283
rs11602814	11	69368299	15009	5646	0.095	0.0260278	0.9108	0.838864	0.988905	0	0.989571
rs7107285	11	69368365	15008	5646	0.408	0.557719	0.984	0.932341	1.03852	0	0.515017
rs694397	11	69368991	15008	5647	0.6585	0.532999	0.9842	0.936134	1.03473	29.8452	0.233137
rs139540738	11	69369317	15010	5648	0.048	0.589329	0.9682	0.861004	1.08874	0	0.424947
rs11603459	11	69369447	15008	5646	0.6444	0.473679	0.9818	0.933689	1.03239	20.8467	0.285038
rs190966608	11	69369531	15008	5646	0.0159	0.319501	0.8571	0.632671	1.16114	0	0.629091
rs868089	11	69370115	15010	5648	0.6588	0.517462	0.9836	0.93556	1.03411	28.3884	0.241739
rs192599829	11	69370454	12078	4874	0.0124	0.381824	1.1904	0.805475	1.75927	70.5511	0.0170407
rs2001780	11	69370584	15011	5646	0.6557	0.646263	0.9883	0.939855	1.03924	24.0728	0.266787
rs870735	11	69370749	15010	5649	0.0634	0.528342	1.0332	0.933454	1.1436	32.0293	0.220121
rs2001671	11	69371642	15008	5646	0.6021	0.831559	0.9943	0.943281	1.04808	61.0801	0.0524449
rs2006905	11	69371783	15010	5648	0.6592	0.575748	0.9858	0.937636	1.03644	29.1009	0.23754
rs505724	11	69371916	15011	5648	0.6604	0.601237	0.9867	0.938378	1.03751	30.5088	0.229197
rs117400153	11	69372512	15009	5648	0.015	0.0811	1.2029	0.977418	1.4804	76.2451	0.00551169
rs872515	11	69373025	15010	5648	0.6533	0.423126	0.9798	0.932077	1.02997	23.2291	0.271601
rs117083780	11	69373520	12079	4875	0.0124	0.388397	1.1878	0.803336	1.75626	70.598	0.016914
rs9651783	11	69373584	15011	5648	0.6596	0.58289	0.9861	0.938046	1.03662	36.037	0.195938
rs12793319	11	69373636	15011	5649	0.0178	0.0336035	1.2275	1.01603	1.48299	2.39242	0.380426
rs949131	11	69373903	15010	5648	0.5901	0.284488	0.9737	0.927317	1.0224	29.9379	0.232588
rs143710882	11	69374491	15008	5647	0.0428	0.357047	1.0774	0.919338	1.26264	0	0.556356
rs35698585	11	69374801	15009	5648	0.04	0.0344434	1.1422	1.00978	1.29198	68.4017	0.0233933
rs504293	11	69375138	15010	5647	0.6596	0.568021	0.9855	0.937307	1.03617	34.7965	0.203458
rs7928898	11	69375393	15010	5646	0.3404	0.572392	1.0146	0.964806	1.06696	34.6843	0.204137
rs186795576	11	69375635	12078	4874	0.0118	0.372196	1.2032	0.801462	1.80631	66.9798	0.0281773
rs12421629	11	69376121	15011	5649	0.6536	0.434513	0.9803	0.932582	1.03046	28.9794	0.238257
rs1586344	11	69376710	15010	5646	0.3593	0.319534	1.0258	0.975619	1.07856	30.1963	0.231054
rs565600	11	69377250	15009	5646	0.6597	0.596766	0.9865	0.938055	1.03745	36.1673	0.195147
rs79442425	11	69377509	15008	5647	0.0639	0.00485919	0.8582	0.771557	0.954572	0	0.74687
rs117717143	11	69378694	15009	5648	0.0242	0.0461835	0.8306	0.692065	0.996866	0	0.754606
rs12422135	11	69378736	15009	5648	0.5902	0.280114	0.9734	0.926922	1.02221	31.4587	0.223534
rs2046494	11	69378833	15010	5649	0.6537	0.45722	0.9812	0.933312	1.03155	31.162	0.225306
rs75915166	11	69379161	15008	5647	0.0634	0.918724	0.9948	0.900004	1.09958	35.9651	0.196375
rs2046493	11	69379188	15010	5648	0.6537	0.445728	0.9808	0.933125	1.03091	28.5987	0.240501
rs111929748	11	69379287	15009	5648	0.0369	0.221043	1.0895	0.949736	1.24983	0	0.56696
rs150823072	11	69380081	15010	5646	0.0541	0.00579547	0.8461	0.751388	0.95275	0	0.80563
rs4354713	11	69380898	15009	5646	0.657	0.558073	0.9851	0.936834	1.03585	37.8333	0.185012
rs640013	11	69381152	15009	5646	0.6599	0.607155	0.9869	0.938515	1.03778	35.9595	0.196409
rs71465435	11	69381477	15010	5649	0.0403	0.0361234	1.1405	1.00854	1.28973	68.3802	0.0234622
rs11263498	11	69382767	15009	5647	0.6555	0.499626	0.9829	0.934892	1.03337	30.8462	0.227189
rs77033222	11	69382902	15009	5647	0.0155	0.462009	1.0816	0.877586	1.33304	0	0.603004
rs117827876	11	69382922	15010	5648	0.0241	0.043619	0.8279	0.689133	0.99461	0	0.751423
rs1960217	11	69383728	15008	5646	0.6332	0.492992	0.9823	0.933405	1.03376	13.4221	0.325318
rs146465437	11	69383804	14533	5596	0.019	0.0197868	0.7359	0.568596	0.952432	0	0.707353
rs75173006	11	69383899	15010	5648	0.0143	0.370038	1.1047	0.888565	1.37341	21.4159	0.281849
rs3903268	11	69383988	15009	5646	0.6539	0.510348	0.9833	0.93521	1.03386	29.9078	0.232766
rs606555	11	69384851	15011	5649	0.8591	0.139622	0.9504	0.888367	1.01677	0	0.522195
rs11263499	11	69384920	15009	5646	0.6539	0.524062	0.9838	0.935589	1.0345	31.6698	0.222273
rs660963	11	69386962	15008	5646	0.6597	0.690489	0.9897	0.940527	1.04144	34.1844	0.207159
rs117490805	11	69387281	15009	5648	0.0412	0.549504	0.9585	0.834276	1.10122	8.46715	0.350785
[truncated: 1,235 more rows]
