# Supplementary material for: The renal lineage factor PAX8 controls oncogenic signalling in kidney cancer
Source: Nature. 2022 Jun 8;606(7916):999–1006. doi: 10.1038/s41586-022-04809-8 (PMC9242860; doi:10.1038/s41586-022-04809-8)
Supplement: Supplementary file 9 — 11q13 SNPs from GWAS meta-analysis for papillary RCC. [file 41586_2022_4809_MOESM9_ESM.xlsx]

## Sheet: renal_papillary
Supplementary Table 8. 11q13 SNPs from GWAS meta-analysis for papillary RCC.
SNP	CHR	LOC	NUM_CONTROL	NUM_CASE	EFFECT_ALLELE_FREQ_CONTROL	P	OR	95%_LCL	95%_UCL	I2	Phet
rs192809015	11	68739329	14840	563	0.01442	0.1687	0.605	0.295782	1.23748	18.72	0.2969
rs2096775	11	68740668	14840	563	0.87055	0.9557	0.9947	0.824636	1.19984	0	0.9472
rs752296	11	68740952	14840	563	0.21577	0.03418	0.8471	0.726513	0.987702	0	0.9138
rs2017403	11	68741305	14840	563	0.31977	0.3206	0.9339	0.816004	1.06883	0	0.5536
rs138193518	11	68741464	14840	563	0.01462	0.1035	1.4278	0.929976	2.19211	0	0.561
rs2096776	11	68741634	14840	563	0.26138	0.8993	1.0094	0.873231	1.1668	0	0.9305
rs4435007	11	68741887	14840	563	0.08878	0.4294	1.0948	0.874524	1.37056	32.38	0.218
rs7107835	11	68742064	14840	563	0.38912	0.8273	1.0156	0.883743	1.16713	0	0.8683
rs7930706	11	68742072	14840	563	0.28997	0.374	1.065	0.92694	1.22362	0	0.634
rs7108102	11	68742223	14840	563	0.26185	0.944	1.0052	0.869764	1.16173	0	0.9631
rs74592164	11	68742302	14840	563	0.01521	0.08635	1.4415	0.949094	2.18937	0	0.5443
rs4258386	11	68743026	14840	563	0.77343	0.8705	0.9876	0.850023	1.14744	12.89	0.3281
rs4258387	11	68743105	14840	563	0.87051	0.9672	1.0039	0.833902	1.20855	0	0.965
rs4488205	11	68743155	14840	563	0.78269	0.6432	0.9649	0.829515	1.12238	12.36	0.3309
rs146605873	11	68743198	14840	563	0.08441	0.4261	1.0988	0.871263	1.38576	52.5	0.0972
rs140195630	11	68743199	14840	563	0.0844	0.425	1.099	0.871512	1.38587	52.52	0.0971
rs4556546	11	68743289	14840	563	0.84812	0.8544	1.0172	0.847814	1.22043	0	0.7476
rs4277121	11	68743351	14840	563	0.85517	0.5641	0.9498	0.797297	1.13147	0	0.799
rs148934250	11	68743353	14840	563	0.28998	0.376	1.0648	0.926611	1.2236	0	0.6849
rs112658519	11	68743417	14840	563	0.08885	0.4619	1.0882	0.86879	1.36302	41.28	0.164
rs77277449	11	68743671	14840	563	0.02135	0.1867	1.3087	0.877816	1.95109	0	0.4399
rs11228432	11	68743990	14840	563	0.06022	0.9576	0.9926	0.75484	1.30525	25.39	0.2592
rs117721517	11	68744280	14840	563	0.01517	0.08908	1.4384	0.945982	2.18714	0	0.5395
rs143767355	11	68744303	14840	563	0.01519	0.09028	1.4361	0.944735	2.18303	0	0.5326
rs116977331	11	68745130	12307	506	0.03609	0.03109	1.5766	1.04224	2.38493	18.09	0.3003
rs117342521	11	68745255	14840	563	0.01443	0.09512	1.4419	0.938182	2.21607	0	0.5516
rs4244843	11	68745683	14840	563	0.49522	0.3191	0.9378	0.826502	1.06409	0	0.7216
rs6591362	11	68746062	14840	563	0.26527	0.5014	1.051	0.909121	1.21502	0	0.6042
rs6591363	11	68746063	14840	563	0.26528	0.501	1.0511	0.909079	1.21531	0	0.6043
rs7946937	11	68746218	14840	563	0.26604	0.703	1.0284	0.890515	1.18764	0	0.692
rs10896389	11	68746328	14840	563	0.49547	0.3204	0.9381	0.827007	1.06412	0	0.7183
rs145193722	11	68746760	14840	563	0.01502	0.1237	1.3958	0.912923	2.13409	0	0.4631
rs7950368	11	68746801	14840	563	0.21354	0.04235	0.8522	0.730265	0.994495	0	0.7477
rs1939734	11	68747485	14840	563	0.09588	0.4953	1.0787	0.867629	1.34112	35.17	0.2012
rs138573323	11	68747529	14840	563	0.01735	0.3507	0.7742	0.452293	1.32522	0	0.9499
rs34847539	11	68748003	14840	563	0.58947	0.5655	0.963	0.846805	1.09514	0	0.7748
rs4930634	11	68749203	14840	563	0.49501	0.3576	0.9425	0.830781	1.06924	0	0.6942
rs10896390	11	68749540	14840	563	0.49417	0.3768	0.9447	0.832729	1.07173	0	0.7166
11:68750510	11	68750510	12307	506	0.05191	0.7106	1.0778	0.725541	1.60109	23.31	0.2711
11:68750514	11	68750514	14840	563	0.49638	0.4499	0.9516	0.83669	1.08229	0	0.7525
rs7342252	11	68751038	14840	563	0.21455	0.0429	0.8523	0.730134	0.994907	0	0.6896
rs2096777	11	68751196	14840	563	0.49516	0.3653	0.9434	0.831596	1.07024	0	0.6908
rs11822297	11	68751385	14840	563	0.01445	0.08613	1.4624	0.947433	2.25727	0	0.5736
rs2096778	11	68751391	14840	563	0.49522	0.3677	0.9436	0.831629	1.07065	0	0.6907
11:68751537	11	68751537	14840	563	0.49305	0.3015	0.9355	0.824355	1.06163	0	0.7548
rs4930636	11	68752346	14840	563	0.22942	0.148	0.8961	0.772335	1.0397	0	0.8409
rs7949596	11	68752403	14840	563	0.23783	0.1186	0.8884	0.765716	1.03074	0	0.947
rs7342227	11	68752618	14840	563	0.21342	0.04797	0.8557	0.733241	0.998611	0	0.7608
rs6591364	11	68752648	14840	563	0.22943	0.1499	0.8966	0.772814	1.04021	0	0.8409
rs6591365	11	68752713	14840	563	0.22943	0.1505	0.8968	0.773053	1.04036	0	0.8405
rs7924731	11	68752841	14840	563	0.22943	0.151	0.8969	0.773116	1.0405	0	0.84
rs140976708	11	68753288	10609	478	0.01102	0.1348	0.4407	0.15057	1.28988	0	0.9718
rs189021482	11	68753872	14840	563	0.01505	0.3177	0.757	0.438463	1.30695	0	0.9237
rs2602825	11	68754568	14840	563	0.50343	0.3573	1.061	0.935323	1.20356	0	0.6915
rs77241294	11	68754771	14840	563	0.0937	0.4178	1.0949	0.879279	1.3634	26.9	0.2504
rs2846195	11	68754854	14840	563	0.77059	0.1544	1.1137	0.960292	1.29161	0	0.8322
rs2846194	11	68755043	14840	563	0.14426	0.6226	0.9559	0.798744	1.14398	0	0.6529
rs2602824	11	68755113	14840	563	0.77056	0.1519	1.1143	0.960966	1.2921	0	0.8272
rs2846193	11	68755638	14840	563	0.40892	0.5846	1.0365	0.911483	1.17866	0	0.697
rs185732566	11	68755781	11007	478	0.01547	0.6358	1.1754	0.602155	2.29437	0	0.4568
rs185917340	11	68756432	10304	472	0.01264	0.6665	0.7989	0.287757	2.21799	0	0.8938
rs61887894	11	68756663	14840	563	0.26746	0.7134	1.0271	0.890519	1.18463	0	0.6996
rs77823556	11	68757187	12002	500	0.0395	0.9043	1.0283	0.652444	1.62068	0	0.6688
rs2846207	11	68757913	14840	563	0.50305	0.375	1.0586	0.93345	1.20053	0	0.6992
rs2602823	11	68758162	14840	563	0.51799	0.1961	1.0866	0.958037	1.23242	0	0.6394
rs2846205	11	68758487	14840	563	0.7163	0.385	0.9404	0.818655	1.08025	0	0.6522
rs2602822	11	68758509	14840	563	0.50313	0.3756	1.0585	0.933409	1.20036	0	0.6825
rs2602821	11	68758581	14840	563	0.50314	0.3762	1.0584	0.933369	1.20018	0	0.6818
rs35901831	11	68758661	14840	563	0.21303	0.03545	0.8473	0.726062	0.988783	0	0.8485
rs2846204	11	68758785	14840	563	0.71647	0.3847	0.9402	0.81816	1.08044	0	0.657
rs2602820	11	68758840	14840	563	0.73039	0.7015	0.9725	0.843262	1.12154	0	0.7331
rs2602819	11	68758933	14840	563	0.50611	0.3745	1.0589	0.933253	1.20146	0	0.6523
rs2602818	11	68759342	14840	563	0.69681	0.9701	0.9972	0.861205	1.15467	0	0.8109
rs2602817	11	68759492	14840	563	0.73206	0.68	0.9704	0.841282	1.11933	0	0.7246
rs2602816	11	68759537	14840	563	0.49355	0.4487	1.0506	0.924645	1.19371	0	0.5601
rs2846203	11	68759641	14840	563	0.71658	0.4222	0.9446	0.821869	1.08566	0	0.6475
rs2846201	11	68759761	14840	563	0.4086	0.5997	1.035	0.910218	1.17689	0	0.6923
rs12806229	11	68759825	14840	563	0.21316	0.04699	0.8552	0.732888	0.997924	0	0.7491
rs144286310	11	68759949	14840	563	0.01488	0.1236	1.3987	0.912509	2.14394	0	0.6437
rs2602815	11	68759988	14840	563	0.71652	0.3921	0.941	0.818661	1.08162	0	0.6379
rs80293190	11	68760008	14840	563	0.09473	0.4702	1.0837	0.871289	1.34789	34.74	0.2038
rs77317299	11	68760475	14840	563	0.0948	0.4757	1.0826	0.870459	1.34644	34.94	0.2026
rs12788769	11	68760484	14840	563	0.21367	0.04576	0.8544	0.732165	0.997043	0	0.7568
rs12283870	11	68760549	14840	563	0.26758	0.6796	1.0306	0.893241	1.18908	0	0.6916
rs2513100	11	68760666	14840	563	0.70331	0.5638	0.9584	0.829633	1.10715	0	0.838
rs58678029	11	68760801	14442	563	0.01422	0.754	0.9013	0.470539	1.72641	35.33	0.2002
rs2846200	11	68761038	14840	563	0.73141	0.6792	0.9703	0.841102	1.11934	0	0.7093
rs117476044	11	68761348	14840	563	0.03547	0.03069	1.5237	1.03996	2.23245	0	0.6533
rs2602814	11	68761422	14840	563	0.44774	0.09453	0.8987	0.792937	1.01857	0	0.5821
rs2846198	11	68761599	14840	563	0.10604	0.2643	0.888	0.720834	1.09393	0	0.6117
rs12420399	11	68762280	14840	563	0.20805	0.02543	0.8367	0.715584	0.978315	0	0.8197
rs1270928	11	68762697	14365	562	0.94917	0.6905	0.931	0.654797	1.32371	0	0.9699
rs1249587	11	68762995	14840	563	0.69118	0.8146	0.9835	0.855815	1.13024	0	0.9382
rs12417943	11	68763026	14840	563	0.16995	0.05083	0.8409	0.706668	1.00063	0	0.6537
11:68763720	11	68763720	14840	563	0.01495	0.1343	1.3859	0.904084	2.12449	0	0.6294
11:68764268	11	68764268	14840	563	0.68817	0.8341	0.9853	0.857792	1.13176	0	0.8879
rs1249585	11	68764457	14840	563	0.69262	0.8309	0.985	0.857417	1.13157	0	0.8925
rs1249584	11	68764599	14840	563	0.50445	0.4281	1.0523	0.927643	1.19371	0	0.5166
rs117015446	11	68764947	11909	506	0.03083	0.7011	0.9087	0.557316	1.48163	0	0.9578
rs1249583	11	68765113	14840	563	0.50474	0.4041	1.0551	0.93019	1.19678	0	0.4933
rs1249582	11	68765895	14840	563	0.37217	0.867	1.0111	0.888558	1.15054	0	0.6721
rs78739577	11	68765921	14840	563	0.01495	0.1562	1.3665	0.887487	2.10406	0	0.638
rs72921102	11	68766879	14840	563	0.17049	0.05097	0.844	0.711824	1.00072	0	0.7745
rs12224880	11	68767168	14840	563	0.50594	0.36	1.0611	0.934558	1.20478	0	0.4121
rs1249580	11	68767796	14840	563	0.4794	0.2059	0.9216	0.812084	1.04589	0	0.3961
rs1265886	11	68767966	14840	563	0.30914	0.8072	1.0172	0.886998	1.16651	0	0.7618
rs7950678	11	68768163	14840	563	0.37159	0.8188	1.0153	0.891611	1.15615	0	0.6707
rs3900907	11	68769071	10702	472	0.02824	0.1445	1.5031	0.869488	2.59844	36.45	0.1934
rs117166472	11	68769193	11007	478	0.02145	0.9027	1.0357	0.590194	1.8175	0	0.6019
rs77797384	11	68769709	8200	268	0.02778	0.2698	0.624	0.270026	1.44199	0	0.8267
rs3862397	11	68770033	14840	563	0.38973	0.1986	0.9193	0.808617	1.04513	0	0.7202
rs11600965	11	68770298	14840	563	0.2846	0.4254	1.0574	0.921799	1.21295	0	0.6471
rs75509590	11	68770341	14840	563	0.10801	0.8734	1.0204	0.795955	1.30814	0	0.6816
rs12803642	11	68771755	14840	563	0.13269	0.2251	1.1191	0.933061	1.34223	53.16	0.0935
rs1054252	11	68772072	14840	563	0.28672	0.4737	1.0515	0.916531	1.20634	0	0.6647
rs191844648	11	68772693	14840	563	0.01516	0.3443	0.7667	0.442087	1.32967	0	0.9193
rs11544722	11	68773403	14840	563	0.28437	0.4258	1.0574	0.921689	1.21309	0	0.6426
rs60308539	11	68773740	14840	563	0.28441	0.4187	1.0584	0.922371	1.21449	0	0.6367
rs11601146	11	68774292	14840	563	0.13263	0.2204	1.1236	0.932532	1.35382	56.86	0.0734
rs59506005	11	68774585	14840	563	0.28387	0.407	1.0597	0.923967	1.21537	0	0.6499
rs113895927	11	68775323	14840	563	0.01504	0.09642	1.4617	0.934318	2.28677	0	0.8302
rs11601763	11	68775717	14840	563	0.28368	0.4051	1.0602	0.923888	1.21662	0	0.6491
rs142380197	11	68776451	14840	563	0.01513	0.3473	0.7677	0.442347	1.33236	0	0.9194
rs117345641	11	68776964	14840	563	0.01347	0.3657	1.2528	0.76876	2.04161	0	0.6168
rs11228437	11	68777183	14840	563	0.27185	0.08439	0.8828	0.766261	1.01706	0	0.6454
rs11544721	11	68777323	14840	563	0.27185	0.08471	0.8829	0.766335	1.0172	0	0.6458
rs192820432	11	68777551	10304	472	0.0123	0.01569	2.863	1.21963	6.72069	86.3	0.0001
rs112772029	11	68778000	14840	563	0.03968	0.6389	0.9156	0.633507	1.32331	46.41	0.1329
rs35377497	11	68778383	14840	563	0.41693	0.1593	1.0954	0.964858	1.2436	29.6	0.2346
rs12792323	11	68778651	14840	563	0.68289	0.7535	0.9784	0.853739	1.12126	0	0.7149
rs35278146	11	68778812	14840	563	0.16988	0.06829	0.8536	0.720023	1.01196	0	0.6062
rs11600903	11	68779075	14840	563	0.0108	0.09314	0.5094	0.231795	1.11948	0	0.8354
rs142867807	11	68779553	10304	472	0.01043	0.6251	0.7837	0.294827	2.08321	0	0.7944
rs112997947	11	68780099	14840	563	0.08733	0.3897	0.9044	0.71932	1.1371	0	0.4767
rs11602122	11	68781070	14840	563	0.27688	0.2103	1.0933	0.950887	1.25704	0	0.5751
rs2846196	11	68782223	14840	563	0.31083	0.8124	1.0166	0.887362	1.16466	0	0.7761
rs10896391	11	68782860	14840	563	0.08751	0.4745	0.9196	0.730868	1.15707	0	0.546
rs149460261	11	68783229	10304	472	0.01747	0.1546	0.5269	0.218057	1.27317	0	0.9826
11:68784023	11	68784023	14840	563	0.18324	0.1592	0.8889	0.75447	1.04728	0	0.8147
rs11228439	11	68784158	12002	500	0.94889	0.4146	0.8371	0.546074	1.28323	0	0.8424
11:68784227	11	68784227	14840	563	0.07491	0.6197	0.9334	0.710973	1.22541	0	0.6417
11:68784496	11	68784496	14840	563	0.1843	0.1615	0.8899	0.755825	1.04776	0	0.7939
rs11606738	11	68785485	14840	563	0.1329	0.3409	1.0925	0.910648	1.31067	59.37	0.0606
rs67957737	11	68785542	14840	563	0.16956	0.05614	0.8462	0.712928	1.00439	0	0.7018
rs12790923	11	68785659	14840	563	0.13298	0.3443	1.0917	0.910192	1.3094	59.71	0.059
rs11604524	11	68785749	14840	563	0.01078	0.09594	0.5113	0.232117	1.12627	0	0.8334
rs11600377	11	68785803	14840	563	0.28351	0.3717	1.0646	0.927974	1.22134	0	0.6446
rs7358524	11	68786065	14840	563	0.68817	0.9264	0.9936	0.867057	1.13861	0	0.7772
rs12364038	11	68786138	14840	563	0.06005	0.9783	0.9961	0.751651	1.32005	29.8	0.2334
rs117848290	11	68786429	14840	563	0.01463	0.1598	1.3754	0.881902	2.14505	0	0.589
rs11228442	11	68788390	14840	563	0.27136	0.08897	0.8839	0.766726	1.01898	0	0.6932
rs11603763	11	68789606	14840	563	0.41626	0.1468	1.0984	0.967606	1.24687	30.04	0.232
11:68790168	11	68790168	14839	563	0.6385	0.726	0.9755	0.849137	1.12067	0	0.7089
rs78793292	11	68790667	14840	563	0.2847	0.2928	1.077	0.937981	1.23662	0	0.6658
rs72657436	11	68791141	14840	563	0.28381	0.3033	1.0752	0.936552	1.23437	0	0.734
11:68791193	11	68791193	14840	563	0.0404	0.6375	0.9148	0.631623	1.32494	36.5	0.1931
rs112093993	11	68791294	14840	563	0.08163	0.7131	0.952	0.732422	1.23741	0	0.8225
rs73514419	11	68791323	14840	563	0.016	0.07108	1.4986	0.96585	2.32521	0	0.6325
rs11228443	11	68791567	14840	563	0.3113	0.9122	0.9923	0.864909	1.13845	0	0.831
rs4930257	11	68792499	14840	563	0.16836	0.05284	0.8431	0.70933	1.0021	0	0.6842
rs60200654	11	68792671	14840	563	0.01607	0.07052	1.4966	0.966801	2.31672	0	0.6091
rs4930638	11	68792679	14840	563	0.8615	0.3601	0.918	0.7643	1.10261	64.9	0.036
rs59899564	11	68792768	14840	563	0.01607	0.06947	1.4969	0.968368	2.3139	0	0.6089
11:68792912	11	68792912	14840	563	0.39481	0.9401	1.0053	0.875824	1.15392	0	0.772
11:68792913	11	68792913	14840	563	0.40172	0.8204	1.0158	0.887221	1.16301	0	0.748
rs7482475	11	68792967	14840	563	0.37048	0.5761	1.038	0.910782	1.18299	0	0.6514
rs11228444	11	68793206	14840	563	0.44617	0.7258	1.0228	0.901727	1.16013	0	0.7973
rs72915271	11	68793632	14840	563	0.30804	0.9505	0.9956	0.866203	1.14433	0	0.8107
11:68794583	11	68794583	14840	563	0.44295	0.6162	1.0334	0.908814	1.17507	0	0.7895
rs11228445	11	68794811	14839	563	0.35501	0.7712	1.0219	0.883073	1.18255	0	0.8819
rs77330351	11	68795036	14840	563	0.01587	0.1094	1.4284	0.923134	2.21022	0	0.455
rs55950993	11	68795124	14840	563	0.31183	0.907	0.9918	0.863833	1.13872	0	0.8459
rs10736670	11	68795574	14840	563	0.53796	0.3384	0.9394	0.826544	1.06767	0	0.6224
rs78922111	11	68795798	14840	563	0.01585	0.1141	1.4221	0.918804	2.20109	0	0.4502
11:68796346	11	68796346	14840	563	0.16768	0.04304	0.835	0.701171	0.994373	0	0.5814
rs2889415	11	68796361	14840	563	0.98205	0.1299	0.7175	0.466909	1.10258	0	0.5892
rs11603688	11	68796477	14840	563	0.06033	0.7466	1.047	0.792419	1.38337	0	0.8032
rs61887898	11	68796563	14840	563	0.31543	0.9852	0.9987	0.870447	1.14585	0	0.9083
rs61887899	11	68796746	14840	563	0.3122	0.9574	0.9962	0.866316	1.14556	0	0.8495
11:68797150	11	68797150	14840	563	0.3756	0.6529	1.0309	0.902854	1.17711	0	0.6975
rs10792009	11	68797286	8200	268	0.97135	0.9256	0.9661	0.468436	1.99248	57.06	0.0974
rs10896393	11	68797394	14839	563	0.38971	0.8705	1.011	0.886398	1.15312	0	0.6744
rs149656240	11	68797452	8200	268	0.01232	0.0688	3.7357	0.9034	15.4477	8.81	0.334
11:68797603	11	68797603	14839	563	0.54207	0.6927	0.9726	0.847409	1.11629	1.99	0.3823
rs113194063	11	68797624	14839	563	0.30263	0.08568	1.1684	0.97838	1.39533	0	0.6447
11:68797625	11	68797625	14840	563	0.28741	0.1226	1.1458	0.963989	1.3619	0	0.4815
rs145535061	11	68797633	14840	563	0.27453	0.1458	1.142	0.954905	1.36575	0	0.9601
rs12576643	11	68797722	14840	563	0.37847	0.5365	1.043	0.912654	1.19196	0	0.7803
rs12574505	11	68797752	14840	563	0.4756	0.4315	1.0571	0.920507	1.21396	0	0.7263
rs11605908	11	68798102	14840	563	0.21463	0.03976	1.1785	1.00772	1.37823	0	0.4304
rs4930258	11	68798141	14840	563	0.43825	0.02028	0.855	0.749061	0.975922	0	0.4474
rs35006435	11	68798420	14840	563	0.23686	0.1749	1.1107	0.954378	1.29263	0	0.7182
rs12806658	11	68798422	14840	563	0.23684	0.1755	1.1105	0.954253	1.29233	0	0.7202
rs142504886	11	68798490	14840	563	0.01578	0.134	1.3998	0.901607	2.17328	0	0.4311
rs12806559	11	68798591	14840	563	0.16231	0.09698	0.8639	0.726825	1.02683	0	0.6776
rs11826557	11	68798666	14840	563	0.24529	0.1483	1.115	0.962002	1.29233	0	0.6967
rs17399246	11	68798901	14365	562	0.24403	0.1914	1.103	0.952142	1.27776	0	0.7209
rs1016873	11	68799623	14840	563	0.47741	0.4328	0.9512	0.839421	1.07786	0	0.9833
rs138232731	11	68799753	14840	563	0.01574	0.1373	1.3964	0.898949	2.16913	0	0.4363
rs7107682	11	68799772	14840	563	0.47738	0.4328	0.9512	0.839421	1.07786	0	0.9841
rs7124553	11	68800183	14365	562	0.24146	0.2736	1.0879	0.935589	1.26501	0	0.7228
rs7108242	11	68800185	14365	562	0.24145	0.2682	1.0889	0.936508	1.26609	0	0.7183
rs72915285	11	68800335	14365	562	0.2483	0.2292	1.0944	0.944751	1.26775	0	0.7137
rs4930640	11	68800370	14840	563	0.72622	0.7628	1.0227	0.883977	1.18319	0	0.4809
rs7124808	11	68800391	14365	562	0.24849	0.1913	1.103	0.952173	1.27772	0	0.7148
rs7111910	11	68800617	14365	562	0.2487	0.1898	1.1033	0.952518	1.27795	0	0.7156
rs7112257	11	68800708	14365	562	0.24845	0.1869	1.1041	0.953099	1.27902	0	0.7077
rs60721026	11	68801310	14365	562	0.24865	0.1918	1.1029	0.952059	1.27764	0	0.7041
rs17474418	11	68801628	14365	562	0.24861	0.1925	1.1028	0.951882	1.27765	0	0.7035
rs117592812	11	68802556	14840	563	0.01692	0.05473	1.5467	0.991188	2.41355	0	0.5231
rs12573914	11	68802933	14840	563	0.30416	0.535	1.0442	0.910837	1.19709	0	0.8987
rs147582072	11	68803094	11604	500	0.01611	0.03993	0.463	0.222096	0.965211	0	0.7669
rs36033734	11	68803366	14840	563	0.16361	0.1125	0.8681	0.72896	1.0338	0	0.6335
rs75378489	11	68803701	10718	472	0.01662	0.6365	1.1974	0.567229	2.52767	0	0.6653
rs146689172	11	68803812	14840	563	0.01366	0.4207	0.7832	0.432058	1.41972	0	0.9773
11:68803898	11	68803898	14364	562	0.58569	0.3968	0.932	0.791903	1.09688	36	0.1962
11:68803907	11	68803907	14364	562	0.66675	0.7776	0.9784	0.840828	1.13848	18.28	0.2992
rs2924521	11	68804086	14840	563	0.58386	0.9941	0.9995	0.875411	1.14118	35.11	0.2016
rs11228450	11	68804451	14365	562	0.2546	0.5834	0.959	0.825735	1.11377	36.06	0.1958
rs10896396	11	68804806	14840	563	0.31638	0.7781	1.0197	0.890315	1.16789	0	0.8346
rs7925986	11	68805624	14364	562	0.26344	0.6606	0.9663	0.829191	1.12608	38.38	0.1817
rs11603906	11	68805695	14364	562	0.39496	0.7854	0.9807	0.852337	1.12839	56.27	0.0765
rs11228453	11	68805932	14839	563	0.31621	0.6785	1.0304	0.894351	1.18714	0	0.8811
rs11228454	11	68806192	14364	562	0.73088	0.3408	0.9262	0.791039	1.08446	0	0.7707
11:68806439	11	68806439	14840	563	0.01993	0.1238	0.6677	0.399189	1.11682	0	0.9349
11:68806752	11	68806752	11909	506	0.03995	0.833	0.9448	0.55733	1.60165	31.46	0.2235
rs140531481	11	68806839	14840	563	0.01216	0.356	0.7266	0.368773	1.43163	0	0.9975
rs113124750	11	68806958	14839	563	0.31879	0.8849	1.0109	0.872893	1.17073	0	0.9039
rs10896397	11	68807112	14365	562	0.25907	0.6711	0.9668	0.827285	1.12984	60.69	0.0543
rs55950630	11	68807319	14839	563	0.16156	0.1497	0.8675	0.71496	1.05258	23.62	0.2694
rs77317092	11	68807592	10304	472	0.03302	0.253	1.4768	0.756824	2.8817	73.43	0.0103
rs61887930	11	68808272	14839	563	0.16326	0.1068	0.8502	0.698018	1.03556	24.4	0.2649
rs11228455	11	68808776	14364	562	0.25899	0.891	0.9887	0.840379	1.1632	66.04	0.0316
rs3019742	11	68808831	14840	563	0.96522	0.6387	1.1004	0.73807	1.6406	0	0.8866
rs3018676	11	68808887	14364	562	0.25757	0.8113	0.9801	0.831008	1.15594	59.19	0.0615
rs59324235	11	68809339	14840	563	0.02166	0.205	0.7093	0.417012	1.20646	0	0.8805
rs73514446	11	68809691	10303	472	0.10961	0.6325	0.9348	0.709098	1.23234	0	0.5963
rs146782715	11	68810747	8200	268	0.01958	0.2213	0.6345	0.306073	1.31534	70.74	0.0328
rs2034691	11	68810837	10702	472	0.94703	0.4613	1.1313	0.81477	1.5708	0	0.4544
rs2376554	11	68811445	10701	472	0.52469	0.1792	0.8902	0.751244	1.05486	4.1	0.3723
rs66958567	11	68811777	14364	562	0.2133	0.01712	1.231	1.03766	1.46036	14.65	0.3188
rs749363	11	68812024	14839	563	0.43727	0.903	0.9914	0.862825	1.13914	0	0.6603
rs7932947	11	68812781	14839	563	0.47176	0.923	1.0069	0.875848	1.15756	25.98	0.2558
rs10792010	11	68814887	13479	534	0.98132	0.4244	0.8077	0.478272	1.36404	19.21	0.2942
11:68815121	11	68815121	14364	562	0.20477	0.02718	1.2134	1.02204	1.44059	27.15	0.249
rs10750836	11	68815523	13479	534	0.98147	0.4375	0.8131	0.482293	1.37081	18.86	0.2961
rs4930642	11	68816370	13479	534	0.98288	0.5159	0.8373	0.49003	1.43067	31.38	0.224
rs78810307	11	68816564	13479	534	0.01371	0.334	1.3397	0.740175	2.42483	29.5	0.2352
rs61057353	11	68817050	14840	563	0.28207	0.03947	0.8569	0.739764	0.992584	54.11	0.0882
rs4930259	11	68817229	13479	534	0.98193	0.6238	0.8772	0.519651	1.48076	40.1	0.1712
rs72917317	11	68817441	14365	562	0.16075	0.05614	1.2113	0.994989	1.47464	42.55	0.1562
rs150527451	11	68817897	14365	562	0.16076	0.05608	1.2112	0.995039	1.47432	42.27	0.1579
rs11605298	11	68818045	10304	472	0.96744	0.6335	1.1562	0.636685	2.09962	0	0.408
rs146396637	11	68818106	13479	534	0.01362	0.3275	1.3438	0.743782	2.42786	28.24	0.2426
rs7102400	11	68818496	13479	534	0.9823	0.5547	0.8532	0.503829	1.44484	35.46	0.1995
rs11828017	11	68818617	14840	563	0.29519	0.02689	0.8506	0.737035	0.981664	30.36	0.2301
rs10792011	11	68818735	13479	534	0.98222	0.5434	0.8494	0.501732	1.43798	35.44	0.1995
rs4930643	11	68818936	14840	563	0.29493	0.02178	0.8458	0.733044	0.9759	28.73	0.2397
rs4930644	11	68819097	14840	563	0.27723	0.02961	0.8509	0.735693	0.984149	34.81	0.2034
rs7940235	11	68820121	14840	563	0.20615	0.01411	1.2339	1.04325	1.45939	0	0.3934
rs11604251	11	68820429	14840	563	0.27258	0.03051	0.8507	0.734777	0.984912	30.55	0.2289
rs10792012	11	68820569	13479	534	0.98219	0.5681	0.8591	0.510018	1.44711	35.64	0.1984
rs10896398	11	68820616	14839	563	0.48363	0.9666	0.9971	0.870363	1.14229	0	0.4452
rs10792013	11	68821034	13479	534	0.98187	0.3651	0.7864	0.467526	1.32276	7.68	0.3547
rs117606434	11	68821294	10702	472	0.02745	0.2783	1.3198	0.79918	2.17957	0	0.6302
rs137922383	11	68821315	10702	472	0.0166	0.5889	0.8535	0.480504	1.51604	0	0.6625
rs12285715	11	68821648	14840	563	0.28937	0.02346	0.8468	0.733348	0.977803	23.13	0.2722
rs7934327	11	68821701	13479	534	0.01364	0.32	1.3464	0.749173	2.41973	27.1	0.2493
rs12285865	11	68821862	14840	563	0.28713	0.02503	0.8483	0.734609	0.979586	21.9	0.2791
rs7127082	11	68822023	14840	563	0.21203	0.01199	1.238	1.04806	1.46236	0	0.558
rs72917389	11	68822831	14840	563	0.20525	0.01122	1.2411	1.05027	1.46661	0	0.4388
rs11228463	11	68823124	10304	472	0.13522	0.5732	0.918	0.681654	1.23629	0	0.7447
rs11826634	11	68823170	8200	268	0.03558	0.7562	0.8877	0.418481	1.88303	0	0.9104
rs4930645	11	68823247	13479	534	0.98244	0.1854	0.6794	0.383415	1.20388	0	0.6285
rs139972840	11	68823367	10702	472	0.01658	0.7801	0.9174	0.500851	1.68039	0	0.7265
rs7927394	11	68823644	13479	534	0.98242	0.194	0.6852	0.38731	1.2122	0	0.6251
rs7927633	11	68823707	13479	534	0.98188	0.2078	0.6949	0.394415	1.22431	0	0.4984
rs7942690	11	68823940	13479	534	0.98271	0.1547	0.6658	0.380228	1.16585	0	0.7357
rs10896399	11	68824514	11007	478	0.965	0.6672	0.8983	0.550943	1.46466	29.08	0.2377
rs10896400	11	68824533	11007	478	0.96732	0.4749	0.8376	0.515135	1.36192	51.04	0.1056
rs7931790	11	68824910	14840	563	0.21876	0.00394	1.2696	1.07941	1.4933	32.83	0.2153
rs3750973	11	68825037	13479	534	0.98305	0.2047	0.6924	0.392323	1.222	0	0.6155
rs7932318	11	68825451	13479	534	0.01344	0.1898	1.5086	0.815893	2.78943	12.63	0.3295
rs3019776	11	68826155	14840	563	0.89354	0.08406	1.2485	0.970585	1.60599	0	0.5827
rs10896401	11	68826245	14839	563	0.53179	0.4015	0.9414	0.81753	1.08404	0	0.5352
rs10896402	11	68826317	14839	563	0.46171	0.8907	1.0095	0.882141	1.15525	0	0.5499
rs140014701	11	68826330	12760	528	0.01696	0.9558	0.984	0.556262	1.74065	0	0.7821
rs12421976	11	68826499	9086	296	0.01259	0.1801	1.999	0.726047	5.50378	39.83	0.1729
rs754640	11	68826532	10304	472	0.0102	0.4552	1.3801	0.592513	3.21457	0	0.8602
rs896981	11	68826543	14839	563	0.45657	0.907	1.0081	0.880485	1.15421	0	0.4759
rs72919409	11	68826553	14840	563	0.2074	0.01702	1.2218	1.03643	1.44032	0	0.4448
rs72919412	11	68826855	14840	563	0.20362	0.01975	1.2199	1.03215	1.44181	0	0.4999
rs61887932	11	68826895	14839	563	0.48312	0.8038	0.9834	0.861738	1.12224	4.59	0.3699
rs755761	11	68827074	14840	563	0.50102	0.972	0.9976	0.872336	1.14085	14.55	0.3194
rs72919415	11	68827082	14840	563	0.20584	0.01458	1.2276	1.04135	1.44716	0	0.434
rs755760	11	68827175	14840	563	0.32903	0.7263	1.0266	0.886265	1.18916	0	0.6671
rs78452570	11	68827284	14535	557	0.0175	0.2769	1.4223	0.753715	2.68396	0	0.5478
rs118061957	11	68827640	10702	472	0.03392	0.05769	1.6283	0.984212	2.69389	0	0.7134
rs7943223	11	68827655	14840	563	0.50102	0.9609	0.9967	0.873315	1.13752	15.31	0.3153
rs7930211	11	68827717	13479	534	0.98388	0.1839	0.6818	0.387531	1.19952	0	0.6386
rs10750837	11	68828238	14840	563	0.5011	0.9511	0.9959	0.873352	1.13564	15.78	0.3128
rs10896404	11	68828678	14840	563	0.49951	0.9824	0.9985	0.873827	1.14096	19.23	0.294
rs896978	11	68828929	14840	563	0.27475	0.02332	0.8479	0.735232	0.977833	31.03	0.2261
rs72919428	11	68828949	14840	563	0.20711	0.01484	1.2256	1.04057	1.44353	0	0.4244
11:68829322	11	68829322	14840	563	0.49961	0.9748	0.9979	0.875869	1.13693	19.49	0.2926
rs12274641	11	68829388	14840	563	0.49965	0.9706	0.9975	0.873174	1.13953	19.39	0.2932
rs11228468	11	68829534	14840	563	0.49965	0.9667	0.9972	0.874201	1.13751	19.52	0.2924
rs11228469	11	68829638	14840	563	0.50106	0.9051	0.992	0.869288	1.13203	18.96	0.2955
rs72919430	11	68829817	14840	563	0.20483	0.01271	1.2312	1.04539	1.45004	0	0.4156
rs72919432	11	68829954	14840	563	0.20577	0.01274	1.2312	1.04533	1.45012	0	0.4128
11:68830069	11	68830069	14840	563	0.49692	0.8822	0.9901	0.868012	1.12936	12.69	0.3292
rs10792015	11	68830226	14840	563	0.5013	0.9198	0.9933	0.871458	1.13218	16.56	0.3086
rs3750972	11	68830628	14840	563	0.49764	0.9035	1.0082	0.883508	1.15049	20.2	0.2886
rs3750971	11	68830707	14840	563	0.48796	0.9921	1.0007	0.871257	1.14938	24.87	0.2622
rs11228471	11	68831166	14840	563	0.50187	0.8491	0.9873	0.865502	1.12624	4.57	0.37
rs11228472	11	68831293	14840	563	0.50097	0.8486	0.9873	0.865883	1.12574	9.37	0.3462
rs72928978	11	68831364	14840	563	0.16355	0.02918	1.2298	1.02119	1.48103	45.22	0.1401
11:68831753	11	68831753	14840	563	0.4978	0.8591	0.9881	0.86576	1.12773	9.54	0.3454
rs10750838	11	68831920	14840	563	0.50124	0.8609	0.9883	0.866399	1.12735	5.94	0.3633
rs11228473	11	68832030	14840	563	0.50123	0.8602	0.9882	0.865913	1.12776	5.97	0.3632
rs144972104	11	68832131	10304	472	0.02677	0.2996	0.7272	0.398331	1.32759	67.26	0.0272
rs896970	11	68832221	14365	562	0.0132	0.1323	1.5306	0.879279	2.66438	38.34	0.1819
11:68832397	11	68832397	14840	563	0.47327	0.9445	1.0048	0.878068	1.14982	5.62	0.3649
11:68832432	11	68832432	14840	563	0.47788	0.92	0.9932	0.869375	1.13466	0	0.5719
rs10792016	11	68832505	14840	563	0.47257	0.8783	0.9896	0.865652	1.13129	0	0.3978
rs10750839	11	68832730	14840	563	0.48475	0.9245	0.9937	0.871943	1.13246	0	0.4264
rs1466222	11	68832848	14840	563	0.29243	0.0194	0.8451	0.733883	0.973171	21.97	0.2787
rs11228474	11	68833462	14840	563	0.50119	0.8573	0.988	0.866176	1.12696	5.68	0.3646
rs10896406	11	68833595	14839	563	0.47376	0.8965	1.0091	0.880353	1.15668	0	0.5044
rs10896407	11	68833632	14839	563	0.47442	0.9182	1.0072	0.878322	1.15499	0	0.4931
rs10896408	11	68833703	14839	563	0.47442	0.9187	1.0072	0.87758	1.15596	0	0.4929
rs77215894	11	68833795	14365	562	0.01338	0.1215	1.5407	0.891491	2.66268	27.2	0.2487
rs11228475	11	68833883	14839	563	0.52336	0.8193	0.9842	0.8585	1.1283	0	0.4083
rs61887953	11	68834036	10304	472	0.05193	0.7045	1.0805	0.724186	1.61213	0	0.4277
rs12787080	11	68834104	14839	563	0.47443	0.9207	1.007	0.877778	1.15525	0	0.4931
rs10444363	11	68834341	14839	563	0.47443	0.921	1.0069	0.878955	1.15347	0	0.4933
rs61880999	11	68834373	14839	563	0.5215	0.9598	0.9965	0.869494	1.14206	0	0.4908
rs7950657	11	68834831	14840	563	0.30054	0.01704	0.8377	0.724277	0.968885	9.82	0.3439
rs10750840	11	68835182	14839	563	0.47444	0.9239	1.0067	0.877797	1.15453	0	0.4935
rs10792017	11	68835313	14839	563	0.47444	0.9243	1.0067	0.87716	1.15537	0	0.4936
rs10896410	11	68835485	14839	563	0.47444	0.9248	1.0066	0.878077	1.15393	0	0.4934
rs10896411	11	68835771	14839	563	0.39412	0.8844	1.0117	0.86487	1.18346	0	0.8705
rs181848290	11	68835782	14840	563	0.01227	0.6577	0.8558	0.429757	1.7042	0	0.731
rs12293676	11	68836128	14839	563	0.64772	0.07424	1.1814	0.983803	1.41868	0	0.8669
rs76603088	11	68836447	10701	472	0.51997	0.8837	1.0147	0.834488	1.23383	16.39	0.3095
11:68836544	11	68836544	12002	500	0.18795	0.2836	1.1375	0.89883	1.43954	0	0.7845
11:68836545	11	68836545	12002	500	0.1908	0.2928	1.1343	0.89694	1.43447	0	0.7642
11:68836549	11	68836549	12002	500	0.18774	0.2723	1.1411	0.901523	1.44434	0	0.7763
rs146590089	11	68836798	12306	506	0.36118	0.008822	0.7685	0.631042	0.9359	0	0.4677
rs10896412	11	68837252	13065	534	0.94609	0.3216	0.829	0.572137	1.20118	0	0.4918
rs10896413	11	68837256	14840	563	0.45358	0.7594	0.9795	0.857899	1.11834	0	0.4061
rs10896414	11	68837265	11006	478	0.88866	0.1574	0.8016	0.589953	1.08918	11.85	0.3335
rs10750841	11	68837557	14840	563	0.48138	0.9228	0.9937	0.874464	1.12919	0	0.4026
rs61881024	11	68837794	14840	563	0.29621	0.02297	0.8505	0.739703	0.977892	29.7	0.234
rs3829236	11	68838028	14840	563	0.50006	0.9267	0.994	0.874387	1.12998	0	0.4906
rs67673903	11	68838294	14840	563	0.48052	0.8947	0.9913	0.870983	1.12824	0.34	0.39
rs9666135	11	68838471	14839	563	0.47849	0.9267	0.9939	0.872427	1.13229	11.41	0.3358
rs189161087	11	68838483	10304	472	0.03539	0.4843	1.2536	0.665395	2.36178	33.18	0.2132
rs139445063	11	68838598	14840	563	0.2053	0.009795	1.2306	1.05132	1.44045	0	0.4416
rs9666161	11	68838929	11007	478	0.02851	0.6438	0.8567	0.444735	1.65027	0	0.5695
rs142039973	11	68839145	8200	268	0.01315	0.3299	0.6472	0.269718	1.55298	0	0.6208
rs3750957	11	68839187	14840	563	0.48567	0.8728	0.9896	0.870716	1.12472	0	0.3956
rs10896415	11	68839334	14840	563	0.33459	0.863	1.0124	0.880155	1.16451	0.18	0.3908
rs67348725	11	68839701	14840	563	0.484	0.8772	0.99	0.871505	1.12461	0	0.4129
rs3750960	11	68839910	14840	563	0.01298	0.2123	1.3751	0.833586	2.26839	31.76	0.2217
rs896969	11	68839949	14840	563	0.50044	0.9329	0.9945	0.874676	1.13074	0	0.4936
rs3750963	11	68840014	14840	563	0.48375	0.9114	0.9928	0.874146	1.12756	9.63	0.3449
rs3750965	11	68840160	14840	563	0.2968	0.03202	0.8589	0.74741	0.987021	20.95	0.2845
rs1466221	11	68840397	14840	563	0.48398	0.8704	0.9894	0.870507	1.12453	0	0.4138
rs61746574	11	68840399	14840	563	0.11272	0.4408	0.9223	0.750851	1.1329	0	0.4124
rs1466220	11	68840412	14840	563	0.48387	0.8517	0.9879	0.869528	1.12239	0	0.4781
rs71465417	11	68840490	10304	472	0.01319	0.8499	1.0786	0.492639	2.36152	24.94	0.2618
rs3750966	11	68840617	14840	563	0.48403	0.8658	0.9891	0.871037	1.12317	0	0.413
rs4930260	11	68840916	14840	563	0.50045	0.9626	0.997	0.879335	1.13041	0	0.4774
rs10896416	11	68841312	14840	563	0.48398	0.8669	0.9891	0.870113	1.12436	0	0.4131
rs117589747	11	68841414	11495	506	0.01359	0.9699	0.9854	0.459018	2.11541	41.42	0.1631
11:68841442	11	68841442	14840	563	0.48381	0.8496	0.9877	0.8691	1.12248	0	0.401
rs7102709	11	68841571	14840	563	0.98443	0.2636	0.7684	0.484165	1.2195	30.19	0.2311
rs36034474	11	68841993	14840	563	0.50042	0.9432	0.9954	0.876827	1.13001	0	0.4934
rs116884934	11	68842021	14840	563	0.13922	0.5049	0.9264	0.739956	1.15982	0	0.8515
rs10792018	11	68842028	14840	563	0.48399	0.8636	0.9889	0.870654	1.12321	0	0.4125
11:68842048	11	68842048	14840	563	0.47951	0.7767	0.9816	0.863371	1.11602	0.63	0.3887
rs10896417	11	68842098	14840	563	0.48369	0.8251	0.9857	0.867493	1.12001	0	0.4037
rs75261716	11	68842450	14840	563	0.01303	0.2178	1.3671	0.831427	2.2479	35.27	0.2006
rs10792019	11	68842472	14840	563	0.48399	0.8616	0.9887	0.870116	1.12344	0	0.4121
rs10792020	11	68842491	14840	563	0.48399	0.8612	0.9887	0.87044	1.12303	0	0.412
rs7110274	11	68842704	14840	563	0.20535	0.009909	1.2283	1.05059	1.43607	0	0.4123
rs6591370	11	68843003	14840	563	0.20541	0.01019	1.2272	1.04975	1.43464	0	0.4115
rs12363547	11	68843119	14840	563	0.48407	0.854	0.9881	0.86981	1.12248	0	0.4117
rs79481933	11	68843414	14840	563	0.06755	0.4767	0.908	0.696053	1.18448	1.55	0.3844
rs12363597	11	68843711	14840	563	0.48383	0.8408	0.987	0.868693	1.12142	0	0.3982
rs113966765	11	68843715	14840	563	0.0312	0.4803	0.8658	0.580272	1.29182	0	0.5793
rs6591371	11	68843913	14840	563	0.98438	0.2482	0.7615	0.479536	1.20926	25.55	0.2583
rs7937006	11	68843932	14840	563	0.295	0.02409	0.852	0.741306	0.979223	27.17	0.2489
rs35306535	11	68843990	14840	563	0.48383	0.8396	0.9869	0.868594	1.12132	0	0.3981
rs117858782	11	68844942	11421	478	0.0173	0.8913	0.9493	0.450111	2.00211	0	0.6292
rs4930261	11	68844966	14840	563	0.98493	0.2273	0.7511	0.47196	1.19534	20.09	0.2893
rs11228482	11	68845115	14840	563	0.48585	0.8642	0.9889	0.870159	1.12384	0.13	0.391
rs4930262	11	68845442	14840	563	0.98444	0.1794	0.7296	0.460479	1.15601	13.83	0.3232
rs7945151	11	68845867	14840	563	0.48568	0.8457	0.9874	0.869021	1.1219	3.11	0.377
rs4930649	11	68846098	14840	563	0.98444	0.2654	0.7699	0.48593	1.21982	29.77	0.2336
rs35264875	11	68846399	14840	563	0.20329	0.00912	1.2294	1.05262	1.43586	0	0.403
rs7124310	11	68846519	8199	268	0.91817	0.5344	0.8691	0.558285	1.35296	0	0.9586
rs74685061	11	68846578	14840	563	0.02728	0.4387	1.2415	0.718068	2.14649	27.73	0.2456
rs11228483	11	68846886	14840	563	0.4861	0.8431	0.9872	0.868965	1.12152	3.29	0.3762
rs12804893	11	68847138	14840	563	0.98444	0.2664	0.7705	0.486508	1.22027	29.65	0.2343
rs731974	11	68847156	14840	563	0.29506	0.02546	0.8528	0.741627	0.980638	30.95	0.2266
rs142267067	11	68848050	10609	478	0.01298	0.03131	2.53	1.08681	5.8896	64.94	0.0358
rs72928636	11	68848386	14840	563	0.20313	0.008074	1.2322	1.05581	1.43806	0	0.392
rs3794019	11	68848612	14840	563	0.98444	0.2666	0.7707	0.486763	1.22026	29.63	0.2344
rs3829240	11	68849073	14840	563	0.48357	0.8376	0.9868	0.869049	1.1205	0.15	0.3909
rs7944256	11	68849342	14840	563	0.98351	0.3598	0.81	0.515956	1.27162	42.47	0.1567
rs117976804	11	68849601	11421	478	0.02366	0.5865	0.8377	0.442525	1.58577	15.95	0.3119
rs72928644	11	68849845	14840	563	0.20506	0.008836	1.2291	1.05323	1.43433	0.17	0.3908
rs7118553	11	68850119	11115	472	0.15989	0.828	1.0304	0.786463	1.35	0	0.431
rs7118492	11	68850264	14840	563	0.43869	0.7394	0.9773	0.853633	1.11888	15.44	0.3146
rs7104056	11	68850272	11006	478	0.86402	0.2857	0.8562	0.643859	1.13857	0	0.5753
rs60904925	11	68850293	14840	563	0.49321	0.9914	0.9993	0.879825	1.135	0	0.5337
rs150891644	11	68850318	10304	472	0.04396	0.3502	0.802	0.50481	1.27415	0	0.5258
rs7118617	11	68850326	14840	563	0.48725	0.8554	0.9883	0.870794	1.12166	0	0.4452
rs59979918	11	68850342	14840	563	0.50623	0.8149	0.9849	0.867102	1.1187	0	0.5976
rs7118834	11	68850367	14840	563	0.47339	0.8484	0.9876	0.869	1.12239	0	0.4739
rs3019774	11	68850380	11007	478	0.01399	0.8038	0.8994	0.389642	2.07606	0	0.8502
rs11228484	11	68850390	14840	563	0.47337	0.8634	0.9888	0.869727	1.12417	0	0.4689
rs1542334	11	68850773	14840	563	0.20049	0.01243	1.2166	1.04324	1.41877	0	0.4425
rs11228485	11	68851138	14840	563	0.488	0.8539	0.9882	0.870912	1.12128	0	0.4251
rs2376558	11	68851414	14840	563	0.98457	0.2295	0.7577	0.481888	1.19137	18.6	0.2975
rs896973	11	68851466	14840	563	0.48783	0.8579	0.9886	0.871992	1.1208	0	0.4261
rs72928652	11	68851547	14840	563	0.20107	0.01075	1.2205	1.04723	1.42244	0	0.4103
rs753559	11	68851605	14840	563	0.48764	0.8415	0.9873	0.871052	1.11906	0	0.4129
rs6591372	11	68852057	14840	563	0.48765	0.8408	0.9872	0.870589	1.11943	0	0.4129
rs11827144	11	68852098	14840	563	0.013	0.1932	1.3803	0.849428	2.24295	25.59	0.2581
rs4930264	11	68852181	14840	563	0.29558	0.02627	0.8541	0.743188	0.981564	21.55	0.2811
rs7948596	11	68852315	14840	563	0.48783	0.8551	0.9883	0.871025	1.12137	0	0.424
rs72928657	11	68852336	14840	563	0.20107	0.0107	1.2204	1.04731	1.4221	0	0.4112
rs72928659	11	68852358	14840	563	0.20107	0.01069	1.2204	1.04733	1.42207	0	0.4113
rs12273080	11	68853033	14840	563	0.98457	0.2295	0.758	0.48239	1.19108	18.52	0.2979
rs61881030	11	68853084	12477	501	0.01588	0.7728	1.1034	0.565758	2.15196	0	0.427
rs2290421	11	68853504	14840	563	0.49615	0.8855	0.9908	0.873678	1.12362	0	0.4719
rs35337391	11	68854012	14840	563	0.20118	0.01065	1.2203	1.04739	1.42175	0	0.4078
rs78034812	11	68854029	14840	563	0.01197	0.1018	1.5188	0.920619	2.50565	4.21	0.3717
rs148902179	11	68854182	14840	563	0.01346	0.4289	0.723	0.323693	1.61489	26.51	0.2527
rs3750967	11	68855112	14840	563	0.01353	0.1769	1.3896	0.861967	2.24021	33.68	0.2102
rs1123665	11	68855197	14840	563	0.48855	0.9614	0.9969	0.87911	1.13047	3.68	0.3743
rs1551305	11	68855233	14840	563	0.49595	0.8795	0.9904	0.874276	1.12195	29.07	0.2377
rs3829241	11	68855363	14840	563	0.38894	0.8576	1.0119	0.889236	1.15148	5.15	0.3672
rs1551306	11	68855483	14840	563	0.48768	0.9401	0.9952	0.877821	1.12827	11.07	0.3375
rs1060435	11	68855595	14840	563	0.3903	0.8718	1.0107	0.888139	1.15017	7.15	0.3574
rs4930265	11	68855954	14840	563	0.29487	0.02715	0.8549	0.743901	0.982462	24.78	0.2627
rs111571424	11	68856055	10304	472	0.02059	0.4888	0.7695	0.366447	1.61587	0	0.5598
rs3376	11	68856680	14840	563	0.29486	0.02726	0.8549	0.743827	0.98256	24.73	0.263
11:68856710	11	68856710	14840	563	0.49047	0.875	0.99	0.873479	1.12207	28.87	0.2389
rs2253658	11	68856804	14840	563	0.29486	0.02728	0.855	0.743977	0.98259	24.86	0.2622
rs1005858	11	68856916	14840	563	0.49402	0.8207	0.9857	0.870262	1.11645	26.45	0.2531
rs1551310	11	68857038	14840	563	0.98462	0.2182	0.7526	0.47872	1.18317	15.53	0.3142
rs3168115	11	68858090	14840	563	0.29678	0.03004	0.8573	0.745975	0.985238	22.72	0.2745
rs28565539	11	68858213	14840	563	0.19362	0.01231	1.2167	1.04348	1.41868	7.24	0.3569
rs12421346	11	68858263	12306	506	0.13196	0.1557	1.2107	0.929816	1.57643	0	0.5963
rs4930650	11	68858264	14839	563	0.55485	0.8778	1.0117	0.87228	1.1734	48.03	0.1232
rs10736671	11	68858907	14840	563	0.49419	0.8459	0.9877	0.871806	1.119	24.09	0.2667
rs4930651	11	68859030	14840	563	0.49036	0.9382	0.9951	0.878897	1.12667	8.97	0.3483
rs7126711	11	68859377	14840	563	0.98495	0.1959	0.7406	0.46983	1.16742	5.46	0.3657
rs1470891	11	68859503	14840	563	0.01441	0.09742	1.5049	0.928118	2.44013	28.58	0.2406
rs12280942	11	68859683	14840	563	0.68207	0.08441	1.1271	0.983883	1.29116	0	0.5006
rs10792021	11	68859870	12306	506	0.62325	0.9677	1.0042	0.819815	1.23006	62.62	0.0455
rs10792022	11	68859875	12306	506	0.59649	0.8903	0.9862	0.809475	1.20151	55.96	0.0781
rs7107680	11	68859894	14840	563	0.25924	0.01332	0.8228	0.705045	0.960222	18.7	0.2969
rs74674490	11	68860146	14840	563	0.06473	0.8063	0.9642	0.720458	1.2904	8.55	0.3504
rs58950526	11	68860547	14840	563	0.48989	0.9515	0.9961	0.878246	1.12977	9.75	0.3443
rs930786	11	68860634	14840	563	0.98441	0.2377	0.7625	0.486142	1.19596	15.01	0.3169
rs7111999	11	68860658	14840	563	0.49428	0.8354	0.9868	0.870548	1.11858	26.64	0.252
rs11228490	11	68860872	14840	563	0.29636	0.02375	0.8516	0.740905	0.978833	27.69	0.2458
rs10750842	11	68860898	14840	563	0.49456	0.8414	0.9873	0.871121	1.11897	25.23	0.2601
rs10736672	11	68861329	14840	563	0.49457	0.8414	0.9873	0.871121	1.11897	25.3	0.2597
rs72928701	11	68861564	14840	563	0.19362	0.01101	1.2201	1.04662	1.42233	15.01	0.3169
rs55648928	11	68861591	14840	563	0.19361	0.011	1.2201	1.04664	1.4223	15.03	0.3168
rs56140802	11	68861631	14840	563	0.19168	0.01651	1.2083	1.03513	1.41044	21.94	0.2789
rs12273149	11	68862145	14840	563	0.49476	0.8259	0.9861	0.870469	1.11709	25.85	0.2566
rs10792023	11	68862862	14840	563	0.49467	0.8374	0.987	0.871048	1.11839	27.18	0.2488
rs10896420	11	68863047	14840	563	0.29043	0.02065	0.8467	0.7354	0.974845	34.82	0.2033
rs10896421	11	68863048	14840	563	0.29045	0.02054	0.8466	0.73533	0.974708	34.8	0.2034
rs10896422	11	68863324	14840	563	0.49462	0.8457	0.9877	0.871949	1.11882	27.74	0.2455
rs72930611	11	68863659	14840	563	0.19356	0.01078	1.2207	1.04721	1.42294	15.31	0.3153
rs149201217	11	68864051	10304	472	0.02721	0.6543	0.8703	0.473806	1.59859	81.61	0.001
rs4930652	11	68864349	14840	563	0.50481	0.8837	1.0094	0.89047	1.14421	33.9	0.2089
rs61881055	11	68865147	14840	563	0.05894	0.5587	0.9087	0.659261	1.25252	49.56	0.1142
rs4930653	11	68865478	14840	563	0.50405	0.8874	1.0091	0.890176	1.14391	32.7	0.2161
11:68865704	11	68865704	14840	563	0.50063	0.8896	1.0089	0.890251	1.14336	43.99	0.1475
rs11228494	11	68866571	14840	563	0.5045	0.9256	1.006	0.887297	1.14058	33.37	0.2121
rs72930621	11	68866745	14840	563	0.19344	0.008233	1.2295	1.0548	1.43313	5.83	0.3639
rs2305498	11	68866914	14840	563	0.20859	0.005142	1.2371	1.0658	1.43593	51.47	0.1031
rs72930625	11	68867120	14840	563	0.18135	0.01326	1.2236	1.043	1.43547	0	0.4282
rs72930627	11	68867121	14840	563	0.18132	0.01348	1.223	1.0425	1.43476	0	0.4306
rs10896425	11	68867655	14840	563	0.4956	0.8819	0.9906	0.874549	1.12205	27.45	0.2473
rs7933746	11	68867722	14840	563	0.20901	0.004457	1.2416	1.06957	1.4413	48.45	0.1207
rs72930631	11	68867835	14840	563	0.20863	0.004176	1.2437	1.07129	1.44385	46.8	0.1305
rs2123760	11	68868292	14840	563	0.50197	0.916	1.0068	0.887667	1.14192	31.25	0.2248
rs2123759	11	68868315	14840	563	0.50389	0.9326	1.0054	0.887433	1.13905	34.8	0.2034
rs930785	11	68868974	14840	563	0.49616	0.9084	0.9927	0.876219	1.12466	28.28	0.2424
rs921675	11	68869034	14840	563	0.79049	0.004769	0.8065	0.694612	0.93641	46.09	0.1348
rs921674	11	68869308	14840	563	0.01385	0.1638	1.3971	0.872569	2.23694	26.69	0.2517
rs138076302	11	68869339	10304	472	0.02712	0.5436	0.8274	0.448936	1.52492	80.71	0.0014
rs11228496	11	68869503	14840	563	0.49694	0.9332	0.9947	0.878467	1.12631	30.61	0.2286
rs10896426	11	68869923	14840	563	0.49757	0.9517	0.9961	0.877787	1.13036	32.56	0.2169
rs10896427	11	68869961	14840	563	0.46743	0.7798	0.9817	0.862474	1.11741	24.41	0.2648
rs72930637	11	68869967	14840	563	0.19348	0.004578	1.2491	1.07108	1.45671	0	0.5
rs2924536	11	68870105	14840	563	0.47937	0.6165	0.9681	0.852742	1.09906	0	0.4988
rs145536369	11	68870108	10304	472	0.01842	0.852	1.079	0.485413	2.39845	83.28	0.0005
rs11228497	11	68870149	14840	563	0.09448	0.4949	1.0978	0.83976	1.43513	0	0.7706
rs11228498	11	68870298	14840	563	0.49935	0.9669	0.9973	0.87774	1.13315	41.22	0.1644
rs11228499	11	68870396	14840	563	0.48765	0.9795	0.9983	0.876794	1.13664	28.43	0.2415
rs2924534	11	68870516	14840	563	0.80829	0.005099	0.8024	0.687831	0.936053	0	0.5656
rs10896428	11	68870544	14840	563	0.45853	0.8095	0.9846	0.86788	1.11702	16.45	0.3092
11:68870769	11	68870769	14840	563	0.45854	0.8139	0.9849	0.867707	1.11792	16.07	0.3112
rs72930648	11	68870874	14840	563	0.05497	0.1557	1.2153	0.928475	1.59073	0	0.5752
rs2924533	11	68871001	14840	563	0.75287	0.001864	0.7983	0.692676	0.92003	17.9	0.3013
rs921673	11	68871411	14840	563	0.50654	0.7159	1.0239	0.901605	1.16278	0	0.4134
rs921672	11	68871438	14840	563	0.01735	0.355	1.239	0.786768	1.95117	28.78	0.2394
rs921671	11	68871448	14840	563	0.50644	0.7433	1.0215	0.899388	1.16019	0	0.4079
rs930783	11	68871592	14840	563	0.23879	0.9178	0.9919	0.849941	1.15757	0	0.7018
rs921670	11	68871639	14840	563	0.28999	0.01327	0.8354	0.724565	0.96319	0	0.44
rs930782	11	68871794	14840	563	0.24985	0.9253	0.9927	0.851727	1.15701	0	0.6929
rs12800372	11	68871815	14840	563	0.27148	0.9195	0.9924	0.855915	1.15065	0	0.411
rs1869446	11	68872284	14840	563	0.77093	0.5511	1.0482	0.897893	1.22367	0.92	0.3873
rs145602179	11	68872643	14840	563	0.02339	0.3393	0.7964	0.499268	1.27036	0	0.712
rs72930659	11	68872843	14840	563	0.1481	0.07185	1.1784	0.985521	1.40903	34.07	0.2078
rs61881056	11	68873309	14840	563	0.42232	0.06398	1.1297	0.992936	1.2853	0	0.6492
rs117421820	11	68873310	10304	472	0.03261	0.4944	0.8509	0.535486	1.3521	0	0.6667
rs12788508	11	68873324	14840	563	0.42228	0.06377	1.1298	0.993032	1.2854	0	0.6666
rs11228501	11	68874540	14840	563	0.423	0.06862	1.127	0.990909	1.28178	0	0.6595
rs77954595	11	68875351	14840	563	0.01799	0.5555	1.1461	0.728332	1.8035	24.93	0.2619
rs58904926	11	68875773	14840	563	0.01803	0.5706	1.14	0.724861	1.79289	24.98	0.2616
rs10896429	11	68876160	14840	563	0.42436	0.08138	1.1205	0.985916	1.27346	0	0.671
11:68876510	11	68876510	12307	506	0.01141	0.8459	1.0859	0.472996	2.493	46.51	0.1323
rs1551304	11	68876587	14840	563	0.2815	0.6345	0.9666	0.840276	1.11192	0	0.8878
rs10896430	11	68877162	14840	563	0.24368	0.5098	0.9514	0.820399	1.10332	0	0.721
rs11228502	11	68877588	14840	563	0.28151	0.6269	0.9658	0.839364	1.11128	0	0.8812
rs12365981	11	68877592	14840	563	0.28089	0.6409	0.967	0.839824	1.11344	0	0.8637
rs11228503	11	68879044	14840	563	0.26256	0.5749	0.9593	0.829642	1.10922	0	0.5253
rs56238214	11	68879915	14840	563	0.02409	0.238	0.7604	0.482449	1.19849	0	0.9646
rs55635432	11	68880117	14840	563	0.29527	0.134	0.8971	0.77832	1.03401	0	0.687
rs11601194	11	68880366	14840	563	0.03879	0.7204	1.0612	0.766533	1.46914	0	0.5297
rs72475634	11	68881150	14840	563	0.01227	0.1733	1.4062	0.86089	2.29692	65.03	0.0355
rs1901917	11	68881219	14365	562	0.97221	0.323	0.7774	0.471816	1.2809	0	0.6275
rs11228504	11	68881384	14840	563	0.2157	0.542	0.9525	0.814578	1.11377	14.16	0.3214
rs79959954	11	68881395	14840	563	0.01273	0.4825	1.2046	0.716506	2.02519	12.88	0.3282
rs3019779	11	68881649	14840	563	0.75904	0.9451	1.0052	0.867242	1.1651	0	0.9118
rs12225384	11	68881709	14840	563	0.21492	0.6681	0.9666	0.82757	1.12899	10.8	0.3389
rs4930654	11	68882062	14840	563	0.01427	0.5403	1.1681	0.710386	1.92073	0	0.4339
rs12577213	11	68882151	14840	563	0.01357	0.1599	1.4014	0.875316	2.24367	62.72	0.0451
rs73520512	11	68882244	14840	563	0.01421	0.5666	1.1563	0.70365	1.90013	0	0.4388
rs79284254	11	68882826	14840	563	0.01363	0.1403	1.4273	0.889504	2.29025	60.34	0.0559
rs3018690	11	68882926	14840	563	0.46377	0.1202	1.1061	0.973993	1.25613	23.92	0.2677
rs77156806	11	68883234	14840	563	0.01441	0.5971	1.1431	0.696151	1.877	0	0.4305
rs2924545	11	68883281	14840	563	0.45534	0.1689	1.094	0.962565	1.24338	7.83	0.354
11:68883502	11	68883502	14840	563	0.01247	0.4159	1.2445	0.734742	2.10792	0	0.6647
rs7131509	11	68883556	14840	563	0.67289	0.3462	1.0676	0.931748	1.22326	0	0.669
rs3018691	11	68884543	14840	563	0.30662	0.1279	0.8977	0.781253	1.0315	0	0.617
rs3892895	11	68884755	14840	563	0.67895	0.3035	1.0741	0.937367	1.23078	0	0.58
rs73520530	11	68885190	14840	563	0.01439	0.6026	1.1412	0.69411	1.87627	0	0.4473
rs7932023	11	68885278	14840	563	0.45729	0.1216	1.1048	0.97383	1.25338	15.36	0.315
rs7950146	11	68885647	14840	563	0.47131	0.0623	1.1269	0.993876	1.27773	37.02	0.19
rs117414835	11	68885898	14840	563	0.01411	0.08654	1.5105	0.942507	2.42079	48.21	0.1222
rs930787	11	68886066	14840	563	0.01411	0.08519	1.5135	0.944159	2.42616	48.27	0.1218
rs930788	11	68886179	14840	563	0.47165	0.06682	1.1245	0.991895	1.27483	35.25	0.2007
rs12419854	11	68886460	14840	563	0.17204	0.01386	1.2357	1.04402	1.46258	45.44	0.1387
rs10896431	11	68887017	14840	563	0.22091	0.4986	0.9479	0.811814	1.1068	20.29	0.2881
rs145599939	11	68887111	14840	563	0.01387	0.07042	1.5504	0.964109	2.49322	46.8	0.1306
rs61882972	11	68887153	14840	563	0.29484	0.1317	0.8971	0.778975	1.03314	0	0.5695
11:68887382	11	68887382	14840	563	0.46692	0.05859	1.1298	0.995574	1.28212	34.9	0.2028
11:68888047	11	68888047	14840	563	0.13258	0.2534	0.8689	0.68271	1.10587	38.13	0.1832
rs10896432	11	68888049	14840	563	0.4695	0.02137	1.1586	1.02208	1.31336	38.73	0.1795
11:68888385	11	68888385	14840	563	0.445	0.03492	1.1451	1.00964	1.29874	58.48	0.065
rs3019781	11	68888456	14840	563	0.45313	0.0507	1.1338	0.999615	1.286	66.97	0.0282
rs10896433	11	68888930	14840	563	0.44936	0.03747	1.1426	1.00776	1.29549	59.74	0.0588
rs11607504	11	68888961	14840	563	0.02351	0.634	1.1239	0.694856	1.81786	0	0.9512
rs11228506	11	68889182	14840	563	0.44855	0.04205	1.1388	1.00468	1.29082	59.35	0.0607
rs2924552	11	68889367	14840	563	0.41848	0.2117	1.0842	0.955014	1.23086	60.4	0.0556
rs2924553	11	68889390	14840	563	0.41847	0.2123	1.084	0.954955	1.23048	60.39	0.0557
rs56928493	11	68889499	14840	563	0.0357	0.3403	1.1769	0.842053	1.6449	0	0.8663
rs148668795	11	68889629	14840	563	0.02045	0.2486	1.2955	0.834505	2.01116	27.42	0.2474
rs12577751	11	68889649	14840	563	0.03015	0.01373	1.5661	1.09614	2.23756	0	0.6357
rs1004989	11	68889770	14840	563	0.0832	0.6903	0.9553	0.762861	1.19628	6.12	0.3624
rs3019757	11	68889779	14840	563	0.30221	0.5709	1.0404	0.907222	1.19313	0	0.4295
rs12578006	11	68890034	14840	563	0.02992	0.01121	1.5893	1.11098	2.27356	0	0.6049
rs10896434	11	68890162	14840	563	0.30388	0.4729	1.051	0.917514	1.20391	3.37	0.3758
rs3019758	11	68890785	14840	563	0.03552	0.3461	1.1747	0.840348	1.64208	0	0.8468
rs11228508	11	68891044	14840	563	0.07925	0.7583	0.9649	0.768496	1.2115	20.97	0.2844
rs3018694	11	68891141	14840	563	0.03535	0.3515	1.1747	0.837183	1.64829	0	0.8376
rs1005027	11	68891191	14840	563	0.91518	0.5731	1.0669	0.851728	1.33643	0	0.4054
rs7116054	11	68891695	14840	563	0.17385	0.6568	1.0379	0.88083	1.22298	0	0.8784
rs57307280	11	68891825	14840	563	0.09998	0.4171	0.9144	0.736656	1.13503	26.94	0.2502
rs57717786	11	68892066	14840	563	0.26891	0.8375	0.9853	0.855273	1.1351	32.53	0.2171
rs111993394	11	68892978	10718	472	0.02194	0.8404	1.0626	0.588463	1.91876	3.51	0.3751
rs1840224	11	68893111	14840	563	0.03115	0.01007	1.5773	1.11475	2.23179	0	0.7281
rs10896435	11	68893358	14840	563	0.27169	0.7161	0.9744	0.847301	1.12056	30.47	0.2294
rs2054002	11	68893761	14840	563	0.61444	0.7875	0.9824	0.863407	1.11779	0	0.4815
rs2054001	11	68893843	14840	563	0.03445	0.3098	1.1901	0.850592	1.66512	0	0.7861
rs74897859	11	68893849	14840	563	0.03268	0.454	0.8329	0.516099	1.34417	0	0.716
rs73520556	11	68894065	14840	563	0.03436	0.3087	1.1905	0.850977	1.66549	0	0.779
11:68894203	11	68894203	14840	563	0.57597	0.5586	0.9629	0.848328	1.09295	0	0.4938
rs896977	11	68894238	14840	563	0.03435	0.3104	1.1898	0.850438	1.66458	0	0.775
rs35515275	11	68894562	14840	563	0.17022	0.6781	1.0349	0.880126	1.21689	0	0.799
rs188615833	11	68894731	14840	563	0.01594	0.5495	0.7845	0.354328	1.73692	83.8	0.0003
rs12284087	11	68894753	14840	563	0.74394	0.9412	1.0054	0.871345	1.16008	0	0.7924
rs17308715	11	68894806	10304	472	0.04351	0.971	0.9916	0.62925	1.56261	11.43	0.3357
rs75840048	11	68894908	14840	563	0.0303	0.00991	1.5924	1.11813	2.26783	0	0.5471
rs7129324	11	68894909	14535	557	0.01514	0.8245	0.9236	0.457529	1.86444	0	0.4421
rs16761	11	68894991	14840	563	0.43188	0.08651	0.896	0.790268	1.01588	18.28	0.2992
11:68895376	11	68895376	14840	563	0.0341	0.3088	1.1955	0.847622	1.68615	0	0.7548
rs76885243	11	68896547	14840	563	0.08506	0.542	0.9322	0.743883	1.16819	0.05	0.3914
rs73520570	11	68897007	14840	563	0.03391	0.3091	1.1955	0.847441	1.68651	0	0.7407
rs11603027	11	68897275	14840	563	0.57699	0.6017	0.967	0.852514	1.09686	0	0.4711
rs147721009	11	68897564	14840	563	0.01347	0.7449	0.8768	0.397137	1.9358	0	0.6053
rs147953094	11	68897778	14840	563	0.02301	0.46	0.8415	0.532401	1.33005	0	0.5504
rs57052449	11	68897909	14840	563	0.0338	0.2873	1.1988	0.858412	1.67416	0	0.7629
rs67039008	11	68898009	14840	563	0.61058	0.8835	0.9905	0.871776	1.12539	0	0.4924
rs148124236	11	68898451	14840	563	0.02376	0.6388	0.8687	0.48262	1.56363	11.72	0.3342
rs3019752	11	68898745	14840	563	0.85062	0.3239	0.9167	0.771219	1.08962	0	0.5145
rs57833364	11	68898784	14840	563	0.10216	0.3369	0.9013	0.72905	1.11425	19.91	0.2903
rs138045969	11	68899038	10609	478	0.02251	0.1606	1.569	0.836272	2.94373	44.37	0.1452
rs116982063	11	68899156	14840	563	0.02972	0.01248	1.5698	1.10204	2.23611	0	0.4718
rs2924554	11	68899368	14840	563	0.88132	0.9858	1.0017	0.83081	1.20774	14.97	0.3171
rs3019754	11	68899450	14840	563	0.03032	0.0132	1.5597	1.09742	2.21671	0	0.5018
rs2123762	11	68899611	14840	563	0.1186	0.997	0.9996	0.811432	1.2314	15.94	0.312
rs2123763	11	68899761	14840	563	0.11857	0.9964	0.9996	0.840132	1.18934	15.77	0.3129
rs2123764	11	68899814	14840	563	0.11848	0.999	0.9999	0.855137	1.16917	15.92	0.312
rs11228512	11	68899837	14840	563	0.0788	0.6353	0.9446	0.746377	1.19547	26.31	0.2539
rs4310622	11	68900206	14840	563	0.11859	0.9866	0.9984	0.828225	1.20354	15.95	0.3119
rs4930655	11	68900707	14840	563	0.12008	0.9851	1.0018	0.829491	1.2099	25.98	0.2558
rs34105531	11	68900779	14840	563	0.13595	0.6837	0.9605	0.791218	1.166	0	0.7636
rs4930656	11	68901048	14840	563	0.1187	0.9478	0.9936	0.819848	1.20418	18.58	0.2976
11:68901130	11	68901130	14840	563	0.03354	0.2754	1.2103	0.858885	1.7055	0	0.7745
rs55703863	11	68901196	14840	563	0.11873	0.9376	0.9923	0.817704	1.20418	19.39	0.2931
rs1993254	11	68901451	14840	563	0.14981	0.3551	1.0851	0.912623	1.29017	0	0.5013
rs1993256	11	68901545	14840	563	0.14532	0.4476	1.0715	0.896572	1.28056	7.65	0.3549
rs1993257	11	68901573	14840	563	0.14991	0.3583	1.0847	0.91195	1.29017	0	0.5021
rs10896436	11	68901735	14840	563	0.03101	0.01826	1.5246	1.07415	2.16396	0	0.5471
rs2376559	11	68901755	14840	563	0.1499	0.3613	1.0842	0.911441	1.2897	0	0.5059
rs60165095	11	68901950	14840	563	0.57751	0.6645	0.9722	0.855897	1.10431	0	0.5064
rs112084860	11	68902102	14840	563	0.08717	0.406	0.9075	0.721802	1.14097	31.19	0.2252
rs76667476	11	68902115	14840	563	0.1515	0.3752	1.0819	0.909128	1.28751	0	0.5298
rs1806496	11	68902271	14840	563	0.84567	0.3225	0.916	0.769849	1.0899	0	0.4802
rs1122844	11	68902701	14840	563	0.60798	0.711	1.0248	0.900241	1.16659	30.71	0.228
rs114109036	11	68902740	14840	563	0.02963	0.01365	1.5657	1.09641	2.23585	0	0.4617
11:68903109	11	68903109	14840	563	0.03338	0.28	1.2125	0.854791	1.7199	0	0.808
rs1123608	11	68903320	14840	563	0.03345	0.3133	1.1986	0.84284	1.70452	0	0.8053
rs10896437	11	68903465	14840	563	0.31448	0.1995	1.0919	0.954665	1.24886	53.19	0.0933
rs11228514	11	68903584	14840	563	0.48429	0.1637	0.9106	0.798159	1.03888	0	0.6627
rs11824766	11	68903587	14840	563	0.09884	0.6863	0.9551	0.764236	1.19363	29.08	0.2377
rs11228515	11	68903833	14840	563	0.68557	0.2945	1.0755	0.938661	1.23229	12.49	0.3302
rs11228516	11	68903918	14840	563	0.35875	0.8988	0.9915	0.869276	1.13091	24.59	0.2638
rs2924555	11	68904032	14840	563	0.84729	0.05678	1.1899	0.994993	1.42299	0	0.5886
rs11228517	11	68904240	14840	563	0.48209	0.07412	1.122	0.988839	1.27309	37.51	0.187
rs12795112	11	68904243	12782	507	0.01172	0.3803	1.3813	0.671247	2.84246	2.61	0.3794
rs117243011	11	68904585	14840	563	0.02715	0.1447	0.6897	0.418645	1.13625	46.92	0.1298
rs2924556	11	68904607	14840	563	0.84997	0.0336	1.2123	1.01505	1.44788	0	0.6281
rs11228518	11	68905412	14840	563	0.08544	0.2136	0.8662	0.690733	1.08624	27.55	0.2467
rs2123765	11	68905440	14840	563	0.14148	0.01588	0.8005	0.668069	0.959183	0	0.7358
rs72932523	11	68906120	14840	563	0.11696	0.1717	1.1442	0.943208	1.38802	52.69	0.0961
rs10896438	11	68906570	14840	563	0.30768	0.187	1.0932	0.957668	1.24791	44.03	0.1473
rs7928319	11	68907002	14840	563	0.29676	0.2184	1.0878	0.951362	1.2438	49.96	0.1119
rs111302424	11	68907057	14840	563	0.02719	0.1395	0.6861	0.416263	1.13086	47.89	0.1241
rs147512614	11	68907214	14840	563	0.01522	0.8566	1.0531	0.600833	1.8458	0	0.7204
rs6591373	11	68907274	14840	563	0.30501	0.1605	1.0998	0.962973	1.25607	43.82	0.1485
rs11228519	11	68907859	14840	563	0.08495	0.2394	0.8725	0.695156	1.09509	32.62	0.2166
rs60659361	11	68908022	14840	563	0.05492	0.03127	0.7388	0.560885	0.97315	0	0.7097
rs34662054	11	68908815	14840	563	0.29965	0.152	1.1018	0.964931	1.25808	33.61	0.2106
rs76196028	11	68909222	14840	563	0.05476	0.03013	0.7375	0.560057	0.971163	0	0.6953
rs74895111	11	68909448	14840	563	0.05473	0.02993	0.7373	0.559955	0.970813	0	0.6927
rs17149775	11	68909579	14840	563	0.18213	0.6608	1.0382	0.878132	1.22745	0	0.5593
11:68909948	11	68909948	14840	563	0.0547	0.12311	0.594651	0.307118	1.15138	NA	NA
rs7126281	11	68910223	14840	563	0.2927	0.2099	1.0897	0.952772	1.24631	41.83	0.1606
rs117941482	11	68910244	14840	563	0.01897	0.8858	1.0487	0.548053	2.00669	0	0.6188
rs2924540	11	68910579	14840	563	0.36299	0.7135	1.0241	0.901845	1.16293	50.05	0.1113
11:68910603	11	68910603	12782	507	0.0214	0.0718	0.6152	0.362516	1.04401	0	0.9913
rs2924538	11	68910854	14840	563	0.30791	0.1878	1.093	0.957524	1.24764	43.51	0.1504
11:68910878	11	68910878	11190	500	0.01037	0.6923	1.2765	0.380996	4.27682	29.78	0.2335
rs145757133	11	68910987	14840	563	0.02064	0.2952	0.6814	0.332249	1.39746	0	0.5801
11:68911197	11	68911197	14840	563	0.29797	0.3145	1.0744	0.934188	1.23566	42.06	0.1592
rs112668951	11	68911198	14840	563	0.30843	0.614	0.9605	0.821262	1.12334	0	0.8118
rs3018695	11	68911500	14840	563	0.49271	0.6965	0.9754	0.860649	1.10545	0	0.4571
rs3018667	11	68912221	14840	563	0.67711	0.8812	0.9899	0.866507	1.13086	6.88	0.3587
rs117630253	11	68912479	10304	472	0.01594	0.1356	0.5784	0.281808	1.18714	0	0.8023
rs77171562	11	68912799	14840	563	0.18189	0.6694	1.0373	0.87679	1.22719	0	0.4951
rs117236867	11	68912835	12307	506	0.03207	0.9769	0.993	0.617226	1.59755	0	0.9046
rs184050481	11	68912975	14284	487	0.01299	0.8905	0.9572	0.513502	1.78428	0	0.7709
rs7935193	11	68914295	14840	563	0.08485	0.2319	0.8706	0.693667	1.09266	33.87	0.2091
rs7935486	11	68914330	14840	563	0.08498	0.2299	0.8701	0.693292	1.092	33.58	0.2108
rs78947414	11	68914408	14840	563	0.05469	0.0377	0.7488	0.569996	0.983694	0	0.6156
rs79196642	11	68914712	14840	563	0.05469	0.03775	0.7489	0.570103	0.983772	0	0.6157
rs10792024	11	68915006	14840	563	0.08487	0.2309	0.8702	0.693164	1.09245	33.68	0.2102
rs11228521	11	68915045	14840	563	0.28868	0.1926	1.0938	0.955792	1.25174	50.18	0.1105
rs61264331	11	68915094	14840	563	0.04729	0.8781	1.0236	0.759761	1.37906	0	0.936
rs7939333	11	68915319	14840	563	0.18382	0.663	1.0383	0.876813	1.22953	0	0.4151
rs56157419	11	68915341	14840	563	0.36696	0.8056	1.0164	0.892897	1.15699	10.38	0.3411
rs10896439	11	68915362	14840	563	0.3006	0.1654	1.0989	0.961801	1.25554	41.68	0.1616
rs11228522	11	68915531	14840	563	0.05476	0.0379	0.7491	0.570277	0.983996	0	0.6158
rs11228524	11	68915668	14840	563	0.05472	0.03779	0.7489	0.570071	0.983828	0	0.6152
rs11228525	11	68915671	14840	563	0.05516	0.03767	0.7488	0.57002	0.983652	0	0.6138
rs11228526	11	68915847	14840	563	0.0844	0.233	0.87	0.692033	1.09373	33.5	0.2113
rs76146833	11	68916037	14840	563	0.05469	0.03795	0.7491	0.570237	0.984066	0	0.6154
rs76888568	11	68916447	14840	563	0.05468	0.03806	0.7492	0.570296	0.984227	0	0.6156
rs117235350	11	68916579	14840	563	0.05468	0.03811	0.7492	0.570256	0.984297	0	0.6156
rs7946900	11	68916734	14840	563	0.08495	0.2281	0.8694	0.692435	1.09159	33.02	0.2142
rs12794032	11	68916901	14840	563	0.29928	0.1665	1.0988	0.961504	1.2557	41.98	0.1597
rs11228527	11	68917082	14840	563	0.05444	0.04487	0.7477	0.562785	0.993373	0	0.5969
rs75807444	11	68917297	14840	563	0.02584	0.1285	0.7047	0.448761	1.10661	0	0.7203
rs117811876	11	68917351	14840	563	0.05468	0.04249	0.7454	0.561177	0.9901	0	0.5852
rs117940236	11	68918092	14840	563	0.14563	0.9288	0.9914	0.820292	1.1982	0	0.5966
rs11228528	11	68918172	14840	563	0.05467	0.03848	0.7496	0.57055	0.984839	0	0.6166
rs12796066	11	68918556	14840	563	0.35376	0.7424	1.0217	0.898929	1.16124	57.77	0.0687
rs11228530	11	68918985	14840	563	0.0547	0.03824	0.7494	0.570447	0.984492	0	0.616
rs12222313	11	68919307	14840	563	0.05465	0.03906	0.7502	0.570976	0.98568	0	0.6156
rs17309046	11	68919430	11084	479	0.03234	0.2265	0.7524	0.474483	1.1931	0	0.6644
rs7104354	11	68919489	14840	563	0.29895	0.1715	1.0977	0.960407	1.25462	41.08	0.1652
rs2290419	11	68919649	14840	563	0.05006	0.05906	0.7569	0.566823	1.01072	0	0.6118
rs112547867	11	68920136	11421	478	0.02332	0.969	0.9876	0.526359	1.85302	32.77	0.2157
rs56134379	11	68920808	14840	563	0.08497	0.1981	0.8608	0.685113	1.08154	15.16	0.3161
rs10792025	11	68921211	14840	563	0.35254	0.9563	1.0036	0.882549	1.14125	61.99	0.0483
rs78617105	11	68921388	14840	563	0.05445	0.04296	0.754	0.573622	0.991098	0	0.6056
rs72932540	11	68922043	14840	563	0.11808	0.1502	1.1526	0.949858	1.39862	43.93	0.1478
rs140671598	11	68922081	14840	563	0.09588	0.1242	0.8334	0.660617	1.05137	8.6	0.3501
rs150123268	11	68922119	14840	563	0.05808	0.03276	0.7439	0.566972	0.97604	0	0.5444
rs2924525	11	68922244	14840	563	0.35264	0.9703	1.0024	0.883562	1.13722	62.08	0.0479
rs12798031	11	68922450	14840	563	0.29764	0.2846	1.0759	0.940969	1.23018	44.55	0.1441
rs11228534	11	68922734	14840	563	0.05442	0.04517	0.7562	0.575285	0.99401	0	0.5935
rs80263257	11	68923213	14840	563	0.05435	0.04618	0.7571	0.575906	0.995301	0	0.5916
rs10792026	11	68923241	14840	563	0.64739	0.9635	0.997	0.876614	1.13392	62.05	0.048
rs3019751	11	68923597	14840	563	0.45998	0.6514	0.9715	0.856977	1.10133	55.94	0.0783
rs3019750	11	68923933	14840	563	0.37433	0.6198	1.0331	0.90839	1.17493	8.24	0.3519
rs59759016	11	68924077	11588	500	0.11889	0.1506	1.2379	0.925344	1.65603	0	0.7237
rs2924523	11	68924341	14840	563	0.28662	0.2664	1.0845	0.93994	1.25129	18.42	0.2985
rs77574832	11	68924510	14840	563	0.0103	0.7384	0.9022	0.493159	1.65051	0	0.4865
rs3019749	11	68924679	14840	563	0.44343	0.4066	0.9483	0.83656	1.07496	19.71	0.2914
rs7929203	11	68924739	14840	563	0.28063	0.3665	1.0672	0.926703	1.229	57.84	0.0683
rs3019748	11	68924996	14840	563	0.37591	0.9567	0.9964	0.874767	1.13495	0	0.5365
rs11228536	11	68925617	14840	563	0.08543	0.1877	0.8575	0.682185	1.07787	8.97	0.3483
rs145076244	11	68925944	14840	563	0.01287	0.9161	0.9602	0.451024	2.0442	32.4	0.2179
rs72932548	11	68926037	14840	563	0.02093	0.3703	0.7913	0.474177	1.32051	0	0.935
rs73522342	11	68926067	14840	563	0.06163	0.0359	0.7589	0.58648	0.98201	0	0.414
rs183437916	11	68926397	14840	563	0.01049	0.4393	0.7652	0.388348	1.50775	0	0.7242
rs12418948	11	68926522	14840	563	0.29189	0.2437	1.0835	0.946831	1.2399	46.99	0.1294
rs79242971	11	68926555	14840	563	0.31988	0.8061	1.017	0.888921	1.16353	36.92	0.1906
rs2924528	11	68926593	14840	563	0.38402	0.4606	1.049	0.923823	1.19114	64.53	0.0374
rs3750970	11	68927048	14840	563	0.38601	0.4801	1.0467	0.922152	1.18807	63.2	0.043
rs11228537	11	68927358	14840	563	0.09534	0.47	0.9239	0.745366	1.1452	0	0.4143
11:68929655	11	68929655	14840	563	0.08779	0.1177	0.8307	0.658452	1.04801	0	0.4192
11:68929949	11	68929949	14840	563	0.38192	0.3967	0.9455	0.83057	1.07633	22.54	0.2755
rs78436939	11	68930181	14840	563	0.01161	0.6262	1.1577	0.642226	2.08691	0	0.6093
rs2924530	11	68930485	14840	563	0.3822	0.4308	0.9493	0.834039	1.08049	20.69	0.2859
rs1542335	11	68931120	14840	563	0.38088	0.2712	0.9299	0.816979	1.05843	25.34	0.2595
rs1453834	11	68931903	14840	563	0.3819	0.4396	0.9503	0.835056	1.08145	20.46	0.2872
rs1453835	11	68932050	14840	563	0.38198	0.4402	0.9504	0.835225	1.08146	19.65	0.2917
rs1542336	11	68932470	14840	563	0.38223	0.4381	0.9502	0.835099	1.08117	19.59	0.292
rs1542337	11	68932562	14840	563	0.38224	0.4383	0.9502	0.835052	1.08123	19.56	0.2922
rs7940364	11	68932899	14840	563	0.38284	0.418	0.9481	0.833374	1.07862	18.42	0.2985
rs3019765	11	68932978	14840	563	0.67771	0.7164	1.0258	0.894078	1.17693	38.03	0.1838
rs17149785	11	68933041	14840	563	0.04541	0.8631	1.0275	0.754845	1.39864	0	0.8285
rs138311892	11	68933451	14840	563	0.0243	0.6503	1.1205	0.685147	1.83248	0	0.8169
rs1551302	11	68933696	14840	563	0.38642	0.3764	0.9435	0.82942	1.07327	17.5	0.3035
rs1011177	11	68933753	14840	563	0.38643	0.3759	0.9435	0.829532	1.07313	17.43	0.3039
rs190249679	11	68933845	14365	562	0.04837	0.1202	1.3443	0.925597	1.95241	53.38	0.0922
rs1011176	11	68933897	14840	563	0.38645	0.3743	0.9433	0.829325	1.07294	17.21	0.3051
rs1011175	11	68934052	14840	563	0.38646	0.3738	0.9432	0.829155	1.07293	17.11	0.3056
rs182835274	11	68934559	14840	563	0.0234	0.4205	0.7646	0.39794	1.4691	0	0.4437
rs896968	11	68934962	14840	563	0.38598	0.3735	0.9431	0.828941	1.07298	15.02	0.3169
rs12418451	11	68935419	14840	563	0.29176	0.2026	1.092	0.953733	1.25031	42.4	0.1572
rs78033785	11	68935486	14840	563	0.08212	0.731	0.9523	0.720712	1.2583	45.82	0.1364
rs11228540	11	68935552	14840	563	0.3859	0.3764	0.9433	0.828855	1.07355	14.67	0.3187
rs34056077	11	68936206	12063	501	0.01257	0.4635	1.3232	0.625818	2.79771	56.64	0.0745
rs4488206	11	68936494	14840	563	0.29294	0.7339	0.976	0.848439	1.12274	0	0.4614
rs75665586	11	68936864	14840	563	0.01722	0.8184	1.0789	0.564207	2.06312	29.71	0.2339
rs118173270	11	68937872	14840	563	0.06487	0.3096	0.859	0.640715	1.15165	0	0.5169
rs117115793	11	68938309	14840	563	0.01178	0.6176	0.8648	0.48894	1.52959	3.59	0.3747
rs74342245	11	68938776	14840	563	0.08488	0.6844	0.9543	0.761596	1.19576	0	0.3996
rs117786030	11	68939448	14840	563	0.09091	0.586	0.9409	0.755674	1.17153	27.65	0.2461
11:68939916	11	68939916	14840	563	0.29246	0.1106	1.1187	0.974701	1.28397	34.17	0.2073
rs59374155	11	68940308	14840	563	0.0848	0.684	0.9542	0.761362	1.19588	0	0.3997
rs79721202	11	68941192	14840	563	0.08469	0.6836	0.9541	0.761128	1.196	0	0.3949
rs78938716	11	68941774	14840	563	0.08465	0.6841	0.9542	0.761304	1.19597	0	0.3947
rs17400438	11	68941787	14840	563	0.08464	0.6842	0.9542	0.761247	1.19606	0	0.3946
rs75885625	11	68941870	14840	563	0.08463	0.6844	0.9542	0.761131	1.19624	0	0.3945
11:68942141	11	68942141	14840	563	0.08017	0.463	0.9145	0.720312	1.16104	0	0.6743
11:68942162	11	68942162	14840	563	0.08459	0.6848	0.9543	0.761366	1.19613	0	0.3944
rs75889999	11	68942374	14840	563	0.08457	0.6851	0.9544	0.761658	1.19592	0	0.3943
rs74725872	11	68942650	14840	563	0.08458	0.6871	0.9547	0.761902	1.19629	0	0.3974
rs79334774	11	68942867	14840	563	0.08454	0.6852	0.9544	0.7616	1.19601	0	0.3947
11:68943309	11	68943309	14840	563	0.08448	0.6861	0.9545	0.761546	1.19634	0	0.3948
rs56005939	11	68943332	14840	563	0.34567	0.6797	0.9726	0.852424	1.10972	0	0.5705
11:68943545	11	68943545	14840	563	0.08152	0.6722	0.9514	0.755333	1.19836	0	0.4162
rs12283434	11	68943547	14840	563	0.03031	0.0746	0.6748	0.437908	1.03984	0	0.9088
rs116683298	11	68943571	14840	563	0.08152	0.6756	0.9519	0.755649	1.19912	0	0.4139
rs79092605	11	68943613	14840	563	0.0845	0.6892	0.955	0.762089	1.19674	0.86	0.3876
rs149839969	11	68943807	14840	563	0.08449	0.6891	0.955	0.762147	1.19665	0.99	0.387
rs115322032	11	68943863	14840	563	0.08449	0.6896	0.9551	0.762326	1.19662	0.97	0.3871
rs145721232	11	68943971	14840	563	0.08792	0.7357	0.9618	0.767126	1.20588	0	0.5198
rs117478490	11	68944030	14840	563	0.08449	0.6895	0.9551	0.762385	1.19653	1.02	0.3869
rs114820467	11	68944052	14840	563	0.08449	0.69	0.9551	0.762092	1.19699	1.05	0.3867
rs148920596	11	68944155	14840	563	0.08537	0.8301	0.9756	0.778531	1.22255	0	0.4512
rs66592032	11	68944357	14840	563	0.29672	0.1238	1.1139	0.970925	1.27793	43.29	0.1517
rs76291348	11	68944514	14840	563	0.08448	0.6905	0.9552	0.762272	1.19696	1.13	0.3864
rs75158992	11	68944759	14840	563	0.08447	0.6905	0.9552	0.762272	1.19696	1.15	0.3863
rs75139917	11	68944768	14840	563	0.08447	0.6908	0.9552	0.762096	1.19723	1.19	0.3861
rs77157858	11	68944928	14840	563	0.08447	0.6908	0.9553	0.762569	1.19674	1.2	0.3861
rs76699054	11	68945532	14840	563	0.08443	0.6954	0.9559	0.762709	1.19802	0.55	0.3891
rs150159363	11	68945808	14840	563	0.08667	0.7213	0.9599	0.766597	1.20195	0	0.5469
rs4930657	11	68946361	14840	563	0.56523	0.4369	1.0517	0.92619	1.19422	0	0.3958
rs12420758	11	68946691	14840	563	0.28912	0.2539	1.0822	0.944867	1.23949	41.88	0.1603
rs12420735	11	68946724	14840	563	0.56964	0.5537	1.0393	0.914821	1.18072	0	0.4683
rs57096576	11	68946781	14840	563	0.08441	0.7006	0.9567	0.763453	1.19886	1.29	0.3856
rs12417953	11	68946858	14840	563	0.56523	0.4386	1.0515	0.926023	1.19398	0	0.3985
rs12362872	11	68947328	14840	563	0.49919	0.1864	1.0888	0.95971	1.23525	9.84	0.3438
rs9651718	11	68947543	14840	563	0.2944	0.2392	1.0847	0.947348	1.24197	27.73	0.2456
rs35435383	11	68947810	14840	563	0.03518	0.2587	0.7781	0.503438	1.20261	0	0.6286
rs10750844	11	68948043	14840	563	0.50699	0.3212	1.066	0.939537	1.20948	6.87	0.3587
rs4930658	11	68948170	14840	563	0.20588	0.8181	1.0189	0.868627	1.19517	42.1	0.159
rs4930268	11	68948691	14840	563	0.50389	0.3587	1.061	0.934979	1.20401	12.22	0.3316
rs55647548	11	68949552	14840	563	0.02173	0.07716	0.6484	0.401035	1.04834	0	0.9319
rs4930659	11	68949606	14840	563	0.50702	0.3687	1.0594	0.934155	1.20144	1.42	0.385
rs4930660	11	68949736	14840	563	0.50592	0.3539	1.0613	0.935859	1.20356	3.96	0.3729
rs4930269	11	68950413	14839	563	0.30023	0.2971	1.105	0.915905	1.33313	11.92	0.3332
rs4930270	11	68950414	14839	563	0.288	0.8937	1.0134	0.833655	1.2319	41.57	0.1622
rs4930663	11	68950427	14364	562	0.14195	0.7614	1.0423	0.79772	1.36187	70.88	0.0162
rs61167756	11	68950835	14840	563	0.08087	0.9589	1.006	0.801288	1.26301	19.96	0.29
rs12364647	11	68951697	14840	563	0.11096	0.8475	1.0201	0.83283	1.24948	27.71	0.2457
rs113700603	11	68951753	14840	563	0.03696	0.305	0.8047	0.53128	1.21883	0	0.7373
rs184330449	11	68952533	14535	557	0.01045	0.5555	1.2197	0.630222	2.36055	63.88	0.0401
rs140855736	11	68952558	14840	563	0.04584	0.1343	1.2529	0.93271	1.68301	0	0.7119
rs7128814	11	68953054	14840	563	0.58245	0.3548	1.0617	0.935244	1.20525	0.07	0.3913
rs141946843	11	68953870	14840	563	0.0102	0.3521	0.7299	0.376053	1.4167	0	0.5567
rs10896441	11	68953908	14840	563	0.58156	0.3657	1.0603	0.933963	1.20373	0	0.4111
rs10792027	11	68953938	10304	472	0.96764	0.7427	0.9139	0.53388	1.56442	0	0.587
rs10792028	11	68953939	13479	534	0.9644	0.6859	0.911	0.579868	1.43122	63.98	0.0397
rs11228551	11	68954994	14840	563	0.29165	0.264	1.08	0.943571	1.23616	26.23	0.2543
rs75838963	11	68955250	14840	563	0.20532	0.9804	1.002	0.854359	1.17515	36.96	0.1903
rs73526023	11	68955280	14840	563	0.20956	0.9333	1.0067	0.860962	1.17711	28.12	0.2433
rs61881080	11	68955996	14840	563	0.10763	0.2808	1.1184	0.912602	1.37061	16.82	0.3072
rs12809032	11	68957110	14840	563	0.29178	0.2556	1.0814	0.944913	1.2376	24.12	0.2665
rs75759390	11	68957822	14840	563	0.11006	0.7219	0.9596	0.764652	1.20425	0	0.4386
rs76684833	11	68957933	14840	563	0.02189	0.1898	0.7319	0.459016	1.16701	0	0.5397
rs117944042	11	68958480	14840	563	0.02348	0.3982	0.7536	0.390942	1.45268	0	0.4193
rs4495899	11	68958660	14840	563	0.49794	0.3312	1.0638	0.939034	1.20514	0	0.4164
rs12800787	11	68959319	14840	563	0.29248	0.2711	1.0786	0.942622	1.23419	24.18	0.2662
rs4930664	11	68959400	14840	563	0.90174	0.06621	0.7583	0.564464	1.0187	35.59	0.1986
rs4930665	11	68959408	12307	506	0.90059	0.6382	0.9303	0.68839	1.25722	58.89	0.063
rs4072598	11	68959689	14840	563	0.50152	0.3375	1.0629	0.938326	1.20401	0	0.4481
rs111961942	11	68959966	14840	563	0.03696	0.2944	0.8018	0.530562	1.2117	0	0.7868
rs11228553	11	68960184	14840	563	0.29243	0.2727	1.0783	0.942404	1.23379	23.42	0.2705
rs10896442	11	68960213	14840	563	0.49825	0.3513	1.061	0.936785	1.20169	0	0.4044
rs12223972	11	68960391	14840	563	0.29235	0.2708	1.0786	0.942701	1.23409	23.06	0.2725
11:68962113	11	68962113	14840	563	0.29604	0.1586	1.1048	0.961851	1.26899	0	0.5499
rs56247823	11	68962426	14840	563	0.96315	0.01906	0.602	0.393847	0.920163	57.24	0.0714
rs55712194	11	68962434	14840	563	0.95514	0.06904	0.6887	0.460706	1.02952	43.44	0.1509
rs149593409	11	68962436	14840	563	0.96289	0.2372	0.7801	0.516791	1.17757	36.32	0.1942
rs56024120	11	68962440	14840	563	0.8859	0.2895	0.8669	0.665558	1.12915	0	0.6086
rs117694794	11	68963173	13065	534	0.02453	0.9385	0.9786	0.564867	1.69537	10.79	0.339
rs185282418	11	68963857	14840	563	0.0252	0.8294	1.0552	0.647252	1.72027	31.18	0.2252
rs55814684	11	68964137	14840	563	0.29175	0.3293	1.0705	0.933559	1.22753	9.69	0.3446
rs11228554	11	68964278	14840	563	0.31772	0.8716	0.9887	0.861417	1.13479	0	0.8171
rs56014415	11	68964447	14840	563	0.02503	0.19	0.6811	0.383508	1.20962	60.44	0.0554
11:68964571	11	68964571	14839	563	0.21409	0.2109	0.8958	0.753952	1.06434	0	0.4959
rs11602052	11	68964574	14839	563	0.47007	0.6016	0.9629	0.835495	1.10973	35.59	0.1986
rs183403288	11	68964575	14840	563	0.18559	0.477	0.9378	0.785673	1.11938	0	0.6423
rs56893059	11	68965036	14840	563	0.20273	0.799	0.9791	0.832189	1.15195	0	0.4241
rs10896443	11	68965635	14840	563	0.34678	0.7757	0.9803	0.854905	1.12409	0	0.9759
rs11228555	11	68965765	14840	563	0.12232	0.4374	1.0804	0.888837	1.31325	0	0.6693
rs10792029	11	68966882	12782	507	0.96833	0.3242	1.2737	0.787377	2.0604	0	0.9721
rs10896444	11	68967247	14840	563	0.62893	0.876	1.0104	0.887266	1.15062	23.7	0.2689
rs75824946	11	68967502	14840	563	0.07418	0.4241	0.8932	0.67713	1.17822	0	0.6985
rs10896445	11	68967641	14840	563	0.62855	0.9302	1.0058	0.883712	1.14475	21.17	0.2832
rs78977588	11	68968149	14840	563	0.11358	0.9356	1.0084	0.823211	1.23525	45.77	0.1367
rs116233906	11	68968271	14840	563	0.04358	0.4667	1.1277	0.815915	1.55863	0	0.9166
rs10792030	11	68968815	14839	563	0.45765	0.4189	1.0549	0.92668	1.20086	61.67	0.0497
rs78208050	11	68969413	11495	506	0.01363	0.8846	0.9392	0.402605	2.19097	0	0.9168
rs140656975	11	68969426	14840	563	0.01276	0.4767	1.2611	0.665667	2.38914	0	0.6914
rs12417971	11	68969808	14840	563	0.03234	0.3406	0.8302	0.566194	1.21731	0	0.873
rs7126286	11	68970417	14840	563	0.01111	0.148	0.4972	0.192917	1.28142	0	0.6278
11:68970425	11	68970425	14840	563	0.33746	0.4268	1.059	0.919375	1.21983	0	0.6818
rs3934653	11	68970520	14840	563	0.03235	0.3557	0.8345	0.568435	1.2251	0	0.8805
rs9783326	11	68971173	14840	563	0.08141	0.1585	0.8385	0.656413	1.0711	0	0.6315
rs7927331	11	68972524	14840	563	0.62723	0.5404	1.0421	0.913213	1.18918	0	0.5563
rs7930375	11	68972657	14840	563	0.48388	0.7492	0.9795	0.862688	1.11213	0	0.4076
rs61881108	11	68972714	14840	563	0.13401	0.2466	1.1154	0.927247	1.34173	15.09	0.3165
rs7945442	11	68972747	14840	563	0.61586	0.6925	1.0266	0.901352	1.16925	0	0.6832
rs9783278	11	68972975	14840	563	0.618	0.7143	1.0247	0.899213	1.1677	0	0.7395
rs9783279	11	68972992	14840	563	0.61435	0.7294	1.0232	0.898513	1.16519	0	0.6559
rs9783280	11	68973036	14840	563	0.61917	0.7087	1.0251	0.900086	1.16748	0	0.7652
rs4255548	11	68973970	14840	563	0.61637	0.7854	1.0181	0.894773	1.15842	0	0.6431
rs141098054	11	68974048	12782	507	0.0397	0.4664	0.8435	0.533554	1.3335	0	0.5448
rs7483742	11	68974052	14839	563	0.17468	0.6875	0.9543	0.759798	1.19859	0	0.6308
rs7949811	11	68974056	14840	563	0.158	0.1253	0.8391	0.670502	1.05009	0	0.9465
rs61335709	11	68974060	14840	563	0.08925	0.5718	0.9206	0.691068	1.22637	0	0.8355
rs190754579	11	68974112	14839	563	0.17818	0.9775	1.0032	0.803454	1.2526	11.92	0.3332
rs183752291	11	68974116	14840	563	0.0975	0.7847	1.0393	0.788202	1.37039	0	0.6926
rs189120472	11	68974120	14365	562	0.05813	0.6469	1.0835	0.768782	1.52705	0	0.5215
rs67964346	11	68974284	14840	563	0.12663	0.213	1.1316	0.931512	1.37467	20.21	0.2886
rs12793009	11	68974355	14840	563	0.6185	0.8756	1.0104	0.88764	1.15014	0	0.6549
rs138390639	11	68974494	13479	534	0.01201	0.7832	0.8987	0.419949	1.92324	44.02	0.1473
rs12793759	11	68974555	14840	563	0.14743	0.8054	1.0222	0.858364	1.21731	0	0.9742
rs9943593	11	68974592	14840	563	0.12911	0.3864	1.0883	0.898653	1.31797	33.62	0.2106
rs11228558	11	68974863	14840	563	0.1226	0.2108	1.1322	0.932103	1.37525	27.9	0.2446
rs10896446	11	68975119	14840	563	0.41569	0.7444	1.0215	0.898877	1.16085	0	0.8493
rs7117034	11	68975142	14840	563	0.20278	0.81	0.9814	0.842119	1.14372	0	0.5166
rs11228559	11	68975285	14840	563	0.12263	0.229	1.1268	0.927621	1.36875	32.14	0.2194
rs144549742	11	68975499	14840	563	0.02927	0.8387	1.0416	0.703497	1.5422	17.92	0.3012
rs7926098	11	68975524	14840	563	0.58592	0.8148	1.0162	0.888343	1.16246	0	0.7131
rs12287117	11	68975525	14840	563	0.19705	0.9546	0.9955	0.852328	1.16272	0	0.6261
rs7942465	11	68975786	14840	563	0.28612	0.7459	0.9772	0.849961	1.12349	0	0.8695
rs11228561	11	68975868	14840	563	0.12266	0.2197	1.1304	0.929442	1.37481	31.3	0.2245
rs7929389	11	68975982	14840	563	0.28695	0.7071	0.9736	0.846782	1.11941	0	0.8731
rs73526066	11	68975994	14840	563	0.08441	0.2836	1.1397	0.897394	1.44743	8.46	0.3508
rs4495900	11	68976119	14840	563	0.61584	0.8265	1.0145	0.891963	1.15387	0	0.6982
rs11228562	11	68976171	14840	563	0.20622	0.8206	1.0177	0.874505	1.18434	0	0.6996
rs117062174	11	68976313	14840	563	0.05545	0.4726	0.9034	0.684674	1.192	56.83	0.0735
rs61881109	11	68976813	14840	563	0.04143	0.145	0.7715	0.544278	1.09358	0	0.6694
rs11228563	11	68976996	14840	563	0.28735	0.7138	0.9742	0.847193	1.12025	0	0.8842
rs10792031	11	68977016	14840	563	0.33195	0.7393	1.023	0.894768	1.16961	0	0.7899
rs73528024	11	68977104	14840	563	0.12922	0.4042	1.0856	0.895068	1.31669	37.07	0.1897
rs12418968	11	68977135	14840	563	0.20255	0.7963	0.9801	0.841372	1.1417	0	0.5217
rs12281017	11	68977501	14840	563	0.20267	0.7871	0.9792	0.840667	1.14056	0	0.5199
rs75590802	11	68977585	14840	563	0.0318	0.3634	0.8085	0.511208	1.27868	5.85	0.3638
rs4930667	11	68978049	14840	563	0.12921	0.4193	1.0829	0.892582	1.3138	37.49	0.1871
rs12422130	11	68978175	14840	563	0.3339	0.7537	1.0217	0.893476	1.16833	0	0.7907
rs11228565	11	68978580	14840	563	0.20266	0.7894	0.9795	0.841379	1.14029	0	0.522
rs4357697	11	68978648	14840	563	0.12264	0.2354	1.1258	0.92567	1.3692	32.3	0.2185
rs61881110	11	68979304	14840	563	0.28656	0.7291	0.9757	0.848892	1.12145	0	0.8677
rs79183757	11	68979572	14840	563	0.03269	0.9469	1.015	0.654899	1.5731	55.09	0.0828
rs7937094	11	68979706	13065	534	0.01444	0.9175	1.0379	0.513407	2.09821	0	0.7401
rs11228568	11	68979862	14840	563	0.12914	0.3967	1.0873	0.895958	1.31951	38.22	0.1827
rs113731193	11	68980316	14840	563	0.01397	0.725	0.898	0.493118	1.63532	50.59	0.1082
rs4620729	11	68980335	14840	563	0.49325	0.5555	0.9632	0.850315	1.09107	20.38	0.2876
rs11821008	11	68980635	14840	563	0.25618	0.4776	1.0532	0.912815	1.21517	0	0.9232
rs11825791	11	68980761	14840	563	0.25534	0.4825	1.0526	0.912282	1.2145	0	0.8837
rs188584129	11	68980762	14840	563	0.01755	0.3963	0.796	0.469849	1.34855	18.67	0.2971
rs79485992	11	68980770	14840	563	0.06951	0.6869	0.949	0.735729	1.22409	0	0.7125
rs11825796	11	68980788	14840	563	0.25545	0.4847	1.0523	0.912093	1.21406	0	0.8907
rs4930668	11	68980828	14840	563	0.61796	0.9583	1.0034	0.883521	1.13954	0	0.6163
rs10896447	11	68980875	14840	563	0.61779	0.9555	1.0037	0.88159	1.14272	0	0.6256
rs4265599	11	68981066	14840	563	0.61797	0.9633	1.003	0.882847	1.13951	0	0.6281
rs12275055	11	68981359	14840	563	0.15572	0.6973	0.9667	0.815036	1.14659	0	0.9461
rs9665814	11	68982028	14839	563	0.55627	0.9172	0.9923	0.857734	1.14798	15.94	0.3119
rs4930669	11	68982380	14840	563	0.12255	0.1985	1.1369	0.934942	1.38248	33.68	0.2102
rs118075504	11	68982397	14365	562	0.01092	0.3669	1.3136	0.726328	2.37571	0	0.5261
rs4451736	11	68982703	14840	563	0.49569	0.4179	0.9499	0.83882	1.07569	14.59	0.3192
rs56235718	11	68983387	14840	563	0.07733	0.134	0.8348	0.659197	1.05718	61.76	0.0493
rs12278923	11	68983561	14840	563	0.49583	0.368	0.9445	0.834086	1.06953	16.57	0.3085
rs7939803	11	68983700	14840	563	0.49602	0.3634	0.944	0.833682	1.06892	16.56	0.3086
rs151273896	11	68983705	14840	563	0.01092	0.1636	1.5909	0.827823	3.05737	37.92	0.1845
rs10792032	11	68984602	14840	563	0.05524	0.3841	0.9452	0.83254	1.07311	0	0.4572
rs72928357	11	68984631	14840	563	0.25592	0.5699	1.0424	0.903285	1.20294	0	0.9445
11:68984743	11	68984743	14840	563	0.4945	0.3971	0.9476	0.836608	1.07332	15.68	0.3134
11:68985480	11	68985480	14840	563	0.47923	0.4987	0.9577	0.844986	1.08545	8.85	0.3489
rs7929962	11	68985583	14840	563	0.48922	0.5164	0.9597	0.847571	1.08666	17.22	0.305
rs12790802	11	68986495	14840	563	0.49199	0.3434	0.9415	0.831119	1.06654	17.27	0.3047
rs74390916	11	68986723	14840	563	0.07738	0.1538	0.8428	0.666272	1.0661	63.25	0.0428
11:68987903	11	68987903	14840	563	0.12968	0.3894	0.9194	0.759271	1.1133	0	0.6139
rs61881112	11	68988174	14840	563	0.0774	0.1587	0.8447	0.667997	1.06815	63.57	0.0414
rs7945227	11	68989063	14840	563	0.4614	0.6841	1.0265	0.904983	1.16433	0	0.4156
rs10792033	11	68989198	14840	563	0.49604	0.3645	0.9442	0.834003	1.06896	17.26	0.3048
rs61881113	11	68989303	14840	563	0.07741	0.1611	0.8468	0.671079	1.06853	63.71	0.0408
rs189060319	11	68989362	14840	563	0.01655	0.5039	1.2273	0.673132	2.2377	51.17	0.1048
rs7121816	11	68990295	14840	563	0.48091	0.3924	0.9469	0.835605	1.07302	0.47	0.3894
11:68990715	11	68990715	14840	563	0.15565	0.5978	0.9552	0.805641	1.13252	0	0.9415
rs7109672	11	68991110	14840	563	0.49649	0.3658	0.9443	0.834002	1.06919	17.11	0.3056
rs10896448	11	68991749	14840	563	0.48915	0.5215	0.9602	0.84807	1.08716	16.35	0.3097
rs12795301	11	68992285	14840	563	0.16016	0.4941	0.9426	0.795686	1.11664	0	0.9433
rs57256737	11	68992807	14840	563	0.07742	0.1681	0.8493	0.673264	1.07136	64.13	0.0391
rs7122190	11	68993788	14840	563	0.4959	0.3648	0.9443	0.834218	1.06891	17.24	0.3049
rs6591374	11	68993832	14840	563	0.48932	0.5031	0.9585	0.846665	1.08511	17.2	0.3051
rs7931342	11	68994497	14840	563	0.49591	0.3641	0.9442	0.834089	1.06885	17.2	0.3051
rs10896449	11	68994667	14840	563	0.48932	0.5023	0.9585	0.846862	1.08486	17.17	0.3053
rs146969968	11	68995044	14840	563	0.0292	0.7694	1.0609	0.714531	1.57517	25.7	0.2574
11:68995227	11	68995227	14840	563	0.01594	0.4535	0.7882	0.423025	1.46861	46.65	0.1315
rs11228576	11	68995546	14840	563	0.12255	0.1967	1.1354	0.936316	1.37681	34.52	0.2051
rs7130881	11	68995958	14840	563	0.15564	0.5851	0.9537	0.804449	1.13064	0	0.9404
rs12362678	11	68996170	14840	563	0.49328	0.3771	0.9455	0.834935	1.07071	18.89	0.2959
rs11603219	11	68996443	14840	563	0.06332	0.6634	0.9311	0.675108	1.28416	0	0.4418
rs9787877	11	68996509	14840	563	0.48938	0.506	0.9588	0.846994	1.08537	17.26	0.3048
11:68996543	11	68996543	14426	563	0.01412	0.8329	0.9185	0.416957	2.02333	0	0.6271
rs61881114	11	68996697	14840	563	0.16339	0.1704	1.1255	0.950467	1.33277	37.11	0.1894
rs11603288	11	68996782	14840	563	0.20138	0.8668	0.9859	0.835151	1.16386	0	0.3953
rs11228577	11	68996814	14840	563	0.11661	0.1462	1.157	0.950399	1.40851	27.52	0.2468
rs61881115	11	68997225	14840	563	0.16325	0.1975	1.1176	0.943729	1.3235	40.66	0.1678
rs61881116	11	68997950	14840	563	0.07747	0.2169	0.8639	0.684878	1.08972	62.89	0.0443
rs4644650	11	68998118	14840	563	0.49668	0.3864	0.9467	0.836343	1.07162	14.91	0.3174
11:68998187	11	68998187	14840	563	0.48434	0.4772	0.9559	0.844115	1.08249	12.48	0.3302
11:68998188	11	68998188	14840	563	0.48974	0.5511	0.963	0.850727	1.09009	13.71	0.3238
rs4569015	11	68998405	14840	563	0.4967	0.3883	0.9469	0.836506	1.07186	14.98	0.3171
rs7950547	11	68998788	14840	563	0.6191	0.9548	0.9963	0.876437	1.13256	0	0.6522
rs61881118	11	68999817	14840	563	0.16333	0.1975	1.1177	0.943685	1.3238	42.9	0.1541
rs111925724	11	69001034	14840	563	0.09268	0.4251	0.9129	0.729741	1.14203	59.41	0.0604
rs4930670	11	69001252	14840	563	0.12233	0.2067	1.1326	0.933548	1.37409	33.82	0.2093
rs150495016	11	69001292	14365	562	0.01111	0.2432	0.5873	0.24025	1.43567	20.64	0.2862
rs55974245	11	69002047	14840	563	0.16433	0.2111	1.1141	0.940544	1.31968	42.93	0.1539
rs11228580	11	69002342	14840	563	0.15653	0.6733	0.9641	0.813412	1.1427	0	0.9596
rs7925434	11	69002632	14840	563	0.61929	0.9775	0.9982	0.880728	1.13134	0	0.642
rs7939151	11	69002896	14840	563	0.02706	0.6465	0.899	0.570358	1.41701	0	0.8209
rs7939250	11	69002950	14840	563	0.49012	0.6417	0.971	0.857798	1.09914	6.4	0.3611
rs7118074	11	69003423	14840	563	0.89923	0.9669	1.0049	0.797728	1.26587	0	0.9483
rs12788188	11	69003581	14840	563	0.47722	0.6054	0.9673	0.852678	1.09733	0	0.4086
rs7106762	11	69003706	14840	563	0.49053	0.6277	0.9698	0.856758	1.09776	6.35	0.3613
rs12417087	11	69003979	14840	563	0.15778	0.6691	0.9635	0.812447	1.14264	0	0.934
rs11228581	11	69004010	14840	563	0.25455	0.5287	1.0476	0.906493	1.21067	0	0.9586
rs9667638	11	69004339	14840	563	0.49015	0.6751	0.9738	0.86011	1.10252	0	0.4018
11:69004611	11	69004611	14365	562	0.04337	0.9356	1.0173	0.671054	1.5422	25.08	0.261
rs7947353	11	69004983	14840	563	0.49042	0.6537	0.972	0.858582	1.1004	2.94	0.3778
rs76152355	11	69006249	14840	563	0.04709	0.8552	1.0315	0.739271	1.43925	0	0.7867
rs61881137	11	69006733	14840	563	0.09478	0.25	1.1355	0.914445	1.40999	46.97	0.1296
rs61881138	11	69007679	14840	563	0.16261	0.1689	1.1265	0.950672	1.33485	46.95	0.1297
rs10896450	11	69008114	14840	563	0.49063	0.6581	0.9724	0.859034	1.10073	1.35	0.3853
rs139312185	11	69008366	14426	563	0.02363	0.5966	1.1352	0.709803	1.81555	0	0.6711
rs61881139	11	69008851	14840	563	0.07747	0.1829	0.8536	0.67622	1.07751	59.06	0.0621
rs11228583	11	69009114	14840	563	0.49026	0.673	0.9736	0.859841	1.10241	0	0.3988
rs11228584	11	69009467	14840	563	0.12853	0.4117	1.0832	0.895031	1.31093	25.75	0.2571
11:69009614	11	69009614	13248	556	0.01146	0.5801	0.7431	0.259535	2.12764	0	0.7091
rs12293259	11	69010238	14840	563	0.49035	0.6875	0.9748	0.860806	1.10389	0	0.4104
rs12799883	11	69010651	14840	563	0.49005	0.7102	0.9767	0.862492	1.10603	0	0.4234
rs3925012	11	69010917	14840	563	0.12715	0.4706	1.0735	0.885374	1.3016	22.86	0.2737
11:69011692	11	69011692	14840	563	0.48609	0.6486	0.9711	0.856025	1.10165	2.14	0.3816
11:69011693	11	69011693	14840	563	0.48613	0.6438	0.9706	0.855276	1.10147	1.7	0.3837
11:69011694	11	69011694	14840	563	0.48005	0.7368	0.9783	0.860811	1.11182	0	0.446
rs4131929	11	69012138	14840	563	0.08244	0.2923	1.137	0.895323	1.44391	14.12	0.3216
rs12270641	11	69012244	14840	563	0.4914	0.6026	0.9671	0.852667	1.09689	8.24	0.3519
rs34255287	11	69013135	14840	563	0.15593	0.3854	0.9244	0.774049	1.10395	0	0.9356
rs67943767	11	69013514	14840	563	0.04471	0.9416	1.0114	0.746814	1.36973	0	0.4115
rs58947318	11	69013551	14840	563	0.0447	0.9419	1.0113	0.747555	1.3681	0	0.4116
rs58355881	11	69013770	14840	563	0.04473	0.9446	1.0108	0.746585	1.36852	0	0.4099
rs61881140	11	69013945	14840	563	0.09021	0.2838	0.887	0.71235	1.10447	36.85	0.191
rs7127508	11	69014017	14840	563	0.39606	0.4695	0.9536	0.838402	1.08463	31.52	0.2231
rs7111780	11	69014396	14840	563	0.10182	0.2421	0.8806	0.711626	1.0897	52.73	0.0959
rs11603876	11	69015261	14840	563	0.04823	0.5153	1.1052	0.817659	1.49386	0	0.9913
rs12282656	11	69015728	14840	563	0.25494	0.9385	1.0057	0.870486	1.16192	29.62	0.2344
rs7119988	11	69015871	14840	563	0.09685	0.3661	0.9062	0.731913	1.12199	62.87	0.0444
rs10896451	11	69016893	14840	563	0.3967	0.5554	0.9622	0.846531	1.09367	39.9	0.1724
rs61881141	11	69017347	14840	563	0.08138	0.168	0.8508	0.676184	1.07051	45.62	0.1377
rs34887827	11	69017439	14840	563	0.01964	0.4987	0.8255	0.473628	1.43879	54.46	0.0863
rs112416550	11	69017797	14840	563	0.07659	0.6159	0.9378	0.729703	1.20524	60.57	0.0548
rs112667259	11	69017812	14840	563	0.05822	0.7363	0.9456	0.682841	1.30947	66.27	0.0307
rs111452706	11	69017837	14535	557	0.02384	0.7663	1.0877	0.624813	1.89351	0	0.6149
rs113107625	11	69017872	14840	563	0.09428	0.4105	0.9123	0.733172	1.13519	63.41	0.0421
rs111762835	11	69018083	14840	563	0.03642	0.691	1.0717	0.761705	1.50785	54.13	0.0881
rs11228586	11	69018091	14840	563	0.04465	0.9677	1.0062	0.746027	1.35711	0	0.4233
rs113827532	11	69018337	14840	563	0.09694	0.357	0.9046	0.730803	1.11973	63.15	0.0432
rs4930671	11	69018374	14840	563	0.08376	0.23	1.1562	0.912242	1.4654	0	0.4361
rs10896452	11	69018498	14840	563	0.04463	0.9656	1.0067	0.743192	1.36364	0	0.4227
rs75119668	11	69018504	12782	507	0.03806	0.6252	1.1003	0.749816	1.61461	0	0.8877
rs11606813	11	69018588	14840	563	0.05285	0.5077	1.1009	0.828367	1.4631	0	0.9998
rs79608415	11	69018882	14840	563	0.09694	0.3558	0.9043	0.730435	1.11955	63.3	0.0426
rs4930672	11	69019231	11421	478	0.0155	0.7407	0.8799	0.412406	1.87733	0	0.6631
rs12293276	11	69019254	14840	563	0.25458	0.9475	1.0049	0.868828	1.16228	30.93	0.2267
rs7118966	11	69019272	14840	563	0.25466	0.9324	1.0063	0.870374	1.16345	30.08	0.2317
rs7102758	11	69019405	14840	563	0.48011	0.2476	0.9281	0.817826	1.05324	30.19	0.2311
rs12421619	11	69019416	14840	563	0.09698	0.3522	0.9037	0.730091	1.11859	63.44	0.042
rs75420205	11	69019625	14840	563	0.09685	0.3651	0.906	0.731728	1.12178	64.27	0.0385
rs11228588	11	69019969	14840	563	0.35199	0.5498	0.9606	0.842035	1.09586	62.99	0.0439
rs74549635	11	69020047	14840	563	0.09702	0.3507	0.9034	0.729824	1.11826	63.45	0.0419
rs7118204	11	69020684	14840	563	0.09729	0.3225	0.8981	0.725863	1.11121	60.62	0.0546
rs12806580	11	69020842	14840	563	0.25464	0.9354	1.006	0.870511	1.16258	31.26	0.2247
11:69020990	11	69020990	14840	563	0.35184	0.5375	0.9594	0.840972	1.09451	62.07	0.0479
rs10896453	11	69021038	14840	563	0.09695	0.3629	0.9057	0.731679	1.12111	64.35	0.0382
rs10792034	11	69021217	14840	563	0.14198	0.3918	0.9248	0.773285	1.106	8.24	0.3519
rs4531476	11	69021655	14840	563	0.14171	0.3857	0.9237	0.772054	1.10513	3.51	0.3751
rs11228589	11	69021677	14840	563	0.14212	0.3865	0.924	0.772639	1.10501	8.22	0.352
rs150738526	11	69021992	14840	563	0.01027	0.8714	1.0595	0.526243	2.13312	0	0.4582
rs11228593	11	69023028	14840	563	0.04472	0.9779	1.0043	0.741339	1.36054	0	0.4066
rs11228594	11	69023087	14840	563	0.25451	0.9279	1.0067	0.87113	1.16337	30.58	0.2288
rs11228595	11	69023370	14840	563	0.04457	0.9479	1.0101	0.747231	1.36544	0	0.4295
rs7127913	11	69023456	14840	563	0.09757	0.3413	0.9017	0.728625	1.11589	64.57	0.0373
rs10736673	11	69023497	14840	563	0.3968	0.5382	0.9605	0.844822	1.09202	38.66	0.18
rs61881142	11	69023673	14840	563	0.08041	0.1422	0.8404	0.666253	1.06007	46.36	0.1332
rs11228597	11	69024274	14840	563	0.09761	0.3427	0.902	0.728917	1.11618	64.68	0.0368
rs75614184	11	69024612	14840	563	0.0972	0.368	0.9066	0.732318	1.12236	65.46	0.0338
rs75023858	11	69024703	14840	563	0.09728	0.3577	0.9048	0.731082	1.1198	65.45	0.0338
rs78772538	11	69025058	14840	563	0.09492	0.2334	0.8758	0.704164	1.08927	67.12	0.0277
rs7928306	11	69025063	14840	563	0.25435	0.9293	1.0066	0.870454	1.16404	31.77	0.2217
rs7121952	11	69025310	14840	563	0.09765	0.3439	0.9022	0.729026	1.11651	64.82	0.0363
rs12792211	11	69025553	14840	563	0.25452	0.9424	1.0054	0.868746	1.16355	30.8	0.2275
rs7122303	11	69025582	14840	563	0.14258	0.4013	0.9267	0.77577	1.10699	9.41	0.346
rs3884627	11	69025799	14840	563	0.6912	0.985	0.9987	0.872044	1.14375	0	0.6183
rs181790435	11	69026024	14840	563	0.01278	0.1301	1.7348	0.850083	3.54028	63.82	0.0404
rs11228599	11	69026286	14840	563	0.16118	0.2407	0.9028	0.761033	1.07098	69.7	0.0194
rs12799244	11	69026672	14840	563	0.19087	0.6341	1.0398	0.885424	1.22109	0	0.7513
rs72928401	11	69027745	14840	563	0.04462	0.8765	1.0243	0.756693	1.38655	1.17	0.3862
rs7940107	11	69027770	14840	563	0.16116	0.2426	0.9032	0.761409	1.07139	69.56	0.0198
rs4930272	11	69028548	14840	563	0.19086	0.6359	1.0396	0.8852	1.22093	0	0.75
rs12797037	11	69029000	14840	563	0.19072	0.6268	1.0407	0.886108	1.22226	0	0.749
rs7122516	11	69029009	14840	563	0.16107	0.2454	0.9037	0.761768	1.07208	69.73	0.0193
rs7122786	11	69029210	14840	563	0.16106	0.2454	0.9037	0.761768	1.07208	69.73	0.0193
rs11228600	11	69029424	14840	563	0.16103	0.2456	0.9037	0.761712	1.07215	69.73	0.0194
rs11228601	11	69029433	14840	563	0.35196	0.5431	0.9599	0.84128	1.09525	63.07	0.0435
rs35640884	11	69029525	14840	563	0.19081	0.6355	1.0397	0.885101	1.2213	0	0.7469
rs11228602	11	69029827	14840	563	0.16064	0.2553	0.9055	0.763148	1.07441	70.23	0.0179
rs72930261	11	69029956	14840	563	0.05066	0.418	1.1268	0.844062	1.50425	0	0.9983
rs72930263	11	69030206	14840	563	0.16096	0.2461	0.9037	0.761575	1.07235	69.69	0.0195
rs117026240	11	69030397	14840	563	0.02989	0.08086	0.6376	0.384685	1.0568	46.44	0.1327
11:69030759	11	69030759	14840	563	0.62245	0.746	1.0228	0.892376	1.17229	62.21	0.0473
rs72930267	11	69030990	14840	563	0.16087	0.2489	0.9042	0.761938	1.07302	69.59	0.0197
rs7946255	11	69031197	14840	563	0.16203	0.2424	0.903	0.761013	1.07148	69.54	0.0199
rs74367143	11	69031273	14840	563	0.16055	0.2552	0.9053	0.762716	1.07454	70.16	0.0181
rs150940597	11	69031663	14426	563	0.01112	0.4836	1.2494	0.6701	2.3295	21.33	0.2823
rs12418263	11	69031698	14840	563	0.16088	0.2435	0.9031	0.760935	1.07183	69.74	0.0193
rs148586911	11	69032712	14840	563	0.02623	0.9624	0.9892	0.629816	1.55365	0	0.692
rs116951063	11	69032731	14840	563	0.03581	0.3788	1.2069	0.793944	1.83465	0	0.9427
rs10896454	11	69033016	14840	563	0.16099	0.2248	0.8992	0.757441	1.06749	69.94	0.0187
rs72930270	11	69034247	14840	563	0.09534	0.3355	1.113	0.895102	1.38394	50.88	0.1065
rs144342136	11	69034435	14028	563	0.01417	0.6896	0.8635	0.42022	1.77438	20.41	0.2875
rs118004919	11	69035266	14840	563	0.01537	0.543	0.819	0.430396	1.55847	67.03	0.028
rs10896455	11	69035337	14840	563	0.16094	0.2101	0.8959	0.754395	1.06395	70.33	0.0177
rs10896456	11	69035585	14840	563	0.16092	0.2079	0.8954	0.753944	1.0634	70.41	0.0174
rs61881143	11	69035760	14840	563	0.08049	0.118	0.8298	0.656721	1.04849	42.46	0.1568
rs61881144	11	69036064	14840	563	0.08059	0.1465	0.8406	0.664961	1.06263	34.81	0.2034
rs35637432	11	69036597	14840	563	0.01991	0.7259	1.0988	0.648868	1.86072	0	0.5945
rs148147177	11	69036880	13540	535	0.01308	0.8655	0.9164	0.333688	2.51669	0	0.8141
rs12278391	11	69037076	14840	563	0.18384	0.4486	1.0669	0.902358	1.26145	0	0.6806
rs4638315	11	69037823	14840	563	0.24626	0.3814	1.0681	0.921605	1.23788	0	0.5118
rs10750846	11	69038232	14840	563	0.37426	0.5325	0.9572	0.834354	1.09813	58.89	0.063
rs7112926	11	69039197	14840	563	0.15984	0.1131	0.8679	0.728372	1.03416	63.81	0.0404
rs115339870	11	69039587	14840	563	0.07935	0.08391	0.7524	0.544935	1.03885	36.38	0.1938
rs4930273	11	69039827	14840	563	0.46241	0.08102	0.8908	0.782287	1.01436	56.66	0.0744
rs77784001	11	69039831	11909	506	0.01517	0.9004	0.956	0.472519	1.93418	0	0.631
rs79299233	11	69040176	14840	563	0.0699	0.2766	1.1575	0.889383	1.50645	0	0.8388
rs72930274	11	69040668	14840	563	0.14436	0.1015	1.1613	0.970991	1.38891	76.47	0.0052
rs4567471	11	69040880	12782	507	0.03663	0.698	1.0818	0.727213	1.60928	0	0.9315
rs61881145	11	69041210	14840	563	0.08574	0.3222	0.8873	0.700253	1.12431	28.44	0.2415
rs73510390	11	69041456	14840	563	0.03261	0.3612	0.8412	0.58035	1.2193	0	0.5463
rs12279230	11	69041847	14840	563	0.12783	0.9833	1.0021	0.823383	1.21961	0	0.8812
rs11607511	11	69042114	14840	563	0.19376	0.9255	0.9923	0.843874	1.16683	0	0.4462
rs73510398	11	69042429	14840	563	0.06236	0.5232	0.9157	0.698767	1.19998	19.4	0.2931
rs34737133	11	69042608	14426	563	0.01561	0.9003	0.9619	0.523846	1.76627	62.3	0.0469
rs138814020	11	69042770	14840	563	0.01088	0.2958	0.7068	0.36878	1.35464	0	0.5706
rs11228605	11	69043896	14840	563	0.06174	0.556	0.9224	0.704922	1.20697	26.54	0.2525
rs11825015	11	69044471	14840	563	0.06245	0.5679	0.9246	0.70651	1.21001	31.28	0.2246
rs11825043	11	69044566	14840	563	0.03325	0.4583	0.8716	0.606164	1.25327	0	0.5593
rs12798693	11	69045735	14840	563	0.50735	0.09064	1.1191	0.982337	1.2749	65.49	0.0337
rs12366117	11	69046475	14840	563	0.17654	0.09935	0.8624	0.72318	1.02842	64.55	0.0374
rs72930277	11	69049014	14840	563	0.06085	0.3562	0.8795	0.669534	1.15531	58.86	0.0632
rs75560899	11	69049087	14840	563	0.12836	0.916	1.0102	0.836577	1.21986	0	0.812
rs4930274	11	69049296	14840	563	0.23472	0.9458	1.0052	0.865587	1.16733	0	0.4806
rs80132565	11	69049790	14840	563	0.01994	0.1239	0.6947	0.436784	1.10491	0	0.7051
rs74659406	11	69050721	14840	563	0.02008	0.1341	0.702	0.441876	1.11526	0	0.6773
rs12293106	11	69050831	14840	563	0.12908	0.9602	1.0048	0.832529	1.21272	0	0.8121
rs11605162	11	69050867	14840	563	0.05716	0.3337	1.1352	0.877831	1.46803	0	0.8075
rs11605129	11	69050915	14840	563	0.05674	0.3277	1.1378	0.878601	1.47347	0	0.8077
rs11607762	11	69051045	14840	563	0.05714	0.3349	1.135	0.87743	1.46818	0	0.8122
rs3924679	11	69051076	14840	563	0.12929	0.9691	0.9963	0.825914	1.20184	0	0.8088
rs57115380	11	69051900	14840	563	0.12716	0.8875	1.0137	0.839529	1.224	0	0.7669
rs61881146	11	69052061	14840	563	0.17493	0.1761	1.119	0.950793	1.31696	73.58	0.01
rs4930673	11	69052682	14840	563	0.15324	0.7928	0.9765	0.81773	1.1661	0	0.4284
rs78656034	11	69053187	12782	507	0.03577	0.8628	1.0368	0.688152	1.56209	0	0.9443
rs11606826	11	69053399	14840	563	0.14636	0.7236	0.9683	0.80998	1.15756	0	0.533
rs11606846	11	69053659	14840	563	0.14639	0.7293	0.969	0.810708	1.1582	0	0.5313
rs11606885	11	69053906	14840	563	0.05714	0.3357	1.1353	0.876815	1.46999	0	0.8629
rs11602680	11	69053932	14840	563	0.23174	0.8401	1.0155	0.87456	1.17915	0	0.447
rs11607320	11	69054005	14840	563	0.05692	0.3428	1.1338	0.874699	1.46965	0	0.86
rs74551015	11	69054049	14840	563	0.05066	0.4079	1.1281	0.847954	1.5008	0	0.8881
rs61881147	11	69054066	14840	563	0.01599	0.1688	0.6613	0.366931	1.19183	0	0.8917
rs10047498	11	69054422	14840	563	0.17465	0.6551	0.9626	0.814346	1.13784	14.14	0.3215
rs74423938	11	69054874	14840	563	0.1272	0.7492	1.0313	0.853736	1.2458	0	0.6152
rs67808136	11	69055051	14840	563	0.05678	0.3369	1.1361	0.87561	1.47408	0	0.871
rs12275849	11	69055415	14840	563	0.1267	0.7728	1.0283	0.850828	1.24279	0	0.7463
rs139924137	11	69056174	14840	563	0.01719	0.6968	1.1128	0.650022	1.90505	4.72	0.3693
rs10047435	11	69056260	14840	563	0.35429	0.08998	1.1206	0.982394	1.27825	41.82	0.1607
rs56103266	11	69056594	14840	563	0.01757	0.9818	1.007	0.553021	1.83365	27.05	0.2496
rs73512121	11	69057367	14840	563	0.07922	0.3307	1.1217	0.88997	1.41377	0	0.7576
rs117436213	11	69057935	14840	563	0.02029	0.1299	0.7034	0.446126	1.10904	0	0.6774
rs7118561	11	69058291	14840	563	0.18861	0.3291	1.0826	0.923091	1.26967	0	0.858
11:69058810	11	69058810	14840	563	0.18914	0.2858	1.0906	0.93004	1.27888	0	0.7963
rs72930283	11	69059610	14840	563	0.17093	0.132	1.1334	0.962981	1.33398	74.15	0.0089
rs76717527	11	69059670	14840	563	0.02037	0.1305	0.7047	0.447703	1.10922	0	0.6724
rs11607305	11	69059927	14840	563	0.18932	0.2851	1.0907	0.930184	1.27892	0	0.7964
rs67857770	11	69060288	14840	563	0.20026	0.2163	1.1037	0.943894	1.29056	0	0.8246
rs61881152	11	69060312	14840	563	0.23921	0.7507	1.0243	0.883287	1.18783	0	0.4282
rs140756722	11	69060676	14840	563	0.01632	0.3432	1.3229	0.741706	2.35951	0	0.9037
rs7124369	11	69060814	14840	563	0.18936	0.2776	1.0922	0.931446	1.2807	0	0.8046
rs4396297	11	69061310	14840	563	0.24084	0.7389	1.0255	0.884361	1.18916	0	0.4292
rs72930287	11	69061635	14840	563	0.09213	0.1617	1.1659	0.94036	1.44554	60.23	0.0565
rs11228608	11	69061959	14840	563	0.18927	0.2172	1.1051	0.942901	1.2952	0	0.8121
rs7117236	11	69063136	14840	563	0.19049	0.2087	1.1069	0.9448	1.29681	0	0.7384
rs117131950	11	69063153	10702	472	0.01204	0.5888	1.3019	0.500203	3.38851	63.19	0.043
rs7103126	11	69063393	14840	563	0.1907	0.2125	1.1058	0.944086	1.29521	0	0.7363
rs116926312	11	69063476	14840	563	0.02048	0.1527	0.7203	0.459436	1.12928	0	0.647
rs11539762	11	69063510	14840	563	0.10954	0.468	1.0757	0.883289	1.31003	0	0.5479
rs17856376	11	69063572	14840	563	0.0802	0.2654	1.1393	0.905654	1.43322	0	0.8782
rs11228610	11	69063728	14840	563	0.10956	0.4901	1.072	0.879919	1.30601	0	0.5507
rs12274095	11	69063767	14840	563	0.05363	0.9922	1.0014	0.75647	1.32563	39.23	0.1765
rs73512137	11	69063984	14840	563	0.08023	0.2702	1.138	0.904364	1.43199	0	0.8783
11:69063986	11	69063986	14426	563	0.01107	0.4649	1.2554	0.682103	2.31054	0	0.7389
rs79219789	11	69065730	14840	563	0.03856	0.8316	0.9621	0.673846	1.37366	0	0.8853
rs78944486	11	69065731	14840	563	0.07947	0.3378	1.1197	0.888583	1.41093	0	0.8435
rs7129638	11	69065914	14840	563	0.18936	0.3143	1.0859	0.924862	1.27498	0	0.8307
rs72930288	11	69065991	14840	563	0.107	0.7225	1.0373	0.847469	1.26965	0	0.5171
rs10896457	11	69066254	14840	563	0.21971	0.4955	1.0547	0.904937	1.22925	0	0.5471
rs117917421	11	69066356	14840	563	0.02395	0.3309	0.8148	0.539194	1.23128	1.77	0.3834
rs117385139	11	69066624	14840	563	0.02246	0.4124	0.8407	0.555193	1.27303	1.03	0.3869
rs11603072	11	69066725	14840	563	0.21128	0.4893	1.0556	0.905493	1.23059	0	0.5557
rs10896458	11	69066861	14840	563	0.2113	0.4919	1.0552	0.905293	1.22993	0	0.5553
rs114343745	11	69066965	14840	563	0.02248	0.4219	0.844	0.557936	1.27673	1.99	0.3823
rs10896459	11	69067087	14840	563	0.38349	0.1002	1.1147	0.979336	1.26877	43.28	0.1518
rs78937556	11	69067510	14840	563	0.02247	0.4376	0.849	0.561569	1.28355	2.62	0.3794
rs11228612	11	69067883	14840	563	0.13369	0.6114	1.0495	0.871041	1.26452	2.07	0.3819
rs11228613	11	69068492	14840	563	0.24311	0.6447	1.0354	0.893086	1.20039	4.31	0.3713
rs150334876	11	69068611	14840	563	0.02543	0.791	1.0665	0.662469	1.71694	42.54	0.1563
rs11228614	11	69068692	14840	563	0.04786	0.3588	1.1618	0.843371	1.60046	69.68	0.0195
rs4619154	11	69068745	14840	563	0.21187	0.4894	1.0554	0.905775	1.22974	0	0.5502
rs117194478	11	69069009	10702	472	0.01209	0.5963	1.295	0.497589	3.3703	62.74	0.045
rs11228617	11	69069479	14840	563	0.10422	0.4436	1.0827	0.883538	1.32676	0	0.6785
rs11601693	11	69069538	14840	563	0.10418	0.4423	1.083	0.88367	1.32729	0	0.6788
rs11228618	11	69069783	14840	563	0.2117	0.4554	1.06	0.909616	1.23525	0	0.5409
rs73512150	11	69069874	14840	563	0.10414	0.4375	1.0839	0.884428	1.32836	0	0.6816
rs7946208	11	69070429	14840	563	0.10433	0.4301	1.0851	0.885849	1.32917	0	0.6978
rs78162855	11	69070473	14840	563	0.03177	0.6912	0.92	0.609691	1.38824	0	0.6322
11:69070497	11	69070497	14840	563	0.11629	0.388	1.0901	0.896189	1.32597	0	0.5367
rs187438072	11	69070546	10304	472	0.01351	0.685	1.2592	0.413487	3.83467	31.7	0.2221
rs180846217	11	69070610	14840	563	0.01022	0.2125	0.5822	0.248735	1.36272	0	0.91
rs4930675	11	69070719	14840	563	0.21139	0.4006	1.0678	0.916341	1.24429	0	0.528
rs4930676	11	69070800	14840	563	0.10715	0.7033	1.0401	0.849581	1.27334	0	0.3931
rs116992201	11	69071075	14840	563	0.02243	0.4402	0.8492	0.560715	1.28611	0	0.3944
rs4930677	11	69071115	14840	563	0.10708	0.6777	1.0438	0.852742	1.27767	1.76	0.3834
rs35601873	11	69071152	14840	563	0.01872	0.8965	1.0392	0.582224	1.85485	0	0.5625
rs116992637	11	69071168	14840	563	0.02242	0.4311	0.8461	0.558135	1.28264	0	0.3986
rs11605044	11	69071377	14840	563	0.21316	0.3841	1.0702	0.91857	1.24686	0	0.4941
rs11228619	11	69071624	14840	563	0.08037	0.244	1.1469	0.910717	1.44433	0	0.893
rs117918955	11	69071983	10304	472	0.01369	0.3214	1.4787	0.682479	3.20384	0	0.429
rs148893083	11	69072697	14840	563	0.01655	0.2607	0.7445	0.445218	1.24496	28.69	0.2399
rs4930275	11	69072754	14840	563	0.07943	0.2793	1.1366	0.901294	1.43334	0	0.8461
rs10896460	11	69073216	14840	563	0.21057	0.4271	1.0642	0.912704	1.24084	0	0.5766
rs113561135	11	69073388	14840	563	0.01898	0.9247	0.9726	0.546666	1.7304	78.94	0.0026
rs72930293	11	69073420	14840	563	0.1072	0.6455	1.0486	0.85664	1.28358	0	0.3986
rs10896461	11	69073647	14840	563	0.38062	0.06645	1.1283	0.991837	1.28354	33.42	0.2118
rs12225530	11	69073681	14840	563	0.21007	0.3685	1.0732	0.920051	1.25184	0	0.5381
rs10792035	11	69073807	14840	563	0.38076	0.0615	1.1311	0.994081	1.28701	32.36	0.2182
rs12224376	11	69074090	14840	563	0.1077	0.6204	1.0525	0.859571	1.28873	5.59	0.3651
rs11604530	11	69074201	14840	563	0.07511	0.3886	1.1106	0.874961	1.4097	0	0.8364
11:69074323	11	69074323	14840	563	0.11434	0.5496	1.0632	0.86983	1.29956	0	0.4476
rs11228620	11	69074342	14840	563	0.11331	0.4555	1.0795	0.883014	1.31971	13.19	0.3266
rs11600445	11	69074657	14840	563	0.07442	0.3754	1.1155	0.876003	1.42047	0	0.8363
rs75384157	11	69074890	14840	563	0.05264	0.6811	1.0618	0.797696	1.41334	62.72	0.0451
rs113277569	11	69074924	14840	563	0.01908	0.9247	0.9727	0.547889	1.72689	78.9	0.0026
rs7116072	11	69075292	14839	563	0.50849	0.01442	1.1775	1.03303	1.34217	41.56	0.1623
rs11605229	11	69075538	14840	563	0.10912	0.4172	1.0881	0.88732	1.33431	29.69	0.2341
rs7119613	11	69075718	14839	563	0.47672	0.01122	1.1843	1.03915	1.34972	35.23	0.2009
rs141940928	11	69076101	14840	563	0.01342	0.9092	1.0348	0.574827	1.86284	0	0.7033
rs58474317	11	69076240	14840	563	0.07354	0.3776	1.1166	0.873973	1.42658	0	0.8387
rs59539256	11	69076302	14839	563	0.43419	0.008491	1.1963	1.04682	1.36713	0	0.4505
rs7941995	11	69076303	14839	563	0.43419	0.0085	1.1962	1.04678	1.36695	0	0.4506
rs80186942	11	69076326	14840	563	0.02912	0.434	0.8503	0.566415	1.27647	0	0.4701
rs78919175	11	69076514	14840	563	0.02913	0.4338	0.85	0.565815	1.27692	0	0.4697
rs117188470	11	69076572	14840	563	0.0539	0.2729	0.828	0.590877	1.16028	25.28	0.2598
rs72930302	11	69076770	14840	563	0.03671	0.221	1.2482	0.87516	1.78025	0	0.9486
rs7124547	11	69077386	14839	563	0.34238	0.07307	1.1369	0.988074	1.30814	0	0.7905
rs10896462	11	69077491	14839	563	0.34259	0.06525	1.1415	0.991675	1.31396	0	0.7287
rs10896463	11	69077580	14839	563	0.34254	0.06677	1.1411	0.990913	1.31405	0	0.7324
rs11607905	11	69077976	14840	563	0.0927	0.5552	1.071	0.852757	1.3451	22.09	0.2781
rs7113988	11	69077993	14839	563	0.34347	0.07207	1.14	0.988317	1.31496	0	0.7443
11:69078516	11	69078516	14839	563	0.31278	0.07166	1.1599	0.987014	1.36307	35.67	0.1982
rs11603814	11	69078571	14839	563	0.20817	0.1651	1.1378	0.948204	1.36531	0	0.7574
rs79763002	11	69078579	14839	563	0.1957	0.05825	0.8319	0.68762	1.00645	0	0.4031
rs72932105	11	69078651	14840	563	0.05888	0.04788	1.3501	1.0028	1.81768	0	0.7822
rs12807388	11	69078794	14840	563	0.10223	0.5536	1.07	0.855384	1.33846	0	0.8335
rs10896464	11	69078912	14840	563	0.90264	0.1288	0.839	0.66893	1.05231	0	0.807
rs117704139	11	69078915	14840	563	0.0757	0.7628	1.04	0.806148	1.34169	10.6	0.34
rs12789955	11	69079134	14839	563	0.23132	0.08492	1.1485	0.98112	1.34444	1.25	0.3858
rs67330701	11	69079707	14840	563	0.09892	0.5184	1.0785	0.857459	1.35652	0	0.6449
rs117737783	11	69079744	14840	563	0.08959	0.03492	0.7307	0.545911	0.978039	0	0.4642
rs112335638	11	69079903	12782	507	0.02238	0.2556	0.6897	0.363497	1.30864	0	0.8444
rs80034149	11	69080061	14840	563	0.01083	0.4814	1.2455	0.675955	2.29493	0	0.8193
rs72932108	11	69081182	14839	563	0.43099	0.1819	1.0953	0.958272	1.25192	0	0.9715
rs145183446	11	69081206	14840	563	0.06112	0.6817	1.0597	0.803228	1.39806	0	0.6906
11:69081268	11	69081268	14840	563	0.09928	0.2779	1.1696	0.881326	1.55217	0	0.6548
rs34345560	11	69081998	14840	563	0.20145	0.5072	1.0582	0.895285	1.25076	50.71	0.1075
rs12291476	11	69083307	14839	563	0.43155	0.1535	1.1008	0.96479	1.25598	0	0.9769
rs10896465	11	69084143	14840	563	0.10098	0.496	1.0757	0.871872	1.32718	0	0.4461
rs7481709	11	69084550	14840	563	0.3417	0.3631	1.065	0.929841	1.21981	11.89	0.3333
rs139060960	11	69087370	14426	563	0.01338	0.1139	1.5628	0.898468	2.71834	0	0.8707
rs79681520	11	69087381	11144	352	0.01037	0.2682	1.7456	0.651108	4.6799	43.18	0.1524
rs12808959	11	69087550	14840	563	0.34198	0.3799	1.0626	0.927916	1.21683	11.88	0.3334
rs72932109	11	69087812	14840	563	0.06124	0.6934	1.0558	0.806018	1.38299	0	0.8768
rs74541574	11	69088337	14840	563	0.13805	0.912	0.9888	0.809762	1.20742	0	0.4982
rs28599796	11	69088374	14840	563	0.33775	0.3976	1.0607	0.925325	1.21588	19.32	0.2935
rs28411200	11	69088554	14840	563	0.65838	0.3738	0.9403	0.821015	1.07692	16.74	0.3076
rs80058278	11	69088806	14840	563	0.14157	0.9927	1.0009	0.82546	1.21363	0	0.4505
rs28378931	11	69089219	14840	563	0.1023	0.3711	1.1005	0.892176	1.35747	0	0.5864
rs61881158	11	69089552	14840	563	0.66203	0.4179	0.9452	0.824712	1.08329	20.86	0.2849
rs56040001	11	69139986	14840	563	0.91345	0.8474	0.9778	0.777938	1.22901	0	0.7538
rs61882160	11	69140328	14840	563	0.65546	0.325	0.9341	0.815521	1.06992	33.97	0.2085
rs76567872	11	69141028	14840	563	0.14043	0.9322	1.0087	0.826215	1.23149	7.3	0.3566
rs28514752	11	69141238	14840	563	0.65529	0.3454	0.9368	0.817994	1.07286	35.98	0.1963
rs35060768	11	69142034	14840	563	0.09743	0.4423	1.0877	0.877754	1.34786	0	0.4206
rs11263447	11	69142102	14840	563	0.65358	0.3802	0.941	0.821487	1.0779	33.42	0.2117
rs3935317	11	69142150	14840	563	0.65508	0.3758	0.9406	0.82139	1.07711	35.77	0.1976
rs72932177	11	69143157	14840	563	0.05398	0.08746	1.2719	0.965285	1.67591	0	0.9786
rs117620646	11	69143261	14840	563	0.02262	0.4931	0.8265	0.479272	1.42529	0	0.9711
rs7102705	11	69143284	14840	563	0.79505	0.2898	0.9189	0.7857	1.07468	0	0.7851
rs76973604	11	69145063	14840	563	0.13932	0.901	0.9874	0.808589	1.20575	17.34	0.3044
rs7950341	11	69145708	14840	563	0.65521	0.4455	0.9487	0.828653	1.08614	36.43	0.1935
rs6606660	11	69146973	14840	563	0.75263	0.7317	0.9739	0.837252	1.13285	49.99	0.1116
rs6606666	11	69147619	14840	563	0.89219	0.5025	0.9335	0.763415	1.14148	0.5	0.3893
rs4479016	11	69147621	14840	563	0.74642	0.7454	0.9753	0.838639	1.13423	50.1	0.111
rs11263642	11	69147825	14840	563	0.04072	0.8417	1.0327	0.753069	1.41616	0	0.5428
rs12792453	11	69148347	14840	563	0.08611	0.8975	1.0151	0.808122	1.27509	0	0.7316
rs6606672	11	69148572	14840	563	0.65476	0.4563	0.95	0.830068	1.08726	36.42	0.1936
11:69150093	11	69150093	14840	563	0.13953	0.881	0.9849	0.807007	1.20201	25.27	0.2599
rs75100465	11	69150124	14840	563	0.14224	0.8976	0.987	0.808663	1.20467	15.08	0.3165
rs140829434	11	69150274	14442	563	0.01668	0.3822	0.7866	0.45913	1.34764	20.57	0.2866
rs7118260	11	69150823	14840	563	0.20497	0.2916	1.0878	0.9303	1.27197	0	0.7964
rs7108119	11	69150850	14840	563	0.20498	0.2924	1.0876	0.930206	1.27163	0	0.7965
rs72932183	11	69150932	14840	563	0.18412	0.7463	0.9709	0.811846	1.16112	46.53	0.1321
rs11263431	11	69151422	14840	563	0.10776	0.4902	1.0733	0.877918	1.31216	0	0.3971
rs7125380	11	69151425	14840	563	0.34409	0.4291	1.0561	0.922459	1.2091	36.92	0.1906
rs7125498	11	69151490	14840	563	0.3437	0.4159	1.058	0.923624	1.21193	40.5	0.1688
rs111256110	11	69152264	14840	563	0.02111	0.5864	0.8501	0.473568	1.52601	66.39	0.0303
rs12794313	11	69152860	14840	563	0.09692	0.4621	1.0836	0.874852	1.34216	0	0.4003
rs147497029	11	69153090	14840	563	0.06487	0.7357	1.0458	0.806344	1.35637	0	0.7559
rs183566945	11	69153143	14840	563	0.13947	0.8505	0.9809	0.802658	1.19872	24.38	0.265
rs73516616	11	69153272	14840	563	0.11884	0.2183	1.1291	0.930628	1.3699	0	0.5989
rs117186144	11	69153455	14840	563	0.02023	0.7221	0.9099	0.540765	1.53101	7.03	0.358
rs12802463	11	69154510	14840	563	0.09604	0.4368	1.0888	0.878655	1.3492	0.39	0.3898
rs9971544	11	69154681	14840	563	0.3992	0.1269	1.1075	0.971415	1.26265	27.13	0.2491
rs9971510	11	69154716	14840	563	0.09997	0.6733	1.0455	0.850144	1.28575	18.03	0.3006
rs12803075	11	69154842	14840	563	0.096	0.4324	1.0898	0.879244	1.35078	0.31	0.3902
rs12803098	11	69154873	14840	563	0.09618	0.4083	1.0948	0.88328	1.35697	0	0.3987
11:69154984	11	69154984	14840	563	0.14122	0.7716	0.9709	0.795383	1.18515	12.82	0.3285
rs11263459	11	69156605	14840	563	0.03932	0.8307	1.0348	0.756247	1.41595	0	0.6373
rs10908185	11	69156679	14840	563	0.39794	0.1408	1.1037	0.967889	1.25857	31.92	0.2208
rs11263465	11	69157360	14840	563	0.13556	0.4605	1.0717	0.891675	1.28807	0	0.7573
rs192126117	11	69157833	12307	506	0.01784	0.6574	1.1542	0.612407	2.17531	51.53	0.1028
rs77583050	11	69158061	14365	562	0.01268	0.6114	1.1613	0.652242	2.06766	0	0.6907
rs6606646	11	69158559	14840	563	0.06098	0.5745	1.078	0.829364	1.40117	11	0.3379
rs9330204	11	69160278	14840	563	0.34359	0.5867	1.0384	0.90649	1.18951	42.29	0.1578
rs138947686	11	69160633	14840	563	0.02148	0.4671	0.8123	0.463852	1.4225	0	0.9021
rs4584599	11	69160993	14840	563	0.06073	0.5463	1.084	0.834121	1.40874	20.02	0.2896
rs74820209	11	69161084	14840	563	0.14684	0.7333	0.9665	0.794475	1.17577	27.92	0.2445
rs76298914	11	69161300	14840	563	0.01984	0.7243	0.9103	0.539982	1.53458	3.87	0.3734
rs11263485	11	69162268	14840	563	0.13544	0.4889	1.0672	0.887667	1.28304	0	0.7538
rs149047677	11	69162568	12002	500	0.01748	0.3922	0.7384	0.368628	1.47909	0	0.9705
rs76310685	11	69162697	14840	563	0.14688	0.7018	0.9624	0.790959	1.171	28.57	0.2407
rs4357716	11	69163161	14840	563	0.13988	0.5672	1.0551	0.878014	1.2679	0	0.7797
rs12270146	11	69163441	14840	563	0.26204	0.3229	1.0784	0.928506	1.25249	51.98	0.1002
rs78167217	11	69163792	14840	563	0.04514	0.8774	1.0292	0.71398	1.48359	0	0.6951
rs11263494	11	69163875	14840	563	0.13538	0.5112	1.0638	0.884558	1.27936	0	0.7399
rs78407284	11	69164121	14840	563	0.14576	0.7157	0.9639	0.790861	1.1748	26.38	0.2535
rs77470515	11	69164140	14840	563	0.1471	0.694	0.9614	0.790198	1.16969	27.88	0.2447
11:69165421	11	69165421	14840	563	0.01816	0.763	0.918	0.52641	1.60089	0	0.9109
rs76462237	11	69165683	14840	563	0.14675	0.7057	0.9628	0.790835	1.17216	28.87	0.2389
rs79487139	11	69167001	14840	563	0.14684	0.6982	0.9618	0.789918	1.17108	28.15	0.2432
rs12789865	11	69167392	14840	563	0.13507	0.5753	1.0545	0.875833	1.26961	0	0.7004
rs12796060	11	69168148	14840	563	0.1373	0.4938	1.0664	0.887049	1.28201	0	0.7665
rs12793490	11	69168153	14840	563	0.09594	0.5719	1.0646	0.856877	1.32268	9.96	0.3433
rs11263510	11	69169348	14840	563	0.13495	0.6028	1.0507	0.872126	1.26584	0	0.6783
rs12279790	11	69169892	14840	563	0.3417	0.6316	1.0341	0.901641	1.18602	45.75	0.1369
rs72932189	11	69170156	14840	563	0.06114	0.5967	1.0737	0.825071	1.39725	5.45	0.3657
rs61882182	11	69170313	14840	563	0.06508	0.4775	1.1004	0.845086	1.43285	13.14	0.3268
rs12280075	11	69170389	14840	563	0.33402	0.5178	1.0464	0.912015	1.20059	44.32	0.1455
rs79327304	11	69170694	14840	563	0.14669	0.7289	0.9659	0.79382	1.17528	32.36	0.2181
rs72932191	11	69171156	14840	563	0.06118	0.6051	1.0721	0.823433	1.39586	2.64	0.3792
rs12273670	11	69171983	14840	563	0.42417	0.125	1.107	0.972175	1.26052	5.62	0.3649
rs11263521	11	69172297	14840	563	0.29842	0.1688	1.1041	0.958848	1.27136	36.97	0.1903
rs11603703	11	69172717	14840	563	0.15568	0.061	1.1754	0.992566	1.39191	0	0.4645
rs11263524	11	69173046	14840	563	0.19085	0.06091	1.1596	0.99324	1.35382	0	0.4594
11:69173053	11	69173053	14840	563	0.13799	0.3104	1.1049	0.9112	1.33978	26.55	0.2525
rs11263525	11	69173055	14840	563	0.19057	0.05882	1.1609	0.994452	1.35521	0	0.4582
rs11600497	11	69173318	14840	563	0.1519	0.03857	1.1953	1.00942	1.41541	0	0.5173
rs4326823	11	69173889	14840	563	0.19072	0.05787	1.1612	0.995023	1.35513	0	0.4179
rs79682418	11	69173902	14840	563	0.14629	0.6969	0.9619	0.791116	1.16955	32.61	0.2166
rs4343053	11	69174022	14840	563	0.19062	0.05488	1.1634	0.996838	1.35779	0	0.4437
rs4326824	11	69174170	14840	563	0.15198	0.03788	1.1958	1.01005	1.4157	0	0.4992
rs11263526	11	69174623	14840	563	0.03833	0.9175	1.017	0.739255	1.3991	0	0.7239
rs12799718	11	69174710	14840	563	0.08476	0.6873	1.0485	0.832558	1.32045	37.79	0.1853
rs4348931	11	69174982	14840	563	0.42185	0.141	1.1014	0.968495	1.25254	0	0.4131
rs4426151	11	69174986	14840	563	0.42183	0.1424	1.101	0.968174	1.25205	0	0.4109
rs72932198	11	69175126	14840	563	0.05305	0.04724	1.3113	1.0033	1.71385	0	0.9842
rs72932201	11	69175220	14840	563	0.1559	0.6287	1.0446	0.875266	1.24669	62.83	0.0445
rs149245119	11	69175349	14426	563	0.01506	0.3813	0.7188	0.343238	1.50529	0	0.9607
rs12802601	11	69175903	14840	563	0.02003	0.9787	0.9924	0.566834	1.73747	0	0.5815
rs77107386	11	69176012	14840	563	0.14635	0.7222	0.9652	0.793984	1.17334	38.23	0.1826
rs12277335	11	69176561	14840	563	0.14649	0.7134	0.9641	0.793217	1.1718	37.91	0.1846
rs61882184	11	69176665	14840	563	0.03825	0.9159	1.0174	0.738652	1.40134	0	0.7224
rs12785524	11	69177047	14840	563	0.42198	0.1548	1.098	0.965315	1.24892	0	0.4145
rs7938650	11	69177138	14840	563	0.27537	0.06065	1.143	0.994036	1.31429	0	0.9858
11:69177680	11	69177680	14840	563	0.26429	0.05015	1.1588	0.999901	1.34295	0	0.995
rs7932660	11	69177721	14840	563	0.1371	0.02311	1.2354	1.02942	1.48259	0	0.6639
rs118133262	11	69177940	14840	563	0.15784	0.02572	1.218	1.0242	1.44847	0	0.8236
11:69177966	11	69177966	14839	563	0.4215	0.1775	1.0967	0.959006	1.25416	19.32	0.2935
rs76134934	11	69178117	14840	563	0.14628	0.6692	0.9582	0.787746	1.16554	33.38	0.212
11:69178372	11	69178372	14840	563	0.27339	0.03557	1.1654	1.01038	1.3442	0	0.9659
11:69178378	11	69178378	14840	563	0.0649	0.7835	0.9594	0.71383	1.28945	0	0.7138
rs61882185	11	69178417	14840	563	0.0392	0.741	1.0555	0.76622	1.45399	0	0.7428
rs12793064	11	69178442	14840	563	0.08437	0.6606	1.053	0.836203	1.326	41.83	0.1606
rs12285193	11	69178568	14840	563	0.27392	0.04802	1.1519	1.00123	1.32524	0	0.985
rs34555010	11	69179070	14840	563	0.02067	0.9609	0.9864	0.570549	1.70535	0	0.7335
rs143106494	11	69179611	14840	563	0.02561	0.795	0.9425	0.602935	1.4733	17.79	0.3019
11:69179649	11	69179649	14840	563	0.41488	0.09895	1.1158	0.979622	1.27091	0	0.423
11:69179656	11	69179656	14840	563	0.02476	0.4181	0.795	0.456244	1.38528	38.63	0.1802
rs12786335	11	69180239	14840	563	0.08415	0.6579	1.0536	0.836195	1.32753	44.18	0.1463
rs7122622	11	69180325	14840	563	0.15307	0.0485	1.1869	1.00113	1.40715	0	0.4363
rs71464366	11	69180859	14839	563	0.36353	0.006395	1.2245	1.05861	1.41639	7.07	0.3577
rs77925438	11	69181710	14840	563	0.14108	0.6178	0.9508	0.779869	1.1592	43.2	0.1523
rs7125894	11	69181982	14840	563	0.05819	0.7213	1.0521	0.795912	1.39075	0	0.6346
11:69182543	11	69182543	14840	563	0.08471	0.7363	1.0404	0.82621	1.31012	39.62	0.1741
rs12796465	11	69182720	14840	563	0.08561	0.6331	1.0571	0.841587	1.3278	46.72	0.131
rs12293855	11	69184067	14840	563	0.12388	0.4692	1.0725	0.887322	1.29632	4.51	0.3703
rs71464367	11	69184124	14840	563	0.08611	0.5905	1.0634	0.850076	1.33026	44.7	0.1432
rs11263565	11	69185537	14840	563	0.03695	0.7376	1.0572	0.763544	1.4638	0	0.686
rs4275647	11	69185806	14840	563	0.39792	0.0306	1.1561	1.01366	1.31856	3.13	0.3769
rs4451751	11	69185833	14840	563	0.39732	0.03453	1.1526	1.01039	1.31483	0	0.4074
rs35023704	11	69185887	14840	563	0.03525	0.6836	1.0805	0.744591	1.56795	0	0.937
rs79054216	11	69186393	14442	563	0.01533	0.4237	0.8024	0.467901	1.37603	18.21	0.2996
rs7106246	11	69186904	14840	563	0.43545	0.02179	1.1656	1.02256	1.32865	0	0.4529
rs79165057	11	69186986	14840	563	0.13906	0.5079	0.9332	0.760489	1.14513	28.55	0.2408
rs61882187	11	69188078	14839	563	0.32382	0.5726	1.0419	0.903446	1.20157	0	0.7668
rs61882188	11	69188754	14839	563	0.28911	0.8104	1.0186	0.876225	1.18411	0	0.9531
rs56153948	11	69189636	14839	563	0.34177	0.1346	1.1207	0.965293	1.30113	0	0.6567
rs55669453	11	69189769	14840	563	0.12869	0.7127	0.9602	0.773531	1.19192	20.32	0.288
rs11263593	11	69189873	14840	563	0.85076	0.779	1.0267	0.854115	1.23416	0	0.406
rs55803518	11	69190241	14839	563	0.14992	0.8034	1.0235	0.852443	1.22888	33.43	0.2117
rs55818830	11	69190404	14840	563	0.14975	0.8292	1.0203	0.850023	1.22469	35.56	0.1988
rs56101253	11	69190513	14840	563	0.14971	0.8222	1.0212	0.850443	1.22624	33.72	0.21
rs75334887	11	69191230	14840	563	0.12674	0.6675	0.9526	0.763288	1.18887	33.81	0.2094
rs140086281	11	69191863	14840	563	0.09468	0.2072	1.1795	0.912605	1.52445	0	0.7794
rs76777514	11	69192068	14840	563	0.131	0.5816	0.9401	0.754672	1.17109	20.87	0.2849
11:69192097	11	69192097	14840	563	0.0959	0.6295	0.9444	0.74855	1.19149	20.85	0.285
rs189091254	11	69192132	11007	478	0.01083	0.8617	1.0865	0.427236	2.76307	31.1	0.2256
rs61882192	11	69192152	14840	563	0.15081	0.5776	1.0558	0.872139	1.27814	4.26	0.3715
rs28639773	11	69192324	14839	563	0.25563	0.8547	1.0144	0.870465	1.18214	3.91	0.3732
rs61882193	11	69192472	14840	563	0.1625	0.5295	1.0593	0.885176	1.26768	4.56	0.37
rs12802012	11	69192749	14840	563	0.09361	0.5876	0.9377	0.743189	1.18312	13.59	0.3244
rs12803380	11	69193514	14840	563	0.07291	0.8124	0.9693	0.749244	1.25399	0	0.6543
rs10908240	11	69193532	14839	563	0.71691	0.2382	1.1007	0.938483	1.29096	0	0.9263
rs4980572	11	69194619	14839	563	0.42713	0.1187	1.1103	0.973549	1.26626	0	0.6414
rs7481750	11	69194986	14840	563	0.95379	0.9788	1.0041	0.742526	1.35782	26.56	0.2524
rs7933253	11	69195097	14840	563	0.95302	0.9505	1.0095	0.74896	1.36067	29.28	0.2365
rs7478716	11	69195256	14840	563	0.52256	0.1562	0.9094	0.797524	1.03697	0	0.8897
rs6606659	11	69195368	14840	563	0.95147	0.8861	1.0217	0.761639	1.37056	0.96	0.3871
rs7481188	11	69195989	14840	563	0.95342	0.9435	1.0109	0.749031	1.36432	30.24	0.2308
rs4980737	11	69196992	14840	563	0.95396	0.991	1.0017	0.745695	1.34559	26.98	0.25
rs4980738	11	69196996	14840	563	0.95398	0.9811	0.9964	0.739343	1.34283	31.07	0.2259
rs72934221	11	69197312	14840	563	0.21444	0.9225	1.0079	0.860134	1.18105	0	0.5058
rs66721208	11	69197450	14840	563	0.95398	0.9939	1.0012	0.736198	1.36159	26.88	0.2506
rs12790064	11	69197584	14840	563	0.954	0.9949	1.001	0.736767	1.36	26.76	0.2513
rs12146485	11	69197987	14840	563	0.07534	0.5898	0.9287	0.709719	1.21525	0	0.7851
rs7484184	11	69198289	14840	563	0.954	0.9966	1.0006	0.759351	1.31849	26.68	0.2518
rs10737161	11	69198698	14840	563	0.954	0.9975	1.0005	0.731841	1.36778	26.64	0.252
rs7924423	11	69198708	14840	563	0.95407	0.9975	0.9995	0.730995	1.36663	27.37	0.2477
rs9888194	11	69198836	14840	563	0.95355	0.9652	1.0067	0.745791	1.35889	29.92	0.2327
rs9888160	11	69198963	14840	563	0.95401	0.9993	1.0001	0.799878	1.25044	26.61	0.2522
rs10908253	11	69198966	14840	563	0.43209	0.142	1.1021	0.967976	1.25481	0	0.6097
rs4363633	11	69199380	14840	563	0.95402	0.9999	1	1	1	26.55	0.2525
rs7938339	11	69199785	14840	563	0.9538	0.9993	0.9999	0.7997	1.25022	30.88	0.227
rs7944199	11	69199923	14840	563	0.95384	0.9952	0.9991	0.745088	1.33971	31.45	0.2236
rs7944218	11	69199974	14840	563	0.95406	0.9983	0.9997	0.758574	1.31747	26.64	0.252
rs4519115	11	69200347	14840	563	0.9537	0.9879	0.9977	0.740896	1.34352	31.08	0.2258
rs7482707	11	69200525	14840	563	0.95363	0.9986	1.0003	0.715509	1.39845	30.28	0.2306
rs4980760	11	69200762	14840	563	0.95396	0.9866	0.9975	0.744816	1.33591	26.67	0.2518
rs11263638	11	69201113	14840	563	0.06976	0.7431	0.9557	0.728856	1.25315	0	0.661
rs7927906	11	69201592	14840	563	0.4363	0.1286	1.1048	0.971533	1.25635	0	0.7283
rs34182131	11	69201758	14840	563	0.21625	0.5209	1.0569	0.892595	1.25145	0	0.772
rs111226913	11	69201815	14840	563	0.0241	0.8322	1.0525	0.655627	1.68961	0	0.8211
rs72940413	11	69202148	14840	563	0.10912	0.1548	1.1572	0.946363	1.41501	0	0.8813
rs11263639	11	69202603	14840	563	0.10912	0.1455	1.1609	0.949615	1.41919	0	0.8572
rs4980763	11	69202616	14840	563	0.43367	0.1039	1.1124	0.978375	1.26478	0	0.7218
rs10737162	11	69203039	14840	563	0.9537	0.9905	0.9982	0.742026	1.34281	30.9	0.2269
11:69203306	11	69203306	14840	563	0.02726	0.3601	0.7721	0.443719	1.34351	0	0.771
rs4980764	11	69203485	14840	563	0.95393	0.9967	0.9994	0.751998	1.3282	25.59	0.2581
rs6606661	11	69203904	14840	563	0.95394	0.9951	0.9991	0.749562	1.33171	26.2	0.2545
rs116998899	11	69204895	12477	501	0.01043	0.2371	0.6201	0.280801	1.36938	0	0.9725
rs10752578	11	69205417	14840	563	0.95378	0.9881	0.9978	0.747048	1.33272	30.29	0.2305
rs11263640	11	69205645	14840	563	0.43473	0.08033	1.1211	0.986288	1.27434	0	0.7205
rs61882197	11	69205747	14840	563	0.107	0.3406	1.1018	0.90263	1.34492	47.4	0.127
rs34838457	11	69205775	14840	563	0.21328	0.6985	1.0342	0.872378	1.22604	0	0.8039
rs10737163	11	69205889	14840	563	0.95376	0.9952	0.9991	0.745088	1.33971	30.63	0.2285
rs7927751	11	69205993	14840	563	0.95431	0.9311	1.0131	0.754256	1.36077	9.53	0.3454
rs72940423	11	69206219	14840	563	0.02258	0.05954	1.5296	0.983044	2.38003	0	0.401
rs7928338	11	69206558	14840	563	0.95401	0.9281	0.9865	0.734312	1.3253	32	0.2203
rs6606662	11	69206744	14840	563	0.73766	0.1125	0.8939	0.778272	1.02671	17.34	0.3043
11:69206940	11	69206940	14840	563	0.21216	0.2269	1.1008	0.942014	1.28635	33.03	0.2141
rs6606663	11	69206983	14840	563	0.95408	0.9795	0.9961	0.73936	1.34199	23.76	0.2686
rs6606664	11	69206998	14840	563	0.95414	0.9764	0.9956	0.743359	1.33343	24.03	0.267
rs6606665	11	69207067	14840	563	0.95414	0.9765	0.9956	0.742435	1.33509	23.9	0.2678
11:69207094	11	69207094	11604	500	0.01438	0.5654	0.7768	0.328324	1.83788	0	0.8624
rs7948369	11	69207096	14840	563	0.21637	0.08468	1.1393	0.982319	1.32137	27.58	0.2465
rs72940426	11	69207099	14840	563	0.10725	0.3371	1.1022	0.903589	1.34447	49.09	0.1169
rs6422896	11	69207204	14840	563	0.95417	0.9746	0.9952	0.740074	1.33827	23.74	0.2687
rs17136520	11	69207324	14840	563	0.02835	0.6628	1.0966	0.724496	1.65982	0	0.7888
rs7109670	11	69207345	14840	563	0.73777	0.1007	0.8906	0.775535	1.02274	15.77	0.3129
rs11263641	11	69207590	14840	563	0.21575	0.0773	1.1429	0.985481	1.32546	27.56	0.2466
rs10908254	11	69207634	14840	563	0.51084	0.05979	0.8852	0.779647	1.00504	0	0.8778
rs61882199	11	69207813	14840	563	0.10667	0.3144	1.1075	0.907718	1.35125	49.02	0.1174
11:69207990	11	69207990	14840	563	0.21237	0.09051	1.1382	0.979767	1.32225	29.37	0.236
rs12224424	11	69207991	14840	563	0.2047	0.1473	1.1214	0.960413	1.30937	38.84	0.1788
rs12225128	11	69207996	14840	563	0.20526	0.1434	1.1223	0.961587	1.30987	39.01	0.1778
rs7482299	11	69208360	14840	563	0.95416	0.9788	0.996	0.741091	1.33859	22.97	0.2731
rs56170580	11	69208692	14840	563	0.21566	0.08549	1.1388	0.982001	1.32064	25.04	0.2612
rs56094656	11	69209364	14840	563	0.21559	0.08775	1.1377	0.981094	1.3193	24.19	0.2661
rs6606667	11	69209622	14840	563	0.51116	0.06155	0.8861	0.780592	1.00587	0	0.8889
rs4077336	11	69209891	14840	563	0.95422	0.9761	0.9955	0.741129	1.33718	22.78	0.2742
rs4077335	11	69209982	14840	563	0.73863	0.1243	0.8974	0.781686	1.03024	11.65	0.3346
rs4077334	11	69210084	14840	563	0.95422	0.9767	0.9956	0.740567	1.33846	22.73	0.2744
rs6606668	11	69210453	14840	563	0.95253	0.9739	0.9952	0.745979	1.32768	18.1	0.3002
rs6606669	11	69210483	14840	563	0.95418	0.9871	0.9976	0.745508	1.33494	23.35	0.2709
rs6606670	11	69210501	14840	563	0.95422	0.9781	0.9959	0.74271	1.3354	22.62	0.2751
rs4533063	11	69210596	14840	563	0.51105	0.06403	0.8873	0.781829	1.007	0	0.8906
rs4576852	11	69210645	14840	563	0.73868	0.1338	0.8998	0.783793	1.03298	8.95	0.3484
rs117919006	11	69211119	14840	563	0.05822	0.7389	0.9419	0.662434	1.33927	0	0.5782
rs3934535	11	69211219	14840	563	0.22744	0.5211	1.0501	0.904438	1.21922	0	0.591
rs4980589	11	69211697	14840	563	0.95325	0.9728	0.9949	0.741538	1.33483	16.73	0.3077
rs4980770	11	69212522	14840	563	0.95429	0.9602	0.9925	0.738442	1.33397	21.3	0.2825
rs9666963	11	69213299	14840	563	0.95429	0.9346	0.9876	0.733075	1.3305	28.6	0.2405
rs7941755	11	69213392	14840	563	0.95446	0.9521	1.0091	0.750873	1.35613	2.94	0.3778
rs112754407	11	69213619	14840	563	0.04566	0.946	1.0102	0.753124	1.35503	20.4	0.2875
rs10908255	11	69214140	14840	563	0.95437	0.9391	0.9886	0.73668	1.32667	19.86	0.2906
rs56335903	11	69214158	14840	563	0.21566	0.09592	1.1341	0.977948	1.31519	24.68	0.2633
rs10908256	11	69214233	14840	563	0.95438	0.9359	0.988	0.736172	1.32597	19.68	0.2915
rs10752579	11	69214531	14840	563	0.95439	0.8675	0.9753	0.726997	1.30841	7.88	0.3537
rs10752580	11	69214568	14840	563	0.9544	0.9304	0.987	0.735852	1.32387	19.2	0.2942
rs193004629	11	69214590	14840	563	0.01919	0.4069	1.2725	0.719986	2.24901	51.1	0.1052
rs10732959	11	69214591	14840	563	0.95441	0.9266	0.9863	0.735438	1.32273	19.2	0.2942
rs10732960	11	69214621	14840	563	0.95441	0.9276	0.9864	0.734133	1.32535	18.95	0.2956
rs10908257	11	69214691	14840	563	0.22637	0.5558	1.0458	0.901031	1.21383	0	0.5783
rs4980773	11	69214703	14840	563	0.95441	0.9262	0.9862	0.734959	1.32333	18.84	0.2962
rs4980774	11	69214741	14840	563	0.95463	0.9985	0.9997	0.731164	1.36686	3.8	0.3737
rs72940444	11	69214994	14840	563	0.07186	0.7122	1.0473	0.81928	1.33878	0	0.4874
rs7942978	11	69215405	14840	563	0.95441	0.9248	0.9859	0.734128	1.32402	18.5	0.298
rs10737164	11	69215736	14840	563	0.95442	0.9233	0.9857	0.735194	1.32156	18.28	0.2992
rs11263644	11	69215913	14840	563	0.21559	0.09064	1.1365	0.97994	1.31807	26.49	0.2529
rs10796869	11	69216024	14840	563	0.51215	0.07266	0.8908	0.785132	1.01069	0	0.8085
rs4980776	11	69217360	14840	563	0.95444	0.9169	0.9845	0.734132	1.32025	17.91	0.3013
rs6606671	11	69217423	14840	563	0.95445	0.9147	0.9841	0.733951	1.31951	17.8	0.3019
rs7929573	11	69217477	14840	563	0.10895	0.1509	1.158	0.947926	1.41463	0	0.8561
rs4980777	11	69218278	14840	563	0.22629	0.5337	1.0483	0.903589	1.21619	0	0.5788
rs12792586	11	69219457	14840	563	0.5082	0.04618	0.8792	0.774679	0.997823	0	0.8968
rs189003030	11	69219622	13479	534	0.01778	0.8984	1.0496	0.499226	2.20674	0	0.8029
rs7108532	11	69219694	14840	563	0.95448	0.9055	0.9824	0.732773	1.31706	17.35	0.3043
rs4980595	11	69220497	14840	563	0.94572	0.7815	1.0414	0.781849	1.38711	0	0.4084
11:69221001	11	69221001	14840	563	0.44445	0.04807	1.1362	1.00108	1.28955	0	0.5695
11:69221159	11	69221159	14840	563	0.95302	0.9647	0.9934	0.740902	1.33195	7.88	0.3537
rs4509798	11	69222660	14840	563	0.51174	0.06157	0.8866	0.781487	1.00585	0	0.8136
rs11263647	11	69223884	14840	563	0.5553	0.02764	0.8664	0.762589	0.984342	0	0.8654
rs76855139	11	69223950	14840	563	0.08602	0.004159	0.6714	0.511271	0.881682	0	0.613
rs11263648	11	69224014	14840	563	0.556	0.02295	0.8622	0.758777	0.97972	0	0.8643
rs4581473	11	69224506	14840	563	0.55489	0.02858	0.8672	0.76334	0.985191	0	0.8577
rs4641513	11	69224768	14840	563	0.18278	0.3264	1.0846	0.922211	1.27558	0	0.4553
rs148842622	11	69225706	10304	472	0.02645	0.007121	0.4114	0.21544	0.785602	0	0.8004
rs112515851	11	69225813	14840	563	0.05619	0.3907	1.1327	0.852209	1.50551	0	0.6156
rs7102185	11	69225846	14840	563	0.55491	0.0276	0.8662	0.762282	0.984285	0	0.85
rs72940459	11	69227074	14840	563	0.18179	0.3364	1.0831	0.920413	1.27454	0	0.4789
rs7113953	11	69227914	14840	563	0.39755	0.03426	1.1495	1.01039	1.30777	0	0.6281
rs7114558	11	69228367	14840	563	0.18295	0.4129	1.0705	0.909418	1.26011	0	0.4987
rs4980596	11	69228768	14840	563	0.9541	0.8386	0.9691	0.716469	1.31081	0	0.4271
rs4980781	11	69228919	14840	563	0.0911	0.711	1.0502	0.810483	1.36082	11.9	0.3333
rs6606674	11	69229134	14840	563	0.66989	0.03703	0.8624	0.750386	0.991136	55.24	0.082
11:69229135	11	69229135	14839	563	0.55674	0.1196	0.8904	0.769306	1.03055	60.39	0.0557
rs10752581	11	69229137	14840	563	0.67006	0.03732	0.8627	0.750732	0.991367	55.34	0.0815
rs11263651	11	69229464	14840	563	0.26714	0.3225	0.9234	0.788538	1.08133	0	0.9494
rs74471298	11	69229467	14840	563	0.02661	0.5211	1.1678	0.727082	1.87566	75.79	0.0061
rs72940462	11	69229598	14840	563	0.01765	0.07349	1.5359	0.960009	2.45726	40.47	0.1689
rs4297487	11	69229628	14840	563	0.64662	0.004281	0.8263	0.724912	0.941869	62.22	0.0472
11:69229727	11	69229727	14840	563	0.02504	0.5703	1.1505	0.708991	1.86695	68.67	0.0226
rs4589329	11	69229902	14840	563	0.64784	0.004859	0.8286	0.726969	0.944439	65.02	0.0355
rs6606675	11	69230242	14840	563	0.64491	0.005989	0.8326	0.730627	0.948805	64.63	0.037
rs149425298	11	69230271	14840	563	0.03413	0.5568	1.1189	0.769207	1.62757	0	0.5925
rs7102236	11	69230421	14840	563	0.64986	0.005075	0.8293	0.727537	0.945297	62.78	0.0448
rs7102245	11	69230454	14840	563	0.089	0.01428	0.721	0.554996	0.936657	0	0.5025
rs7109834	11	69230591	14840	563	0.64782	0.004678	0.8284	0.727081	0.943837	64.73	0.0366
rs7109844	11	69230612	14840	563	0.64787	0.004592	0.8281	0.726835	0.943474	64.44	0.0378
rs10752582	11	69230764	14840	563	0.64788	0.004604	0.8282	0.726955	0.943546	64.01	0.0395
rs10752583	11	69230770	14840	563	0.63458	0.002766	0.8189	0.718459	0.933383	66.53	0.0298
rs58724448	11	69230771	14840	563	0.64046	0.004125	0.8258	0.724562	0.941183	64.68	0.0368
rs7104410	11	69231226	14840	563	0.64794	0.004599	0.8283	0.727115	0.943566	62.95	0.044
rs4980598	11	69231796	14840	563	0.64813	0.004057	0.8257	0.724588	0.940922	60.62	0.0546
rs7943577	11	69231876	14840	563	0.07428	0.9411	0.9907	0.773215	1.26936	20.46	0.2872
rs4980784	11	69231923	14840	563	0.57448	0.008179	0.8423	0.741699	0.956546	18.39	0.2986
rs112203574	11	69231942	14840	563	0.03399	0.2936	0.8011	0.529598	1.21179	0	0.6185
rs12271237	11	69232918	14840	563	0.6478	0.00419	0.8261	0.724842	0.941504	60.4	0.0557
rs12275479	11	69233175	14840	563	0.63132	0.003705	0.8218	0.719788	0.93827	58.59	0.0645
rs12283261	11	69233176	14840	563	0.63077	0.007935	0.836	0.732441	0.954201	56.11	0.0773
rs192272132	11	69233303	10304	472	0.01225	0.7236	1.1773	0.476451	2.90908	11.8	0.3338
rs12275588	11	69233311	14840	563	0.64348	0.002975	0.8208	0.720519	0.935037	62.25	0.0471
rs11263652	11	69233471	14840	563	0.64778	0.004342	0.8273	0.726242	0.94242	60.49	0.0552
rs74516317	11	69233516	14840	563	0.07257	0.8221	0.9708	0.749788	1.25696	0	0.3962
rs10160560	11	69233849	14840	563	0.35222	0.004289	1.2091	1.06138	1.37738	60.23	0.0564
rs10160295	11	69233915	14840	563	0.35223	0.004285	1.2091	1.0614	1.37736	60.19	0.0566
rs10160297	11	69233969	14840	563	0.35222	0.004276	1.2092	1.06146	1.37751	60.14	0.0569
rs10160384	11	69234017	14840	563	0.35222	0.004276	1.2092	1.06146	1.37751	60.1	0.0571
rs10160464	11	69234086	14840	563	0.35221	0.004484	1.2081	1.06042	1.37634	60.08	0.0572
rs7939454	11	69234390	14840	563	0.07328	0.9002	0.9837	0.760876	1.27178	24.33	0.2653
rs4980785	11	69234494	14840	563	0.42554	0.007557	1.189	1.04717	1.35004	12.88	0.3281
rs7948643	11	69234620	14840	563	0.07347	0.9027	0.9842	0.762416	1.2705	22.54	0.2755
rs7939721	11	69234655	14840	563	0.08554	0.8407	0.9751	0.762542	1.24691	23	0.2729
rs7939830	11	69234733	14840	563	0.07316	0.8902	0.9821	0.759951	1.26919	12.53	0.33
rs75783037	11	69235746	14840	563	0.03433	0.2666	0.7982	0.5363	1.188	0	0.6452
rs12275476	11	69235857	14840	563	0.07355	0.9116	0.9856	0.76294	1.27324	21.88	0.2793
rs12364683	11	69236146	14840	563	0.0744	0.9948	0.9991	0.762092	1.30982	19.05	0.295
rs12362927	11	69236236	14840	563	0.0736	0.9152	0.9862	0.763624	1.27365	21.47	0.2816
rs12362928	11	69236249	14840	563	0.08054	0.7459	0.9601	0.750514	1.22821	0	0.4417
11:69236758	11	69236758	14840	563	0.04453	0.09415	1.4057	0.943458	2.09441	59.37	0.0606
11:69236769	11	69236769	14840	563	0.02929	0.568	1.129	0.74442	1.71226	42.03	0.1594
rs11263653	11	69236770	14840	563	0.09237	0.5718	1.0751	0.83643	1.38187	55.62	0.08
rs113916050	11	69236785	14840	563	0.07895	0.5451	0.9217	0.707773	1.20029	37.81	0.1851
rs112466478	11	69236892	14840	563	0.0739	0.9726	1.0043	0.78619	1.28292	20.26	0.2883
rs4980600	11	69237188	14840	563	0.35207	0.003813	1.2131	1.06429	1.38271	57.62	0.0694
rs56836888	11	69237270	14840	563	0.0737	0.9803	1.0031	0.784595	1.28246	19.83	0.2907
rs10908258	11	69237539	14840	563	0.07371	0.9788	1.0033	0.786859	1.27928	19.8	0.2909
rs139074399	11	69237593	14840	563	0.05288	0.366	0.8667	0.635562	1.1819	0	0.8845
rs10908259	11	69237595	14840	563	0.07331	0.9404	0.9906	0.773346	1.26889	0	0.4182
11:69237805	11	69237805	14840	563	0.07301	0.931	0.9891	0.771785	1.26761	0	0.3965
rs7939263	11	69237844	14840	563	0.07376	0.9721	1.0044	0.785333	1.28458	19.14	0.2945
rs11263654	11	69238123	14840	563	0.07326	0.8489	0.9762	0.761937	1.25072	0	0.4711
rs11263655	11	69238599	14840	563	0.07328	0.8471	0.9759	0.761572	1.25055	0	0.47
rs7927971	11	69239078	14840	563	0.0785	0.9157	1.013	0.797521	1.2867	0	0.4967
rs6606676	11	69239355	14840	563	0.07432	0.959	0.9936	0.777858	1.26918	14.55	0.3193
rs6606677	11	69239551	14840	563	0.07224	0.9223	0.9877	0.770222	1.26658	23.14	0.2721
rs6606678	11	69239552	14840	563	0.07182	0.8371	0.974	0.757692	1.25206	0	0.3941
rs4980786	11	69239611	14840	563	0.4311	0.005814	1.1955	1.05303	1.35725	24.17	0.2662
rs7118554	11	69239654	14840	563	0.07434	0.9563	0.9932	0.778117	1.26773	14.79	0.3181
rs7105934	11	69239741	14840	563	0.07435	0.9557	0.9931	0.777849	1.26792	14.81	0.318
11:69239871	11	69239871	14840	563	0.01014	0.8938	1.0537	0.488864	2.27115	34.58	0.2047
rs10796817	11	69241032	14840	563	0.07405	0.8596	0.978	0.764339	1.25139	0	0.4432
rs10908174	11	69241293	14840	563	0.07394	0.8702	0.9796	0.765034	1.25434	0	0.4436
rs10908175	11	69241399	14840	563	0.07442	0.8624	0.9784	0.764313	1.25245	0	0.4145
rs10908176	11	69241453	14840	563	0.07812	0.5687	0.9302	0.725299	1.19299	0	0.4443
rs4980601	11	69241579	14840	563	0.35383	0.002797	1.2214	1.07129	1.39255	54.21	0.0877
rs6606643	11	69241807	14840	563	0.94958	0.7144	1.0687	0.7487	1.52547	0	0.6719
rs140704014	11	69242297	14840	563	0.03937	0.5551	0.9028	0.642834	1.2679	0	0.6847
rs151061177	11	69242990	14840	563	0.01979	0.8603	0.9542	0.566091	1.60839	0	0.9187
rs12284127	11	69243067	14840	563	0.07426	0.8456	0.9757	0.761703	1.24982	0	0.4114
rs12286718	11	69243114	14840	563	0.0746	0.922	0.9878	0.772603	1.26294	17.59	0.303
rs1938688	11	69243211	14840	563	0.35372	0.003195	1.2184	1.06846	1.38938	57.66	0.0692
rs4980602	11	69243643	14840	563	0.43079	0.006987	1.1924	1.04928	1.35504	21.84	0.2795
rs56130636	11	69243647	14840	563	0.07706	0.1556	1.1841	0.937764	1.49514	0	0.7279
rs11263429	11	69244027	14840	563	0.07436	0.8066	0.9687	0.750966	1.24956	22.2	0.2774
rs4390366	11	69244076	14840	563	0.35386	0.003306	1.217	1.06755	1.38738	58.13	0.0668
rs7130446	11	69244787	14840	563	0.4371	0.01082	1.182	1.03936	1.34421	0	0.4137
rs142171054	11	69245051	14840	563	0.03271	0.4459	1.1572	0.795002	1.68441	0	0.7282
rs7927237	11	69245812	14840	563	0.35833	0.1676	1.0937	0.963052	1.24207	0	0.8715
rs2154681	11	69246077	14840	563	0.01069	0.113	1.6549	0.887595	3.08552	0	0.8397
rs59096811	11	69246801	13065	534	0.01938	0.2127	1.6946	0.739243	3.88461	77.06	0.0045
rs34622100	11	69246809	14840	563	0.11264	0.2683	0.8906	0.725424	1.09339	0	0.6284
rs72940483	11	69247147	14840	563	0.23205	0.2658	0.9126	0.776821	1.07211	0	0.6662
rs12421283	11	69247278	14840	563	0.13346	0.6263	1.047	0.87028	1.25961	37.55	0.1867
rs143600374	11	69247284	14840	563	0.0205	0.7043	0.902	0.529512	1.53652	0	0.8407
rs11263432	11	69247354	14840	563	0.37113	0.009263	1.1877	1.04337	1.352	0	0.4647
rs75209496	11	69247357	14840	563	0.06939	0.876	0.9792	0.751986	1.27507	0	0.4846
rs79373485	11	69247621	14840	563	0.02049	0.6943	0.8987	0.527587	1.53086	0	0.8331
rs78569737	11	69249300	14840	563	0.03014	0.06776	1.404	0.975523	2.02068	55.52	0.0805
rs78416151	11	69249998	14840	563	0.06705	0.7448	0.9568	0.733393	1.24826	0	0.7127
rs117736811	11	69250250	14840	563	0.04949	0.1191	0.7758	0.563771	1.06757	0	0.6248
rs4576847	11	69250375	14840	563	0.0672	0.7647	0.9604	0.737129	1.2513	0	0.7258
rs11607011	11	69250443	14840	563	0.02877	0.04658	1.4517	1.00565	2.09559	54.07	0.0884
rs75164904	11	69250752	14840	563	0.02182	0.4939	0.8127	0.448622	1.47224	0	0.5192
rs61882224	11	69250771	14840	563	0.06525	0.7708	1.0394	0.801442	1.34801	0	0.4788
rs10908180	11	69250801	14365	562	0.0104	0.09035	1.6964	0.920213	3.12729	0	0.7644
rs10908182	11	69250910	14840	563	0.01229	0.03176	1.8643	1.05587	3.29171	54.26	0.0874
rs35130087	11	69251154	14840	563	0.0233	0.4224	0.8203	0.505593	1.3309	0	0.9955
rs11606139	11	69251341	14840	563	0.02877	0.04753	1.4484	1.00404	2.08943	53.38	0.0923
rs17136556	11	69251852	14840	563	0.07686	0.7582	1.0391	0.81396	1.32651	0	0.8407
rs77247065	11	69251982	14840	563	0.06698	0.7375	0.9556	0.732713	1.24629	0	0.7341
rs11263441	11	69252000	14840	563	0.07715	0.9494	1.008	0.788098	1.28926	0	0.881
rs76219794	11	69252161	14840	563	0.06682	0.7631	0.96	0.736183	1.25186	0	0.7399
rs11263442	11	69252200	14840	563	0.07682	0.7526	1.04	0.814929	1.32723	0	0.8452
rs7945076	11	69252383	14840	563	0.01208	0.01307	1.9811	1.1546	3.39925	0	0.8089
11:69252882	11	69252882	14840	563	0.07019	0.9133	0.9857	0.760568	1.27747	0	0.7578
rs10908183	11	69253016	14840	563	0.21197	0.5954	1.0422	0.894735	1.21397	26.49	0.2528
rs11263443	11	69253255	14840	563	0.21193	0.5793	1.0441	0.896361	1.21619	23.95	0.2675
rs56281821	11	69253383	14840	563	0.13505	0.6171	1.0471	0.874237	1.25414	40.08	0.1713
rs78334914	11	69253395	14840	563	0.0668	0.7678	0.9608	0.736792	1.25291	0	0.7518
rs61881563	11	69253736	14840	563	0.13495	0.6186	1.0469	0.874053	1.25393	39.19	0.1767
rs12799166	11	69253792	14840	563	0.15928	0.009995	1.2372	1.05222	1.4547	0	0.5115
rs12294648	11	69253891	14840	563	0.25008	0.6576	0.9679	0.83786	1.11812	0	0.8124
rs55643805	11	69254041	14840	563	0.13452	0.6087	1.0483	0.875092	1.25579	38.93	0.1783
rs56166039	11	69254199	14840	563	0.13448	0.6075	1.0484	0.875384	1.25561	38.68	0.1798
rs61881566	11	69255125	14840	563	0.13437	0.6082	1.0483	0.875312	1.25548	37.26	0.1885
rs12417370	11	69255273	14840	563	0.13435	0.6077	1.0483	0.875532	1.25516	37.11	0.1894
rs12416831	11	69255366	14840	563	0.21131	0.5565	1.0469	0.898587	1.21969	15.08	0.3165
rs7949453	11	69255676	14840	563	0.13439	0.6174	1.0469	0.87459	1.25316	36.58	0.1927
rs56046703	11	69255703	14840	563	0.13408	0.6491	1.0427	0.870836	1.24848	32.48	0.2174
rs56049791	11	69255877	14840	563	0.13523	0.5999	1.0493	0.87661	1.25601	35.27	0.2006
rs117796657	11	69255905	14840	563	0.01697	0.8608	1.0639	0.532382	2.12607	41.95	0.1599
11:69256001	11	69256001	14840	563	0.12871	0.6597	1.0422	0.867055	1.25272	45.9	0.136
rs4334037	11	69256482	14840	563	0.45961	0.2753	1.0722	0.94598	1.21526	0	0.9425
rs61881569	11	69256503	14840	563	0.11728	0.926	1.0096	0.825252	1.23513	17.99	0.3009
rs4980627	11	69256899	14840	563	0.15767	0.008754	1.2375	1.05524	1.45123	0	0.5534
rs11821258	11	69257092	14840	563	0.13438	0.5181	1.0625	0.884056	1.27696	31.99	0.2204
rs11263444	11	69257220	14840	563	0.12243	0.6904	1.0411	0.853918	1.26931	37.32	0.1881
rs4980628	11	69257221	14840	563	0.46714	0.2333	1.0786	0.952409	1.22151	0	0.8701
rs7928827	11	69258074	14840	563	0.40751	0.1299	1.1009	0.972119	1.24674	0	0.6503
rs4246958	11	69259230	14840	563	0.48512	0.1017	1.1086	0.979838	1.25428	0	0.7899
rs11263445	11	69260037	14840	563	0.11486	0.2635	0.8941	0.734804	1.08793	0	0.6598
11:69260347	11	69260347	14840	563	0.44501	0.1425	1.1057	0.966757	1.26461	0	0.6302
rs74512832	11	69260580	14840	563	0.06794	0.7299	0.9541	0.730719	1.24577	0	0.7363
rs12574642	11	69260643	14840	563	0.07534	0.8891	1.0179	0.793237	1.30619	0	0.9311
rs117285200	11	69261200	14840	563	0.02232	0.4327	0.7894	0.43725	1.42516	0	0.5188
rs61881570	11	69262381	14840	563	0.13639	0.5888	1.0514	0.876683	1.26094	22.16	0.2777
rs35269017	11	69262383	14840	563	0.19363	0.1734	1.115	0.95326	1.30418	0	0.5903
rs7394746	11	69262428	14840	563	0.47833	0.09247	1.1132	0.982469	1.26133	0	0.7278
rs6606644	11	69262444	14840	563	0.48035	0.09089	1.1137	0.982995	1.26178	0	0.7142
rs35769712	11	69262591	14840	563	0.11154	0.3197	0.9045	0.742244	1.10223	0	0.7167
rs7395513	11	69262756	14840	563	0.44171	0.4624	1.0482	0.924526	1.18842	0	0.4705
rs7395791	11	69262916	14840	563	0.44374	0.4705	1.0474	0.923609	1.18778	0	0.4745
rs77215021	11	69263070	14840	563	0.02424	0.03913	1.5091	1.02072	2.23115	0	0.6276
rs75161628	11	69263489	14840	563	0.0104	0.6378	1.1581	0.628565	2.13374	53.24	0.093
rs12806952	11	69263864	14840	563	0.46957	0.1809	1.0901	0.960688	1.23694	0	0.7567
rs61881572	11	69263983	14840	563	0.19978	0.8963	0.9894	0.842898	1.16137	0	0.4166
rs12146455	11	69264551	14840	563	0.11454	0.4308	0.9239	0.75876	1.12498	0	0.8076
rs74778047	11	69264556	14840	563	0.03797	0.01745	1.4921	1.07274	2.0754	23.75	0.2686
rs7103831	11	69264597	14840	563	0.62743	0.4355	1.0534	0.924287	1.20055	0	0.8376
rs7109934	11	69264622	14840	563	0.5917	0.5413	0.9599	0.841774	1.0946	0	0.9923
rs72940501	11	69265062	14840	563	0.04213	0.01068	1.508	1.10012	2.06711	27.3	0.2481
rs4506680	11	69265149	14840	563	0.62789	0.5902	1.0362	0.910412	1.17937	0	0.9171
rs4246959	11	69265238	14840	563	0.47032	0.1682	0.9152	0.806824	1.03813	0	0.6322
rs147346089	11	69265494	14840	563	0.01198	0.6024	0.8026	0.350907	1.83572	33.62	0.2105
rs142549461	11	69266126	12307	506	0.02807	0.1705	1.4753	0.846011	2.57267	38.47	0.1811
rs12574789	11	69266239	14840	563	0.11757	0.125	1.1551	0.960763	1.38875	27.18	0.2488
rs7130691	11	69266526	14840	563	0.62616	0.5898	1.0362	0.910538	1.1792	0	0.9229
rs7130932	11	69266710	14840	563	0.62606	0.5853	1.0367	0.910809	1.17999	0	0.9242
rs4980635	11	69267507	14840	563	0.11892	0.08304	1.1759	0.979032	1.41236	35.45	0.1995
rs7122905	11	69267720	14840	563	0.62614	0.6009	1.0351	0.90959	1.17793	0	0.9233
rs11263448	11	69268232	14840	563	0.03869	0.01332	1.5048	1.08877	2.0798	7.92	0.3535
rs78384559	11	69268286	14840	563	0.11707	0.1081	1.1645	0.967077	1.40223	19.05	0.295
11:69268315	11	69268315	14840	563	0.18508	0.0004349	1.347	1.14101	1.59017	0	0.6742
rs55936220	11	69268529	14840	563	0.03838	0.01187	1.5183	1.09667	2.10203	14.03	0.3221
rs56032023	11	69268769	14840	563	0.03868	0.01319	1.505	1.0893	2.07935	7.96	0.3533
rs72942313	11	69268850	14840	563	0.03867	0.01314	1.5052	1.08952	2.07947	7.91	0.3536
rs72942314	11	69268941	14840	563	0.03867	0.01312	1.5052	1.0896	2.07933	7.92	0.3535
rs7396950	11	69269083	14840	563	0.63577	0.4132	1.056	0.926792	1.20322	0	0.8607
rs2282478	11	69269339	14840	563	0.04646	0.00272	1.5578	1.16585	2.08152	17.69	0.3024
rs12421128	11	69269455	14840	563	0.03836	0.01156	1.5191	1.09812	2.10147	14.02	0.3222
rs12420259	11	69269652	14840	563	0.03868	0.0131	1.5042	1.08952	2.07671	7.37	0.3563
11:69269697	11	69269697	14840	563	0.54217	0.4282	1.0558	0.923088	1.20759	0	0.6458
11:69269698	11	69269698	14840	563	0.63386	0.3465	1.0647	0.934415	1.21315	0	0.7972
rs7113550	11	69269768	14840	563	0.63377	0.3992	1.0576	0.928489	1.20466	0	0.862
rs72942318	11	69269819	14840	563	0.03873	0.0141	1.4965	1.08464	2.06476	0	0.3981
rs10501399	11	69269858	14840	563	0.08621	0.07285	0.8038	0.633149	1.02045	0	0.6146
rs12292591	11	69270126	14840	563	0.04791	0.00579	1.4982	1.12425	1.99653	0	0.5252
rs74664822	11	69270232	14840	563	0.01291	0.4458	0.7565	0.3692	1.55009	23.15	0.272
11:69270269	11	69270269	14840	563	0.04571	0.004153	1.5346	1.14501	2.05674	0	0.4448
rs11263449	11	69270270	14840	563	0.04563	0.004283	1.5334	1.14359	2.05609	0	0.4316
rs11263450	11	69270271	14840	563	0.04584	0.003971	1.537	1.14723	2.05919	0	0.4326
rs77972062	11	69270339	14840	563	0.1174	0.09366	1.1694	0.973873	1.40418	31.49	0.2234
rs11263451	11	69270349	14840	563	0.04668	0.003736	1.5316	1.14815	2.04312	0	0.4241
rs4980550	11	69270665	14840	563	0.46984	0.1469	0.9111	0.8034	1.03324	0	0.5828
11:69270780	11	69270780	14840	563	0.46984	0.147	0.9111	0.803375	1.03327	0	0.5828
rs72927539	11	69270989	14840	563	0.03855	0.01366	1.4991	1.08663	2.06813	0	0.4579
rs7933663	11	69271755	14840	563	0.46974	0.1497	0.9116	0.803741	1.03393	0	0.5681
rs12417897	11	69271812	14840	563	0.03887	0.01515	1.486	1.07945	2.04567	0	0.4989
rs57896536	11	69272150	14840	563	0.03888	0.01497	1.4867	1.08016	2.04625	0	0.4996
rs1938680	11	69272153	14840	563	0.04761	0.003817	1.5282	1.14655	2.03688	5.9	0.3635
rs60137154	11	69272465	14840	563	0.11585	0.06656	1.1872	0.988343	1.42607	31.41	0.2238
11:69272567	11	69272567	14840	563	0.03897	0.01509	1.4854	1.07957	2.0438	0	0.5065
rs72927541	11	69272813	14840	563	0.03889	0.01462	1.4883	1.0816	2.04793	0	0.5013
rs4980646	11	69272818	14840	563	0.11721	0.08265	1.1751	0.979345	1.40998	33.66	0.2103
rs4246961	11	69272831	14840	563	0.46969	0.15	0.9116	0.803666	1.03403	0	0.5667
rs4444099	11	69272876	14840	563	0.03889	0.01447	1.4889	1.08221	2.04842	0	0.5024
rs4435024	11	69272896	14840	563	0.03889	0.01443	1.489	1.08237	2.0484	0	0.5027
rs4290255	11	69273072	14840	563	0.03889	0.01435	1.4894	1.08271	2.04886	0	0.503
rs79904405	11	69273192	14840	563	0.04507	0.8334	1.0371	0.738588	1.45626	0	0.4369
rs138221717	11	69273527	8200	268	0.01222	0.1956	0.445	0.130561	1.51672	0	0.995
rs67456777	11	69273774	14840	563	0.03897	0.01187	1.5042	1.09441	2.06743	0	0.477
11:69273940	11	69273940	14840	563	0.49049	0.7663	1.0193	0.898575	1.15624	32.73	0.2159
rs74235972	11	69274090	14840	563	0.0386	0.0118	1.5085	1.09539	2.0774	0	0.4657
rs7944975	11	69274169	14840	563	0.0389	0.01496	1.483	1.07967	2.037	0	0.5175
rs7945195	11	69274302	14840	563	0.03894	0.01496	1.4828	1.07964	2.0365	0	0.5179
rs11824251	11	69275062	14840	563	0.03893	0.01479	1.4836	1.08034	2.03739	0	0.5185
rs112865708	11	69275413	14840	563	0.01985	0.07211	0.603	0.347454	1.04649	0	0.672
rs2002028	11	69275432	14840	563	0.12501	0.03411	1.2106	1.01442	1.44471	44.23	0.146
rs7394655	11	69275546	14840	563	0.11707	0.07608	1.1786	0.982908	1.41325	34.6	0.2046
rs11604051	11	69275865	14840	563	0.29133	0.001996	0.7978	0.691324	0.920675	40.82	0.1668
rs67417722	11	69276021	14840	563	0.03888	0.01408	1.4876	1.0834	2.04259	0	0.5191
rs10796819	11	69276383	14840	563	0.4553	0.6651	0.9724	0.856662	1.10377	0	0.4365
rs67296937	11	69276445	14840	563	0.03888	0.01394	1.4882	1.08399	2.04313	0	0.52
rs11263454	11	69276530	14840	563	0.12502	0.02869	1.2181	1.02075	1.45361	45.77	0.1367
rs669873	11	69276648	14840	563	0.45721	0.6506	0.9711	0.855362	1.1025	0	0.425
11:69276887	11	69276887	14840	563	0.03888	0.01382	1.4886	1.08449	2.0433	0	0.5208
rs1938686	11	69276907	14840	563	0.03886	0.01374	1.4891	1.08485	2.04398	0	0.5203
rs1938685	11	69277078	14840	563	0.15578	0.002633	1.2826	1.09056	1.50845	0	0.665
rs1938684	11	69277106	14840	563	0.16385	0.001372	1.2966	1.10592	1.52016	0	0.49
rs11263456	11	69277283	14840	563	0.12494	0.02691	1.2208	1.02306	1.45677	46.43	0.1328
rs72927548	11	69277756	14840	563	0.03885	0.01323	1.4925	1.08725	2.0488	0	0.5269
rs57217362	11	69277890	14840	563	0.12489	0.02754	1.2201	1.02225	1.45624	46.3	0.1336
rs11605729	11	69277975	14840	563	0.29121	0.002172	0.7996	0.693067	0.922509	39.3	0.1761
rs10908184	11	69278319	14840	563	0.16372	0.001174	1.3024	1.1103	1.52774	0	0.4523
rs72927549	11	69278536	14840	563	0.04786	0.8935	1.0223	0.740198	1.41192	0	0.7415
rs12416725	11	69278570	14840	563	0.03886	0.01246	1.4977	1.09101	2.05599	0	0.5382
rs12364616	11	69278603	14840	563	0.11739	0.4077	0.9194	0.753544	1.12176	0	0.6822
rs1938683	11	69278671	14840	563	0.03883	0.01208	1.5004	1.09295	2.05975	0	0.5426
rs12421744	11	69278804	14840	563	0.03845	0.008876	1.5317	1.11295	2.108	0	0.4956
rs1938682	11	69278901	14840	563	0.03882	0.01168	1.5034	1.09507	2.06399	0	0.5487
rs1938681	11	69279090	14840	563	0.03886	0.01208	1.5018	1.09317	2.06317	0	0.5687
rs11607976	11	69279111	14840	563	0.29078	0.002391	0.8009	0.693979	0.924294	38.93	0.1783
rs35259925	11	69279349	14840	563	0.29848	0.002611	0.8012	0.693528	0.925588	31.8	0.2215
rs72927551	11	69279487	14840	563	0.0386	0.008845	1.5409	1.11479	2.12988	0	0.4816
rs7396159	11	69279563	14840	563	0.45446	0.6774	0.973	0.855279	1.10692	0	0.4188
rs113875379	11	69279570	14840	563	0.03538	0.6517	0.9155	0.62399	1.34319	0	0.7589
11:69280106	11	69280106	14840	563	0.12515	0.01419	1.2568	1.04696	1.50869	33.04	0.214
rs67897213	11	69280316	14840	563	0.0455	0.01481	1.4745	1.07897	2.01503	0	0.6325
rs67989611	11	69280450	14840	563	0.03893	0.01505	1.5055	1.08252	2.09376	0	0.4034
rs12794792	11	69280564	14840	563	0.16208	0.03827	0.8241	0.686277	0.989601	0	0.5502
rs57212245	11	69280923	14840	563	0.07907	0.04306	1.253	1.00706	1.559	0	0.4717
rs4980554	11	69281227	14840	563	0.51133	0.2385	0.9268	0.816753	1.05167	0	0.711
rs4980555	11	69281277	14840	563	0.51205	0.2109	0.923	0.814115	1.04645	0	0.6074
rs10752562	11	69281578	14840	563	0.55297	0.1613	0.9146	0.807202	1.03629	0	0.572
rs10737153	11	69281829	14840	563	0.53133	0.08541	0.8943	0.787409	1.0157	0	0.678
rs10737154	11	69281830	14840	563	0.53134	0.08677	0.8948	0.787918	1.01618	0	0.6757
rs3740643	11	69282036	14840	563	0.55306	0.1998	0.9217	0.813687	1.04405	0	0.4904
rs3824856	11	69282474	14840	563	0.78692	0.1068	0.88	0.753375	1.02791	50.83	0.1068
rs12788700	11	69283007	14840	563	0.23343	0.9786	1.0021	0.859688	1.1681	0	0.7456
rs3740644	11	69283141	14840	563	0.37512	0.02605	0.8611	0.754839	0.98232	0	0.4625
rs34817958	11	69283255	14840	563	0.23343	0.9875	1.0012	0.861712	1.16327	0	0.7507
rs631695	11	69283303	14840	563	0.57501	0.5185	0.9592	0.845263	1.0885	0	0.4781
rs57506806	11	69283424	14840	563	0.23343	0.9986	1.0001	0.894404	1.11829	0	0.756
rs520187	11	69283924	14840	563	0.81988	0.7669	0.9751	0.825358	1.15201	50.56	0.1083
rs12804411	11	69284200	14840	563	0.2415	0.7592	1.0236	0.881771	1.18824	0	0.7275
rs12805041	11	69284560	14840	563	0.2334	0.9989	0.9999	0.867382	1.15266	0	0.7593
rs59587250	11	69284867	14840	563	0.23338	0.9948	1.0005	0.860853	1.1628	0	0.7564
rs66830316	11	69285064	14840	563	0.23338	0.9925	1.0007	0.864843	1.1579	0	0.7551
rs7117818	11	69285250	14840	563	0.23338	0.9911	1.0009	0.85456	1.1723	0	0.7541
rs7940215	11	69285740	14840	563	0.39615	0.03461	0.8652	0.756455	0.989577	0	0.4215
rs7118560	11	69285785	14840	563	0.2405	0.8165	0.9823	0.844762	1.14223	0	0.7105
rs7945917	11	69285786	14840	563	0.57413	0.5452	0.9614	0.846284	1.09217	0	0.5428
rs115374587	11	69285986	14840	563	0.09287	0.7722	0.9669	0.769857	1.21438	0	0.8476
rs2930972	11	69286205	14840	563	0.81664	0.6622	0.9636	0.815928	1.138	52.31	0.0983
rs146501501	11	69286679	14840	563	0.02021	0.6217	0.8851	0.545056	1.43729	35.35	0.2001
11:69286703	11	69286703	14840	563	0.81652	0.6634	0.9638	0.816344	1.13789	52.2	0.0989
rs191857606	11	69287442	13540	535	0.01048	0.3158	1.5104	0.674785	3.38079	46.18	0.1343
rs110044	11	69289725	14840	563	0.82847	0.3584	0.9229	0.777662	1.09526	61.56	0.0502
rs72927565	11	69289737	14840	563	0.13836	0.6454	1.0437	0.869871	1.25227	21.14	0.2834
rs182653853	11	69289766	12307	506	0.01396	0.7098	1.1534	0.543912	2.44586	0	0.7731
rs117752342	11	69289803	14840	563	0.03526	0.5725	1.1636	0.687504	1.96939	18.94	0.2956
rs144572471	11	69290259	14535	557	0.01143	0.289	0.6447	0.286388	1.45131	0	0.4551
rs113329199	11	69290469	14840	563	0.01293	0.4961	1.3361	0.580052	3.07759	41.06	0.1653
rs12574166	11	69291285	14840	563	0.17268	0.3585	1.081	0.915426	1.27652	0	0.4114
rs11263458	11	69292197	14840	563	0.07661	0.01148	0.7289	0.570402	0.93144	0	0.8883
rs77556787	11	69292337	14840	563	0.02016	0.6083	0.8809	0.542382	1.4307	34.13	0.2075
rs642338	11	69292391	14840	563	0.8299	0.3475	0.9208	0.77518	1.09378	63.69	0.0409
rs1193132	11	69293826	14840	563	0.83004	0.3461	0.9204	0.774529	1.09374	63.58	0.0413
rs76987532	11	69295887	14840	563	0.02159	0.9174	1.0235	0.659839	1.58759	0	0.8243
rs7951796	11	69296607	14840	563	0.40013	0.8318	0.9858	0.863915	1.12488	0	0.8889
rs35987532	11	69296644	14840	563	0.02179	0.09831	0.6744	0.42274	1.07587	0	0.8802
rs61881598	11	69296742	14840	563	0.10004	0.107	0.8249	0.652746	1.04246	0	0.9016
rs72927567	11	69297562	14840	563	0.17162	0.9946	0.9994	0.83995	1.18912	0.3	0.3902
rs79745647	11	69297968	14840	563	0.04162	0.1682	1.264	0.905791	1.76387	0	0.8775
rs4980659	11	69299537	14840	563	0.48002	0.1489	0.9103	0.801239	1.03421	0	0.8909
rs587230	11	69299771	14840	563	0.83981	0.453	0.9346	0.783257	1.11519	64.24	0.0386
rs1122316	11	69300075	14840	563	0.18587	0.2884	1.0911	0.928878	1.28165	3.83	0.3736
rs600375	11	69300426	14840	563	0.84007	0.4495	0.9341	0.782818	1.11462	64.7	0.0368
11:69300871	11	69300871	14840	563	0.1754	0.8739	1.0139	0.854981	1.20236	21.31	0.2825
rs74666068	11	69301061	14840	563	0.01961	0.6176	1.121	0.715915	1.75529	25.24	0.2601
rs615029	11	69301373	14840	563	0.16216	0.9932	1.0007	0.85195	1.17542	20.45	0.2873
rs998809	11	69301387	14840	563	0.175	0.4195	1.0701	0.90779	1.26143	8.71	0.3496
rs113165381	11	69301496	14840	563	0.04061	0.3116	1.2026	0.841252	1.71916	38.74	0.1795
rs75439414	11	69301608	14840	563	0.02012	0.5803	0.8719	0.536342	1.4174	31.3	0.2245
rs75560792	11	69301723	14840	563	0.17062	0.449	1.0667	0.902493	1.26078	3.45	0.3754
rs6606645	11	69301859	14840	563	0.49191	0.2053	0.9212	0.811322	1.04596	0	0.9099
rs550257	11	69302254	14840	563	0.84031	0.4363	0.9321	0.780863	1.11263	64.42	0.0379
rs189252636	11	69302679	14840	563	0.01118	0.8527	0.9222	0.392207	2.16838	0	0.439
rs144535439	11	69302855	14840	563	0.01194	0.52	0.8001	0.40557	1.57842	0	0.4893
rs117193760	11	69303389	14840	563	0.17469	0.4228	1.0697	0.907216	1.26128	7.05	0.3578
rs10796820	11	69303727	14840	563	0.49207	0.2143	0.9228	0.812898	1.04756	0	0.9102
rs12225226	11	69303977	14840	563	0.17579	0.4252	1.069	0.907306	1.25951	7.93	0.3535
rs17310712	11	69304382	14840	563	0.17478	0.4288	1.0687	0.906519	1.2599	7.66	0.3548
rs75221763	11	69304577	14840	563	0.17479	0.4303	1.0685	0.906285	1.25975	7.93	0.3535
rs77148013	11	69304648	14840	563	0.1748	0.4309	1.0684	0.906217	1.25961	8.02	0.353
rs78723540	11	69304743	14840	563	0.17481	0.4351	1.0677	0.905747	1.25861	8.21	0.3521
rs78644621	11	69304790	14840	563	0.17482	0.4358	1.0676	0.905648	1.25851	8.25	0.3519
rs661960	11	69304876	14840	563	0.83016	0.3229	0.9165	0.770992	1.08947	61.24	0.0517
rs559817	11	69304990	14840	563	0.82934	0.2888	0.9106	0.765907	1.08263	63.56	0.0415
11:69305375	11	69305375	14840	563	0.01565	0.5576	1.162	0.703498	1.91933	0	0.4729
rs10796821	11	69305417	14840	563	0.49151	0.225	0.9245	0.814392	1.04949	0	0.9161
rs654829	11	69306395	14840	563	0.66331	0.2453	0.9232	0.806772	1.05643	40.01	0.1717
rs75214256	11	69306507	14840	563	0.02624	0.7281	0.9176	0.565069	1.49007	0	0.4303
rs4980661	11	69306579	14840	563	0.49127	0.2291	0.9252	0.815098	1.05017	0	0.9093
rs506516	11	69306595	14840	563	0.65359	0.1756	0.9116	0.797328	1.04225	38.96	0.1781
rs77797605	11	69306634	14840	563	0.01475	0.1632	1.362	0.882213	2.10272	0	0.691
rs4980662	11	69307011	14840	563	0.4692	0.1721	0.9148	0.805034	1.03953	0	0.9788
rs12365303	11	69307397	14840	563	0.46338	0.2047	0.9205	0.80989	1.04622	0	0.9457
rs12365305	11	69307444	14840	563	0.46339	0.2145	0.9221	0.811264	1.04808	0	0.956
rs612611	11	69307463	14840	563	0.16481	0.902	0.9894	0.835035	1.1723	26.68	0.2517
rs537626	11	69307695	14840	563	0.16506	0.8938	0.9885	0.834112	1.17146	28.02	0.2439
rs1485995	11	69307707	14840	563	0.6673	0.5722	0.9618	0.840207	1.10099	0	0.6117
rs540233	11	69307954	14840	563	0.31336	0.8021	0.9827	0.857335	1.1264	0	0.4229
rs2298765	11	69307992	14840	563	0.18653	0.6723	1.0352	0.881875	1.21518	0	0.6583
rs637185	11	69308023	14840	563	0.05192	0.08674	1.2702	0.966078	1.67006	0	0.7675
rs625668	11	69308369	14840	563	0.12921	0.3616	0.915	0.756031	1.1074	0	0.5244
rs624797	11	69308575	14840	563	0.22152	0.9976	1.0002	0.878001	1.13941	4.23	0.3716
rs76472065	11	69308756	14840	563	0.14199	0.4391	1.0703	0.901075	1.27131	0	0.5377
rs596146	11	69308815	14840	563	0.36486	0.5332	1.0427	0.914199	1.18926	0	0.4367
rs623110	11	69308897	14840	563	0.36384	0.5693	1.0389	0.910944	1.18483	0	0.4357
rs486564	11	69309526	14840	563	0.36367	0.5673	1.0391	0.911135	1.18504	0	0.4264
rs117222887	11	69309734	14840	563	0.01891	0.9658	1.0107	0.621335	1.64406	51.16	0.1049
rs596063	11	69310350	14840	563	0.05187	0.09235	1.2649	0.962082	1.66303	0	0.7877
rs138965218	11	69310534	12002	500	0.01198	0.1986	1.5808	0.786433	3.17755	0	0.8254
11:69310933	11	69310933	14840	563	0.36415	0.519	1.0443	0.915398	1.19135	0	0.4193
rs662169	11	69311250	14840	563	0.15957	0.2269	0.8952	0.748056	1.07129	6.32	0.3615
rs34979148	11	69311306	14840	563	0.01885	0.0945	0.6555	0.399545	1.07542	0	0.9339
rs546233	11	69311449	14840	563	0.18399	0.1287	1.1305	0.965041	1.32433	0	0.6633
rs548134	11	69311682	14840	563	0.4045	0.5259	1.0441	0.913748	1.19305	24.39	0.265
rs550138	11	69311917	14840	563	0.05186	0.08683	1.2698	0.966046	1.66906	0	0.7896
rs659058	11	69311988	14840	563	0.3404	0.6972	1.0279	0.894853	1.18073	25.91	0.2562
rs665172	11	69311989	14840	563	0.33971	0.5922	1.0381	0.905354	1.19031	16.13	0.3109
rs676742	11	69312207	14840	563	0.35132	0.4382	1.0538	0.923038	1.20309	0	0.4866
rs647340	11	69312245	14840	563	0.34793	0.5241	1.0439	0.91464	1.19143	11.23	0.3367
rs3015959	11	69312470	14840	563	0.18969	0.7332	0.9723	0.82728	1.14274	52.25	0.0987
rs74830761	11	69312614	14840	563	0.10652	0.8653	1.0174	0.833544	1.24181	16.56	0.3086
rs71465430	11	69313448	14840	563	0.05633	0.2857	0.8506	0.631988	1.14483	0	0.5096
rs3015960	11	69313498	14840	563	0.34763	0.5307	1.0432	0.913997	1.19067	11.78	0.3339
rs2507824	11	69313569	14840	563	0.34763	0.5322	1.0431	0.913742	1.19077	11.95	0.333
rs73510541	11	69313573	14840	563	0.09965	0.03247	0.7836	0.62666	0.979843	0	0.7119
rs182043175	11	69313656	14365	562	0.01872	0.7578	1.0994	0.601964	2.00789	0	0.65
rs148052110	11	69313717	6165	294	0.01005	0.196452	0.419759	0.11245	1.5669	NA	NA
rs592081	11	69314267	14840	563	0.34664	0.5953	1.0365	0.90807	1.18309	5.06	0.3676
rs72927585	11	69314643	14840	563	0.03905	0.1264	1.2806	0.932551	1.75855	0	0.6568
rs559638	11	69314862	14840	563	0.34651	0.6446	1.0316	0.903859	1.17739	9	0.3481
rs185075035	11	69315519	14840	563	0.01079	0.9303	1.0294	0.537767	1.97049	0	0.6924
rs74336823	11	69315715	14840	563	0.01005	0.4073	1.3316	0.676386	2.62152	0	0.9822
rs609079	11	69315727	14840	563	0.34645	0.603	1.0357	0.907452	1.18207	5.27	0.3666
rs478482	11	69315743	14840	563	0.34645	0.6037	1.0356	0.907463	1.18183	5.17	0.3671
rs77178004	11	69315803	14840	563	0.01006	0.4072	1.3317	0.676415	2.6218	0	0.9819
rs666849	11	69316020	14840	563	0.34643	0.6069	1.0352	0.90738	1.18103	5.16	0.3672
rs620817	11	69316043	14840	563	0.44913	0.4515	0.9511	0.834727	1.0837	58.11	0.0669
rs655786	11	69316201	14840	563	0.05154	0.07465	1.281	0.975658	1.6819	0	0.7787
rs78644160	11	69316514	14840	563	0.0992	0.03202	0.7842	0.627945	0.979337	0	0.5801
rs149746046	11	69316522	14426	563	0.01023	0.4576	1.3822	0.588374	3.24704	0	0.7435
rs680618	11	69316881	14840	563	0.24121	0.6288	1.0368	0.895489	1.20041	51.86	0.1008
rs78791321	11	69317280	14840	563	0.10667	0.8502	1.0194	0.835113	1.24435	13.65	0.3241
rs7940177	11	69318091	14840	563	0.10659	0.8479	1.0197	0.835396	1.24467	10.73	0.3393
rs589191	11	69318163	14840	563	0.30496	0.8776	0.9893	0.862722	1.13445	0	0.4368
rs567488	11	69318518	14840	563	0.18864	0.5903	0.9567	0.814314	1.12398	47.82	0.1245
rs591389	11	69318642	14840	563	0.1888	0.5876	0.9564	0.814083	1.1236	47.93	0.1238
rs569260	11	69318689	14840	563	0.05233	0.06681	1.2865	0.98269	1.68424	0	0.7663
rs679146	11	69319473	14840	563	0.05233	0.06714	1.2862	0.982386	1.68397	0	0.7667
rs78545943	11	69319479	14840	563	0.10674	0.8541	1.0189	0.834566	1.24395	8.76	0.3493
rs145264339	11	69320251	8200	268	0.0132	0.4714	1.4691	0.515737	4.18479	55.87	0.1037
rs11601399	11	69320462	14840	563	0.0976	0.2508	0.8678	0.681271	1.1054	0	0.836
rs12282329	11	69320521	14840	563	0.01073	0.3011	1.4338	0.724234	2.83856	0	0.9409
rs612088	11	69320546	14840	563	0.05135	0.07444	1.2807	0.975873	1.68074	0	0.7537
rs587903	11	69320873	14840	563	0.05208	0.06354	1.291	0.985703	1.69086	0	0.7455
rs599211	11	69321092	14840	563	0.05134	0.07532	1.2798	0.975139	1.67965	0	0.754
rs598279	11	69321353	14840	563	0.0521	0.06431	1.2901	0.984972	1.68975	0	0.7442
rs597488	11	69321475	14840	563	0.0521	0.06444	1.2899	0.984852	1.68943	0	0.7438
rs597466	11	69321487	14840	563	0.0521	0.06446	1.2899	0.984832	1.68947	0	0.7437
11:69321551	11	69321551	14840	563	0.06351	0.5456	1.094	0.817488	1.46404	0	0.7349
11:69322092	11	69322092	14840	563	0.36502	0.5505	1.0415	0.911346	1.19024	0	0.4749
rs7952215	11	69322445	14840	563	0.10781	0.8616	1.0179	0.833835	1.2426	7.91	0.3536
rs580860	11	69322853	14840	563	0.05138	0.07856	1.2766	0.972497	1.6758	0	0.75
11:69322972	11	69322972	14840	563	0.11156	0.2196	1.1453	0.922248	1.4223	0	0.9294
rs12575120	11	69322973	14840	563	0.11454	0.5902	1.0552	0.86778	1.2831	16.48	0.309
rs618016	11	69323015	14840	563	0.05138	0.07895	1.2762	0.972187	1.67528	0	0.7495
rs76809977	11	69323264	14840	563	0.1078	0.8619	1.0179	0.83347	1.24314	7.66	0.3548
rs476021	11	69323448	14840	563	0.05216	0.06825	1.2852	0.981371	1.68309	0	0.737
rs658704	11	69323578	14840	563	0.35866	0.5568	1.04	0.912467	1.18536	0	0.4471
rs498987	11	69323591	14840	563	0.35867	0.5572	1.04	0.912346	1.18552	0	0.4475
rs501129	11	69323882	14840	563	0.30591	0.8236	0.9845	0.858153	1.12945	0	0.4397
rs506364	11	69324393	14840	563	0.35872	0.5567	1.04	0.912497	1.18532	0	0.4459
rs643784	11	69324595	14840	563	0.05169	0.09538	1.2597	0.960339	1.65238	0	0.7649
rs645633	11	69324633	14840	563	0.0522	0.07023	1.2829	0.979628	1.68006	0	0.7378
rs646544	11	69324830	14840	563	0.05004	0.1565	1.222	0.926038	1.61255	0	0.4802
rs646992	11	69324922	14840	563	0.05221	0.06942	1.2839	0.980332	1.68147	0	0.7365
rs646993	11	69324923	14840	563	0.35732	0.5692	1.0388	0.911189	1.18428	0	0.4705
rs641923	11	69325068	14840	563	0.05142	0.08064	1.2744	0.970867	1.67283	0	0.7476
rs567577	11	69325111	14840	563	0.35887	0.5603	1.0396	0.91223	1.18475	0	0.4367
rs183675006	11	69325563	8200	268	0.01475	0.1053	3.7915	0.755762	19.0212	62.41	0.0699
11:69326003	11	69326003	14840	563	0.07919	0.559	0.931	0.732484	1.18332	23.76	0.2686
rs7943215	11	69326303	14840	563	0.07928	0.5998	0.938	0.738525	1.19135	28.77	0.2395
rs7951278	11	69326308	14840	563	0.07916	0.5961	0.9373	0.73771	1.19089	33.07	0.2139
rs598828	11	69327608	14840	563	0.36547	0.9355	0.9944	0.867946	1.13928	0	0.694
rs12419728	11	69327917	14840	563	0.55918	0.8241	0.9846	0.858669	1.129	0	0.7195
rs35039974	11	69328130	14840	563	0.20932	0.3195	0.9207	0.782476	1.08334	27.22	0.2486
rs74333561	11	69328168	14840	563	0.01287	0.6315	1.1583	0.635346	2.1117	19.53	0.2924
rs17136641	11	69328512	14840	563	0.15608	0.1585	1.1318	0.952869	1.34433	0	0.6932
rs614367	11	69328764	14840	563	0.16036	0.275	1.0987	0.927857	1.301	0	0.7547
rs117378801	11	69328765	14840	563	0.03548	0.8869	1.028	0.702619	1.50407	26.68	0.2518
rs72927602	11	69329045	14840	563	0.04614	0.06409	1.3208	0.983836	1.77318	0	0.7935
rs678214	11	69329503	14840	563	0.36085	0.8151	1.016	0.889437	1.16057	23.85	0.2681
rs493786	11	69329674	14840	563	0.35214	0.9777	1.0019	0.877041	1.14453	12.82	0.3285
rs676856	11	69329784	14840	563	0.35209	0.9759	1.0021	0.874583	1.14821	13.22	0.3264
rs640822	11	69330090	14840	563	0.21644	0.455	0.9424	0.806571	1.1011	32.62	0.2166
rs111250921	11	69330114	14840	563	0.02951	0.3938	0.8422	0.567526	1.24981	0	0.478
rs665095	11	69330149	14840	563	0.35195	0.9728	1.0023	0.878304	1.1438	13.54	0.3247
rs2015489	11	69330354	14840	563	0.35217	0.9239	1.0065	0.881208	1.14961	14.93	0.3174
rs120206	11	69330390	14840	563	0.21648	0.4602	0.9432	0.807613	1.10155	32.7	0.2161
rs75138769	11	69330653	14840	563	0.01144	0.7825	1.1029	0.55022	2.21073	0	0.8112
rs144437976	11	69330700	14840	563	0.01133	0.7156	0.8974	0.501273	1.60656	0.07	0.3913
rs191490287	11	69330981	14840	563	0.01082	0.568	1.2044	0.63609	2.28046	0	0.6573
rs661204	11	69330983	14840	563	0.13498	0.3393	1.0946	0.90936	1.31757	0	0.5232
rs78540526	11	69331418	14840	563	0.08452	0.9932	1.001	0.795439	1.25968	0	0.7356
rs554219	11	69331642	14840	563	0.1351	0.3464	1.0932	0.908121	1.316	0	0.514
rs671888	11	69331753	14840	563	0.36026	0.8095	1.0165	0.88986	1.16116	26.9	0.2504
rs11263474	11	69332083	14840	563	0.0316	0.6288	0.9144	0.636157	1.31434	55.96	0.0782
rs670170	11	69332130	14840	563	0.35895	0.89	1.0094	0.884056	1.15252	24.56	0.264
rs559664	11	69332260	14840	563	0.36019	0.8285	1.0148	0.888487	1.15907	27.8	0.2452
rs634300	11	69332385	14840	563	0.36017	0.8394	1.0138	0.887944	1.15749	27.99	0.2441
rs561337	11	69332400	14840	563	0.36016	0.8433	1.0135	0.887318	1.15763	28.09	0.2435
rs657686	11	69332670	14840	563	0.13485	0.3998	1.0839	0.898544	1.30749	0	0.5104
rs657315	11	69332712	14840	563	0.22367	0.5929	0.9589	0.822155	1.11839	37.6	0.1864
rs476679	11	69332953	14840	563	0.35808	0.8913	1.0093	0.883813	1.1526	24.94	0.2618
rs602690	11	69333515	14840	563	0.35887	0.9202	1.0068	0.881782	1.14954	25.39	0.2592
rs510754	11	69334307	14840	563	0.35888	0.9311	1.0059	0.880318	1.1494	24.29	0.2655
11:69334706	11	69334706	14840	563	0.34305	0.8881	0.9901	0.861967	1.13728	27.32	0.248
[truncated: 1,500 more rows]
