# Supplementary material for: The renal lineage factor PAX8 controls oncogenic signalling in kidney cancer
Source: Nature. 2022 Jun 8;606(7916):999–1006. doi: 10.1038/s41586-022-04809-8 (PMC9242860; doi:10.1038/s41586-022-04809-8)
Supplement: Supplementary file 10 — MYC enhancers—CRISPRi library sgRNA sequences. [file 41586_2022_4809_MOESM10_ESM.xlsx]

## Sheet: Enhancer Library
Supplementary Table 9. MYC enhancers – CRISPRi library sgRNA sequences.
ID	target location (hg38)	sgRNA1	sgRNA2
chr8:127222-1	chr8:127222692-127222953	TGGACATTGACTTTAATGGA	GGAAGTACACATTCCTAACA
chr8:127222-2	chr8:127222692-127222953	AGTTCTGATATAGTCCCAAA	CTTCTGAATGAATCCATGTT
chr8:127222-3	chr8:127222692-127222953	CATTTCCTCTTGTGAAATCT	TTTCACAAGAGGAAATGATG
chr8:127222-4	chr8:127222692-127222953	AGGCTTTGAAAATTCCTCAA	GTTGGTTTGTGACTGACAAA
chr8:127222-5	chr8:127222692-127222953	AAGCACCCAGATTTCACAAG	GGTTGGTTTGTGACTGACAA
chr8:127478-1	chr8:127478365-127479065	TAATGGCCAAGTTTAAATAC	ATAGTTATGGAGTGCCCATG
chr8:127478-2	chr8:127478365-127479065	AGTCTGGAAATAATGCCTCA	ACTTTGTGGTATTATTCACT
chr8:127478-3	chr8:127478365-127479065	GGAAAACCAGAAGGGATTAC	TTTCAGGTGAGATACCTGAA
chr8:127478-4	chr8:127478365-127479065	TCAGGTGAGATACCTGAAAG	TTCAGGGAATTCATTCAACC
chr8:127478-5	chr8:127478365-127479065	GAGGAGGAAAGCTATTCCCT	TTATTGGTATTTACAAAAAT
chr8:127668-1	chr8:12766842:127669059	ACGGGTAAGTGACTTCAGAG	AGTCATTCTTGACCAAAATG
chr8:127668-2	chr8:12766842:127669059	CAAAATTAAATCCTCACTAA	AAGGTTCCTAATTCTCTCAG
chr8:127668-3	chr8:12766842:127669059	TATGATGGGTCATCTCTTTG	GTTCCTAATTCTCTCAGGGG
chr8:127668-4	chr8:12766842:127669059	GATCTTGGCTGAGATCAGGT	GGTGTCCTAGAGCATGAATC
chr8:127668-5	chr8:12766842:127669059	GGCTCTTGACCTGATTCCCA	AGCCTAAGAGAACAAGACAG
chr8:127694-1	chr8:127694904-127695232	TCATGCCTCAACTCAAAGTA	CAGTGAAGGGGAACCGAGTG
chr8:127694-2	chr8:127694904-127695232	AGCTGCCGTACTTTGAGTTG	GGCGAGAACACAGCCACTCA
chr8:127694-3	chr8:127694904-127695232	GTGGCTGTGTTCTCGCCACA	CGAGAACACAGCCACTCATG
chr8:127694-4	chr8:127694904-127695232	ACACAGCCACTCATGGGGAT	TTGGTTTCTAAGGCCAACAG
chr8:127694-5	chr8:127694904-127695232	TTATCTGGGAGCCATCCATG	GCCTTAGAAACCAACCACCC
chr8:127734-1	chr8:127734093-127734344	AAAGTAAGTGTGCCCTCTAC	ACTTTCGCAAACCTGAACGC
chr8:127734-2	chr8:127734093-127734344	TACTTTCGCAAACCTGAACG	GCAAAATCCAGCATAGCGAT
chr8:127734-3	chr8:127734093-127734344	AACGCGGGTGCTGCCCAGAG	AGGCCTTTGCCGCAAACGCG
chr8:127734-4	chr8:127734093-127734344	GGAGCAACCAATCGCTATGC	CCAGGCCTTTGCCGCAAACG
chr8:127734-5	chr8:127734093-127734344	CAGGCCTTTGCCGCAAACGC	CGTTTGCGGCAAAGGCCTGG
chr8:127735-1	chr8:127735842-127736486	CATCCTAGAGCTAGAGTGCT	GGGGCGCTTATGGGGAGGGT
chr8:127735-2	chr8:127735842-127736486	GTTCCCAAAGCAGAGGGCGT	ACCCTCGCATTATAAAGGGC
chr8:127735-3	chr8:127735842-127736486	TTATAATGCGAGGGTCTGGA	GAGAAGCCCTGCCCTTCTCG
chr8:127735-4	chr8:127735842-127736486	CCGCGAGCAGCACAGCTCGG	CTTGGCGGGAAAAAGAACGG
chr8:127735-5	chr8:127735842-127736486	ATCGCGCTGAGTATAAAAGC	GCTGTAGTAATTCCAGCGAG
chr8:127737-1	chr8:127737731-127738080	AGAGCGGCTAGGGCGCGAGT	GAGAGGCGCCTGGGCGCTAG
chr8:127737-2	chr8:127737731-127738080	GTGAACCCCGCTCCGCGCCG	AAACAATTTGCCAAAATCCA
chr8:127737-3	chr8:127737731-127738080	TTTGCGCCACCTGAAGGAGA	CTGGCGCCCTTAAGAAGCCG
chr8:127737-4	chr8:127737731-127738080	CGCCCTTAAGAAGCCGCGGG	AGAGGAATCGAAATCGGCCC
chr8:127737-5	chr8:127737731-127738080	TGGCGCCCTTAAGAAGCCGC	TTTCGATTCCTCTGCCGCTG
chr8:127742-1	chr8:127742933-127743334	GGATCAAGAAAAAGACATTA	CCAATTTGAAGCTGTAATGG
chr8:127742-2	chr8:127742933-127743334	GGTACTTAGGACTCAAAAGA	TCATATAGGCGAATTTCAAA
chr8:127742-3	chr8:127742933-127743334	TTCAAATTGGCACGTCATAT	TTCAAAGGGTTACAAAAGCA
chr8:127742-4	chr8:127742933-127743334	TTTGAACTACTATACTTCTG	ACTCCAGCCCTAGGCCACAA
chr8:127742-5	chr8:127742933-127743334	TCCAGCCCTAGGCCACAAAG	AGCTCTGGGGTGACTCACTT
chr8:127794-1	chr8:127794839-127795085	CAGTCTTGAGGCTGGTGATG	CGAGTTTGGGCGTTTGGGGA
chr8:127794-2	chr8:127794839-127795085	CTCGCCACCAGTCTTGAGGC	GGGAGGGGGATGACACCGAA
chr8:127794-3	chr8:127794839-127795085	CTCATCACCAGCCTCAAGAC	GGGGGATGACACCGAATGGC
chr8:127794-4	chr8:127794839-127795085	ATCACCAGCCTCAAGACTGG	ACCGAATGGCCGGTGCATAG
chr8:127794-5	chr8:127794839-127795085	CCAGAATTGCCTCTATGCAC	GGATTTATGAACTTGATCAA
chr8:127809-1	chr8:127809465-127810601	ATTCCAAAGAGACTCCAGGC	AGATTGTGTCAGTTACCCTC
chr8:127809-2	chr8:127809465-127810601	TGTGTCAGTTACCCTCTGGT	CCTGGGGACTTTCCATACAG
chr8:127809-3	chr8:127809465-127810601	AGTCACAATAAATGCCGGAA	AGGTCATGATTCATCCCACT
chr8:127809-4	chr8:127809465-127810601	AGAGATATCTCCTATCCATG	GGAGGGACTGCAATGACCAT
chr8:127809-5	chr8:127809465-127810601	GGAACTTAGCAAAGGCCAGG	CAGAAGCATGCCCTCTGGAA
chr8:127831-1	chr8:12783126:127832381	CTGGTGTCTTCAATGGACAC	GGCCACAGGAGATGCCAACT
chr8:127831-2	chr8:12783126:127832381	TCATGGTAGGAGATAGCATT	GAGGTGGGATCCAAATCCAT
chr8:127831-3	chr8:12783126:127832381	AGTGGACATAGGACTAGACA	ACATGCCGGGAGCCTAGAGA
chr8:127831-4	chr8:12783126:127832381	TCACTTGCAATGTTGCTAAG	TGTTAGATTTGGCATCAAGG
chr8:127831-5	chr8:12783126:127832381	AGGAAGCCAGTGACCAATGA	AATGGGTAGGTAAATACTAA
chr8:127851-1	chr8:127851265-127852634	CATGGTAAGAACAAGGGCCA	AGCCCACACTATTATCCTCA
chr8:127851-2	chr8:127851265-127852634	ATTACAGACCAATTGGTGCT	CTCAGTCTCTGACCTCACAG
chr8:127851-3	chr8:127851265-127852634	AGGAGGGTGAATCTGCACCT	ACTCCTGCATGGAGAAACCA
chr8:127851-4	chr8:127851265-127852634	GTTTCTCCAATGAACCAGTC	TGAGTGATGACCCTGAAGTG
chr8:127851-5	chr8:127851265-127852634	AGGGTGATCTGGAGCCAAAC	AATTCTGTAACCAGAAATCG
chr8:127853-1	chr8:127853805-127855040	TGGGGGCGGGGGTAAAGGAA	GGCCATGCTAGATCGGAGGA
chr8:127853-2	chr8:127853805-127855040	GCTGAAACAAGTTGGCACGT	GCAAGGCCATGCTAGATCGG
chr8:127853-3	chr8:127853805-127855040	GTAGATCATGTAGCACTGCT	CCGGGCTCGAGTCAGCCCAG
chr8:127853-4	chr8:127853805-127855040	ACTGCTGAGCGATGACTCAG	AGGGACAGGAAAGCCCAGGA
chr8:127853-5	chr8:127853805-127855040	TGATGCCAGAGAGACACTCT	AGAGATACATTCCTCAATCT
chr8:127859-1	chr8:12785953:127861045	GTCTAAACGGAGCAGGCTCA	AAGGCGATTGAGGCTAGGAC
chr8:127859-2	chr8:12785953:127861045	CAGGAGATTCTCATGCACGG	AGGTGGAGATGACACACGAA
chr8:127859-3	chr8:12785953:127861045	GGCAGCCGCAGCCAGTCACG	GGCCACTTCCTAGAACCATG
chr8:127859-4	chr8:12785953:127861045	CAGAATCGGCTTCCAGCTCT	CAGAACCAAAGTCTTCTCGA
chr8:127859-5	chr8:12785953:127861045	GAGCTCAGGGAGTACTATGG	TACTATGGGGGAGATTCACT
chr8:127863-1	chr8:127863989-127864460	GCCATGCAGGGTTTAGGGCA	TCCCCTTGGATGGCAGGCCC
chr8:127863-2	chr8:127863989-127864460	GCTTCAGCTTGTGAGGAAAG	AGGCCAGAGAAGCTGCAGGT
chr8:127863-3	chr8:127863989-127864460	CAGGAAAGAAAGGTTACGTG	GGGTCAGGTCAATTCAGTGT
chr8:127863-4	chr8:127863989-127864460	GGGGTCAGGTCAATTCAGTG	GCAGGGATGAAGGACACCTG
chr8:127863-5	chr8:127863989-127864460	CAGGTCAATTCAGTGTGGGT	GGCAGGGCCCCAGTTCCAGC
chr8:127870-1	chr8:127870403-127871706	GGCTACTGTCTTAGTTTCTG	AAGTAGTCCTATGTAAAGGG
chr8:127870-2	chr8:127870403-127871706	GGAGCTTCCTCTAGCTGAAG	CTTTGCAAGTAAGGTCACTG
chr8:127870-3	chr8:127870403-127871706	CACAGAGTTAATAGGACACA	GGTGATCTGGAATATAGACC
chr8:127870-4	chr8:127870403-127871706	GTGTCCTATTAACTCTGTGA	GATCTGGAATATAGACCAGG
chr8:127870-5	chr8:127870403-127871706	ATCTAAAACACGCAATGCAG	GCTAACTCCAGGCCAAAATG
chr8:127875-1	chr8:127875691-127877419	AGGCGGGGTCCAAACACTCA	ATAAAAAAGAATACGAGTGA
chr8:127875-2	chr8:127875691-127877419	GGTTTCTCTGGGGAGTTCTG	GTTTACTGAACAGAGTTACG
chr8:127875-3	chr8:127875691-127877419	CAGTACTGTGACTTGCACCA	CAGAAAAGAACCCTGACTTG
chr8:127875-4	chr8:127875691-127877419	TTAGTATTATTATATCTGAC	GGTAATGCTAATATCATCCA
chr8:127875-5	chr8:127875691-127877419	ACAGGTTTAGCAGAGTGGCG	GCGTGACTTGAGTAGAGACC
chr8:127877-1	chr8:127877619-127878271	AGAGACTCAAGAGTTTATAC	AGTGAACTTTCTTTCCAGCC
chr8:127877-2	chr8:127877619-127878271	GTGAACTTTCTTTCCAGCCT	TTCTCCAAGAAAGTTCAGTA
chr8:127877-3	chr8:127877619-127878271	TTGAAGATTCCAAATACAGA	ACAGTTCTTTACAGAACAGC
chr8:127877-4	chr8:127877619-127878271	AAAACCTTACTGAACTTTCT	ACTGTAGAACCTTCTGTATT
chr8:127877-5	chr8:127877619-127878271	TATTTGGAATCTTCAAGTGC	AGCCGTCAAACAATGACTCA
chr8:127880-1	chr8:127880820-127881172	GACTGGAAAGCTGAGCGCAG	AGCACTGTGCCGGACACGCA
chr8:127880-2	chr8:127880820-127881172	GCGTGTCCGGCACAGTGCTT	GGACACGCATGGGTTGCTGG
chr8:127880-3	chr8:127880820-127881172	TCCAGCAACCCATGCGTGTC	TCTTCAGGAATACTGACATT
chr8:127880-4	chr8:127880820-127881172	TGAGTTCCCAAGCACTGTGC	AGCCCTGCTTGAGCTCTGCA
chr8:127880-5	chr8:127880820-127881172	GCACTGTGCCGGACACGCAT	TACCTTGCAGAGCTCAAGCA
chr8:127881-1	chr8:127881812-127882494	CAATAAAACAAAGAATAAGC	AAACACTTTCAATGAGCTTA
chr8:127881-2	chr8:127881812-127882494	ATGCTGTGGTCACAACCGTG	CAGCATGAGGATTCACACCT
chr8:127881-3	chr8:127881812-127882494	AGGTGTGAATCCTCATGCTG	CCCGATTCCTCATTCAGGGG
chr8:127881-4	chr8:127881812-127882494	ACGGTTGTGACCACAGCATG	TCACCCGATTCCTCATTCAG
chr8:127881-5	chr8:127881812-127882494	TGACGGGAGCAGGCACTCGA	TAACGTGTGCTGGGATGACA
chr8:127884-1	chr8:127884447-127884892	ATATCTGTGCATTGATACCA	GCTGCAGGGTCATAGGGTTT
chr8:127884-2	chr8:127884447-127884892	TGTGCATTGATACCACGGAG	AAAGGATAAACAACCACTTT
chr8:127884-3	chr8:127884447-127884892	GAACTGGAATTCATACGTGC	AGCCAATTATTGGCATTGTG
chr8:127884-4	chr8:127884447-127884892	GCCAATAATTGGCTTTGATG	TTGCTCTTTCTGTAATGGGT
chr8:127884-5	chr8:127884447-127884892	GAATCTAACAGCAAGTAATC	GAAATCATAATGCTTTCTCA
chr8:127890-1	chr8:127890101-127890381	CAAAACCCTGGCCTGACTCC	CTGAGGGGTTTAGGGTCAGC
chr8:127890-2	chr8:127890101-127890381	TAAAGACAACCACAAAACCC	CAGGGACCTCTCAGCCCTGC
chr8:127890-3	chr8:127890101-127890381	AGGGCTGAGAGGTCCCTGCA	CCAGGCCTGGCACATAGCCT
chr8:127890-4	chr8:127890101-127890381	GGGAGCCCAGGCTATGTGCC	GGCTTAGAAAGCTGACAGCA
chr8:127890-5	chr8:127890101-127890381	AGAAAGCTGACAGCAAGGCC	GAGAGGAGAATGTTTGTGAC
chr8:127891-1	chr8:127891509-127891775	AAGGAATCCATCAGTCTGCC	TAAGTATTATCACACGTCAC
chr8:127891-2	chr8:127891509-127891775	ATACTTAACCCTTCACTGCA	ATTATCACACGTCACAGGAC
chr8:127891-3	chr8:127891509-127891775	TCAGCATTTCAATGTCTACT	GACAGACACTCAGCATGTGG
chr8:127891-4	chr8:127891509-127891775	CATGCTGAGTGTCTGTCATG	ACAGACACTCAGCATGTGGT
chr8:127891-5	chr8:127891509-127891775	CATGACAGACACTCAGCATG	TGGTGGGTGATGTTGGCTGG
chr8:127898-1	chr8:127898656-127899866	ATTTCCCTGTGGTGGGGGTG	GAAATCCAGCTATCAGCGTG
chr8:127898-2	chr8:127898656-127899866	CACCCTTTATCACTCCACAA	GAGCCAGATAAGTCAACGGG
chr8:127898-3	chr8:127898656-127899866	ACCCTTTATCACTCCACAAG	TGGCATAAACAAATAAACAC
chr8:127898-4	chr8:127898656-127899866	AGCTTCCTGTTGCGTCTGCA	CTGGCTCTGTGAGCTAAGGG
chr8:127898-5	chr8:127898656-127899866	TTGTGAAAGTGAGATGATCT	GCCTGAGCTGACTCAACAGC
chr8:127907-1	chr8:127907362-127908430	ACAGGCACTGTAAACATAGC	CAGAATTTCCTGTCATCCTC
chr8:127907-2	chr8:127907362-127908430	TACGGTCTGAACTATTTCAG	CCTGACCCAAATCTGATCAT
chr8:127907-3	chr8:127907362-127908430	AAACAGGGTCTGAAACGGTG	TTTATAGTGGTTGTAAGGAG
chr8:127907-4	chr8:127907362-127908430	AATAAGAAAGTGCTGCAGAA	CCCTCCAAGCAGCGAACAAG
chr8:127907-5	chr8:127907362-127908430	GGCTGATTCAAGTGGCTCAG	ATGCCTTCCAGTGACTAAGG
chr8:127911-1	chr8:127911249-127911937	TGGACGCACTCAACTGACAC	AGCCCTGAAGATACCGCAAG
chr8:127911-2	chr8:127911249-127911937	AGGTCAGAGCAACTGCACAC	AGGCCGGCCAGGTAAACAGC
chr8:127911-3	chr8:127911249-127911937	TTTCAGTGATTCACCGGCTG	ATCACTGAAACTGATCCCCG
chr8:127911-4	chr8:127911249-127911937	TCCAGTCCCGTACTTCACAG	AGAGGCTTATACAGTTTCTG
chr8:127911-5	chr8:127911249-127911937	GTAAAACAGGGACTACGCAG	AAGGTCGGGAACTTGTCCAA
chr8:127916-1	chr8:127916163-127916588	TTAATCCTCACAAAACCCCA	GGATTAAACACACCATGTAG
chr8:127916-2	chr8:127916163-127916588	TTTAATCCTCACAAAACCCC	GAGGATTAAACACACCATGT
chr8:127916-3	chr8:127916163-127916588	TATTGTTAGATGTTCTCTCC	CATGCCACAGCACTAGATTC
chr8:127916-4	chr8:127916163-127916588	CAGCACTAGATTCGGGAGTT	AACTCCCGAATCTAGTGCTG
chr8:127916-5	chr8:127916163-127916588	ACATGCCACAGCACTAGATT	CAAGTGCATGAATGAGTAGT
chr8:127917-1	chr8:12791748:127918056	ACCATATCAGTGACCTCAAG	AGCCACAGTAATCTATGATG
chr8:127917-2	chr8:12791748:127918056	CTTTGCTGGAGAAAGAGAGA	AGACCGCAAACTAAATGTAC
chr8:127917-3	chr8:12791748:127918056	CCGCAAACTAAATGTACAGG	GAGCTGCAGGCTGTATGTGT
chr8:127917-4	chr8:12791748:127918056	AGCGGGCTGTAGGCGCGTTG	AGGCAGACTCTGCCAAAAGA
chr8:127917-5	chr8:12791748:127918056	CGCTGACTAACCGGACAGAG	AGCTGGCCTGTCGGAAACAC
chr8:127918-1	chr8:127918444-127919082	GAAGCCAGTAAACATTCCTG	AGCTCTAGAGAACTGGCACT
chr8:127918-2	chr8:127918444-127919082	TGTCCCTTCTTACTTTATGG	GCAAAGCTAGAGGAGCTGTA
chr8:127918-3	chr8:127918444-127919082	AAGGAACAAAGGGTCAGGTT	GGCCAGGTTGCTACGAGTGG
chr8:127918-4	chr8:127918444-127919082	GAAAAGAATGCAGCGACTCA	GTGGCCAGGTTGCTACGAGT
chr8:127918-5	chr8:127918444-127919082	TGGCCAGGTTGCTACGAGTG	AACCCCCACTCGTAGCAACC
chr8:127926-1	chr8:127926102-127927145	GTTTCCAGCACCCATTTGAG	CTACAATTAGTCACAACGGA
chr8:127926-2	chr8:127926102-127927145	ACTACAATTAGTCACAACGG	GGGGTGAGTGTACCGGTCCA
chr8:127926-3	chr8:127926102-127927145	ACCACTACAATTAGTCACAA	AAGGCTAATCTCCAGAGAAG
chr8:127926-4	chr8:127926102-127927145	TACCCCACATGGAAACAAGG	GACCAACTCAGGCCATCCAC
chr8:127926-5	chr8:127926102-127927145	TCTGTCTGTGTGATTTAACA	GCCGGATAGTGTCTGAGGGT
chr8:127931-1	chr8:1279316:127932263	AGTGGTTAGCACCGACTCTG	TGAGCGGCACTGCCACCCAA
chr8:127931-2	chr8:1279316:127932263	CTGAGTGAAATCAATTCCCA	TGGTGGACAGAGGTCTGGAC
chr8:127931-3	chr8:1279316:127932263	AATAAAGCCAGTGTTTACAC	CCAATCCCCAAATACGGCCA
chr8:127931-4	chr8:1279316:127932263	CGAGGAAGTGGCATTGTCTG	GCTGTGTGACTGCATAACAA
chr8:127931-5	chr8:1279316:127932263	CAGTCACACAGCGCCAAGCG	AATTCAACAGAGGAAGCCTG
chr8:127945-1	chr8:127945423-127945981	CTCATCCCCCTGGCAATCAG	GGATTCATGCTGCCTTTGGA
chr8:127945-2	chr8:127945423-127945981	TAGTTCCCCTGATTGCCAGG	CTGTGCCCTGACAACCTAGG
chr8:127945-3	chr8:127945423-127945981	TCAAGGCAACAAAAGGAACA	AGAAAAAACTGCTCAGTGGG
chr8:127945-4	chr8:127945423-127945981	AGGTCCAAAACTGACACTCA	GACAGAAAAAACTGCTCAGT
chr8:127945-5	chr8:127945423-127945981	AAAGAACTCAGTCCTGTCTA	GAACGAATGGGAACAACAGT
chr8:127949-1	chr8:127949453-127950993	GGGGTGGGGGTGGCTGAATA	TGAGAGGTGTTAGTATAGCA
chr8:127949-2	chr8:127949453-127950993	GCCGCTTCGTAAAAGAGGCG	AAACGCATCACCCTGAATGG
chr8:127949-3	chr8:127949453-127950993	GCTGGAAGCAGAAGAGTCTC	TTCTAATGGCTTAAGTTGGA
chr8:127949-4	chr8:127949453-127950993	GATTAGAAGAGCATGTGCCC	CACACAGTAGCACCCAAGTG
chr8:127949-5	chr8:127949453-127950993	CAGCCTCCCACTCCTATGCA	ACAAAGCTGTTGTGCCATGT
chr8:127969-1	chr8:127969339-127969967	GTCAGAAAAGCTCTCGGCCA	AATCTGTTCATTTCAGACCC
chr8:127969-2	chr8:127969339-127969967	CTTCAGAACATGATATGTGG	AGTTCTACAGCCCTCTGAGT
chr8:127969-3	chr8:127969339-127969967	GAACTTCAGAACATGATATG	AATGGCTGCATACCAATCTG
chr8:127969-4	chr8:127969339-127969967	CCAGCACAATGCTGACTCAC	CTGGAACACAGTGAGTACTC
chr8:127969-5	chr8:127969339-127969967	TACTTCCTAGCACTGTACCC	TCCAGTAAATGATTGCTGAG
chr8:127993-1	chr8:127993006-127993411	GAGAAATGGGCCAATACCAG	TTTCTTGTGGTTTCATACTG
chr8:127993-2	chr8:127993006-127993411	ATTACTAAAAATAAACTCCA	TCAATTAATGTCAAAACATG
chr8:127993-3	chr8:127993006-127993411	TATTACTAAAAATAAACTCC	CAATTAATGTCAAAACATGA
chr8:127993-4	chr8:127993006-127993411	AAACATGAGGGTAATTGCAG	GGAAGGATTAGTAAGTCTAG
chr8:127993-5	chr8:127993006-127993411	GAGGAAGGATTAGTAAGTCT	TTATCAGAAGAAAAAAAGTT
chr8:127996-1	chr8:12799685:127997405	CAGCCCTCTGGCTGGGAAGA	CAGAACAGGCCACTCTGCAG
chr8:127996-2	chr8:12799685:127997405	CCACTCTGCAGAGGAAACCG	ATCAGTCTTCCAGGACCCTG
chr8:127996-3	chr8:12799685:127997405	CCTCGGTTTCCTCTGCAGAG	GAGGATTTCAGCTCTACCCA
chr8:127996-4	chr8:12799685:127997405	TCAGGGTCCTGGAAGACTGA	AGGATTTCAGCTCTACCCAT
chr8:127996-5	chr8:12799685:127997405	GGGTAGAGCTGAAATCCTCA	TGTTCCAGTTCAGTGCCCAT
chr8:128015-1	chr8:128015967-128016764	TCTAGACGAGCTTTAGAAGG	GATTGCTTCATCTCAGGAGT
chr8:128015-2	chr8:128015967-128016764	TACTTAAGAGACTGAATAGG	CTTATTCTTGAGCAACACTA
chr8:128015-3	chr8:128015967-128016764	GTGTTGCTCAAGAATAAGTG	TTGGTGACACATGTTATGCA
chr8:128015-4	chr8:128015967-128016764	GACACATGTTATGCAAGGGT	ACCACACGAATGGTCCTGTG
chr8:128015-5	chr8:128015967-128016764	TGGTGACACATGTTATGCAA	GCCTCACAGGACCATTCGTG
chr8:128018-1	chr8:12801849:128019159	AGGTACCGAAACGTTCCAGA	GGCCGTAGCAGTAAATGTCA
chr8:128018-2	chr8:12801849:128019159	GACCCTGACATTTACTGCTA	TAAATGTCAGGGTCAAACAG
chr8:128018-3	chr8:12801849:128019159	GTAAATGTCAGGGTCAAACA	CAGGAAGCTGGCTGGACACT
chr8:128018-4	chr8:12801849:128019159	ACACACTCATCCTAGCACAC	AACACTAACTGCCTGTCCTG
chr8:128018-5	chr8:12801849:128019159	AAATTCCCTGAATCCGACAG	CAACCATTATGAATCATACT
chr8:128035-1	chr8:128035165-128035443	TGGCTACTCTAGTCCTGCCT	GCTATTGCAGCCTAAATAGC
chr8:128035-2	chr8:128035165-128035443	TCCCAGGAAATTGGCATGAG	ATTTAGGCTGCAATAGCTGT
chr8:128035-3	chr8:128035165-128035443	ATAGCAGGCCCACAAGCAGC	GCACCTCATTGGCTTGAGGT
chr8:128035-4	chr8:128035165-128035443	CTGTGGGAACACACAGGGTT	GTCAGCACCTCATTGGCTTG
chr8:128035-5	chr8:128035165-128035443	AAAACAAACACATGACTCAT	CTTCCGACCTCAAGCCAATG
chr8:128076-1	chr8:128076430-128077639	AAGCAAGGCAGTATGATGAT	GGAATTGTGATGTCAATAGA
chr8:128076-2	chr8:128076430-128077639	GGTCATCTCATGAACTGATG	ACACATGCTAAGCCCTTCAG
chr8:128076-3	chr8:128076430-128077639	GGGCTTAGCATGTGTCACCA	CAGGGGAATACCCTTTGCCG
chr8:128076-4	chr8:128076430-128077639	GGATCTGATTCAGATGCCAG	ACCCATGTGAAACACCCAGC
chr8:128076-5	chr8:128076430-128077639	ATGGGTCAGCAGACTCAATG	AAATGGGTGTGAAGCCACGT
chr8:128108-1	chr8:128108859-128109518	GCTTCTAGGAAATAAAGAAG	GCTCTGAGTCACACTGCAGT
chr8:128108-2	chr8:128108859-128109518	GAGATACAAGGCTTCGTGTG	GAAATAACCCAGCCCAGCAC
chr8:128108-3	chr8:128108859-128109518	CACATGCCTCCAGACTGCCA	TCTGGTATGTGCAAGGCAGA
chr8:128108-4	chr8:128108859-128109518	AGGATGGTCTGGTATGTGCA	GGCGGCTCCCACAACCCGGT
chr8:128108-5	chr8:128108859-128109518	ACCAGACCATCCTGGGAAGT	CTGATGAAAGACAAACTGCG
chr8:128132-1	chr8:128132902-128133724	TAATGTTTAATCAAACATCT	TGAAATTAACTATCACATCC
chr8:128132-2	chr8:128132902-128133724	CACCACAACCTTATTAAGAA	TAAAACAGGCTTTGGCACAC
chr8:128132-3	chr8:128132902-128133724	TGGAGCAGGCAGCATTTGTG	TTCAAACAGAACTTAGACCA
chr8:128132-4	chr8:128132902-128133724	TTGGAGCAGGCAGCATTTGT	ATAATATGACACATGGAAGC
chr8:128132-5	chr8:128132902-128133724	ATTTGCATTTGTTGGGTACA	AAATATTTATGATTTCTTTG
chr8:128149-1	chr8:128149865-128150636	GTACGGCTTGCTCCCAGAGT	CTCAGTGGCAGTGGGACACA
chr8:128149-2	chr8:128149865-128150636	CCACTGAGTGAAGCCACACT	GGGTAGAAAGATCCGCCAGT
chr8:128149-3	chr8:128149865-128150636	TAATTGAAGAGCTCAGAAAG	TGTCTGAACAGTGATTCTGC
chr8:128149-4	chr8:128149865-128150636	CCACAGTGGTGACTCATCAG	AGACTGACACATTATCTGTC
chr8:128149-5	chr8:128149865-128150636	CTGGACATCAAAATAGACTG	TATAGAAATTTAAACCAACA
chr8:128150-1	chr8:128150785-128151318	TCACAGCCACAGATGCAAAG	AAAAGACTGGTTCAAAACTC
chr8:128150-2	chr8:128150785-128151318	GCCCAGCCCATTCACCCAAT	AAAAATCATAAGAGAATGAG
chr8:128150-3	chr8:128150785-128151318	CACCCAATTGGTTGTCAGGA	CTATCTCAGAATGAAAAGAG
chr8:128150-4	chr8:128150785-128151318	AGGGCTGCTTGAAAGCACAG	AGCACATCAGAATCGTCCAC
chr8:128150-5	chr8:128150785-128151318	GCACATCAGAATCGTCCACA	TCCTCAAAGATCATATCGTC
chr8:128153-1	chr8:12815306:128153392	TGGTAAACACAGATGACAGC	GGACATCAACTAGGTCTGGG
chr8:128153-2	chr8:12815306:128153392	ATGACAGCTGGACATCAACT	GTGGAGCAGCATTGAGTCAC
chr8:128153-3	chr8:12815306:128153392	TTCCTTGTAAGAAGGCCGTG	GATTTACAGAAGCCGGCCCG
chr8:128153-4	chr8:12815306:128153392	TTCTGTAAATCGCGTGTTGT	TGACCCAGATTTGTAAACAG
chr8:128153-5	chr8:12815306:128153392	TTACAAATCTGGGTCAAGGA	GTGGAAGCCAAGGTACACAT
chr8:128167-1	chr8:12816759:128168788	CAAAGGCCAAAGGCCACATG	TTGCATCTTAGTTTGAAACG
chr8:128167-2	chr8:12816759:128168788	GACATTTCTGAGACCCGTTG	TCAGAAATGTCAGATAGCAT
chr8:128167-3	chr8:12816759:128168788	GACTGAGGCATGATTCAGCA	ACTCACTCCTTAATTAAGCA
chr8:128167-4	chr8:12816759:128168788	CTTAATTAAGGAGTGAGTCA	TTCAAGCACATAAACTCACA
chr8:128167-5	chr8:12816759:128168788	GCAGAGACCACATCTACTCT	GGGTACAGTGATGTGCAGTA
chr8:128170-1	chr8:128170636-128170900	TAAACCTTCACTTGCTGTCT	TGGTCCAGTGATTAAAAGCA
chr8:128170-2	chr8:128170636-128170900	GTAAACCTTCACTTGCTGTC	GTGCCCAAGCCCATGCAGTT
chr8:128170-3	chr8:128170636-128170900	TTTGCCCAGACAGCAAGTGA	AATCACTGGACCAAACTGCA
chr8:128170-4	chr8:128170636-128170900	ATCACTGGACCAAACTGCAT	GGACCAAACTGCATGGGCTT
chr8:128170-5	chr8:128170636-128170900	TGGACCAAACTGCATGGGCT	CTTGGGCACCAGAAATGTAC
chr8:128175-1	chr8:128175553-128176011	CCTCACCCTAGAATCTTCAT	ACAAAACCACAAACCCAGAT
chr8:128175-2	chr8:128175553-128176011	TAATCCCTAATTGCCTATCT	GATAGGCAATTAGGGATTAA
chr8:128175-3	chr8:128175553-128176011	ACAAACCCAGATAGGCAATT	TTAGGGATTAAGGGCAACAG
chr8:128175-4	chr8:128175553-128176011	CAAACCCAGATAGGCAATTA	GATGATGCACTCTTTCACAT
chr8:128175-5	chr8:128175553-128176011	AGTGCATCATCTCTGACAGC	GGCAGTCCCTATCACACAGA
chr8:128176-1	chr8:128176177-128177803	CACCCCAGCTAAGATAGTCA	AAGTAGAAGCCCAGAGAAGG
chr8:128176-2	chr8:128176177-128177803	TGCATTGTGAGCCTGTACAA	CTGTACAAAGGCCTTAGACG
chr8:128176-3	chr8:128176177-128177803	AATGCGGGGACATGTGAACT	AAACATTCGCCTGGAATGCG
chr8:128176-4	chr8:128176177-128177803	GCAACCCGAAAGGAAAGTCC	CAGCACTCTCGCTGACCGCA
chr8:128176-5	chr8:128176177-128177803	GTTGAGTCATGTGTACTCTG	AGGAACAGGATGTTACAACT
chr8:128182-1	chr8:128182597-128183911	ATTAGGAATTCTGTATCCTG	CAAGATATCAAGTAATTTAG
chr8:128182-2	chr8:128182597-128183911	CTTATGTGTGTGCACAGTGA	ATTGGATAACAAATGCACAC
chr8:128182-3	chr8:128182597-128183911	AGAAATGCATTGGTCCCTGT	ACAGCCTGGAAAAGAAGTCA
chr8:128182-4	chr8:128182597-128183911	AAAACCTGTTACTCTGATCA	TGGGCATTGTGGTTGATACA
chr8:128182-5	chr8:128182597-128183911	ACAATGCCCAGCATGCCACA	TAAATTCCTTAAAAGGCTAC
chr8:128184-1	chr8:128184385-128185051	CACATATCAGAAGGGAGATG	AGTAATTAAGAAGCTCATAT
chr8:128184-2	chr8:128184385-128185051	TTAAATCTAGGAGTCATACT	GTTGCTGTTCCACCGCAATG
chr8:128184-3	chr8:128184385-128185051	GTTCTCCAGAGTGTTAACAG	CATAGTTCCCCACCACATTG
chr8:128184-4	chr8:128184385-128185051	AGACTTCACAGGTCACACAA	TGTTCCACCGCAATGTGGTG
chr8:128184-5	chr8:128184385-128185051	AGTTCCCCACCACATTGCGG	GGAAATGCTATAGACAGGGC
chr8:128185-1	chr8:128185741-128186043	GCTAAGAGAGCTTTCTGAAG	CTCTGTTGTATTGGGTCTTA
chr8:128185-2	chr8:128185741-128186043	GAGGCGAAACACAAAGTGAG	ATGGAGTTGTATTGAGGCAG
chr8:128185-3	chr8:128185741-128186043	AGGCGAAACACAAAGTGAGT	AATACAATGGAGTTGTATTG
chr8:128185-4	chr8:128185741-128186043	GTGGGAGATCTCTGTTGTAT	TAAGCCTGAACTTAATACAA
chr8:128185-5	chr8:128185741-128186043	TGGGAGATCTCTGTTGTATT	AACTCCATTGTATTAAGTTC
chr8:128226_1-1	chr8:128226320-128226670	TACTGGATCAGAATTACACT	GGCAATCATTGCTAACATTT
chr8:128226_1-2	chr8:128226320-128226670	CAATGATTGCCTCTAAATAC	AGTGTATAGGGCAGGAAGTG
chr8:128226_1-3	chr8:128226320-128226670	AATTCTGATCCAGTATTTAG	TACACAAAAGTGTATAGGGC
chr8:128226_1-4	chr8:128226320-128226670	TTGAGAGCCATCATAGAAGC	GGATTACACAAAAGTGTATA
chr8:128226_1-5	chr8:128226320-128226670	GTGTATAGGGCAGGAAGTGG	AGGATTACACAAAAGTGTAT
chr8:128226_2-1	chr8:128226789-128227693	GGAATCCGGCCTTCACTTAG	TCCGGACCCAGAGTCTGTGA
chr8:128226_2-2	chr8:128226789-128227693	TGAGGGGCTCCGCTAAGTGA	TTGTGTAAGCCACTAATATT
chr8:128226_2-3	chr8:128226789-128227693	GGGCTCCGCTAAGTGAAGGC	TGTGTAAGCCACTAATATTG
chr8:128226_2-4	chr8:128226789-128227693	ATATTTATATAAATGTGTCT	CCAGTTATAAACAAACATCA
chr8:128226_2-5	chr8:128226789-128227693	ATTCATAAACTATCCCAAAA	CTAAGAATTTCCTCTTTAGT
chr8:128240-1	chr8:128240470-128240827	GTGACTGAAGATTGAAACTA	GGAGTCACAATACATTGGAG
chr8:128240-2	chr8:128240470-128240827	AACTAATAGTAGTAAAGTCA	CTCCAGGAGTCACAATACAT
chr8:128240-3	chr8:128240470-128240827	CTCCAATGTATTGTGACTCC	AGGCAGTGGAGAAATGTAAC
chr8:128240-4	chr8:128240470-128240827	GTAAAAAAGCCAGTGACTCC	AGTGATTGATGTTATGTGGC
chr8:128240-5	chr8:128240470-128240827	ATTGTGACTCCTGGAGTCAC	TAATAGTGATTGATGTTATG
chr8:128267-1	chr8:128267396-128267795	ACGTAAAATGAAGAGAATGT	GTGGCAGGTGAGCAAAAGGA
chr8:128267-2	chr8:128267396-128267795	CGTAAAATGAAGAGAATGTG	GGGCATGAGAGTCAGATGGG
chr8:128267-3	chr8:128267396-128267795	GTAAAATGAAGAGAATGTGG	TTGTGTCTGCCAATAGAAGG
chr8:128267-4	chr8:128267396-128267795	ACCAAAGAAAAACATGCCCC	TGTGTCTGCCAATAGAAGGT
chr8:128267-5	chr8:128267396-128267795	TGGCAGGTGAGCAAAAGGAG	GTGTCTGCCAATAGAAGGTG
chr8:128428-1	chr8:128428092-128428513	ACTGCCCATAAAGAAGCTAC	GCAGTGGCTAGCTGTGCAAT
chr8:128428-2	chr8:128428092-128428513	TCTGACCAGTAGCTTCTTTA	TTTCAGCAATGCCCTAACAT
chr8:128428-3	chr8:128428092-128428513	CTAGCTGTGCAATTGGTTTG	CATTGAAGGTGACTCAGCTC
chr8:128428-4	chr8:128428092-128428513	TCTGCAGCTTCTTGCCAGAG	CTGCCACAATGTCATCCTGT
chr8:128428-5	chr8:128428092-128428513	CAGCCAACAGGATGACATTG	GGTTTGTTGAACTTTATGGA
chr8:128499-1	chr8:128499851-128500484	GGAGAGCCAGGACATAAGAC	TAAGAGGCTTATCTGCCTAG
chr8:128499-2	chr8:128499851-128500484	GAGAGCCAGGACATAAGACA	GCATGTAGTATTCAGCAGGG
chr8:128499-3	chr8:128499851-128500484	AAAACTTACAGAGAAGGGTA	GGAGTCAGAAGATAAACGAT
chr8:128499-4	chr8:128499851-128500484	GGGAGTCAGAAGATAAACGA	GCATAAATGCTTGTAGTGAA
chr8:128499-5	chr8:128499851-128500484	GTTCATTACATTCATGGCAA	CATCAAACCATCTCTACTGA
chr8:128514-1	chr8:128514530-128515464	GTGAGAGAATTAGCTGGAAT	AAAAATGATTATCTACAAAG
chr8:128514-2	chr8:128514530-128515464	ATATGGGTGAGAGAATTAGC	TAATCATTTGTATTTAACTC
chr8:128514-3	chr8:128514530-128515464	AACTAGTTCCTTTATCATCA	GCTCCCTGCCCAGAAACACA
chr8:128514-4	chr8:128514530-128515464	GAATAAGATCACAAGTGCTG	CTCCCTGCCCAGAAACACAA
chr8:128514-5	chr8:128514530-128515464	TCGTTATTACTAACAATAAG	CTGTTAGTGAGGCTCTCCAG
chr8:128526-1	chr8:128526339-128526710	TTCTGTCTGCTTAGGACACA	ACACATTCATCCATTTATCC
chr8:128526-2	chr8:128526339-128526710	GTTCTGTCTGCTTAGGACAC	TGGAGATAATATGCATGACT
chr8:128526-3	chr8:128526339-128526710	TGGAGAAAATACAACAGGGG	TTAGACCCTGAGTCCCTCGA
chr8:128526-4	chr8:128526339-128526710	GGTTGGAGAAAATACAACAG	GGACTCAGGGTCTAACATCA
chr8:128526-5	chr8:128526339-128526710	TATGTGACTATATGAATGAA	GACTCAGGGTCTAACATCAT
chr8:128591-1	chr8:128591252-128591699	TATGGTTAATTATGATAACT	AGAATCATCAGCATAAAACT
chr8:128591-2	chr8:128591252-128591699	AAAACTAGGTTGAGTTGCAT	GTGAATCAACCATACCAGAG
chr8:128591-3	chr8:128591252-128591699	AGACAGGAAGTGATAGAATC	ATTGTTACACCCAAACACTG
chr8:128591-4	chr8:128591252-128591699	CATTGTTACACCCAAACACT	ACAATGTGTCAACAACTTCT
chr8:128591-5	chr8:128591252-128591699	ACATTGTTACACCCAAACAC	GAATTTATGTTTCAACTGCA
chr8:128611-1	chr8:128611064-128611404	TACTATTGTGATTCAGAGAA	TGAGGATAACTCATGAAATG
chr8:128611-2	chr8:128611064-128611404	TGGAAAATCTAAGGGACTTG	ATGTCTTAGTTGGATTATAA
chr8:128611-3	chr8:128611064-128611404	AAATGAGGTGATGTCTTAGT	TCACGTATAATCCCTCTGCC
chr8:128611-4	chr8:128611064-128611404	GTCAAATGTCTCTTTATCCA	ATCAGTGCATTAAAAATGTT
chr8:128611-5	chr8:128611064-128611404	AAAGGATGACTCATTAAATG	ATTGTGTGCTGACAATCTAA
chr8:128665-1	chr8:128665921-128666428	AGTTCTGTGTTAACTTTAAC	TACATTTATTTATACTTGTG
chr8:128665-2	chr8:128665921-128666428	AAGCTGTTATCTTAATAAAG	AATGTCAGATAATCCTTCCA
chr8:128665-3	chr8:128665921-128666428	AGATAATCCTTCCAAGGATA	ATATTTCAGTAAGCCTCCAG
chr8:128665-4	chr8:128665921-128666428	GAACTAAATGGGCTTTCCAC	AGTTCTGTGAAATGACTCAG
chr8:128665-5	chr8:128665921-128666428	ATCTACTACCTCAATATGTG	TCTACTACCTCAATATGTGT
chr8:128776-1	chr8:128776789-128777538	CTCTTCAGCAAAGTAGCTCA	CAGCAACTCAAGCCACTTTG
chr8:128776-2	chr8:128776789-128777538	TCAACCTTTCTGCCAAACCT	AAATCTGATATTGTGCTACA
chr8:128776-3	chr8:128776789-128777538	AATTTCTTTAGGACTTGTAG	ACGTTTAGATATGAGCAAGT
chr8:128776-4	chr8:128776789-128777538	CACATCAACAGGCCACACCC	TGACACAATCAGTTCTCCAG
chr8:128776-5	chr8:128776789-128777538	TTCAGTGCATCAAATCTCCA	GGCAGACACTGGATGAATCA
chr8:128787-1	chr8:128787639-128788233	TCACTGGTGGACTCAGCTAG	ACTCACTAAGCTGACTAGCA
chr8:128787-2	chr8:128787639-128788233	AGCACTCTGATAACCAAGAC	AGATGGACGAGTCAGAGCTG
chr8:128787-3	chr8:128787639-128788233	GGGCCATATGGAAACGTTTG	CCATTTCCTCTTCACTGCAG
chr8:128787-4	chr8:128787639-128788233	CAGAATGAGCTGAGAACATG	TCTACAGTGACTCACTTCGT
chr8:128787-5	chr8:128787639-128788233	TCCGGAAAGTAATGCAGATG	AACTCATCACAAATTAACCA
chr8:128845-1	chr8:128845396-128845932	TTGAAGCCATGAAATTTCTC	TTCAAATAATGCCTATGTGT
chr8:128845-2	chr8:128845396-128845932	AGAAATCTATGCCATGAAAA	GTTCCATAAGGGAAATACAT
chr8:128845-3	chr8:128845396-128845932	TTCTAAGTTATCAGAGGCTT	GGAAAGTCTAAAAGGAGCCT
chr8:128845-4	chr8:128845396-128845932	TGAATCATCTCTGAAACTTC	GGATGTCAGAAAGTGCCCAC
chr8:128845-5	chr8:128845396-128845932	CATTACTTGTACAACCCAAA	TTCCCACAACTTAATCCCTG
chr8:128972-1	chr8:128972431-128972905	CCTCAGATCTCAACTCATGT	TGAGGACTGAGTGGGTGTCA
chr8:128972-2	chr8:128972431-128972905	AAATGAAGAGAGTGGCAGGA	TTCCCGATGCCACATTCAGG
chr8:128972-3	chr8:128972431-128972905	CAGAGGCTGGAAGACTAATT	TGGGTTGGCAGAGATCAGGG
chr8:128972-4	chr8:128972431-128972905	GGCCTCAATAGGGCATAGCT	GCATTTCAGAAATGTCACTC
chr8:128972-5	chr8:128972431-128972905	AACCCAGCTATGCCCTATTG	TTCTGAAATGCAAATTTGGA
SF3B3_1	Essental gene	TCAAGACAGGGACATTCTGG	GGACGCCAGTATGTTGGAGT
SF3B3_2	Essental gene	CGCCATTAGACCTCAAGACA	CACCACCAACTCCAACATAC
SF3B3_3	Essental gene	AGGGACATTCTGGTGGCGCG	CAGTATGTTGGAGTTGGTGG
SF3B3_4	Essental gene	ACCAGAATGTCCCTGTCTTG	AATGGCGGACGCCAGTATGT
SF3B3_5	Essental gene	CAGTATGTTGGAGTTGGTGG	AATGGCGGACGCCAGTATGT
EIF4A3_1	Essental gene	AAGGCGTCTGTTCTCGGCAG	GTACGTGCGTACGCGCGACG
EIF4A3_2	Essental gene	AGGTCGGCAGCGGCACAGCG	CGGCAGCGGCACAGCGAGGT
EIF4A3_3	Essental gene	ATACTTAAGGCGTCTGTTCT	CGAGGTCGGCAGCGGCAGCG
EIF4A3_5	Essental gene	CGAGGTCGGCAGCGGCAGCG	AGGTCGGCAGCGGCACAGCG
FARSA_1	Essental gene	CATGGCGGATGGTCAGGTGG	CCTGGACAGCGCCGAGTTGG
FARSA_2	Essental gene	CCCGGACACGCTGAGCACAC	AGGTGGCGGAACTGCTGCTC
FARSA_3	Essental gene	GCTGGGCATGGAGCACCAGG	TGGCGGAACTGCTGCTCCGG
FARSA_4	Essental gene	AGTCATGGCGGATGGTCAGG	CGGCCTGGACAGCGCCGAGT
FARSA_5	Essental gene	TGGCGGAACTGCTGCTCCGG	CGGCCTGGACAGCGCCGAGT
SF1_1	Essental gene	TCCTTCGCAAGCCTCCCGGG	GCGGAGCCCGTCCTCTCACG
SF1_2	Essental gene	CTCCTTCGCAAGCCTCCCGG	AGGGGACCCGAATGCGCTGC
SF1_3	Essental gene	GAGCCCGTCCTCTCACGCGG	AGGGGACCCGAATGCGCTGC
SF1_4	Essental gene	GCATTCGGGTCCCCTCCCCC	AGCCCGTCCTCTCACGCGGC
SF1_5	Essental gene	AGGGGACCCGAATGCGCTGC	AGCCCGTCCTCTCACGCGGC
PCNA_1	Essental gene	TTGTCTTTCTAGGTCTCAGC	TTCAGGAGCCTCAGAGCGAG
PCNA_2	Essental gene	CGGGCGAACGTCGCGACGAC	CGGCGGCATTAAACGGTTGC
PCNA_3	Essental gene	AGGGTGAGAGCGCGCGCTTG	TCAGGAGCCTCAGAGCGAGC
PCNA_4	Essental gene	TGACGTCGCAACGCGGCGCA	TCCTTCCCGCCTGCCTGTAG
PCNA_5	Essental gene	TCAGGAGCCTCAGAGCGAGC	TCCTTCCCGCCTGCCTGTAG
CCT2_1	Essental gene	GCTCGGGACCAGCGGACTGA	TCCCGAGCACGAGCTGTGAG
CCT2_2	Essental gene	TCCGGCTTCCTTCAGTCCGC	TGAGGGGATTCACTTGTGTG
CCT2_3	Essental gene	CAGCTCGTGCTCGGGACCAG	CACTTGTGTGCGGAACTCCT
CCT2_4	Essental gene	GGTCCCGAGCACGAGCTGTG	TCAGGCTCACCATGGTTCCG
CCT2_5	Essental gene	GTCCCGAGCACGAGCTGTGA	TGCGGAACTCCTCGGAACCA
PRPF19_1	Essental gene	CGCTAGCATCGCTCGGCTGG	GTAGCGCTTCACGTGGGAAT
PRPF19_2	Essental gene	AGCGCTACGCTAGCATCGCT	TAGCGCTTCACGTGGGAATG
PRPF19_3	Essental gene	TGCTAGCGTAGCGCTTCACG	GTGCTGAAGGCTGTGGCGCG
PRPF19_4	Essental gene	GCTAGCGTAGCGCTTCACGT	CAATTTCCGTTAGGTGCTGA
PRPF19_5	Essental gene	CGTAGCGCTTCACGTGGGAA	CCACAGCCTTCAGCACCTAA
ATP6V1A_1	Essental gene	CGGTCGCCGCTCACCTGCTG	CCCCACCACTCGCCAGTTAC
ATP6V1A_2	Essental gene	CCGGTCGCCGCTCACCTGCT	GGCGACCGGTAACTGGCGAG
ATP6V1A_3	Essental gene	CTCGCGCCCCAGCAGGTGAG	GACCGGTAACTGGCGAGTGG
ATP6V1A_4	Essental gene	CCCAGCAGGTGAGCGGCGAC	ACCGGTAACTGGCGAGTGGT
ATP6V1A_5	Essental gene	GGTGAGCGGCGACCGGTAAC	CCGGTAACTGGCGAGTGGTG
IMP3_1	Essental gene	GCTTCAGCAGCTTCTGCTCG	AGCTTCGGGTCCTGCGGCTG
IMP3_2	Essental gene	CGGCTGCCGCCATCATGGTG	ATGGCGGCAGCCGCAGCCGC
IMP3_3	Essental gene	CTTAAGCTTCCGCACCATGA	GCTCTCAGCTTCGGGTCCTG
IMP3_4	Essental gene	AAGCTTCCGCACCATGATGG	CAGAACGCGCTCTCAGCTTC
IMP3_5	Essental gene	GGCTGCGGCTGCCGCCATCA	CCGAAGCTGAGAGCGCGTTC
MYC_Prom-1	chr8:127736231	GCTGTAGTAATTCCAGCGAG	AAAGTTTCGTGGATGCGGCA
MYC_Prom-2	chr8:127736231	GTAATTCCAGCGAGAGGCAG	CCCGGCTCTTCCACCCTAGC
MYC_Prom-3	chr8:127736231	TAATTCCAGCGAGAGGCAGA	GAGCGGGCGGCCGGCTAGGG
MYC_Prom-4	chr8:127736231	CCCGGCTCTTCCACCCTAGC	GCAGCGCAGCTCTGCTCGCC
MYC_CTRL1-1	chr8:127678505-127679505	AAAATTCAAAAATTAGCCCT	ACACCCCTACATGCCAGTCT
MYC_CTRL1-2	chr8:127678505-127679505	ACTGTCCCCAACCAGACCGA	TTGAGCTTCAGTATAAATCA
MYC_CTRL1-3	chr8:127678505-127679505	TGTGTATAAAAATCTCCTGG	CTTGACATTTAAAGGGCAAG
MYC_CTRL1-4	chr8:127678505-127679505	CTCTTGCCCTTTAAATGTCA	CAGCTGGAAATGCCGGTCTG
MYC_CTRL1-5	chr8:127678505-127679505	CCAGGGCCAAAGCCTCAGAC	ATTTCTAAGTGAAAGGGAGG
MYC_CTRL2-1	chr8:128046616-128047316	GAGAAATACCCTTTACAGTC	TCCTCTTCTCTAACTTGTCC
MYC_CTRL2-2	chr8:128046616-128047316	GTGAAAGAATGTTCAGCCAG	ATGGTACTCACAGAGCAGTG
MYC_CTRL2-3	chr8:128046616-128047316	GATGGAGAAACTAAGAGCCT	CCATCCACTGAAGACACTGT
MYC_CTRL2-4	chr8:128046616-128047316	GTAGATTACAGCCCTTTCTT	ACAGGATGTCCTCTTGTCTG
MYC_CTRL2-5	chr8:128046616-128047316	GAGGACATCCTGTTCATGAG	AAAGTAGAACCTCAGACAAG
MYC_CTRL3-1	chr8:128299718-128299918	AAAGTGGTGTCTAACTGGTA	CATGGCTACTACAGTGAAAA
MYC_CTRL3-2	chr8:128299718-128299918	TAAAGTGGTGTCTAACTGGT	TGTGCCAGGCCTGTGGTAGG
MYC_CTRL3-3	chr8:128299718-128299918	GCTCTAAAGTGGTGTCTAAC	GTAGCCATGCCACCTACCAC
MYC_CTRL3-4	chr8:128299718-128299918	GTTAGACACCACTTTAGAGC	CATGCCACCTACCACAGGCC
MYC_CTRL3-5	chr8:128299718-128299918	CACCACTTTAGAGCAGGAGA	CAAGTGTTGAGTGAAAATTT
MYC_CTRL4-1	chr8:128300933-128301333	TTTCCATTCTTCTTCACTAC	GAAATCCTAACCCTAAAAAT
MYC_CTRL4-2	chr8:128300933-128301333	GTGAAGAAGAATGGAAATGC	GTCCCCTGAACATAGGCAAT
MYC_CTRL4-3	chr8:128300933-128301333	TGTCCCCTGAACATAGGCAA	GGCCCATTGCCTATGTTCAG
MYC_CTRL4-4	chr8:128300933-128301333	CAACTGTGTCCCCTGAACAT	CTATGTTCAGGGGACACAGT
MYC_CTRL4-5	chr8:128300933-128301333	GAGGCCCATTGCCTATGTTC	TATGTTCAGGGGACACAGTT
MYC_CTRL5-1	chr8:128365727-128366027	GACAGAACTCAAACATGAGA	GTATACAGAGAGACACACTC
MYC_CTRL5-2	chr8:128365727-128366027	TTGAGTTCTGTCAGCATTCT	TGTGTCTCTCTGTATACCCT
MYC_CTRL5-3	chr8:128365727-128366027	ATCAAAATGGTGAGTGCCAA	AGAAGTCGAGAGCATTCTGT
MYC_CTRL5-4	chr8:128365727-128366027	TATCAAAATGGTGAGTGCCA	GAAGTCGAGAGCATTCTGTT
MYC_CTRL5-5	chr8:128365727-128366027	GCTCTCGACTTCTATCAAAA	AGTGTCAAGAAAAATTCTGC
