# Supplementary material for: The renal lineage factor PAX8 controls oncogenic signalling in kidney cancer
Source: Nature. 2022 Jun 8;606(7916):999–1006. doi: 10.1038/s41586-022-04809-8 (PMC9242860; doi:10.1038/s41586-022-04809-8)
Supplement: Supplementary file 11 — Oligonucleotide sequences. [file 41586_2022_4809_MOESM11_ESM.xlsx]

## Sheet: Sheet1
Supplementary Table 10. Oligonucleotide sequences.
Name	Sequence	Experiment
shRen	TAGATAAGCATTATAATTCCTA	Control for shRNA experiments
shMYC-1	TTTAAGGATAACTACCTTGGGG	shRNA-mediated knockdown of MYC
shMYC-2	TATACTAGGATTGAAATTCTGT	shRNA-mediated knockdown of MYC
shPAX8-1	TGTGAGTCAATGCTTAGTCGGC	shRNA-mediated knockdown of PAX8
shPAX8-2	TAGAGTTGTGTTAATAATGGAG	shRNA-mediated knockdown of PAX8
shPAX8-3	TTCATTTACAGTATATACAGTC	shRNA-mediated knockdown of PAX8
shHNF1B-1	TTGGACACCATTTTCCAAGGAC	shRNA-mediated knockdown of HNF1B
shHNF1B-2	TTTACTTGAAGACATGTTGGTG	shRNA-mediated knockdown of HNF1B
sgPAX8-4	GGAGGGCTGAACCAGCTGGG	CRISPR/Cas9-mediated inhibition of PAX8
sgPAX8-8	ATCCGGCCTGGAGTGATAGG	CRISPR/Cas9-mediated inhibition of PAX8
sgHNF1B-2	AGGGCTGCTAAAATGATCAA	CRISPR/Cas9-mediated inhibition of HNF1B
sgHNF1B-8	GACGTACCAGGTGTACAGAG	CRISPR/Cas9-mediated inhibition of HNF1B
sgCTRL	GAGTGTCGTCGTTGCTCCTA	Control non-targeting sgRNA for CRISPR/Cas9-experiments
iHNF1B-1	GATATGCAAATTAGTGGGAA	CRISPRi-mediated inhibition of HNF1B
iHNF1B-1	GGTGGAGGGGTTCCTGGATTT	CRISPRi-mediated inhibition of HNF1B
iHNF1B-2	GTCCATTGTACTCACGCTG	CRISPRi-mediated inhibition of HNF1B
iHNF1B-2	GGGAAGGGCCCAGCTTTCGGC	CRISPRi-mediated inhibition of HNF1B
iPAX8-1 sgRNA1	AGCTAACAGGCTTCCCGGGA	CRISPRi-mediated inhibition of PAX8
iPAX8-1 sgRNA2	CCAGCTTCCAGCTAACCCCT	CRISPRi-mediated inhibition of PAX8
iPAX8-2 sgRNA1	CTCAGCCTAGCCTAGCTAAC	CRISPRi-mediated inhibition of PAX8
iPAX8-2 sgRNA2	CCGCTGTCCCAGTCTTATCC	CRISPRi-mediated inhibition of PAX8
iPAX8-3 sgRNA1	AGTCTTATCCCGTTTAACTT	CRISPRi-mediated inhibition of PAX8
iPAX8-3 sgRNA2	CCCTGGGTGACATACCTGGC	CRISPRi-mediated inhibition of PAX8
Control sg1	GAGTGTCGTCGTTGCTCCTA	Control non-targeting sgRNA for CRISPRi experiments
Control sg2	GGATACGGTGCGTCAATCTA	Control non-targeting sgRNA for CRISPRi experiments
iE11:69419-1 sgRNA1	ACGGACACTGAGGTGCTCAG	CRISPRi-mediated inhibition of E11:69419
iE11:69419-1 sgRNA2	CGGCAGTGCCAGCTCCCACA	CRISPRi-mediated inhibition of E11:69419
iE11:69419-2 sgRNA1	CTCCACAGTCACGGACACTG	CRISPRi-mediated inhibition of E11:69419
iE11:69419-2 sgRNA2	TCCGGCTGTGACAACCTCAG	CRISPRi-mediated inhibition of E11:69419
iE8:128132-1 sgRNA1	TGGAGCAGGCAGCATTTGTG	CRISPRi-mediated inhibition of E8:128132
iE8:128132-1 sgRNA2	TTCAAACAGAACTTAGACCA	CRISPRi-mediated inhibition of E8:128132
iE8:128132-2 sgRNA1	TTGGAGCAGGCAGCATTTGT	CRISPRi-mediated inhibition of E8:128132
iE8:128132-2 sgRNA2	ATAATATGACACATGGAAGC	CRISPRi-mediated inhibition of E8:128132
iE8:128526-1 sgRNA1	GTTCTGTCTGCTTAGGACAC	CRISPRi-mediated inhibition of E8:128526
iE8:128526-1 sgRNA2	TGGAGATAATATGCATGACT	CRISPRi-mediated inhibition of E8:128526
iE8:128526-2 sgRNA1	TATGTGACTATATGAATGAA	CRISPRi-mediated inhibition of E8:128526
iE8:128526-2 sgRNA2	GACTCAGGGTCTAACATCAT	CRISPRi-mediated inhibition of E8:128526
PAX8_E11:69419_Top	TCGGCGCTCAGGATCACTGGGCAGCC	EMSA
PAX8_E11:69419_Bottom	GGCTGCCCAGTGATCCTGAGCGCCGA	EMSA
PAX8_E11:69419_T>C_Bottom	TCGGCGCTCAGGATCACCGGGCAGCC	EMSA
PAX8_E11:69419_T>C_Top	GGCTGCCCGGTGATCCTGAGCGCCGA	EMSA
PAX8_consensus_Top	TCGGCGTCATGCTTCACTGGGCAGCC	EMSA
PAX8_consensus_Bottom	GGCTGCCCAGTGAAGCATGACGCCGA	EMSA
sgHIF1A-1	AGTGTACCCTAACTAGCCG	HIF1A knock-out in OS-LM1 cells
sgHIF1A-2	AGCCTTGGATGGTTTTGTTA	HIF1A knock-out in OS-LM1 cells
sgHIF1A-3	AACCATAACAAAACCATCCA	HIF1A knock-out in OS-LM1 cells
shCCND1-1	TCTGGTATCAAAATGCTCCGGA	shRNA-mediated knockdown of CCND1
shCCND1-2	TTGCATTTATAAATCATACTGG	shRNA-mediated knockdown of CCND1
shMYEOV-1	TCTAAAGGCTTCTCCCAGGTGA	shRNA-mediated knockdown of MYEOV
shMYEOV-2	TTTCATAGTCAGGGCAGCTCGA	shRNA-mediated knockdown of MYEOV
E11:69419_F	CTTGATGACAGGGAGCCTCT	ChIP-qPCR primer for E11:69419
E11:69419_R	GCTGCAGAGGAACATCGTTT	ChIP-qPCR primer for E11:69419
E17:37813_F	ATGCTCAGCTTCCTCCAGAA	ChIP-qPCR primer for E17:37813
E17:37813_R	CGCTTCCTCTCGGTAATCCT	ChIP-qPCR primer for E17:37813
E14:34035_F	CCGGGCAGAGATATGAGGTA	ChIP-qPCR primer for E14:34035
E14:34035_R	AGGTCGTTATCAGCTGGAC	ChIP-qPCR primer for E14:34035
