# Supplementary material for: The renal lineage factor PAX8 controls oncogenic signalling in kidney cancer
Source: Nature. 2022 Jun 8;606(7916):999–1006. doi: 10.1038/s41586-022-04809-8 (PMC9242860; doi:10.1038/s41586-022-04809-8)
Supplement: Supplementary file 12 — Transcription factor CRISPR–Cas9 library sgRNA sequences. [file 41586_2022_4809_MOESM12_ESM.xlsx]

## Sheet: Sheet1
Supplementary Table 11. Transcription factor CRISPR-Cas9 library sgRNA sequences.
ID	Gene_Symbol	target location (hg19)	sgRNA
sgADNP_2	ADNP	chr20:49520506	CAAGATTGTTGACAGGAAGT
sgADNP_3	ADNP	chr20:49520489	TTGGCAGTTTAAGAAAAGCC
sgADNP_4	ADNP	chr20:49510235	GGAGTCAAATCTGTAGGCCA
sgADNP_5	ADNP	chr20:49510136	GTAAAGCAGTTACTTCCAAG
sgADNP_6	ADNP	chr20:49510001	GCCTGTGACTGAGAGAGGGA
sgADNP_7	ADNP	chr20:49509654	GATGGCCGCACACATGCGGA
sgADNP2_1	ADNP2	chr18:77875512	CAGCTGCAAGGAGTTACTGA
sgADNP2_2	ADNP2	chr18:77891054	GGAACCTTCTGGAAAGAAAG
sgADNP2_3	ADNP2	chr18:77875500	TATTGGGCTTGACAGCTGCA
sgADNP2_4	ADNP2	chr18:77896031	GCAGTGGATGCACTTGAAGG
sgADNP2_5	ADNP2	chr18:77894243	GGAATGAGTGAGGCTTCCAG
sgADNP2_6	ADNP2	chr18:77894267	GTGGGATTGGCCAGCAGCAG
sgADNP2_7	ADNP2	chr18:77894466	GAACAGTCTGATTTATGGGG
sgAEBP2_1	AEBP2	chr12:19615466	GTAGACAGCACAATTTCCAG
sgAEBP2_2	AEBP2	chr12:19646867	AAGCTGGAATGAACAAAAGG
sgAEBP2_3	AEBP2	chr12:19615628	CATGTAGATGGTCAGCGAGG
sgAEBP2_4	AEBP2	chr12:19626251	AGGCATATGCTGACACACAG
sgAEBP2_5	AEBP2	chr12:19615499	CCAGCAATGATGAATGGACA
sgAEBP2_6	AEBP2	chr12:19615573	AGTTGAAGCAAGCCTGGCAC
sgAEBP2_7	AEBP2	chr12:19646823	AAAAGTTTCTAGCCAGCCAA
sgAFF3_1	AFF3	chr2:100170775	AACCTGGCCAAGGAAAACCG
sgAFF3_2	AFF3	chr2:100625364	CAGATAGAAATGCATTACGG
sgAFF3_3	AFF3	chr2:100623711	GTAGTGCTACAGATAGACGA
sgAFF3_4	AFF3	chr2:100623341	GCGGCCAAGCACAGCAGCAG
sgAFF3_5	AFF3	chr2:100623173	GTGCACTGCACATCATACAG
sgAFF3_6	AFF3	chr2:100368726	GCTTGAATAGCAGAAAGTGG
sgAFF3_7	AFF3	chr2:100343557	GAGCCAGAGAGTCCAGACAG
sgAHR_1	AHR	chr7:17338914	CCTACGCCAGTCGCAAGCGG
sgAHR_2	AHR	chr7:17362139	TCCCCTACTGAAAGAAACGG
sgAHR_3	AHR	chr7:17379004	GATGTGAACTCATTTGCTGG
sgAHR_4	AHR	chr7:17379628	GAAGTAGTGGGGTATGGGGA
sgAHR_5	AHR	chr7:17349561	GTAAAGCCAATCCCAGCTGA
sgAHR_6	AHR	chr7:17373611	GCAAACAAAGCCAACTGAGG
sgAHR_7	AHR	chr7:17378672	ATACAACACAGCTTCTCCAG
sgAIRE_1	AIRE	chr21:45705928	GCACCGCACGGAGATCGCGG
sgAIRE_2	AIRE	chr21:45706870	TCAGCCAGCCCCGGAAGGGG
sgAIRE_3	AIRE	chr21:45706445	GCTTCATCTGAAGGAAAAGG
sgAIRE_4	AIRE	chr21:45706487	GCAGCCAGGACAGGAGGGCG
sgAIRE_5	AIRE	chr21:45709617	AACAAGGCCCGCAGCAGCAG
sgAIRE_6	AIRE	chr21:45709914	ACTGGGGAGGGCCAGAGGGG
sgAIRE_7	AIRE	chr21:45711072	GGGGATCTCCCGGAGCGGAG
sgALX1_1	ALX1	chr12:85674123	GGAGCACGTTATGGAGACGC
sgALX1_2	ALX1	chr12:85677503	TATCCAGCAGTAAGAAACGG
sgALX1_3	ALX1	chr12:85674212	GCGCACGTGATGCTCGGCGC
sgALX1_4	ALX1	chr12:85674244	TCGCCCTGTCAGGACAGCAG
sgALX1_5	ALX1	chr12:85677627	GACAGAGCTCACTGAGGCCA
sgALX1_6	ALX1	chr12:85680738	AAGGACTGACAGCTACCCAC
sgALX1_7	ALX1	chr12:85674091	AGTGACTTTTACATGGGCGC
sgALX3_1	ALX3	chr1:110613118	GTGCAGGTGAGGCGCAGCGG
sgALX3_2	ALX3	chr1:110612946	GCCGCGCGTTACCTTCCGCG
sgALX3_3	ALX3	chr1:110613018	GCCGCCCGCCAAGTACCTGC
sgALX3_4	ALX3	chr1:110607403	GATGCAGGCTGGCCAGGCAG
sgALX3_5	ALX3	chr1:110607371	CATGGAGTCAGGGAGTCCCG
sgALX3_6	ALX3	chr1:110604125	GCGTTATGGGAAGATCCAGG
sgALX3_7	ALX3	chr1:110604044	GCTGGGGTCTTACCTGAGGG
sgALX4_1	ALX4	chr11:44297030	GCAACAAGGGCAAGAAGCGG
sgALX4_2	ALX4	chr11:44331191	GGCAGCCTCAAACTCCAGGA
sgALX4_3	ALX4	chr11:44296912	CATGAGGACAGACCTCACTG
sgALX4_4	ALX4	chr11:44289071	GAGGGGCAGCTCATATGCAG
sgALX4_5	ALX4	chr11:44331550	GTAGTAGGCGTCCATGGCAG
sgALX4_6	ALX4	chr11:44331442	GAATCCCTGTGCTTTGGCGG
sgALX4_7	ALX4	chr11:44331427	GATTCGGGGACGCCAAGAGC
sgAR_1	AR	chrX:66942771	GAAGCGTCTTGAGCAGGATG
sgAR_2	AR	chrX:66931272	GAAACTACAGGAGGAAGGAG
sgAR_3	AR	chrX:66905947	GAAGCAGGGATGACTCTGGG
sgAR_4	AR	chrX:66937318	AGGCTTCCGCAACTTACACG
sgAR_5	AR	chrX:66937375	GGGGCTCATGGTGTTTGCCA
sgAR_6	AR	chrX:66941674	GGTACCGCATGCACAAGTCC
sgAR_7	AR	chrX:66942655	TCATCCCACATCAGTTCCAG
sgARGFX_1	ARGFX	chr3:121303755	GCCCTGAAGCAATACGGAGA
sgARGFX_2	ARGFX	chr3:121289580	GTCTGGCTGGGGATTCTCTG
sgARGFX_3	ARGFX	chr3:121289592	ATTGATGAAAGGGTCTGGCT
sgARGFX_4	ARGFX	chr3:121289654	TGATACTCACTGGGACTAGC
sgARGFX_5	ARGFX	chr3:121289562	TGGGGCCATTCTGTTCCTCA
sgARGFX_6	ARGFX	chr3:121303894	CCTTTACTGTTGACTCCGGT
sgARGFX_7	ARGFX	chr3:121305040	GAAGGGTCTAAGGGCTGAGA
sgARID3A_1	ARID3A	chr19:932415	CAGGAAGCCCAAATGGGAGG
sgARID3A_2	ARID3A	chr19:932439	GGAGATGGAGGAAGACCTCG
sgARID3A_3	ARID3A	chr19:932481	GGAGGATTACGAGGATGAGG
sgARID3A_4	ARID3A	chr19:964310	GTGCTGGTGACGGAGAAGGG
sgARID3A_5	ARID3A	chr19:964321	GGAGAAGGGCGGCCTCGTGG
sgARID3A_6	ARID3A	chr19:964357	GCTGTGGCGTGAGATCACCA
sgARID3A_7	ARID3A	chr19:964404	CCAGTGCAGCCTTCACCCTG
sgARID5B_1	ARID5B	chr10:63810721	GATTCCAACAACAATTCCGA
sgARID5B_2	ARID5B	chr10:63810752	GAATGACCGTACCTTGGCAA
sgARID5B_3	ARID5B	chr10:63829470	AAATATGTTTCCACTGACGG
sgARID5B_4	ARID5B	chr10:63829523	GCGGGTACAAGTGGCAGCGC
sgARID5B_5	ARID5B	chr10:63810738	CGATGGCAAAGCCGTTGCCA
sgARID5B_6	ARID5B	chr10:63845510	CGAGGTTTGATTGGAGGCAG
sgARID5B_7	ARID5B	chr10:63845638	AAAGCCCCAGGATGCAGCAG
sgARNT_1	ARNT	chr1:150830897	GCAATGGCTGGACCCAGTGA
sgARNT_2	ARNT	chr1:150812106	ATCACAGTGAAATTGAACGG
sgARNT_3	ARNT	chr1:150811951	ACTGGCAACACATCCACTGA
sgARNT_4	ARNT	chr1:150804336	TGGGGAACCTCACTTCGTGG
sgARNT_5	ARNT	chr1:150804307	GCACAGGCTACATCAAGGCC
sgARNT_6	ARNT	chr1:150790488	GGAACTCTAGCCAAGAACCA
sgARNT_7	ARNT	chr1:150790468	GTGTTGGAGAGTGTAGGCCG
sgARNT2_1	ARNT2	chr15:80696854	CAAGATGGCAACCCCGGCGG
sgARNT2_2	ARNT2	chr15:80762682	TGTGCGAGACGGCCATGCGG
sgARNT2_3	ARNT2	chr15:80762719	ACAGGGAACAAGTCCACCGA
sgARNT2_4	ARNT2	chr15:80806714	GTACAGGATACATCAAGGCC
sgARNT2_5	ARNT2	chr15:80843595	GGAGTCTCCCAATTGCCACG
sgARNT2_6	ARNT2	chr15:80855574	GCAGTGTACGTACTTGACGT
sgARNT2_7	ARNT2	chr15:80867418	GCAAACATTTCAGCAAACCG
sgARNTL_1	ARNTL	chr11:13398219	GGATGCTGTGAGCTGTGGGA
sgARNTL_2	ARNTL	chr11:13398244	GCAGCATGCTGTCCATGCTG
sgARNTL_3	ARNTL	chr11:13399903	GAATCCCTGGAACAGTGGGG
sgARNTL_4	ARNTL	chr11:13387118	CAAGATCCTCAACTACAGCC
sgARNTL_5	ARNTL	chr11:13388305	GCATCTATGAGCCGCTCCCG
sgARNTL_6	ARNTL	chr11:13391197	GAACATAATCGAGATGGCCC
sgARNTL_7	ARNTL	chr11:13393758	GCTGGCCACCCACAAAGATG
sgARNTL2_1	ARNTL2	chr12:27533188	ATAGCCAAACTGAAAAGCGG
sgARNTL2_2	ARNTL2	chr12:27486011	GGCGGAAGAGGAGGCTGCGG
sgARNTL2_3	ARNTL2	chr12:27485993	AGTGGCTCCTGCGATGGCGG
sgARNTL2_4	ARNTL2	chr12:27521220	AAACCACAGGAGCAATGCAC
sgARNTL2_5	ARNTL2	chr12:27521256	AGGGACAAGACCAACAGCTA
sgARNTL2_6	ARNTL2	chr12:27521302	GAGTTTCCACGAAAACGCAA
sgARNTL2_7	ARNTL2	chr12:27543040	GTTCACAGTAATCTCCACGC
sgARX_1	ARX	chrX:25031370	GGAACTGCTGGAGGACGACG
sgARX_2	ARX	chrX:25028391	CATGAGGCTGGACTTGACCG
sgARX_3	ARX	chrX:25033836	CATGAGCAATCAGTACCAGG
sgARX_4	ARX	chrX:25031205	GCTGCACCCGGAAGACGCTG
sgARX_5	ARX	chrX:25025514	CAAGTGGCGCAAGCGGGAGA
sgARX_6	ARX	chrX:25025437	GTAGGGGCTGAGCGGGTGGG
sgARX_7	ARX	chrX:25025388	AAGCGGAGTCGAGCGCCGGG
sgASCL1_1	ASCL1	chr12:103352032	TCTGCCAAGATGGAGAGCGG
sgASCL1_2	ASCL1	chr12:103352441	GGGGACGTGCTCCCGAAGGG
sgASCL1_3	ASCL1	chr12:103352101	GCAAAGAAACAGGCTGCGGG
sgASCL1_4	ASCL1	chr12:103352490	GGTGGAGACACTGCGCTCGG
sgASCL1_5	ASCL1	chr12:103352538	GCTGCTGGACGAGCATGACG
sgASCL1_6	ASCL1	chr12:103352570	CAGGACGCCTGCCTGGAAGG
sgASCL1_7	ASCL1	chr12:103352694	CGAGAAGCTCCTGCTCCTCG
sgASCL2_1	ASCL2	chr11:2291555	GATGCAGGCGCGATGGACGG
sgASCL2_2	ASCL2	chr11:2291277	GGAGACGCTGCGCTCAGCCG
sgASCL2_3	ASCL2	chr11:2291114	GGGGACGAAGAAGCGCGGGA
sgASCL2_4	ASCL2	chr11:2291497	GGCAGCGCAGCCGACAGGGA
sgASCL2_5	ASCL2	chr11:2291045	TCGGACGACAGCGGCTGCGA
sgASCL2_6	ASCL2	chr11:2291458	GCTGCAGCGCAACAGTTCCG
sgASCL2_7	ASCL2	chr11:2291423	GCCACCGCAGAGACCGGAGG
sgASCL3_1	ASCL3	chr11:8959695	GAGGAAATGATGGACAACAG
sgASCL3_2	ASCL3	chr11:8959559	AGAGTAAGGGGATGACACCG
sgASCL3_3	ASCL3	chr11:8959471	AAGGCATCGGGAAAGAGAAG
sgASCL3_4	ASCL3	chr11:8959397	GGAATGAGCGGGAAAGGCAG
sgASCL3_5	ASCL3	chr11:8959345	GCTCCGCCATCATCTGCCAG
sgASCL3_6	ASCL3	chr11:8959527	TCGCTGGGAAAAGGCAGCCG
sgASCL3_7	ASCL3	chr11:8959315	GGAGAAGCGACTCAGCAAAG
sgASCL4_1	ASCL4	chr12:108168995	GATGGAGACGCGTAAACCGG
sgASCL4_2	ASCL4	chr12:108169056	AGGGTCCCCGGAACGCCCAG
sgASCL4_3	ASCL4	chr12:108169225	GCAACGAGCGCGAGCGGCAG
sgASCL4_4	ASCL4	chr12:108169319	GGAGCGTCTCCACTTTGCTG
sgASCL4_5	ASCL4	chr12:108169431	AGGGCGGAATGCAACAGCGA
sgASCL4_6	ASCL4	chr12:108169030	GGTGCGCAGCGAGTATGGCA
sgASCL4_7	ASCL4	chr12:108169103	CCAGACGCAGGGCGACCCTG
sgASH1L_1	ASH1L	chr1:155449926	GGAGCCACTGACAGTACAGG
sgASH1L_2	ASH1L	chr1:155313465	GATAGGACTGACGGACCGGG
sgASH1L_3	ASH1L	chr1:155451072	GGAGAAGTGCAATATACAGG
sgASH1L_4	ASH1L	chr1:155450973	GATACAGTAGGTGATGGGGA
sgASH1L_5	ASH1L	chr1:155450507	GAAAAGGAAGAAAACCTCGG
sgASH1L_6	ASH1L	chr1:155450490	GCCACCACTTTAGTCCACCG
sgASH1L_7	ASH1L	chr1:155450210	ACTAGAGACACACATACTGG
sgATF1_1	ATF1	chr12:51189762	GCGCCGTGCTAGGATCCCGT
sgATF1_2	ATF1	chr12:51207944	ACTTGTGCCCAGCAATCAGG
sgATF1_3	ATF1	chr12:51208107	TGTGGCAGAGAAGTAGCTGA
sgATF1_4	ATF1	chr12:51189743	GGCTCCTCACAGAAAGCCCA
sgATF1_5	ATF1	chr12:51189785	GAGAGTACTCACCTGTAAGA
sgATF1_6	ATF1	chr12:51203342	CCCATCTATCAGACTAGCAG
sgATF1_7	ATF1	chr12:51173956	TCAGAGACAGCACCTCAACC
sgATF2_1	ATF2	chr2:175979454	ACAGTACTTGAGGTTGGTGA
sgATF2_2	ATF2	chr2:175982821	GCAAGAGGGGATAAATCTAG
sgATF2_3	ATF2	chr2:175979547	GGACGAACAATAGCTGATGT
sgATF2_4	ATF2	chr2:175979507	AGAACTTGTAAGCAGCACAT
sgATF2_5	ATF2	chr2:175982720	GTCTACTACCAGTGATGAGA
sgATF2_6	ATF2	chr2:175982734	GTAGACTCTGGGTGAGGTAA
sgATF2_7	ATF2	chr2:175979418	ACAATTGGCCTGTTAGAGGA
sgATF3_1	ATF3	chr1:212788582	GGTGTCCATCACAAAAGCCG
sgATF3_2	ATF3	chr1:212791531	AAAGTGCCGAAACAAGAAGA
sgATF3_3	ATF3	chr1:212788542	AGTGACTGATTCCAGCGCAG
sgATF3_4	ATF3	chr1:212788528	CCACCGGATGTCCTCTGCGC
sgATF3_5	ATF3	chr1:212788559	ACTGTCAGCGACAGACCCCT
sgATF3_6	ATF3	chr1:212791570	AGAAGGCACTCACTTTCTGC
sgATF3_7	ATF3	chr1:212788366	GATGCTTCAACACCCAGGCC
sgATF4_1	ATF4	chr22:39917655	AGTCCCTCCAACAACAGCAA
sgATF4_2	ATF4	chr22:39917546	TCTCTTAGATGATTACCTGG
sgATF4_3	ATF4	chr22:39918322	GAGGATCGTAAGGTTTGGGA
sgATF4_4	ATF4	chr22:39918248	CTGGTAGAGGGGCTGTGCTG
sgATF4_5	ATF4	chr22:39917818	GGATTTGAAGGAGTTCGACT
sgATF4_6	ATF4	chr22:39918101	AGTGAAGTGGATATCACTGA
sgATF4_7	ATF4	chr22:39918027	AAGGGGAAGAGGTTGTAAGA
sgATF5_1	ATF5	chr19:50434149	CCTGCTCCCAGCTAGTGGGC
sgATF5_2	ATF5	chr19:50434216	AGGACCTCATAGGGAGCCAG
sgATF5_3	ATF5	chr19:50434279	CACCTGCCCTTACCTGCCAG
sgATF5_4	ATF5	chr19:50434113	ACTCCTGGCGACCCTGGGGC
sgATF5_5	ATF5	chr19:50434246	CTGGAGGGCGGGCTTCCAGT
sgATF5_6	ATF5	chr19:50434127	CCTGTCCAGCTCCAGCCCCA
sgATF5_7	ATF5	chr19:50434159	AGCCATCCCAGCCCACTAGC
sgATF6_1	ATF6	chr1:161753822	CGAGACTGAATAACTTGAGG
sgATF6_2	ATF6	chr1:161816277	TGAGCCCTGCAAATCAAAGG
sgATF6_3	ATF6	chr1:161753848	GAATAAGAGTCCACTGACCG
sgATF6_4	ATF6	chr1:161771905	AGCAAGGACTGGCTGAGCAG
sgATF6_5	ATF6	chr1:161816324	GAGGCACAGGACACATCAGA
sgATF6_6	ATF6	chr1:161821567	GGTGGAGGAATGTAAAGCAA
sgATF6_7	ATF6	chr1:161821585	ATTAGGGGCTGACAAGGAGG
sgATF7_1	ATF7	chr12:53946382	TGTGTTTATGAACTGCCAGG
sgATF7_2	ATF7	chr12:53994751	ACCGTTTGTGTGCAATGCCC
sgATF7_3	ATF7	chr12:53994731	ACGTACCTGTCCACAGCCCG
sgATF7_4	ATF7	chr12:53937188	CCTGAAGAACTGTGAGGAGG
sgATF7_5	ATF7	chr12:53946333	ATGACTGAGTCAGTTCGGGC
sgATF7_6	ATF7	chr12:53937202	TTCAGGAATCTAGTTGGAGT
sgATF7_7	ATF7	chr12:53946400	ATTTACAAACGAGGACCACC
sgATOH1_1	ATOH1	chr4:94750137	GATGCGGCTGGGGCTGGCGA
sgATOH1_2	ATOH1	chr4:94750714	GAGCTGCTACAAACGCCCAG
sgATOH1_3	ATOH1	chr4:94750882	CGAGTCCGGCAACTCCCGGG
sgATOH1_4	ATOH1	chr4:94750180	AAAGTTGCAGGTGGCTGCGG
sgATOH1_5	ATOH1	chr4:94750390	CTGGTAAGGAGGAGCAGCGG
sgATOH1_6	ATOH1	chr4:94750458	GCTGTGCAAGCTGAAAGGCG
sgATOH1_7	ATOH1	chr4:94750557	ACGGCTAGCAGCCAACGCCA
sgATOH7_1	ATOH7	chr10:69991263	TGTTGAGCCCCTGCATGCGG
sgATOH7_2	ATOH7	chr10:69991415	ATGAAGTCCTGCAAGCCCAG
sgATOH7_3	ATOH7	chr10:69991185	CAAGTACGAGACCCTGCAGA
sgATOH7_4	ATOH7	chr10:69991062	GGAACGGGAGGTAGTGGTCG
sgATOH7_5	ATOH7	chr10:69991171	GTAGCTCAGGGCCATCTGCA
sgATOH7_6	ATOH7	chr10:69991119	CGAGCGATTCGGCTCGGAGC
sgATOH7_7	ATOH7	chr10:69991109	GGCTCGGAGCGGGACTGGGT
sgBACH1_1	BACH1	chr21:30698546	GCATTCTTGCTGGTCTGCAG
sgBACH1_2	BACH1	chr21:30698634	GGATCTAGAAACTGATGAAG
sgBACH1_3	BACH1	chr21:30699303	GAGTAGTGTGGAGCGAGAAG
sgBACH1_4	BACH1	chr21:30698692	TACCTGCGGAGTTTACACTG
sgBACH1_5	BACH1	chr21:30698804	TTTGGGGCATAAAGAAGGCA
sgBACH1_6	BACH1	chr21:30699384	AATGCAGTTATCACCTGCTG
sgBACH1_7	BACH1	chr21:30699454	CTAATCCTGATACCTAACCA
sgBACH2_1	BACH2	chr6:90661538	GTGTAGGCAAACTGTAACAG
sgBACH2_2	BACH2	chr6:90661503	CAGCAGAGAAAACATCCGCG
sgBACH2_3	BACH2	chr6:90661314	GGATGAAGAGGAGGAGACGA
sgBACH2_4	BACH2	chr6:90661302	GGAGACGATGGATTCAGAGA
sgBACH2_5	BACH2	chr6:90661054	GAATGTGCTTGCAAAACCTG
sgBACH2_6	BACH2	chr6:90660738	GCTGCTGAGATGTACTGGGC
sgBACH2_7	BACH2	chr6:90660636	GAATTATGGACAGCCCCACG
sgBARHL1_1	BARHL1	chr9:135458266	GAACGGCAGTCCCCGAGCAA
sgBARHL1_2	BARHL1	chr9:135458396	GTGGGAGTCCAAACCTGGGC
sgBARHL1_3	BARHL1	chr9:135458459	GATCAGAAAGGAGGAGGTGA
sgBARHL1_4	BARHL1	chr9:135458515	TGTGCACCCTACTCTAGCAG
sgBARHL1_5	BARHL1	chr9:135458415	AGAGCTGCCCGGGCTGCAGG
sgBARHL1_6	BARHL1	chr9:135458348	GAAGGGACTGTTTGGAGACG
sgBARHL1_7	BARHL1	chr9:135458443	GTGACGGTGCGCGACTGGGC
sgBARHL2_1	BARHL2	chr1:91182631	GCGGTCCTGGCCTCACCGAG
sgBARHL2_2	BARHL2	chr1:91182575	GGAGATTGATACCGTAGGGA
sgBARHL2_3	BARHL2	chr1:91182430	AAAGGCTGCAAACTTTGCGT
sgBARHL2_4	BARHL2	chr1:91182290	GGGCGACAGCAAACCTCTGG
sgBARHL2_5	BARHL2	chr1:91182158	GACCAAACTCGACAAGCGGG
sgBARHL2_6	BARHL2	chr1:91182329	AAGAAGACGTGGAAGTCCTG
sgBARHL2_7	BARHL2	chr1:91182246	GTGGTGGGGAGAGGATACGC
sgBARX1_1	BARX1	chr9:96715446	GCTGAAGGCCGAGCAGGCGG
sgBARX1_2	BARX1	chr9:96715311	GCAGCTCCGCGGGAAGCTGG
sgBARX1_3	BARX1	chr9:96717423	CAGTGGGCGCCGCGATGCAG
sgBARX1_4	BARX1	chr9:96715409	GAACAGCCCAGCGGCGCCAG
sgBARX1_5	BARX1	chr9:96715386	GCTGAGCTCTGCGTTGCTGG
sgBARX1_6	BARX1	chr9:96715270	CAGGCACCAAAGCCAAGAAG
sgBARX1_7	BARX1	chr9:96715236	GCAGCTCGGTGAACACAGTG
sgBARX2_1	BARX2	chr11:129246062	GCGACGGGCACACGGAGTAG
sgBARX2_2	BARX2	chr11:129306672	CGGGTGATCACCGAGAGGAG
sgBARX2_3	BARX2	chr11:129306700	GACCAGGTGGGAGATGACAG
sgBARX2_4	BARX2	chr11:129306858	AAGATGGTGCGACTCCGGCG
sgBARX2_5	BARX2	chr11:129246102	TTACCCGTACAGGAATGCAG
sgBARX2_6	BARX2	chr11:129306749	GTCCTGCCACCAGGTCACCG
sgBARX2_7	BARX2	chr11:129306769	GGCCTCAGCAGAGACCGCCT
sgBATF_1	BATF	chr14:75989078	GGACTCTACCTGTTTGCCAG
sgBATF_2	BATF	chr14:75991479	CCGCCCAGAAGAGCCGACAG
sgBATF_3	BATF	chr14:75989027	GCTGTCGGAGCTGTGAGGCA
sgBATF_4	BATF	chr14:75991437	ATGATGTGAGAAGAGTTCAG
sgBATF_5	BATF	chr14:75989042	GAAGCTGGAGTCACTGCTGT
sgBATF_6	BATF	chr14:75991525	TCTGAACACTTACCAGGTGC
sgBATF_7	BATF	chr14:75991492	CCGACAGAGGCAGACACAGA
sgBATF2_1	BATF2	chr11:64762004	AGGACCCCAAGGAGCAACAA
sgBATF2_2	BATF2	chr11:64761907	GGGTTGTCCACACCTGGTGC
sgBATF2_3	BATF2	chr11:64762015	TCATGCCCCACAGGACCCCA
sgBATF2_4	BATF2	chr11:64761940	CCGGCAGAAGCACACAGACA
sgBATF2_5	BATF2	chr11:64761979	GCTGAAGAAGCAGAAGAACC
sgBATF2_6	BATF2	chr11:64764376	GCCTAAGCCATGCACCTCTG
sgBATF2_7	BATF2	chr11:64761950	CTTCTGCCGGCTTCGCTGGG
sgBATF3_1	BATF3	chr1:212873096	GAGCGCCCGGCATGTCGCAA
sgBATF3_2	BATF3	chr1:212870378	ATGATGACAGGAAGGTCCGA
sgBATF3_3	BATF3	chr1:212870305	GAAGGCTGACAAGCTCCATG
sgBATF3_4	BATF3	chr1:212873063	CCTCTGCAGGACGCTGCCGG
sgBATF3_5	BATF3	chr1:212870323	TCGGAAGAAGCAGACCCAGA
sgBATF3_6	BATF3	chr1:212870342	GAGTTGCTGCTCAGAGAAGT
sgBATF3_7	BATF3	chr1:212873004	TCGCCCTCTACCTGCTGCTG
sgBBX_1	BBX	chr3:107497345	GAACCGACTAAAACCAGCAA
sgBBX_2	BBX	chr3:107520006	CAAATGCTCACACAACACCG
sgBBX_3	BBX	chr3:107435672	GAAATACACAGACATGGCCA
sgBBX_4	BBX	chr3:107447786	GCCATTCCAAAGTTAAGCTG
sgBBX_5	BBX	chr3:107474475	GCTGAGCCTGTAAAACGCTG
sgBBX_6	BBX	chr3:107510125	GATGCCATTCACCCTACAGA
sgBBX_7	BBX	chr3:107517478	GCAGCCAAAAGAGAAAAGCA
sgBCL11A_1	BCL11A	chr2:60773393	ACAGATGATGAACCAGACCA
sgBCL11A_2	BCL11A	chr2:60695876	GAGTGCAGAATATGCCCCGC
sgBCL11A_3	BCL11A	chr2:60773337	GGCACTGCCCACAGGTGAGG
sgBCL11A_4	BCL11A	chr2:60695950	GATAAACTTCTGCACTGGAG
sgBCL11A_5	BCL11A	chr2:60695924	GTGCAGAACGAGGGGAGGAG
sgBCL11A_6	BCL11A	chr2:60773372	GGCCCGTTGGGAGCTCCAGA
sgBCL11A_7	BCL11A	chr2:60773322	GTGCCAGATGAACTTCCCAT
sgBCL11B_1	BCL11B	chr14:99737528	GCGGGTTGCCCTGTTTGCGG
sgBCL11B_2	BCL11B	chr14:99723898	CAGGAAAGTGTCCGAGCCGG
sgBCL11B_3	BCL11B	chr14:99724134	GCCATCCTCGAAGAAGACGA
sgBCL11B_4	BCL11B	chr14:99724103	TAGAGGAGCCAAGTGGCCTG
sgBCL11B_5	BCL11B	chr14:99724061	ACAGGTGAGCAGGTCAGGGT
sgBCL11B_6	BCL11B	chr14:99724036	GTGTCAAATGAACTTCCCCT
sgBCL11B_7	BCL11B	chr14:99723921	TCGGAGCGTGAGGAGGGTGG
sgBCL6_1	BCL6	chr3:187451424	GAAGAACATCACTGGCATGG
sgBCL6_2	BCL6	chr3:187447553	GAAACTCCTCATCGGAGAAG
sgBCL6_3	BCL6	chr3:187447512	CCAACCCCTTCCCCAAGGAG
sgBCL6_4	BCL6	chr3:187447106	GAGGGGAGCCAGAAGCCTGG
sgBCL6_5	BCL6	chr3:187446196	GGAACGTGGGGCCAGCGGTG
sgBCL6_6	BCL6	chr3:187442836	GGATAAGCACATGGGCACGG
sgBCL6_7	BCL6	chr3:187451455	GATACAGCTGTCAGCCGGCG
sgBCL6B_1	BCL6B	chr17:6930040	GGGCTCCGCAGATTGAGCAG
sgBCL6B_2	BCL6B	chr17:6927055	GAGGTTGCCCAGCACGTCGG
sgBCL6B_3	BCL6B	chr17:6927606	ACCTGGCCTGGATGAAGCGG
sgBCL6B_4	BCL6B	chr17:6927790	GAGCGCCTGGGACTACCTGG
sgBCL6B_5	BCL6B	chr17:6930286	GCACGTGCTGATCCACACCG
sgBCL6B_6	BCL6B	chr17:6927089	CGTCAGTGAGGATCCCGCGC
sgBCL6B_7	BCL6B	chr17:6927137	GAACTGCCTTGTGTGCTCTG
sgBCLAF1_1	BCLAF1	chr6:136599750	GGAGGAGGTAGATATCATCG
sgBCLAF1_2	BCLAF1	chr6:136599312	GGTGGTGTAGCAATAGGTGA
sgBCLAF1_3	BCLAF1	chr6:136590659	AAAGAACGGGGAGATTCCAA
sgBCLAF1_4	BCLAF1	chr6:136582414	AGAAAAGAAGGACAGACGCA
sgBCLAF1_5	BCLAF1	chr6:136599798	AGACGACCTTATGGGTACAG
sgBCLAF1_6	BCLAF1	chr6:136599572	TGGGGATGAAGAACGAGAAG
sgBCLAF1_7	BCLAF1	chr6:136590696	GGCGATCAATGTCATGCCGA
sgBHLHE40_1	BHLHE40	chr3:5021669	CAAGTGTACAAGTCAAGACG
sgBHLHE40_2	BHLHE40	chr3:5022056	GGGTAGGAGATCCTTCAGCT
sgBHLHE40_3	BHLHE40	chr3:5021445	CCAGTCCCGGTGCTTTGGGC
sgBHLHE40_4	BHLHE40	chr3:5021695	AAAGCGGAGCGAGGACAGCA
sgBHLHE40_5	BHLHE40	chr3:5022042	CGAGTGCATCGCCCAGCTGA
sgBHLHE40_6	BHLHE40	chr3:5021987	AGACCTACAAATTGCCGCAC
sgBHLHE40_7	BHLHE40	chr3:5022072	TAAGTTTGAGATGTTCGGGT
sgBHLHE41_1	BHLHE41	chr12:26277454	CATGAAACGAGACGACACCA
sgBHLHE41_2	BHLHE41	chr12:26277705	CAGCAGTTGAACATGGACGA
sgBHLHE41_3	BHLHE41	chr12:26276588	ATGCTGTTGCTCGGTTAAGG
sgBHLHE41_4	BHLHE41	chr12:26275310	GAAGTATCTGTACCCGGCGG
sgBHLHE41_5	BHLHE41	chr12:26275270	GGGATGCCGGGGTATAGCAG
sgBHLHE41_6	BHLHE41	chr12:26275200	GGACAGGCAGGGGAACGCGG
sgBHLHE41_7	BHLHE41	chr12:26275943	GATCAACCACTTGCACGCCG
sgBHLHE23_1	BHLHE23	chr20:61637416	ACAGTGTTTGCAAAGCGCGG
sgBHLHE23_2	BHLHE23	chr20:61638029	GCGTACCTGGCACTAAGCCA
sgBHLHE23_3	BHLHE23	chr20:61638018	ACTAAGCCACGGCTACGCGG
sgBHLHE23_4	BHLHE23	chr20:61637991	TGCGGGTCTCGCCTACGGGG
sgBHLHE23_5	BHLHE23	chr20:61637885	GCTCAGGCGGCGGAGAGCAG
sgBHLHE23_6	BHLHE23	chr20:61637749	GCATCAACGCGCGCGAGCGG
sgBHLHE23_7	BHLHE23	chr20:61637966	CGAGAACCCGAAGCGGCCCG
sgBHLHE22_1	BHLHE22	chr8:65493756	TCGGTGGCCGAGAGCAGCGG
sgBHLHE22_2	BHLHE22	chr8:65493382	GAAGAGGTCGTCCTCGCCGG
sgBHLHE22_3	BHLHE22	chr8:65493523	GAAGCAGCCCAGGGGCGACG
sgBHLHE22_4	BHLHE22	chr8:65493718	GCCGTACTTGAGGCAAAGGG
sgBHLHE22_5	BHLHE22	chr8:65493873	GGTGGCGCGAAGGCAGCCGA
sgBHLHE22_6	BHLHE22	chr8:65493900	TCCAATGCCCACCTCCACGG
sgBHLHE22_7	BHLHE22	chr8:65493966	GGTAGCAGCAGCGGTAGCAG
sgBHLHA15_1	BHLHA15	chr7:97841701	ACGGGTCCCTGCCGAACCCG
sgBHLHA15_2	BHLHA15	chr7:97841766	GCAGCAAGGGCTCCGGGCGA
sgBHLHA15_3	BHLHA15	chr7:97841830	GTGACAGCAGCATCCAGCGG
sgBHLHA15_4	BHLHA15	chr7:97841860	GCAACGAGAGGGAGCGGCAG
sgBHLHA15_5	BHLHA15	chr7:97842013	GCTGCTGGACATGGTCAGGA
sgBHLHA15_6	BHLHA15	chr7:97841654	GGCCCCGGTGCAGGACACAG
sgBHLHA15_7	BHLHA15	chr7:97841957	CAAGATCGAGACGCTCACGC
sgBMP2_1	BMP2	chr20:6750857	GGGCCGCAGGAAGTTCGCGG
sgBMP2_2	BMP2	chr20:6750791	GCAGCAACGCTAGAAGACAG
sgBMP2_3	BMP2	chr20:6750893	CAGAGGGCTGGGATGAGGGG
sgBMP2_4	BMP2	chr20:6750980	GCACCACGGCGTCCCTGCTG
sgBMP2_5	BMP2	chr20:6751064	TGGCTGCCCTCTCCAACCGG
sgBMP2_6	BMP2	chr20:6751112	TCCATGCCTCACCTTCATGG
sgBMP2_7	BMP2	chr20:6750775	ACAGCGGGTCCCGGCCACCA
sgBNC1_1	BNC1	chr15:83953284	CAGCGGTCGCAGGATGGCCG
sgBNC1_2	BNC1	chr15:83935620	GTGTCCAGTCCAAGGCATGG
sgBNC1_3	BNC1	chr15:83932938	GCCTTGGTACAAAGAAGGGC
sgBNC1_4	BNC1	chr15:83932627	GAACCAGGGTAGCTGGGAGG
sgBNC1_5	BNC1	chr15:83932452	TGAAGAGGACAACAGCGGGA
sgBNC1_6	BNC1	chr15:83932216	GAGCAGCATGTACAGTCAGG
sgBNC1_7	BNC1	chr15:83931962	GCAGCAGCGCCTGCTGGCTG
sgBNC2_1	BNC2	chr9:16552629	TGTGCGGCTAAAGATCCTGC
sgBNC2_2	BNC2	chr9:16437381	GGAGAAAGAAGGGCAGGCCG
sgBNC2_3	BNC2	chr9:16437128	GGTTCCCGCAGCCTCAACCC
sgBNC2_4	BNC2	chr9:16436725	GTGGCGATTACGACTTCGGA
sgBNC2_5	BNC2	chr9:16436207	GAAGATGATGACCCCAATGA
sgBNC2_6	BNC2	chr9:16738443	TAATTAAGGCTATGTGGAGG
sgBNC2_7	BNC2	chr9:16552681	GCTGATGTCAAACACGACGT
sgCAMTA1_1	CAMTA1	chr1:6845584	GAGGAGGATGTGGCGCGCGG
sgCAMTA1_2	CAMTA1	chr1:6845614	GCTGCCGAAAACAAGCCGGA
sgCAMTA1_3	CAMTA1	chr1:6885249	GCACCGCTGGAACACTAATG
sgCAMTA1_4	CAMTA1	chr1:6880244	GTTTCCCAAAGTGTATTCTG
sgCAMTA1_5	CAMTA1	chr1:6885236	TACCAAAAGAGAGGCACCGC
sgCAMTA1_6	CAMTA1	chr1:6880278	CACGGTGTTGAGAACACAGT
sgCAMTA1_7	CAMTA1	chr1:6880301	CAAATCCTACCTTCTATAGG
sgCAMTA2_1	CAMTA2	chr17:4883413	AGTAAGCCCAGACTTCCCCG
sgCAMTA2_2	CAMTA2	chr17:4872458	GCAGGGTGGCCGAAGTCCGG
sgCAMTA2_3	CAMTA2	chr17:4889249	GGAGAAAGATCTTCAGGTGG
sgCAMTA2_4	CAMTA2	chr17:4885034	GCTGCTGATGGAACAAAAGA
sgCAMTA2_5	CAMTA2	chr17:4883781	AGTGGGGCTATCAGTGGAGG
sgCAMTA2_6	CAMTA2	chr17:4883444	AGAGGGGCCAGACATATGGA
sgCAMTA2_7	CAMTA2	chr17:4877705	GCTGGGCAGGTGCCTTGCCA
sgCASZ1_1	CASZ1	chr1:10725565	ATGGCGCCCAAACGCAAGGG
sgCASZ1_2	CASZ1	chr1:10725166	GCAGCCTCCAAGGAGGACAG
sgCASZ1_3	CASZ1	chr1:10720294	GGAGCGGGTGGGCAAGGAGG
sgCASZ1_4	CASZ1	chr1:10720039	GCACCTCTTCAAACCCGGGG
sgCASZ1_5	CASZ1	chr1:10719779	AAACAGACTCCATCACCACG
sgCASZ1_6	CASZ1	chr1:10713906	GGAGTTCTTGCTGCTCAGGG
sgCASZ1_7	CASZ1	chr1:10713873	GGACTGCTGGCTGGTAGGGG
sgCBFB_1	CBFB	chr16:67063662	AGCGTGCCTGGCGTTCCTCG
sgCBFB_2	CBFB	chr16:67070555	GAGAGACAGATTGGTTCCTG
sgCBFB_3	CBFB	chr16:67116190	GTCTCATCGGGAGGAAATGG
sgCBFB_4	CBFB	chr16:67100668	GGGCTGTCTGGAGTTTGATG
sgCBFB_5	CBFB	chr16:67100680	GTTTGATGAGGAGCGAGCCC
sgCBFB_6	CBFB	chr16:67063334	GAGAAGCAAGTTCGAGAACG
sgCBFB_7	CBFB	chr16:67070620	AAGTCGACATACTCTCGGCT
sgCDC5L_1	CDC5L	chr6:44397483	GTTAAACAAGGAATGAGCCA
sgCDC5L_2	CDC5L	chr6:44358004	GGATGAAATTCTGAAAGCAG
sgCDC5L_3	CDC5L	chr6:44360437	AGAATGGTCCAGAGAAGAAG
sgCDC5L_4	CDC5L	chr6:44360481	AGTTGATGCCAACTCAGTGG
sgCDC5L_5	CDC5L	chr6:44376231	AATTGCACGTCAAACTGCCG
sgCDC5L_6	CDC5L	chr6:44387216	GTGGACACCCCATTGAAAGG
sgCDC5L_7	CDC5L	chr6:44390403	GAAGGGCTGACTCCCCGGAG
sgCDX1_1	CDX1	chr5:149562341	GACCAAGGACAAGTACCGCG
sgCDX1_2	CDX1	chr5:149562412	GCCGTTACATCACAATCCGG
sgCDX1_3	CDX1	chr5:149546568	GAGAGTAGCTGGAGAAGTCG
sgCDX1_4	CDX1	chr5:149546837	GCTGCGCCGCATCCACTCGT
sgCDX1_5	CDX1	chr5:149562455	TCTGGGGCTCACTGAACGGC
sgCDX1_6	CDX1	chr5:149546633	GTCGTCCTTGGGCGCAGGGA
sgCDX1_7	CDX1	chr5:149562431	CAGCCAGCTCTGATTTCCGC
sgCDX2_1	CDX2	chr13:28542668	GCCGAGCAGCTGTCTCCCGG
sgCDX2_2	CDX2	chr13:28542851	GTGGCTCACGGCCTCAACGG
sgCDX2_3	CDX2	chr13:28542771	GGTGCGGGTGGTGATGCGGG
sgCDX2_4	CDX2	chr13:28542742	AGAAGCGCAGGAAGGCGCGG
sgCDX2_5	CDX2	chr13:28539087	CCAGCGGCTGGAGCTGGAGA
sgCDX2_6	CDX2	chr13:28539052	GTCGCTACATCACCATCCGG
sgCDX2_7	CDX2	chr13:28543072	GAGGCCGCCAGAGTGGCGCA
sgCDX4_1	CDX4	chrX:72667406	GTCGGTCGAGCAGAAAGCGG
sgCDX4_2	CDX4	chrX:72667291	GAGCCCCAGACTCCCAGAGA
sgCDX4_3	CDX4	chrX:72667569	GCGCAAGACGGTGCAGGTGA
sgCDX4_4	CDX4	chrX:72667156	GGCGACGGCACAGCTGGGAC
sgCDX4_5	CDX4	chrX:72667206	GCCAGCCTCCAATTTCGCTG
sgCDX4_6	CDX4	chrX:72667432	AACTTGGGCCCTGTGGGCGG
sgCDX4_7	CDX4	chrX:72673486	GGTGTACCTGTCTCTCGGAA
sgCEBPA_1	CEBPA	chr19:33793044	GCAGCAGGAGAAGGCCAAGG
sgCEBPA_2	CEBPA	chr19:33792895	CCTGCCGTCCAGGTAGCCGG
sgCEBPA_3	CEBPA	chr19:33792330	GCTGTTCCACCCGCTTGCGC
sgCEBPA_4	CEBPA	chr19:33792307	GCCGCGAACTGGACACGCTG
sgCEBPA_5	CEBPA	chr19:33793296	GTCGGCCGACTTCTACGAGG
sgCEBPA_6	CEBPA	chr19:33793213	GCCCCGGGGAAAGCCGAAGG
sgCEBPA_7	CEBPA	chr19:33792825	GATCAAGCAGGAGCCCCGCG
sgCEBPB_1	CEBPB	chr20:48807749	GATGCTGCCCAGCTCGCCGG
sgCEBPB_2	CEBPB	chr20:48807902	GAAGTCGTGGTGCTGCCCGG
sgCEBPB_3	CEBPB	chr20:48808350	GAGCAAGGCCAAGAAGACCG
sgCEBPB_4	CEBPB	chr20:48807619	GATTTAAAGGCAGGCGGCGG
sgCEBPB_5	CEBPB	chr20:48807648	GGCCAACTTCTACTACGAGG
sgCEBPB_6	CEBPB	chr20:48807842	GAAGGTGTCCGTGGCCGTGG
sgCEBPB_7	CEBPB	chr20:48808122	CAAGCGGAAGGAGGAGGCCG
sgCEBPE_1	CEBPE	chr14:23588263	TACGAGTGTGAGCCCCGGGG
sgCEBPE_2	CEBPE	chr14:23588026	GGAGGGTAGGCAAAGGGCCG
sgCEBPE_3	CEBPE	chr14:23587927	GCGGTGAAGGAGGAGCCCCG
sgCEBPE_4	CEBPE	chr14:23588237	GCAGCCACTCGAGTTCTCAG
sgCEBPE_5	CEBPE	chr14:23588166	GTAGGCGGAGAGGTCAATGG
sgCEBPE_6	CEBPE	chr14:23588273	CACACTCGTAGTAGGTCCCG
sgCEBPE_7	CEBPE	chr14:23588008	TCTGGGCCGAAGGTATGTGG
sgCEBPG_1	CEBPG	chr19:33870160	GCAGCAAAACAGCACTCCAG
sgCEBPG_2	CEBPG	chr19:33870242	GGGCCAGCAGGCACCAGCTG
sgCEBPG_3	CEBPG	chr19:33870203	CATACCCAGGCACATGCCAG
sgCEBPG_4	CEBPG	chr19:33870336	AGTATCGGCAACGCCGAGAG
sgCEBPG_5	CEBPG	chr19:33870436	CAAAGAAGAGAATGAACGGT
sgCEBPG_6	CEBPG	chr19:33870557	ACTGAAAATACGACAGCAGA
sgCEBPG_7	CEBPG	chr19:33870179	ACACTAATTCCGTTCACCCC
sgCEBPZ_1	CEBPZ	chr2:37455219	GCAGCTCATGAGCCACGGTA
sgCEBPZ_2	CEBPZ	chr2:37442051	AGAAGAAAGCCAAATACCAG
sgCEBPZ_3	CEBPZ	chr2:37458629	AGTAGAAGATCCGGACGAGG
sgCEBPZ_4	CEBPZ	chr2:37458557	GTTACGGCTCGGAGGCACCA
sgCEBPZ_5	CEBPZ	chr2:37456094	GCAATCGATGACCTTCAGCA
sgCEBPZ_6	CEBPZ	chr2:37455728	GATACAACATCCTGAGGCTG
sgCEBPZ_7	CEBPZ	chr2:37455377	AAACTGGAACAGTTGTCCAG
sgCIC_1	CIC	chr19:42791032	GCAACCTGCCAGCCACCCAG
sgCIC_2	CIC	chr19:42793183	GGGGTACACAGCCTGGACGG
sgCIC_3	CIC	chr19:42794829	AAGGAGGAGCAAGAGGGCGG
sgCIC_4	CIC	chr19:42796289	AGTGTGGCTGGGCTCAGGGG
sgCIC_5	CIC	chr19:42788913	GCTACTGACCGAACATGCCG
sgCIC_6	CIC	chr19:42790964	AAGGGGACTAAGGAGTGCCA
sgCIC_7	CIC	chr19:42791051	GTGGCCTCCAACCAGAGCAA
sgCIZ1_1	CIZ1	chr9:130947908	ATGGGGACCCCAACAGGAGG
sgCIZ1_2	CIZ1	chr9:130941502	TGCAGTCACAGACTCAGCCG
sgCIZ1_3	CIZ1	chr9:130941384	GCAGCCACAGCTGCAGCAGG
sgCIZ1_4	CIZ1	chr9:130941078	GCAGCCTCACACCCAGCCGC
sgCIZ1_5	CIZ1	chr9:130941059	GGAGCCAGCAACGACACCTG
sgCIZ1_6	CIZ1	chr9:130940993	CCAGCTTCTACTGCATCAGG
sgCIZ1_7	CIZ1	chr9:130939908	AGTGCTGGTAGCCGCAGGGG
sgCLOCK_1	CLOCK	chr4:56315643	AACACCAACCAAGATCCCGA
sgCLOCK_2	CLOCK	chr4:56325375	GCGAGGAACAATAGACCCAA
sgCLOCK_3	CLOCK	chr4:56345823	GTTGGTGGAAGAAGATGACA
sgCLOCK_4	CLOCK	chr4:56325159	GTATCCTCTTCAGCACACAA
sgCLOCK_5	CLOCK	chr4:56325128	GAACTATACAACGCACACAT
sgCLOCK_6	CLOCK	chr4:56316302	CGAGAAGAGGCAGAAGGGGT
sgCLOCK_7	CLOCK	chr4:56315623	CGGATACGAGCACTCCACCC
sgCREB1_1	CREB1	chr2:208424990	CAGCTGTACTAGAGTTACGG
sgCREB1_2	CREB1	chr2:208432236	TAACTGATTCCCAAAAGCGA
sgCREB1_3	CREB1	chr2:208432254	GAAGGGAAATTCTTTCAAGG
sgCREB1_4	CREB1	chr2:208420375	GGAGCCGAGAACCAGCAGAG
sgCREB1_5	CREB1	chr2:208440025	CTGGCTAACAATGGTACCGA
sgCREB1_6	CREB1	chr2:208442289	GGATGCCATAACAACTCCAG
sgCREB1_7	CREB1	chr2:208442315	GCAGGCTGTGTAGGAAGTGC
sgCREB3_1	CREB3	chr9:35735339	GAACAAAGTACAGCTTCTGG
sgCREB3_2	CREB3	chr9:35733045	GAGAATGTTCAACGACGCTG
sgCREB3_3	CREB3	chr9:35733079	GGTCATGGTGGACAAGGCAG
sgCREB3_4	CREB3	chr9:35733243	GATGACTCCACAGCATATGG
sgCREB3_5	CREB3	chr9:35735116	AAATTCTGAAACGTGTGCGG
sgCREB3_6	CREB3	chr9:35733116	TCCATAGAGACAGTTTCCCG
sgCREB3_7	CREB3	chr9:35733215	GTGAGAGCTGTAGAAAAGAG
sgCREB3L1_1	CREB3L1	chr11:46342006	GAGGCCTGGCCTAAAGACGG
sgCREB3L1_2	CREB3L1	chr11:46321693	AAGATGGAGGACACCACCCA
sgCREB3L1_3	CREB3L1	chr11:46329507	AAGGGGCTGAGGCCCAGCAG
sgCREB3L1_4	CREB3L1	chr11:46329518	GCAGCCTGGACAAGGGGCTG
sgCREB3L1_5	CREB3L1	chr11:46331569	GATCAAAGCAGAGCCTCTGG
sgCREB3L1_6	CREB3L1	chr11:46332700	GGAGGTGGAGATGGCCGTGG
sgCREB3L1_7	CREB3L1	chr11:46333920	GAAGCGGACCCTGATTGCTG
sgCREB3L2_1	CREB3L2	chr7:137613019	GAAGAGTGTGTCAATGGAGG
sgCREB3L2_2	CREB3L2	chr7:137612978	AGCCTGGATGAGAGGCGCCG
sgCREB3L2_3	CREB3L2	chr7:137600638	GTGATGGTCAGAGTGACAGA
sgCREB3L2_4	CREB3L2	chr7:137686379	GAGCGAGCTGTCAGAGCCCG
sgCREB3L2_5	CREB3L2	chr7:137600652	GACAGACGGAACGAGTCCTG
sgCREB3L2_6	CREB3L2	chr7:137600584	CCAGTGTTCATTTCCAGAGG
sgCREB3L2_7	CREB3L2	chr7:137686435	GCCATGGAGGTGCTGGAGAG
sgCREB3L3_1	CREB3L3	chr19:4154979	GAGACACGTGGAGCTGGGCG
sgCREB3L3_2	CREB3L3	chr19:4157127	CAGGACACCCCTCCACGCAG
sgCREB3L3_3	CREB3L3	chr19:4171097	GGAGCAACTGAAGAAACTCC
sgCREB3L3_4	CREB3L3	chr19:4171396	GGGGAGGATGATGAGGGCAA
sgCREB3L3_5	CREB3L3	chr19:4171412	CAAAAGGGCTGATGGAGGGG
sgCREB3L3_6	CREB3L3	chr19:4154927	CAGGAGCTCAAAGCTGTCGA
sgCREB3L3_7	CREB3L3	chr19:4157039	GCAGTGAGTCTCCAGAGCCC
sgCREB3L4_1	CREB3L4	chr1:153945500	CAGCTCAGGACAGTCGGCGG
sgCREB3L4_2	CREB3L4	chr1:153946171	GAGGATTACCAGCCTCACGG
sgCREB3L4_3	CREB3L4	chr1:153941075	GTGGAGTCCCAGCTCCAGGA
sgCREB3L4_4	CREB3L4	chr1:153941478	GCATCTCCTGGCAGTGACAG
sgCREB3L4_5	CREB3L4	chr1:153941516	GGGGACTGTCTGGATGGCAG
sgCREB3L4_6	CREB3L4	chr1:153941570	TGAGGTTGTCTATGAGGCAG
sgCREB3L4_7	CREB3L4	chr1:153941590	GGGCCCTGGAGAGGATGCAG
sgCREB5_1	CREB5	chr7:28758379	GCAGAGAAGATAGAGAGCCT
sgCREB5_2	CREB5	chr7:28763904	GGACCTGGGGAGAAGCACAG
sgCREB5_3	CREB5	chr7:28843857	AAATGGGAACATGAACACCA
sgCREB5_4	CREB5	chr7:28843969	TGTGGGTAAGGGTGATGGGG
sgCREB5_5	CREB5	chr7:28844118	GCACACCGGCAACCAAGCAC
sgCREB5_6	CREB5	chr7:28848845	ACAGCCACCCCAGCCCACAG
sgCREB5_7	CREB5	chr7:28758438	GGGCAGGGTCCCAGGCATGG
sgATF6B_1	ATF6B	chr6:32089049	GGAGTCGGCTGAGAGCAGGG
sgATF6B_2	ATF6B	chr6:32085783	GGAGAGATGGGAGCTGAAGG
sgATF6B_3	ATF6B	chr6:32094903	GACGCGATGACTCGGAGCTG
sgATF6B_4	ATF6B	chr6:32088792	GGAGCTGTCCAGATCAGCAT
sgATF6B_5	ATF6B	chr6:32088765	CCTGAGGAGCCATCAAGGGA
sgATF6B_6	ATF6B	chr6:32088645	CTGCAGTGGCGGCTTCCGGG
sgATF6B_7	ATF6B	chr6:32088564	GAGGGACTGCAGAAGGACTG
sgCREBL2_1	CREBL2	chr12:12790506	CAAGCAGTGGTGCATGGCAA
sgCREBL2_2	CREBL2	chr12:12790596	GAACTCAAGCAGGCATACCA
sgCREBL2_3	CREBL2	chr12:12788726	GTAAAGAAGCCCGGTAAACG
sgCREBL2_4	CREBL2	chr12:12790586	AATCTCAGCAGAACTCAAGC
sgCREBL2_5	CREBL2	chr12:12790545	GTAGGGCCTTTATTTCAGAA
sgCREBL2_6	CREBL2	chr12:12788887	CCTCAGAGAGGAACTGGAAA
sgCREBL2_7	CREBL2	chr12:12790563	TCTGCTCTTCTCCAGTGAGT
sgCREBZF_1	CREBZF	chr11:85375722	AAGGAGAGTTGGAAGCCGGG
sgCREBZF_2	CREBZF	chr11:85375501	GGCGGAGGCTCGGATAGCGG
sgCREBZF_3	CREBZF	chr11:85375446	GCGCTGCATTTCAGCAGCCG
sgCREBZF_4	CREBZF	chr11:85375365	GTGGCAGCGCCGAAAAGAGG
sgCREBZF_5	CREBZF	chr11:85375307	CGGTAACGACAACAACCAGG
sgCREBZF_6	CREBZF	chr11:85375280	AAAGAGTCCCCGGAAGGCGG
sgCREBZF_7	CREBZF	chr11:85375023	CGAGTCTCTGAAGAGCGAGG
sgCREM_1	CREM	chr10:35495879	GCAGCCATCACCACTCCCTG
sgCREM_2	CREM	chr10:35495829	GTAAGTTGGCATGTCACCAG
sgCREM_3	CREM	chr10:35495924	GCTTCTTCTGCCAGCTGCTG
sgCREM_4	CREM	chr10:35495943	CAACACGCAAACGAGAGCTG
sgCREM_5	CREM	chr10:35495857	GCAAAGCAGCAGTAGGAGCT
sgCREM_6	CREM	chr10:35495843	GGAGCTCGGATCTGGTAAGT
sgCREM_7	CREM	chr10:35495911	TTTGCACAGTCCCCAGCAGC
sgCRX_1	CRX	chr19:48337763	GGTGCATCAGATCCACACTG
sgCRX_2	CRX	chr19:48339543	GAGCCAACTGGAGGAGCTGG
sgCRX_3	CRX	chr19:48337701	ATGATGGCGTATATGAACCC
sgCRX_4	CRX	chr19:48337728	AAGGCGTTGACAGAATAGTG
sgCRX_5	CRX	chr19:48337747	ACTGGGGCCACTTAGGGCCA
sgCRX_6	CRX	chr19:48339533	CAGTTGGCTCCGGGTGAAGG
sgCRX_7	CRX	chr19:48339644	CCACCACCCCACCTGAACCC
sgCTCF_1	CTCF	chr16:67655460	GGGCTATGACTGTGTCACAG
sgCTCF_2	CTCF	chr16:67663367	GAAACGAAGAAGAGTAAACG
sgCTCF_3	CTCF	chr16:67670722	GGGCTGGTTGGTTCTGCCAG
sgCTCF_4	CTCF	chr16:67650677	GACATGGCCTTTGTGACCAG
sgCTCF_5	CTCF	chr16:67662335	GGCGGAAGGTCTTATCGCAG
sgCTCF_6	CTCF	chr16:67662349	GAGAAGCTGCTTCTGGCGGA
sgCTCF_7	CTCF	chr16:67662411	TTAGAACAGACAAAAGCCGC
sgCTCFL_1	CTCFL	chr20:56094288	CAGCAGAGTGACCGTACGGA
sgCTCFL_2	CTCFL	chr20:56093802	GAATGGCTTTACCTCCACAC
sgCTCFL_3	CTCFL	chr20:56083665	GTGGCAAAGGCTTTTCCCGC
sgCTCFL_4	CTCFL	chr20:56094316	AGGCAGAGGTGACACAGGTG
sgCTCFL_5	CTCFL	chr20:56093915	CAAGTGTAACGACTGCAACA
sgCTCFL_6	CTCFL	chr20:56093817	CACACTGGCATACTTGCACA
sgCTCFL_7	CTCFL	chr20:56083794	GAATGGTTTCTCTCCAGTGT
sgCUX1_1	CUX1	chr7:101813731	AGAGGTGGCTCAGAGAGAGG
sgCUX1_2	CUX1	chr7:101821811	GGAGATCGCACAGCTGGTGG
sgCUX1_3	CUX1	chr7:101747718	ATGACTTTGCAGAAAAGGAG
sgCUX1_4	CUX1	chr7:101813797	GCTGGCCTCACAGATCCAGA
sgCUX1_5	CUX1	chr7:101821849	AGGCCAGCCTCACCAAGCTG
sgCUX1_6	CUX1	chr7:101838786	GGATGCGGCCAAGCCCCTGG
sgCUX1_7	CUX1	chr7:101813809	GATCCAGAAGGCACCAGACG
sgCUX2_1	CUX2	chr12:111729302	GAAGTGTGGAGGTCTCGCCG
sgCUX2_2	CUX2	chr12:111734308	GCTGCGGCGGAAGTACGACG
sgCUX2_3	CUX2	chr12:111758218	GGACAGCGAGGGCGACACGG
sgCUX2_4	CUX2	chr12:111758229	GAGGAGGAGGAGGACAGCGA
sgCUX2_5	CUX2	chr12:111758251	GGGCTGGCCAGAGTAGCCAG
sgCUX2_6	CUX2	chr12:111779696	GCAGATCAAGAAGCCCCGGG
sgCUX2_7	CUX2	chr12:111701579	TAAGAGAAGTCAGGAGGCGG
sgCXXC1_1	CXXC1	chr18:47812584	GCTATCGGCACAAGAAGTCA
sgCXXC1_2	CXXC1	chr18:47812531	GAGCCCCGGGATGAGGGTGG
sgCXXC1_3	CXXC1	chr18:47812399	GGTGTGGCCACCAAGGGCTG
sgCXXC1_4	CXXC1	chr18:47811682	GGGCTGGACTCACCGAGGAA
sgCXXC1_5	CXXC1	chr18:47811557	GTTGGGTGGGCAGTGGCCGG
sgCXXC1_6	CXXC1	chr18:47811457	GGTGTGGCTGTAGCCTCAGG
sgCXXC1_7	CXXC1	chr18:47813221	GGTGTCCTGCAGGAGGGAGA
sgDACH1_1	DACH1	chr13:72440184	GAAGCGGCTGGAGATCACGC
sgDACH1_2	DACH1	chr13:72049308	GAGATAGAGGCTGACCGCAG
sgDACH1_3	DACH1	chr13:72440812	GGAGGTGGTGGTGCCAGAGG
sgDACH1_4	DACH1	chr13:72440749	AGTTGGCCCAGAGGACGCCG
sgDACH1_5	DACH1	chr13:72440687	GCCACAGTCACCTCTACCGG
sgDACH1_6	DACH1	chr13:72440367	GTACTCAACCCCGTCCCCAG
sgDACH1_7	DACH1	chr13:72440056	ACAATGACTGCACCAACGCA
sgDACH2_1	DACH2	chrX:86067979	GGTCAACAGAGTCTCCACGG
sgDACH2_2	DACH2	chrX:85769339	GGACTGCATGGGTCAGAAGG
sgDACH2_3	DACH2	chrX:85906037	AGGTATAACAGCTGCAGCGA
sgDACH2_4	DACH2	chrX:86067937	GAATGGTCCAGGGAATCCAG
sgDACH2_5	DACH2	chrX:85769304	AACACTCCCAAAGAACGCTT
sgDACH2_6	DACH2	chrX:85950110	CTAGCTGGCCAGCCAGGCAT
sgDACH2_7	DACH2	chrX:85969586	GGTAAGCTGACTGGAAGTAG
sgDBP_1	DBP	chr19:49140246	GCAGGTGCCAGGCGATGGCG
sgDBP_2	DBP	chr19:49139221	GAAGGAAAAGGAGCGCAAGG
sgDBP_3	DBP	chr19:49139078	CAGTGGCGCCAACAGACCCG
sgDBP_4	DBP	chr19:49139061	AGCGTGCGCTCCCACAGCAG
sgDBP_5	DBP	chr19:49138879	GGGCGTGCCCAGGAGAGGAG
sgDBP_6	DBP	chr19:49136865	TGTGGACCCAGACACCGTGG
sgDBP_7	DBP	chr19:49140145	GGGTTGCGGAGCCTTCTGCA
sgDBX2_1	DBX2	chr12:45444633	GGGGAGGTTGAGGAGCGCGG
sgDBX2_2	DBX2	chr12:45444360	CAGCCTCGCACTGTCCGCAG
sgDBX2_3	DBX2	chr12:45444425	CGAACAAGTTAGCCCCGCCG
sgDBX2_4	DBX2	chr12:45444665	CGTCCCAGTACGCACCGGCG
sgDBX2_5	DBX2	chr12:45444465	GGGAACTGGGCTAGCAGGCA
sgDBX2_6	DBX2	chr12:45429864	GGCGGGGTGCTCAGAAGGAA
sgDBX2_7	DBX2	chr12:45429848	GCACGCCGAGTAGAATGGCG
sgDDIT3_1	DDIT3	chr12:57911142	CCAGCTGGACAGTGTCCCGA
sgDDIT3_2	DDIT3	chr12:57911111	CTGGTATGAGGACCTGCAAG
sgDDIT3_3	DDIT3	chr12:57911047	CTTACCTCTTCATTTCCAGG
sgDDIT3_4	DDIT3	chr12:57911058	ATTTCCAGGAGGTGAAACAT
sgDDIT3_5	DDIT3	chr12:57911087	CCTGTCTTCAGATGAAAATG
sgDDIT3_6	DDIT3	chr12:57910888	GGAGGAGCCAGAACCAGCAG
sgDDIT3_7	DDIT3	chr12:57910806	GAGGAAGAGGAGGAAGACCA
sgDEAF1_1	DEAF1	chr11:695002	GCAGCTGGGCCTGGCTGAGG
sgDEAF1_2	DEAF1	chr11:694903	GAGCAGGGACGAGGACTCGG
sgDEAF1_3	DEAF1	chr11:694885	GGAGGAGGACGCAGACTCGG
sgDEAF1_4	DEAF1	chr11:686972	GGGGACGGTGCATCAAGCAG
sgDEAF1_5	DEAF1	chr11:694837	GGCAGTGGCGGTGATGGCGG
sgDEAF1_6	DEAF1	chr11:694816	GGAGCCCGGGCACATGGACA
sgDEAF1_7	DEAF1	chr11:694751	GCACTTGCCTGCGAAGGCTG
sgDLX1_1	DLX1	chr2:172950547	GCGGGCCATTCGCAGCCCGA
sgDLX1_2	DLX1	chr2:172950587	CAGCGGTCGGGAGAAGGACG
sgDLX1_3	DLX1	chr2:172950422	GCTGTTGAGACTTTCTGGCA
sgDLX1_4	DLX1	chr2:172950444	ACACCGCCTTGCCCGACACG
sgDLX1_5	DLX1	chr2:172950509	GGAGTAGTGCCCGTGGGACA
sgDLX1_6	DLX1	chr2:172950528	CATGCACTGTTTACACTCGG
sgDLX1_7	DLX1	chr2:172950604	TTGACGTAGGGGTAGCCCAG
sgDLX2_1	DLX2	chr2:172967189	GTGCTGGTGGTACGTGCTGG
sgDLX2_2	DLX2	chr2:172967085	GCGGTGGACACCGGAAGGGT
sgDLX2_3	DLX2	chr2:172967069	GTAGCTGCTGTCGGTGGCGG
sgDLX2_4	DLX2	chr2:172967047	CACCAACCAGCAGCACCCGG
sgDLX2_5	DLX2	chr2:172966997	GTAGGAACCCATGTGCGCGT
sgDLX2_6	DLX2	chr2:172966907	AGCGTAGGAGGTGTAGGCGG
sgDLX2_7	DLX2	chr2:172967141	GCTGCTGTTGCCACCCGGGC
sgDLX3_1	DLX3	chr17:48070928	GAAGGAGGAGCCGGAAGCAG
sgDLX3_2	DLX3	chr17:48072156	GAATTGGTGGTGGTAGGTGT
sgDLX3_3	DLX3	chr17:48070898	GGTGAATGGGAAGCCCAAGA
sgDLX3_4	DLX3	chr17:48072146	CATTGAGATTGAATTGGTGG
sgDLX3_5	DLX3	chr17:48070946	GTTCCCCGCAGTGTCGGTGA
sgDLX3_6	DLX3	chr17:48070832	CCTGCAGCGCCGCTTCCAGA
sgDLX3_7	DLX3	chr17:48070766	GCTGGGCCTCACGCAGACAC
sgDLX4_1	DLX4	chr17:48050431	CACCAGACTCGGAGAAGCCG
sgDLX4_2	DLX4	chr17:48050451	GAGGGTTCCGGGGACAGCCG
sgDLX4_3	DLX4	chr17:48050530	TAGGTGCTGCAGCTGCAGGC
sgDLX4_4	DLX4	chr17:48050555	ACTGCGTGTGCTGGAAACGC
sgDLX4_5	DLX4	chr17:48050573	GTACCTGGCGCTGCCCGAGA
sgDLX4_6	DLX4	chr17:48050612	GCTCGGCCTCACCCAGACCC
sgDLX4_7	DLX4	chr17:48050441	GGAGAAGCCGCGGCTGTCCC
sgDLX5_1	DLX5	chr7:96651661	GAAAGAAGTGACCGAGCCCG
sgDLX5_2	DLX5	chr7:96653843	AGACGGATGGTGCATAGCTG
sgDLX5_3	DLX5	chr7:96653729	AGCTTTGCCATAGGAAGCCG
sgDLX5_4	DLX5	chr7:96653648	GCTATAGTCGGCATAAGCTT
sgDLX5_5	DLX5	chr7:96653622	AGCTCCTACCACCAGTACGG
sgDLX5_6	DLX5	chr7:96651500	TGTTTGTGTCAATCCCAGCG
sgDLX5_7	DLX5	chr7:96653885	GAAGTCGCCGGATCGGATGC
sgDLX6_1	DLX6	chr7:96635500	GCCGAGTGCAGGCAGTGCAG
sgDLX6_2	DLX6	chr7:96637065	ACTGTGTCTGCTGAAAGCGA
sgDLX6_3	DLX6	chr7:96635289	GATGATGACCATGACTACGA
sgDLX6_4	DLX6	chr7:96635540	GTGGTGGTGGTGGTGCGAGC
sgDLX6_5	DLX6	chr7:96635636	CGAGTGGCTCATGTAGGGGT
sgDLX6_6	DLX6	chr7:96635460	GCAGCAGAGCTCCCCGGCCA
sgDLX6_7	DLX6	chr7:96635480	AGGGTAGTGCGCGCCTGCCA
sgDMBX1_1	DMBX1	chr1:46976642	GAAGCAGCGTAGCCTGCAGA
sgDMBX1_2	DMBX1	chr1:46976666	ACAGCTCCAGAAGCAGAAGG
sgDMBX1_3	DMBX1	chr1:46976688	GCTGAGGGCTCCCATGGGGA
sgDMBX1_4	DMBX1	chr1:46976840	GGATCAGCCGGACCGTGAGG
sgDMBX1_5	DMBX1	chr1:46976855	TGAGGAGGACCCCAGGGCAG
sgDMBX1_6	DMBX1	chr1:46972787	GCACTGAAGGCCGGTAGTCG
sgDMBX1_7	DMBX1	chr1:46976251	GAAGACTCACTACCCAGATG
sgDMRT1_1	DMRT1	chr9:847113	GTGGTGGGGACACTGGCCGG
sgDMRT1_2	DMRT1	chr9:842032	CCGGGAGCAAGAAGTCCCCG
sgDMRT1_3	DMRT1	chr9:842084	TGAGCGGCGAGGCGTAGCCG
sgDMRT1_4	DMRT1	chr9:846968	GAGAAGGCAGCAGGCCCAGG
sgDMRT1_5	DMRT1	chr9:894144	AAGGTCCGGGGAGGCCCCGA
sgDMRT1_6	DMRT1	chr9:894170	CTGGTCAGACAGGAAACCAG
sgDMRT1_7	DMRT1	chr9:841832	GGGCACCATGCCCAACGACG
sgDMRT2_1	DMRT2	chr9:1051752	GAGGACGACGAAGATGACGA
sgDMRT2_2	DMRT2	chr9:1051785	GACGCGGAAGAAGAGGGCGA
sgDMRT2_3	DMRT2	chr9:1051664	CGAGAGCCTGGAGCTGGAAG
sgDMRT2_4	DMRT2	chr9:1051769	CGACGGGGTGGACGAAGACG
sgDMRT2_5	DMRT2	chr9:1052000	TCAGGCAGGACACCACGCCG
sgDMRT2_6	DMRT2	chr9:1052072	GCTGCCGCTCCACCACCAGC
sgDMRT2_7	DMRT2	chr9:1051916	CCGAGAGCGCTGCACTCCCG
sgDMRT3_1	DMRT3	chr9:977106	TGAGCCAGGACAGGACGCCA
sgDMRT3_2	DMRT3	chr9:977193	GCAGCGGGTCATGGCTGCGC
sgDMRT3_3	DMRT3	chr9:977024	CGGGCCGCCCATGTACAGGT
sgDMRT3_4	DMRT3	chr9:977265	GCAGAGCGCGCAGCGAGTCG
sgDMRT3_5	DMRT3	chr9:977329	GACGGCTGAGAGGCTGGCGG
sgDMRT3_6	DMRT3	chr9:977362	AACTCGGCAGCAGGGCGCGG
sgDMRT3_7	DMRT3	chr9:977393	GGCAGTCCAACGCAGCGCGG
sgDMRTA1_1	DMRTA1	chr9:22447051	GAAATTTCTCGGGAATGGAG
sgDMRTA1_2	DMRTA1	chr9:22447077	CAGTGTGGCAGCAGAGACCG
sgDMRTA1_3	DMRTA1	chr9:22447128	GGGGCAGCCACCACTAGCCC
sgDMRTA1_4	DMRTA1	chr9:22447158	GGTACCGGCAACGCCGGGGA
sgDMRTA1_5	DMRTA1	chr9:22447267	GCAGCCTCCGCTTCCCGAGG
sgDMRTA1_6	DMRTA1	chr9:22447373	TGAGCGCTGACACCACACCA
sgDMRTA1_7	DMRTA1	chr9:22447505	GCAGGAGGAGAGCGAAGCCC
sgDMRTA2_1	DMRTA2	chr1:50887027	GCTGCCCGCAGCAACAGTGG
sgDMRTA2_2	DMRTA2	chr1:50887014	GGGCAGCCGAGAAGTACCCG
sgDMRTA2_3	DMRTA2	chr1:50886977	GCGCTGTCGCAACCATGGCG
sgDMRTA2_4	DMRTA2	chr1:50886881	GGAGCGCCAGCGTGTCATGG
sgDMRTA2_5	DMRTA2	chr1:50886836	GCAGGCGCAGGAGGAGAACG
sgDMRTA2_6	DMRTA2	chr1:50886762	GGGGATGATGCCGTTGGCGG
sgDMRTA2_7	DMRTA2	chr1:50886660	GAGGCGGAGCAGCTGGCGCA
sgDMRTB1_1	DMRTB1	chr1:53925578	AAGGCTGGGCATCGCCACGG
sgDMRTB1_2	DMRTB1	chr1:53925177	TGACGGGCACCAGGAAGCCA
sgDMRTB1_3	DMRTB1	chr1:53925291	GCTCAAGACGCAGGCCGCCG
sgDMRTB1_4	DMRTB1	chr1:53927232	GGGGCGTCCAGGTAGCCCAG
sgDMRTB1_5	DMRTB1	chr1:53930304	GTGCAGGTGTCAGAACCAGG
sgDMRTB1_6	DMRTB1	chr1:53930394	GGGAGGAACTGGGGCTGCGG
sgDMRTB1_7	DMRTB1	chr1:53925200	GACACGCGGGCAAATGCCGC
sgDMRTC2_1	DMRTC2	chr19:42351867	GAAGCACCTGATGAGGAGAG
sgDMRTC2_2	DMRTC2	chr19:42353208	GCAGCTGGAGGGAGGTGCCA
sgDMRTC2_3	DMRTC2	chr19:42351550	GGTCTCTGGTCTCATCCCAG
sgDMRTC2_4	DMRTC2	chr19:42351676	CGCAAGCCTGGAAGAGGCAG
sgDMRTC2_5	DMRTC2	chr19:42351921	AAAGGGAACCACTCAGCCAC
sgDMRTC2_6	DMRTC2	chr19:42352560	GTGCCAGCAGGACTGCCCCA
sgDMRTC2_7	DMRTC2	chr19:42352932	CCAGGGACCCAAGGGCCAGG
sgDMTF1_1	DMTF1	chr7:86800364	GCAGATGATGAGGTTACTGA
sgDMTF1_2	DMTF1	chr7:86803906	AAGGACATAAATGGAAGCAG
sgDMTF1_3	DMTF1	chr7:86811565	TGACTGGGCAACAATAGGGG
sgDMTF1_4	DMTF1	chr7:86813811	GCAGCTGTGGCTGAACGAGT
sgDMTF1_5	DMTF1	chr7:86815186	GGGATCTGTTAGCTGAGGGA
sgDMTF1_6	DMTF1	chr7:86803919	GAAGCAGGGGATGTGGTCCA
sgDMTF1_7	DMTF1	chr7:86815228	AATGGCTACGAAGTAAATGG
sgDPF1_1	DPF1	chr19:38713033	ACGGAGACTCAACATCCTGG
sgDPF1_2	DPF1	chr19:38706884	GCAGCCAAGAAGGCGCCCGA
sgDPF1_3	DPF1	chr19:38713196	TGGATGGAGAAGACCCACCG
sgDPF1_4	DPF1	chr19:38709597	GAAGAAGATTGAGCTGAAGG
sgDPF1_5	DPF1	chr19:38709266	GTTTCCGCATGACCTCGAGG
sgDPF1_6	DPF1	chr19:38709215	GAAGAACAGGGCCAAAGGAA
sgDPF1_7	DPF1	chr19:38706816	CAAGAAGACGGGGTGTCCCG
sgDPF2_1	DPF2	chr11:65107989	TGGATGGAAAAGCGACACCG
sgDPF2_2	DPF2	chr11:65108446	GTAGGAGTACAGCTGTCCGG
sgDPF2_3	DPF2	chr11:65108517	ATAGATGGGAAGGAAAGTCG
sgDPF2_4	DPF2	chr11:65113474	CAAGAAGACGGGACAACCCG
sgDPF2_5	DPF2	chr11:65113820	GATACACACGTCATTCTCGG
sgDPF2_6	DPF2	chr11:65107916	GCACGCTGCGCTCAGCACAG
sgDPF2_7	DPF2	chr11:65108893	GAGGGGCTGATCTCTCAGGA
sgDPRX_1	DPRX	chr19:54137918	CATACACCCAACAGTACTGC
sgDPRX_2	DPRX	chr19:54137886	GCCATTTCTTTCTGAAGGCT
sgDPRX_3	DPRX	chr19:54135367	GGCTCAGAGGATCTTCGTAA
sgDPRX_4	DPRX	chr19:54139925	CAACCGCCAATACCAGAGGG
sgDPRX_5	DPRX	chr19:54139943	GGTGGGGTCTCCACCAGTGT
sgDPRX_6	DPRX	chr19:54140049	GTACAGGATGAGCTGGAATG
sgDPRX_7	DPRX	chr19:54140001	GCCGATCGGGTGAGCAGCGT
sgDR1_1	DR1	chr1:93812274	GACTCTTCCTAATGTCCGGG
sgDR1_2	DR1	chr1:93819558	AAGGTTTTCCAAACGAGAAC
sgDR1_3	DR1	chr1:93819577	ACTCTTCTTCAGGAATGCCA
sgDR1_4	DR1	chr1:93812407	TTACCTTGTATGACATGCTC
sgDR1_5	DR1	chr1:93812295	GGCCAACGATGCTCGAGAGC
sgDR1_6	DR1	chr1:93812213	ATCATCATCGTTGCCAGACG
sgDR1_7	DR1	chr1:93826066	CAGAATTGGCCCAACAGGAA
sgDRAP1_1	DRAP1	chr11:65687274	GACGGACGAAGAGATTGGGA
sgDRAP1_2	DRAP1	chr11:65688057	GCGGCGGCCGGAAGAACGGT
sgDRAP1_3	DRAP1	chr11:65688412	GCAGAGGGGTGGCTGGCCTG
sgDRAP1_4	DRAP1	chr11:65688435	GGGCTGCTCACCTCTGAAAG
sgDRAP1_5	DRAP1	chr11:65687286	GATTGGGAAGGTGGCGGCGG
sgDRAP1_6	DRAP1	chr11:65687844	TGACTTCTTGAAGGACCTGG
sgDRAP1_7	DRAP1	chr11:65687867	CATCTGTTCCCGACATGCAG
sgDRGX_1	DRGX	chr10:50594803	AGGAGGTGTCACCTCTGCCA
sgDRGX_2	DRGX	chr10:50594595	GAGGGGAAGAAAGGCCCTGC
sgDRGX_3	DRGX	chr10:50599240	TTCTGCGTAGAAAACAGCGC
sgDRGX_4	DRGX	chr10:50594860	AATGGAGGAAGACAGAGAGA
sgDRGX_5	DRGX	chr10:50594783	GAGTTGATGTTTCTCACTGG
sgDRGX_6	DRGX	chr10:50594739	GAGTAAGAAGGAGGCGCTGG
sgDRGX_7	DRGX	chr10:50594578	GAGTCCCCGGCAAGCAGGAG
sgDUXA_1	DUXA	chr19:57666647	AGAGCAGGGCAAGATTCCTG
sgDUXA_2	DUXA	chr19:57670566	TAGAATCAAGCCAGAGCCAG
sgDUXA_3	DUXA	chr19:57666662	GTCCTTAGAACAAGAAGAGC
sgDUXA_4	DUXA	chr19:57670547	CACCAGGTTGATCTTGCCCC
sgDUXA_5	DUXA	chr19:57669783	GATGAGAGTGTGTAACTGAG
sgDUXA_6	DUXA	chr19:57666637	AAGATTCCTGAGGGACTGCA
sgDUXA_7	DUXA	chr19:57669828	CCCTAGGTAGAGAAGCCAGA
sgE2F1_1	E2F1	chr20:32273878	GCAGCAGGTCAGGGTCGCAG
sgE2F1_2	E2F1	chr20:32267566	AGTCCAAGAACCACATCCAG
sgE2F1_3	E2F1	chr20:32266143	CAGGGGCAGCCACACCACAG
sgE2F1_4	E2F1	chr20:32265319	AAGGTCCTGACACGTCACGT
sgE2F1_5	E2F1	chr20:32265246	TGAGACCCAGCTCCAAGCCG
sgE2F1_6	E2F1	chr20:32273863	GCTGCTCTTCGCCACACCGC
sgE2F1_7	E2F1	chr20:32267767	CCACAGGTGTGAAATCCCCG
sgE2F2_1	E2F2	chr1:23857074	GCCACTCCCCACGGACCCGA
sgE2F2_2	E2F2	chr1:23848334	AGGCCAAGAACAACATCCAG
sgE2F2_3	E2F2	chr1:23847478	GGAGCTGATGAACACGGAGC
sgE2F2_4	E2F2	chr1:23857205	CGATGAGCCCCACAGAGCTG
sgE2F2_5	E2F2	chr1:23850921	GGTTGGGAACTCAGGGACGA
sgE2F2_6	E2F2	chr1:23847520	GCTGCTTCCCAGGTCTGGTG
sgE2F2_7	E2F2	chr1:23847508	GAAGCAGCAACAGCTGGGGC
sgE2F3_1	E2F3	chr6:20402493	GCAGTACCTGGTGACCGCCG
sgE2F3_2	E2F3	chr6:20402669	TTGGAGGGAGGAGGAACAGG
sgE2F3_3	E2F3	chr6:20402747	GGTGTAGAGGAGGCTGCCGG
sgE2F3_4	E2F3	chr6:20480066	TCTTATTACAGGCAAAGCGA
sgE2F3_5	E2F3	chr6:20483113	GGACCTCAAACTGTTAACCG
sgE2F3_6	E2F3	chr6:20402481	GGTACTGCTCCAGAGCGGGC
sgE2F3_7	E2F3	chr6:20402546	GTCCATGGAGGCTGCAGCGG
sgE2F4_1	E2F4	chr16:67228733	GGAGGTGTAGAAACAGCAGA
sgE2F4_2	E2F4	chr16:67226165	GTGCCGGCTTGGAGTGCCCG
sgE2F4_3	E2F4	chr16:67226677	TAGCTGTACGCCAGAAGCGG
sgE2F4_4	E2F4	chr16:67227014	GCTGCACCCACACCTTGTGC
sgE2F4_5	E2F4	chr16:67227035	GAGCATCCGGAACGTCACAG
sgE2F4_6	E2F4	chr16:67228648	GGTTCTGCTGGTGAACAAGG
sgE2F4_7	E2F4	chr16:67228751	GCAGGCTTGGGCAGAGGTGG
sgE2F5_1	E2F5	chr8:86119703	GGAGGTACCCATTCCAGAAA
sgE2F5_2	E2F5	chr8:86121518	GGAGTCAAGGACTGGGAGGA
sgE2F5_3	E2F5	chr8:86119685	ACCTTCTGGTACACAACTGG
sgE2F5_4	E2F5	chr8:86121457	GTCGAGTTCATCTAAGCCCG
sgE2F5_5	E2F5	chr8:86121496	GCTGTGTGAGGTCATCAGGT
sgE2F5_6	E2F5	chr8:86121541	GACTCCACAGAAATCCAGCA
sgE2F5_7	E2F5	chr8:86121531	CTGTGGAGTCACTGGAGTCA
sgE2F6_1	E2F6	chr2:11605912	GTGCCGAGACCCCATCAACG
sgE2F6_2	E2F6	chr2:11605963	GAAGTTACCCAGTCTCCTCC
sgE2F6_3	E2F6	chr2:11593882	ACCAGCGATACATCAAAACG
sgE2F6_4	E2F6	chr2:11605945	TCTCCTCCGTCGGGTCCAGG
sgE2F6_5	E2F6	chr2:11593838	TCTTGTCAGATCTGCTCCCG
sgE2F6_6	E2F6	chr2:11587800	AACAAAAGGTCTGAAGGTGT
sgE2F6_7	E2F6	chr2:11605934	CGGAGGAGACGGTTCGCCGT
sgE4F1_1	E4F1	chr16:2278424	GTGCTGAACAAAATCCTCCA
sgE4F1_2	E4F1	chr16:2282170	AGGTGGTGGGCACATCAAAG
sgE4F1_3	E4F1	chr16:2282204	GCTGAGGCGGAGCTGGGAGA
sgE4F1_4	E4F1	chr16:2282218	GGGAGACGGTGAGATGGCCG
sgE4F1_5	E4F1	chr16:2283446	GCAGGGGAGCTCCTGGGAGA
sgE4F1_6	E4F1	chr16:2283931	GGGAAGGTCTCACTGCACTG
sgE4F1_7	E4F1	chr16:2284197	GTGTGGCAAGGCCTTCCCCA
sgEBF1_1	EBF1	chr5:158526363	GGTGCTGGACGCCAACACGG
sgEBF1_2	EBF1	chr5:158526384	GACGTGGATGCAGGGCGCCG
sgEBF1_3	EBF1	chr5:158250196	AAGAGGGCGTACCTTCCGAG
sgEBF1_4	EBF1	chr5:158140122	GAGAGCGGCCGACATTGCCG
sgEBF1_5	EBF1	chr5:158140057	GTGGACCGAGGTGTTAGCAA
sgEBF1_6	EBF1	chr5:158135135	GGAGGGGAGGCTTGTGGAGG
sgEBF1_7	EBF1	chr5:158135099	TGAGAAGGAGAAGATGCCCG
sgEBF3_1	EBF3	chr10:131761933	GCGCTCGTGGATGCACACGG
sgEBF3_2	EBF3	chr10:131641445	GGTGTTACTGAAGCGGGCGG
sgEBF3_3	EBF3	chr10:131639109	GCCGTAGGGAGAGTTAGCGG
sgEBF3_4	EBF3	chr10:131761717	GGAAGAAATTGGATTTCCGG
sgEBF3_5	EBF3	chr10:131671774	ACAACAATTCCAAACACGGG
sgEBF3_6	EBF3	chr10:131671730	GAAGGGGCCGTACCTTCTGA
sgEBF3_7	EBF3	chr10:131665493	TCCGAGTCCAGACCCCGCCG
sgEBF4_1	EBF4	chr20:2674321	CAGCGGGCTGAACCTGAAGG
sgEBF4_2	EBF4	chr20:2732734	GCTGCTCCTGAAGCGCGCGG
sgEBF4_3	EBF4	chr20:2686626	GGGGCGGAAAAGACTAACAA
sgEBF4_4	EBF4	chr20:2729227	AGAACTGCCTGAAGAATGCG
sgEBF4_5	EBF4	chr20:2730043	GCAGGTGGTGGTGTCCACGA
sgEBF4_6	EBF4	chr20:2730507	GCGTCTGCACCCGGATGGCG
sgEBF4_7	EBF4	chr20:2730543	GGGTCACCTCCACCACCCCG
sgEGR1_1	EGR1	chr5:137801559	GAGATGATGCTGCTGAGCAA
sgEGR1_2	EGR1	chr5:137801490	AACGGGTCAGAGATCTGCAG
sgEGR1_3	EGR1	chr5:137801699	CAGCACCTTCAACCCTCAGG
sgEGR1_4	EGR1	chr5:137801438	CTGCTCGTCCAGGATGGCCG
sgEGR1_5	EGR1	chr5:137801537	GGACAACTACCCTAAGCTGG
sgEGR1_6	EGR1	chr5:137801508	GAGTGAGGAAAGGATCCGAA
sgEGR1_7	EGR1	chr5:137801736	CCCTACGAGCACCTGACCGC
sgEGR2_1	EGR2	chr10:64575623	CAGATGAACGGAGTGGCCGG
sgEGR2_2	EGR2	chr10:64573598	GTAGAGAGTGGAGTGAGTGG
sgEGR2_3	EGR2	chr10:64574110	GAACTTGCCCATGTAAGTGA
sgEGR2_4	EGR2	chr10:64573934	GACATGGTGCACACACCCAG
sgEGR2_5	EGR2	chr10:64573890	GCGGTGGCGGAGAGTACAGG
sgEGR2_6	EGR2	chr10:64573865	GCACAGCCAGAATAAGGAGG
sgEGR2_7	EGR2	chr10:64573792	GTAGGCCAGAGAGGAAGAGG
sgEGR3_1	EGR3	chr8:22548787	GCTGAGCGCCCCTGAAGCCG
sgEGR3_2	EGR3	chr8:22548411	GCAGGCTGCCAAAGCCCGGG
sgEGR3_3	EGR3	chr8:22548383	ATGGGCTTGAGGGTGAGCGG
sgEGR3_4	EGR3	chr8:22548279	CGTCCGAACGGCTGAAACGG
sgEGR3_5	EGR3	chr8:22548053	GAGAAGAAGGCGGAGAAGGG
sgEGR3_6	EGR3	chr8:22548937	GGAGTAAGAGAGTTCCGGGT
sgEGR3_7	EGR3	chr8:22548738	GCCACCGCAGGGTGACGTGG
sgEGR4_1	EGR4	chr2:73520748	GGGGCCTCCCAAAATGGCAG
sgEGR4_2	EGR4	chr2:73520588	GGAAAGGAGTCGGGGAGCCG
sgEGR4_3	EGR4	chr2:73520537	GCGCCTAGGTCTGTGCGCTG
sgEGR4_4	EGR4	chr2:73520395	GGACTTGACGAGGAGCGCGT
sgEGR4_5	EGR4	chr2:73520350	CAGCCGGGGCAATTCAGCGC
sgEGR4_6	EGR4	chr2:73520305	CTTACCTCCAGGGTAGCCGG
sgEGR4_7	EGR4	chr2:73520651	GGCAGCGCTTTGGAGAGGCG
sgEHF_1	EHF	chr11:34664196	GGTGTAATGAATCTCAACCC
sgEHF_2	EHF	chr11:34668056	GGAGTGGCTCCAGCACCTCC
sgEHF_3	EHF	chr11:34668152	GAGTTTGCAGGAGTTCACCC
sgEHF_4	EHF	chr11:34668074	CCAGCTGGTTGGTGTCCAGG
sgEHF_5	EHF	chr11:34668205	GCAACTTGCAGCATCTGAAG
sgEHF_6	EHF	chr11:34680186	GTTCTTGAAATCAGAGGCAG
sgEHF_7	EHF	chr11:34664175	ATCATGATTCTGGAAGGAGG
sgELF1_1	ELF1	chr13:41515354	GTGGCTGATGAAGATAGCGA
sgELF1_2	ELF1	chr13:41518025	GCTGGGGAATCTGGTCGTGG
sgELF1_3	ELF1	chr13:41515174	GTAGGATATGGAGACTGCGT
sgELF1_4	ELF1	chr13:41524020	AGATGGGATTCCTGAAGTGA
sgELF1_5	ELF1	chr13:41515201	ACTGTCCTCAAAACTTCTGA
sgELF1_6	ELF1	chr13:41515307	GAGAGTATCTTCAAGTCCAG
sgELF1_7	ELF1	chr13:41515123	CCAGTACAGGCTGTCCCAGA
sgELF2_1	ELF2	chr4:139981619	GCAGCATCCTCTGTTCGCAG
sgELF2_2	ELF2	chr4:139981525	GGATGAAGCATCGTGCCCAG
sgELF2_3	ELF2	chr4:139994635	TAGGAGATTCCATATGAAGC
sgELF2_4	ELF2	chr4:139981800	CCAAAGGGGAATTCTTGCAA
sgELF2_5	ELF2	chr4:139994610	TTGAGGGATTCAAGAAGTCC
sgELF2_6	ELF2	chr4:139983015	TTACCTCAAAGCTCGTCCCA
sgELF2_7	ELF2	chr4:139993080	AACTGAAGAGTCTGAACCCA
sgELF3_1	ELF3	chr1:201981140	GGACTGGATCAGCTACCAAG
sgELF3_2	ELF3	chr1:201981521	GGATGGCATGGCCTTCCAGG
sgELF3_3	ELF3	chr1:201981861	GGAGACGTCAGAGCTGCCAG
sgELF3_4	ELF3	chr1:201981882	GAGAGAGCTCTCACCTGCGG
sgELF3_5	ELF3	chr1:201982125	GTGGACCTGGATCCCACTGA
sgELF3_6	ELF3	chr1:201982386	AGAGTACTGGGACTGTCTCG
sgELF3_7	ELF3	chr1:201983006	GGCCCTCGTTGAGCTCCGGG
sgELF4_1	ELF4	chrX:129215250	TGAGTTCGCAAGCAACGGGA
sgELF4_2	ELF4	chrX:129208695	GATCACAGCTGGGAACACAG
sgELF4_3	ELF4	chrX:129205026	TGAACTATGAGACAATGGGG
sgELF4_4	ELF4	chrX:129203570	GGAGATGCCCAAGGACCTGG
sgELF4_5	ELF4	chrX:129203484	GGTACTGGCAGAGGCCACAG
sgELF4_6	ELF4	chrX:129203422	GAAGAGCTGCCCTTGCCCTG
sgELF4_7	ELF4	chrX:129208627	GAGTTGGACGACGTTCACAA
sgELF5_1	ELF5	chr11:34502389	GGTGGTTAAATCGGAAGCCC
sgELF5_2	ELF5	chr11:34502421	GAATGGGAAGATAGGGAACA
sgELF5_3	ELF5	chr11:34527220	AGATCAGTCCACGACATCAG
sgELF5_4	ELF5	chr11:34527176	CTGTCTGATGCTCAAAGGCA
sgELF5_5	ELF5	chr11:34502451	CTATCTCCTGAAGAAAACTG
sgELF5_6	ELF5	chr11:34502378	CGGAAGCCCTGGCAAAGATG
sgELF5_7	ELF5	chr11:34502321	AAAAGTTGAGCAGAGCCCTG
sgELK1_1	ELK1	chrX:47500717	GCTGGTGGATGCAGAGGAGG
sgELK1_2	ELK1	chrX:47498680	CAAGTTTGTGTCCTACCCTG
sgELK1_3	ELK1	chrX:47498666	GCACCCTGCGACCTCAGGGT
sgELK1_4	ELK1	chrX:47500766	GCAATGGCCACATCATCTCC
sgELK1_5	ELK1	chrX:47500657	GAATTACGACAAGCTCAGCC
sgELK1_6	ELK1	chrX:47500782	CTGCTGAGAGAGCAAGGCAA
sgELK1_7	ELK1	chrX:47500756	GTGAAGTCCAGGAGATGATG
sgELK3_1	ELK3	chr12:96640783	GAAGATGGATCCTCACGCGG
sgELK3_2	ELK3	chr12:96641477	GCTGGGGTGAGGGATCCCGA
sgELK3_3	ELK3	chr12:96641083	CAAGCACGTCACCAGGCCGG
sgELK3_4	ELK3	chr12:96617446	GCTCCTCAAAGCAGAAGAAG
sgELK3_5	ELK3	chr12:96617457	CAGAAGAAGTGGCCAAGCTG
sgELK3_6	ELK3	chr12:96640840	CGACTGCAAGGCGTCTCCGG
sgELK3_7	ELK3	chr12:96640867	CGAGGCCCACAAACACGGCC
sgELK4_1	ELK4	chr1:205589557	GCAGCAACAGGTTCAACCGG
sgELK4_2	ELK4	chr1:205592890	GCTTTTGCAGGCAGAAGAGG
sgELK4_3	ELK4	chr1:205589767	GAGGTCTTGGCACCAGGCTG
sgELK4_4	ELK4	chr1:205589344	TCTGGGTGAGAACTCAGTGG
sgELK4_5	ELK4	chr1:205589166	ACTGCTCGTGATCACAAGGG
sgELK4_6	ELK4	chr1:205589134	GATGGGCTCAGTATTCCCAG
sgELK4_7	ELK4	chr1:205592959	GCTTCTGCAGGAGCTGAAGA
sgELMSAN1_1	ELMSAN1	chr14:74205347	GAGTGATCCAGAGCACGCGA
sgELMSAN1_2	ELMSAN1	chr14:74193540	AGAGCAGCCGGGAGAAGCAG
sgELMSAN1_3	ELMSAN1	chr14:74206585	GCAGTCCATCAGAGTGAAGG
sgELMSAN1_4	ELMSAN1	chr14:74206408	AAAGTGGCCCAACTCTGTGA
sgELMSAN1_5	ELMSAN1	chr14:74206225	GACTTACTATAACCACCCTG
sgELMSAN1_6	ELMSAN1	chr14:74205661	TAGAGAGGCGGCGGGAGCGG
sgELMSAN1_7	ELMSAN1	chr14:74205649	GGATACCCTCCTTAGAGAGG
sgEMX1_1	EMX1	chr2:73145356	GATGCACGGTCAGCGCGGGG
sgEMX1_2	EMX1	chr2:73145491	GACACTCACCCTGGAAGCGG
sgEMX1_3	EMX1	chr2:73144993	TGGGTGCACACCCCGCAAGG
sgEMX1_4	EMX1	chr2:73145050	GCTGCCTCGCACAGCTCCCG
sgEMX1_5	EMX1	chr2:73151550	CGAGAAGAACCACTACGTGG
sgEMX1_6	EMX1	chr2:73145094	GGTAAAGCCGCGCTTGGCCG
sgEMX1_7	EMX1	chr2:73145173	GGGCTCCCATCTCCTGGCGG
sgEMX2_1	EMX2	chr10:119302954	GGAGTAGACGCCCCTACCGG
sgEMX2_2	EMX2	chr10:119303080	GGGGTGTGGCGAGTGCGAGG
sgEMX2_3	EMX2	chr10:119302975	GGCGAACACCAAGTCCGGGT
sgEMX2_4	EMX2	chr10:119303131	GATGAGCCAGGGGTAGAAGG
sgEMX2_5	EMX2	chr10:119303153	GACCCAGATATCGGTAGCGG
sgEMX2_6	EMX2	chr10:119302791	GTGAAGCAGCGCTTGGGCGC
sgEMX2_7	EMX2	chr10:119302859	CGAGGACCCCATCCGTCCCG
sgEN1_1	EN1	chr2:119604355	GCAGCCACCAGAAGCTGCGG
sgEN1_2	EN1	chr2:119604481	GCCGCGAGATGCTGAGGCGG
sgEN1_3	EN1	chr2:119604202	GCGAACTGTGGCCCACCCGA
sgEN1_4	EN1	chr2:119604073	GCCAAGCCCTCGGACACCGG
sgEN1_5	EN1	chr2:119604522	GAGGTGCGGGTGGTGGGCCA
sgEN1_6	EN1	chr2:119604307	GGCCGGGTCGAGCGTGACAG
sgEN1_7	EN1	chr2:119604292	GACAGAGGCCAGACTGCCGC
sgEN2_1	EN2	chr7:155251090	CAAGCCTGGCGAAGCAGCGG
sgEN2_2	EN2	chr7:155251547	AAGACGCTCTCGCTGCACGG
sgEN2_3	EN2	chr7:155251574	AAGAAAGGCGGCGACCCCGG
sgEN2_4	EN2	chr7:155251130	CAGCCGGAATCCAGCCCCGG
sgEN2_5	EN2	chr7:155251460	GCACATGGCGGGTTCTGCCG
sgEN2_6	EN2	chr7:155251517	GACTCTCCGGGTGACGGGGA
sgEN2_7	EN2	chr7:155251207	GCGGGCTCTGATGCTGCCCG
sgEOMES_1	EOMES	chr3:27763443	GCAGCTCCTCCTCCCCGCAG
sgEOMES_2	EOMES	chr3:27763028	GCAGCGGCGGGATCTTGCGG
sgEOMES_3	EOMES	chr3:27763537	GGTGTCACTAAGCATGGCCG
sgEOMES_4	EOMES	chr3:27763313	GCAGCCAGCTCCGACCCCTG
sgEOMES_5	EOMES	chr3:27763081	GCACCTATCAGTACAGCCAG
sgEOMES_6	EOMES	chr3:27763041	GTACCCTGGAGCCGCAGCGG
sgEOMES_7	EOMES	chr3:27761750	GAACACATTGTAGTGGGCAG
sgEPAS1_1	EPAS1	chr2:46574012	GAGTAGCTCGGAGAGGAGGA
sgEPAS1_2	EPAS1	chr2:46574060	CCGGCGGAGCAAGGAGACGG
sgEPAS1_3	EPAS1	chr2:46602893	GTGGCTGGAGACCCAGGGGA
sgEPAS1_4	EPAS1	chr2:46602929	ACTGGGGCTGCAGGTTGCGA
sgEPAS1_5	EPAS1	chr2:46603678	TGAGATTGAGAAGAATGACG
sgEPAS1_6	EPAS1	chr2:46607666	CTGGCCTGGCCACAGCACGG
sgEPAS1_7	EPAS1	chr2:46607706	GGGGCAGATCCAATACCCAG
sgERF_1	ERF	chr19:42759139	CCCCAGCATGAAGACCCCGG
sgERF_2	ERF	chr19:42754655	GCTGGATCTGCCTTGAGCCA
sgERF_3	ERF	chr19:42754553	CATCAAAGACCCTGATGAGG
sgERF_4	ERF	chr19:42754541	ACAGCCGGGCCACCTCATCA
sgERF_5	ERF	chr19:42754058	GCATTCTGCACAAGACCAAG
sgERF_6	ERF	chr19:42753981	GCCAACCCCACATCAATGAA
sgERF_7	ERF	chr19:42754629	ACTTTATCCTGGAGCTGCTG
sgERG_1	ERG	chr21:39795421	GTGGGCAGCCCAGACACCGT
sgERG_2	ERG	chr21:39795395	GAACTACGGCAGCTACATGG
sgERG_3	ERG	chr21:39775607	TGGTCTGTACTCCATAGCGT
sgERG_4	ERG	chr21:39775597	GTACAGACCATGTGCGGCAG
sgERG_5	ERG	chr21:39775503	GGAACTGTGCAAGATGACCA
sgERG_6	ERG	chr21:39775489	TGACCAAGGACGACTTCCAG
sgERG_7	ERG	chr21:39775437	GGTAGTGGAGATGTGAGAGA
sgESR1_1	ESR1	chr6:152129195	GCCGTGTACAACTACCCCGA
sgESR1_2	ESR1	chr6:152129247	GTAGACCTGCGCGTTGGCGG
sgESR1_3	ESR1	chr6:152129390	AGGAAAGGCGACAGCTGCGG
sgESR1_4	ESR1	chr6:152201885	GAAGTGGGAATGATGAAAGG
sgESR1_5	ESR1	chr6:152265307	GGGATACGAAAAGACCGAAG
sgESR1_6	ESR1	chr6:152265351	GCGCCAGAGAGATGATGGGG
sgESR1_7	ESR1	chr6:152382126	GAACCAGGGAAAATGTGTAG
sgESR2_1	ESR2	chr14:64727373	GGCAAGGCCAAGAGAAGTGG
sgESR2_2	ESR2	chr14:64749409	ACAGATGTGATAACTGGCGA
sgESR2_3	ESR2	chr14:64727285	GGGCGGCTCAGCCTCCAGGA
sgESR2_4	ESR2	chr14:64727268	CGGCTGATCAGCACATGGGG
sgESR2_5	ESR2	chr14:64727222	GGTCAGGGACATCATCATGG
sgESR2_6	ESR2	chr14:64723963	GAGCAAAGATGAGCTTGCCG
sgESR2_7	ESR2	chr14:64701701	CGTGGGACAGGAGCATCAGG
sgESRRA_1	ESRRA	chr11:64081738	GGCGGCAGAAGTACAAGCGG
sgESRRA_2	ESRRA	chr11:64081748	GTACAAGCGGCGGCCGGAGG
sgESRRA_3	ESRRA	chr11:64074767	GCGAGTGGGAGCTGGACCAG
sgESRRA_4	ESRRA	chr11:64081517	GCGGGTGGGCATGCTCAAGG
sgESRRA_5	ESRRA	chr11:64082269	TATGCCATGCCTGACCCCGC
sgESRRA_6	ESRRA	chr11:64074782	GTGGCCTGGGAGGCAGCGAG
sgESRRA_7	ESRRA	chr11:64082288	GAGGTGCCCATCAGGGCCTG
sgESRRB_1	ESRRB	chr14:76928921	AGTGCGAGATCACCAAACGG
sgESRRB_2	ESRRB	chr14:76948386	GCCGTCAGAAATACAAGCGA
sgESRRB_3	ESRRB	chr14:76905770	GCTGAGGGCATCGATGCCCG
sgESRRB_4	ESRRB	chr14:76905989	GAGGCACAGGCGCTTGGGGA
sgESRRB_5	ESRRB	chr14:76948948	GATTGTCTCATACCTACTGG
sgESRRB_6	ESRRB	chr14:76957989	CAGGTACAAGAAGCTCAAGG
sgESRRB_7	ESRRB	chr14:76966217	GCAGCTTAGAGGATCTCCCA
sgESRRG_1	ESRRG	chr1:216850696	GGTGGCTCTTCAGACGCCAG
sgESRRG_2	ESRRG	chr1:216850624	GGAGCAGAAGGGTAGAGAGG
sgESRRG_3	ESRRG	chr1:216741394	GTCGGCAGAAGTACAAGCGC
sgESRRG_4	ESRRG	chr1:216741384	GTACAAGCGCAGGATAGATG
sgESRRG_5	ESRRG	chr1:216692674	GAGACCGGTATACGACACCA
sgESRRG_6	ESRRG	chr1:216850717	AGCGTCAACCACCACAGCCC
sgESRRG_7	ESRRG	chr1:216850548	GGTCTGGGGATCTTCAACAA
sgESX1_1	ESX1	chrX:103498950	GGAGGGGCCACAAACCGCTG
sgESX1_2	ESX1	chrX:103499159	ACAGAAGCGGAAAACAACGT
sgESX1_3	ESX1	chrX:103499117	TCGGACGACCAAGACCGTGA
sgESX1_4	ESX1	chrX:103498896	ACTGCGTGAACGCGGTGCGG
sgESX1_5	ESX1	chrX:103499049	GACCAAGCCGGAGCAACAGC
sgESX1_6	ESX1	chrX:103499013	GCTCGAGCTGAAGCAAGAGC
sgESX1_7	ESX1	chrX:103499516	GAAGCATGGAGTCTCTTCGC
sgETS1_1	ETS1	chr11:128333503	GCAGTGGACCAATCCAGCTA
sgETS1_2	ETS1	chr11:128350276	GTGATCGCCTCACCCAGTCC
sgETS1_3	ETS1	chr11:128350214	GAGTCGAAGCTGTCATAGGA
sgETS1_4	ETS1	chr11:128333434	TCAGCTGGACAGGAGATGGC
sgETS1_5	ETS1	chr11:128350338	TTTACCTCCAGGTAAACTCG
sgETS1_6	ETS1	chr11:128350227	CATAGGAGGGAACACGCTGC
sgETS1_7	ETS1	chr11:128350176	CCTGCCCAACCACAAGCCCA
sgETS2_1	ETS2	chr21:40181998	CCTGTGGCTAACAGTTACAG
sgETS2_2	ETS2	chr21:40188983	GTTAATCCAATGAGGAACGG
sgETS2_3	ETS2	chr21:40193510	GAAGTGGACCTATTCAGCTG
sgETS2_4	ETS2	chr21:40193622	GCTCTGGCCATACCTCATCG
sgETS2_5	ETS2	chr21:40186709	GTTGCTCACTCCACAGCCAG
sgETS2_6	ETS2	chr21:40186720	GTGAGCAACAGGTATGCCAG
sgETS2_7	ETS2	chr21:40186811	GATGCTGTGTAACCTTGGCA
sgETV1_1	ETV1	chr7:13971346	TACAGGGTTCAGAAAGCTGG
sgETV1_2	ETV1	chr7:13946175	GGGAAGGACCCACATACCAA
sgETV1_3	ETV1	chr7:13971188	GCTGGCCGCACTGCCAACCA
sgETV1_4	ETV1	chr7:13971150	GGTTCCTGTTTAATCATCAG
sgETV1_5	ETV1	chr7:13946191	GAGCCAGGAATGTATCGGGA
sgETV1_6	ETV1	chr7:13949283	GTGTCATCATAAAACTGCCT
sgETV1_7	ETV1	chr7:13946206	GGAGACATCAAACAAGAGCC
sgETV2_1	ETV2	chr19:36133896	GCGGAGCCCCAGTCCAGCTG
sgETV2_2	ETV2	chr19:36134383	CCAGCTGGTGTTGCTCCCGG
sgETV2_3	ETV2	chr19:36134509	GTACCACCTCCTGGAACCCG
sgETV2_4	ETV2	chr19:36134523	AACCCGGGGCTGCATGCGGG
sgETV2_5	ETV2	chr19:36134324	GGGCCAGAACTGCGTCCCCG
sgETV2_6	ETV2	chr19:36134551	CTGGTACCGCTTCAAAGAGG
sgETV2_7	ETV2	chr19:36133365	GGACCTGTGGAACTGGGATG
sgETV3_1	ETV3	chr1:157106104	GTGGAAAAGCCAGAAGGAGG
sgETV3_2	ETV3	chr1:157106137	AGGCGGGTGAAAATGAAAGC
sgETV3_3	ETV3	chr1:157106123	GAAAGCCGGCTGTAGCATCG
sgETV3_4	ETV3	chr1:157105458	TACAAAACAGAGTCATCCCC
sgETV3_5	ETV3	chr1:157095413	AGGGATTGGAGAGACAGCGA
sgETV3_6	ETV3	chr1:157094953	GGAGGAGCACACTCAAGAAG
sgETV3_7	ETV3	chr1:157095729	GAAGAGGCTGTTGGCACTGG
sgETV3L_1	ETV3L	chr1:157069294	GCACTGCAGCTGCTTGGCTG
sgETV3L_2	ETV3L	chr1:157068652	AGGATCCTGCATAAGACCAA
sgETV3L_3	ETV3L	chr1:157068574	GGCGCCCGCACTTCCCACAA
sgETV3L_4	ETV3L	chr1:157068524	GCGCTGGCCGACACAGGGCA
sgETV3L_5	ETV3L	chr1:157067693	AGGGCCACCAGAGACCTCTG
sgETV3L_6	ETV3L	chr1:157067682	AGACCTCTGGGGATAAGAAG
sgETV3L_7	ETV3L	chr1:157069275	GAGGGCATCCCAGCCAACCC
sgETV4_1	ETV4	chr17:41607008	GGGGTCGGTGCATTTCGAGA
sgETV4_2	ETV4	chr17:41606958	GCAGCTGTGGCAATTTCTGG
sgETV4_3	ETV4	chr17:41607281	TCATCTGGGAATGGTCGCAG
sgETV4_4	ETV4	chr17:41607023	GACATCAAGCAGGAAGGGGT
sgETV4_5	ETV4	chr17:41607502	CAGAGAAGCCCTCTGTGTGG
sgETV4_6	ETV4	chr17:41606874	CAAGCTCATTGAGCCTGAGG
sgETV4_7	ETV4	chr17:41606505	TGAGAAAGGCATCATGCAGA
sgETV5_1	ETV5	chr3:185783604	GAATCGACGCAGTAATCCCG
sgETV5_2	ETV5	chr3:185823475	GATCTGAGGAATGCAGAGGG
sgETV5_3	ETV5	chr3:185797782	GGGCAGAGTTGCCTGAGGTG
sgETV5_4	ETV5	chr3:185783812	CTGGCTGAGGAGGGAAGGGG
sgETV5_5	ETV5	chr3:185783761	TAGGTTCTGACATTTGCCGA
sgETV5_6	ETV5	chr3:185783675	ATGGGGTCCCGGGCATGCCA
sgETV5_7	ETV5	chr3:185775238	GTGTCGTCAAAGTATAATCG
sgETV6_1	ETV6	chr12:12022774	GAGGACGGGCTGCATAGGGA
sgETV6_2	ETV6	chr12:11905420	GAGGAAGCGTAACTCGGCAC
sgETV6_3	ETV6	chr12:11992095	GCAGGGATGACGTAGCCCAG
sgETV6_4	ETV6	chr12:12022418	GCGGTGCAACAGTTCAATGG
sgETV6_5	ETV6	chr12:12022581	ACAGAGGGTAGGACTCCTGG
sgETV6_6	ETV6	chr12:12022592	GGGAGACACTGACAGAGGGT
sgETV6_7	ETV6	chr12:12037427	GGTACGAAAACTTCATCCGA
sgETV7_1	ETV7	chr6:36336822	ACACGTAATCCCACAGCAGG
sgETV7_2	ETV7	chr6:36334692	TAAGCTTATAATAGTGGCGC
sgETV7_3	ETV7	chr6:36336781	GATATGAGCCCTACATCAAG
sgETV7_4	ETV7	chr6:36336719	AATGGGCTCGCCAGACTCTG
sgETV7_5	ETV7	chr6:36334714	GGCACGAGACATCTTCTCGT
sgETV7_6	ETV7	chr6:36334652	CTGAACAGGAGTTTCTGCCC
sgETV7_7	ETV7	chr6:36336771	CTACATCAAGTGGGAAGACA
sgMECOM_1	MECOM	chr3:168840481	GCTGTCACATACTGAAGAGA
sgMECOM_2	MECOM	chr3:168840370	TGAATGTGAAAACTGTGCCA
sgMECOM_3	MECOM	chr3:168834274	GGCATGACTCATATTAACCA
sgMECOM_4	MECOM	chr3:168833343	CACAAGCCAAGACCAGCCCC
sgMECOM_5	MECOM	chr3:168833179	AGGGTCCATAAAGAAAGGAG
sgMECOM_6	MECOM	chr3:168807921	TGAGGTGTTGTTAGATGAGG
sgMECOM_7	MECOM	chr3:168840402	CACCAGATGTCACATGACAG
sgEVX1_1	EVX1	chr7:27282862	TGGACTCGCAGGCAGCGCGG
sgEVX1_2	EVX1	chr7:27283055	GCCGAGTACCAGCACAGCAA
sgEVX1_3	EVX1	chr7:27284684	CTGGTCGGCAGTCCGAACGG
sgEVX1_4	EVX1	chr7:27284869	GCCGCGGAGATGTGAGCTGG
sgEVX1_5	EVX1	chr7:27282649	GATGGAGAGCCGAAAGGACA
sgEVX1_6	EVX1	chr7:27282782	CGAGGGCTCAGGCAACCACG
sgEVX1_7	EVX1	chr7:27284722	GAGCAACGGCGGCAGTGGTG
sgEVX2_1	EVX2	chr2:176948444	AGGGCTGCACAGCCCTACGG
sgEVX2_2	EVX2	chr2:176947096	AGCCTGCATGGAGGCAGCGG
sgEVX2_3	EVX2	chr2:176948303	TCTGGGAGAACTCCCCGCCA
sgEVX2_4	EVX2	chr2:176948223	GGAGGAGATTTCGGAGGAGA
sgEVX2_5	EVX2	chr2:176948186	GAAGCCGGGCCATTATTCAG
sgEVX2_6	EVX2	chr2:176948150	CGACATGAGCAGCGACGTGG
sgEVX2_7	EVX2	chr2:176946992	GCAGATCGCGCGCCTGGAGA
sgEZH1_1	EZH1	chr17:40872387	GAATCAGTACTCAGATGAGG
sgEZH1_2	EZH1	chr17:40870054	GCGTTTATATACATTAGGGG
sgEZH1_3	EZH1	chr17:40865277	GCTGTGGCTGAGACTAAAGA
sgEZH1_4	EZH1	chr17:40864402	GGAGCCTGTGGAATGGACTG
sgEZH1_5	EZH1	chr17:40858168	GGGTCTTACAGCGACAGCCA
sgEZH1_6	EZH1	chr17:40858069	AGAGCACTGGGACTGCAAGG
sgEZH1_7	EZH1	chr17:40876341	AGGGGACCAGGAATACATGA
sgEZH2_1	EZH2	chr7:148515030	GGGAAGCAGGGACTGAAACG
sgEZH2_2	EZH2	chr7:148543619	ACCAAGAATGGAAACAGCGA
sgEZH2_3	EZH2	chr7:148514329	GGTCCCAATTAACCTAGCAA
sgEZH2_4	EZH2	chr7:148506458	GTGGTGGATGCAACCCGCAA
sgEZH2_5	EZH2	chr7:148544363	GACTGGGAAGAAATCTGAGA
sgEZH2_6	EZH2	chr7:148543587	ACAGAAGTCAGGATGTGCAC
sgEZH2_7	EZH2	chr7:148525847	AGAAAAGCAGAAAGATCTGG
sgFAM170A_1	FAM170A	chr5:118965512	GAAACCGCTGAGAAGGGAGG
sgFAM170A_2	FAM170A	chr5:118969732	GAGACATGTTGTGAGCGGGG
sgFAM170A_3	FAM170A	chr5:118969839	GGTACAAATGAACAAAGGTG
sgFAM170A_4	FAM170A	chr5:118970066	TCTGGGTGTGTCCTCAACGG
sgFAM170A_5	FAM170A	chr5:118970234	GTTGCCTGTCAGCTGAGCCA
sgFAM170A_6	FAM170A	chr5:118970316	AGAGAAACCAGAAGCAAAGG
sgFAM170A_7	FAM170A	chr5:118969892	AGTCCTTAGAAAAGCAGCCA
sgFEV_1	FEV	chr2:219848982	GACGGGAAGAACCCGAGCTG
sgFEV_2	FEV	chr2:219849002	CTTGAAGAGACCGTCTCCGA
sgFEV_3	FEV	chr2:219849759	GTTGATCAGCAGGGGCTGGG
sgFEV_4	FEV	chr2:219848945	CATCTCACCTTTCTGAACCG
sgFEV_5	FEV	chr2:219849787	CCGGCGGCGATGAGACAGAG
sgFEV_6	FEV	chr2:219849021	CTGCTGCTTGCAGATCCCGT
sgFEV_7	FEV	chr2:219849749	GCAGGTACATGTTGATCAGC
sgFIGLA_1	FIGLA	chr2:71017572	GCCGCTCCAGCACCAACTGG
sgFIGLA_2	FIGLA	chr2:71017554	GCGGCGTGTGGCCAACGCCA
sgFIGLA_3	FIGLA	chr2:71012626	GAAGGGCCTTGGGCAGATGG
sgFIGLA_4	FIGLA	chr2:71017643	ACAGCGGCCAGCTGGGGCAG
sgFIGLA_5	FIGLA	chr2:71017601	GTGGACGAGTAGCCGCCCGA
sgFIGLA_6	FIGLA	chr2:71017742	GGATCTAGGACGCCGGGCGC
sgFIGLA_7	FIGLA	chr2:71012573	CAGTCGTAGACATCACACTG
sgFIZ1_1	FIZ1	chr19:56108938	CTGGTGGTGCAGCAGGCCGG
sgFIZ1_2	FIZ1	chr19:56109061	GCCGCAGCGCGGACATGCGT
sgFIZ1_3	FIZ1	chr19:56109009	CCACCTGCGCTCGCACACCG
sgFIZ1_4	FIZ1	chr19:56108977	GGGGCAGGCAGAGCAGCGGT
sgFIZ1_5	FIZ1	chr19:56109197	GCTGGTGCAGGGGTTGGGGC
sgFIZ1_6	FIZ1	chr19:56108962	GTCGCGGAACCCCTTGGGGC
sgFIZ1_7	FIZ1	chr19:56109114	GCCGCAGGTCTGAGCGGTAG
sgFLI1_1	FLI1	chr11:128677080	GTTTGTGCCCCTCCAAGGGG
sgFLI1_2	FLI1	chr11:128675275	TCAGTCAGAAGAGGAGCTTG
sgFLI1_3	FLI1	chr11:128677070	CACAGGTCCTCCCCTTGGAG
sgFLI1_4	FLI1	chr11:128677128	CCTGGGCAGGTACCTGGCTG
sgFLI1_5	FLI1	chr11:128651884	ATCGTGAGGATTGGTCGGTG
sgFLI1_6	FLI1	chr11:128677113	ACAGAGCAACGGCCCCAGCC
sgFLI1_7	FLI1	chr11:128679079	AGGGTTGGCTAGGCGACTGC
sgFOS_1	FOS	chr14:75746689	GGTCTGCGATGGGGCCACGG
sgFOS_2	FOS	chr14:75746700	TGAGGGGCTCTGGTCTGCGA
sgFOS_3	FOS	chr14:75746743	CCTGGAGTAAGCCCCAGCGG
sgFOS_4	FOS	chr14:75746769	GTTGTGAAGACCATGACAGG
sgFOS_5	FOS	chr14:75747279	AAGAGAAAAGGAGAATCCGA
sgFOS_6	FOS	chr14:75745750	AGAGAGGCTATCCCCGGCCG
sgFOS_7	FOS	chr14:75746602	AATGAAGTTGGCACTGGAGA
sgFOSB_1	FOSB	chr19:45971903	CAGATATTGAGACTCGGCAG
sgFOSB_2	FOSB	chr19:45973945	CAACCAGCCAGGACCTCCAG
sgFOSB_3	FOSB	chr19:45973980	GCCATGGAAGAGATGAGGGT
sgFOSB_4	FOSB	chr19:45974082	GGCATGAGTGGCTACAGCAG
sgFOSB_5	FOSB	chr19:45971960	AAAACTTACCTGGGAGGCGG
sgFOSB_6	FOSB	chr19:45973929	GTTGTGATCGCGGTGACCGT
sgFOSB_7	FOSB	chr19:45973961	TGGGTTGCACAAGCCACTGG
sgFOSL1_1	FOSL1	chr11:65661515	CGGCCAAGTGCAGGAACCGG
sgFOSL1_2	FOSL1	chr11:65664290	GGCCTTCGACGTACCCCTGG
sgFOSL1_3	FOSL1	chr11:65667712	CTGCTGGGCTGCCTGCGCTG
sgFOSL1_4	FOSL1	chr11:65664323	GCCCGGATGACTCCTGGCCG
sgFOSL1_5	FOSL1	chr11:65661551	GCCGCCGAGTAAGGCGCGAG
sgFOSL1_6	FOSL1	chr11:65664443	CCAAGCATCAACACCATGAG
sgFOSL1_7	FOSL1	chr11:65664427	CAGCTCCTGACTGCCACTCA
sgFOSL2_1	FOSL2	chr2:28616654	GCCGAGTCCTACTCCAGCGG
sgFOSL2_2	FOSL2	chr2:28627161	GATCACGCCAGGTCTTGGGA
sgFOSL2_3	FOSL2	chr2:28631709	GGAGCTGACAGAGAAGCTGC
sgFOSL2_4	FOSL2	chr2:28627035	CGACCAGCCAGGACCTGCAG
sgFOSL2_5	FOSL2	chr2:28627083	AGGGTATGGGTTGGACATGG
sgFOSL2_6	FOSL2	chr2:28627181	AAGACCATTGGCACCACCGT
sgFOSL2_7	FOSL2	chr2:28631622	CTAGCTGTCTCCTGAAGAGG
sgFOXA1_1	FOXA1	chr14:38064108	CTACTACGCAGACACGCAGG
sgFOXA1_2	FOXA1	chr14:38064159	GATGTTAGGAACTGTGAAGA
sgFOXA1_3	FOXA1	chr14:38064121	GTAGTAGCTGTTCCAGTCGC
sgFOXA1_4	FOXA1	chr14:38064136	AAGGGCATGAAACCAGCGAC
sgFOXA1_5	FOXA1	chr14:38061788	GGACATGTTGAAGGACGCCG
sgFOXA1_6	FOXA1	chr14:38061731	GCGCAGTAGCCGGCATGCCG
sgFOXA1_7	FOXA1	chr14:38061602	GGGGCCCAGGCCATTCATGG
sgFOXA2_1	FOXA2	chr20:22564843	TAGTAGCTGCTCCAGTCGGA
sgFOXA2_2	FOXA2	chr20:22564832	CAGCTACTATGCAGAGCCCG
sgFOXA2_3	FOXA2	chr20:22564889	GGCTTCCAGTATGCTGGGAG
sgFOXA2_4	FOXA2	chr20:22564876	CTGGGAGCGGTGAAGATGGA
sgFOXA2_5	FOXA2	chr20:22564857	AAGGGCACGAGCCGTCCGAC
sgFOXA2_6	FOXA2	chr20:22563763	GGCGTTCATGTTGCTCACGG
sgFOXA2_7	FOXA2	chr20:22563683	GGCTCGGGCAACATGAGCGC
sgFOXA3_1	FOXA3	chr19:46367753	CGAGTGGAGCTACTACCCGG
sgFOXA3_2	FOXA3	chr19:46367717	GCTGGGCTCAGTGAAGATGG
sgFOXA3_3	FOXA3	chr19:46367729	GAAGATGGAGGCCCATGACC
sgFOXA3_4	FOXA3	chr19:46367771	GACACACCTCGCCCGCCTCC
sgFOXA3_5	FOXA3	chr19:46375498	CCAGGCCTGGGTGTCAGCGG
sgFOXA3_6	FOXA3	chr19:46375547	GTGCACCAGCCCAGGACCCG
sgFOXA3_7	FOXA3	chr19:46375563	GCACGGGAAGGAGATGCCGA
sgFOXB1_1	FOXB1	chr15:60297371	GCTTCATCAAGATCCCGCGG
sgFOXB1_2	FOXB1	chr15:60297897	GAAGCCGCTGTGCCACGCGG
sgFOXB1_3	FOXB1	chr15:60298030	GAGGACGTGGGGCTGAGCGA
sgFOXB1_4	FOXB1	chr15:60297311	ACAGGGAGAACACGCAGCGC
sgFOXB1_5	FOXB1	chr15:60297421	TGGGCGCTGCACCCAAGCTG
sgFOXB1_6	FOXB1	chr15:60297617	GCCCAAGTTGTAGGCGGCGG
sgFOXB1_7	FOXB1	chr15:60297653	GAAGGGGTGCTTGAAGCCCG
sgFOXC1_1	FOXC1	chr6:1610746	GCAGAGCTACTACCGCGCGG
sgFOXC1_2	FOXC1	chr6:1611983	GAGCTGCTGCTGGTGACCGG
sgFOXC1_3	FOXC1	chr6:1610720	GGAGTGGTGCCCTACCTCGG
sgFOXC1_4	FOXC1	chr6:1611211	GGACGCGGTGAAGGACAAGG
sgFOXC1_5	FOXC1	chr6:1612001	TCGTCGTCCCTGAGTCACGG
sgFOXC1_6	FOXC1	chr6:1612203	GGGAGATGTTCGAGTCACAG
sgFOXC1_7	FOXC1	chr6:1610865	CGTGTAGGGCCCGTAGGCGC
sgFOXC2_1	FOXC2	chr16:86601571	GGTGGTGATCAAGAGCGAGG
sgFOXC2_2	FOXC2	chr16:86601076	GGAGCAGTACAGCGCGGGGA
sgFOXC2_3	FOXC2	chr16:86601600	GGTGATGACCGGCAGCGCCG
sgFOXC2_4	FOXC2	chr16:86601736	CGGGCTGCCTGGCTTCAGCG
sgFOXC2_5	FOXC2	chr16:86601977	GGCGGGACGCACATGTGCGC
sgFOXC2_6	FOXC2	chr16:86602095	GTGCTGGTGGTGGTGGCCCG
sgFOXC2_7	FOXC2	chr16:86602209	GCTGTGGTTGAGATACCAGG
sgFOXD2_1	FOXD2	chr1:47903883	GACATAGACGTGGTGGGCGG
sgFOXD2_2	FOXD2	chr1:47903993	AGCCGAGGCAGACTTAGCCG
sgFOXD2_3	FOXD2	chr1:47904012	GAGGACGAGGAGGAGTCTGG
sgFOXD2_4	FOXD2	chr1:47904715	CGACAGCTGGCAAGGAGCGG
sgFOXD2_5	FOXD2	chr1:47904958	GCCCTGGCGCAGAAGTGCGG
sgFOXD2_6	FOXD2	chr1:47905050	GACCACATCATGGGCCACGG
sgFOXD2_7	FOXD2	chr1:47903873	GGCCGACGCAGACATAGACG
sgFOXD3_1	FOXD3	chr1:63788724	GGAGGGATGACCCTCTCCGG
sgFOXD3_2	FOXD3	chr1:63788882	GGAGCTGCGCCTGGACGAGG
sgFOXD3_3	FOXD3	chr1:63789820	GGACTTGATGAGCGACGCGG
sgFOXD3_4	FOXD3	chr1:63788792	GGACGTGGACATCGATGTGG
sgFOXD3_5	FOXD3	chr1:63788808	GTGGTGGGCGAGGGCGACGA
sgFOXD3_6	FOXD3	chr1:63789027	GAGGCGGACGGCTGCAAGGG
sgFOXD3_7	FOXD3	chr1:63789697	TTTGCGGCCCAGCTCGCCCG
sgFOXD4_1	FOXD4	chr9:117781	GATGAGCGCGATGTACGAGG
sgFOXD4_2	FOXD4	chr9:117022	CAATTTTGCAGCAACAGCAG
sgFOXD4_3	FOXD4	chr9:116866	CCCCTCTCCGCCCAAAGGGG
sgFOXD4_4	FOXD4	chr9:117368	GCCTACCCCAACACCGGCCC
sgFOXD4_5	FOXD4	chr9:117501	CCAGCGCCACCAACCGACCC
sgFOXD4_6	FOXD4	chr9:116906	CAGGCGGTGGCAGAGGGCTC
sgFOXD4_7	FOXD4	chr9:117352	GTAAGGGCGTCTCCCGGGGC
sgFOXD4L1_1	FOXD4L1	chr2:114257550	GGACTGGCTGCGGCAGGGCA
sgFOXD4L1_2	FOXD4L1	chr2:114257372	GGCGGGGTCCAGGCTCCAGT
sgFOXD4L1_3	FOXD4L1	chr2:114257536	AGGGCAGGGGCCCCAAGCAG
sgFOXD4L1_4	FOXD4L1	chr2:114257355	AGTAGGTGCCCTTGCCTGGG
sgFOXD4L1_5	FOXD4L1	chr2:114257932	GCAACAGCAGCAGCATCAGG
sgFOXD4L1_6	FOXD4L1	chr2:114258025	GCTGCTGCGGTATCAGGCGG
sgFOXD4L1_7	FOXD4L1	chr2:114257632	GAGAGCAGTAGGTAGCGAGG
sgFOXD4L3_1	FOXD4L3	chr9:70918894	AGAATTTGTCCCCGACCGCG
sgFOXD4L3_2	FOXD4L3	chr9:70918999	CAAAATTGTCCGAGCAGCGG
sgFOXD4L3_3	FOXD4L3	chr9:70919024	ATAGCAGCAGCATCAGGAGG
sgFOXD4L3_4	FOXD4L3	chr9:70918427	GTCGAACATGTCTTGGGAGG
sgFOXD4L3_5	FOXD4L3	chr9:70918736	GAAGGGTGCCGGGGTCGCCA
sgFOXD4L3_6	FOXD4L3	chr9:70917876	GAAGGCGCTCAGCTCTTGGC
sgFOXD4L3_7	FOXD4L3	chr9:70918964	GCAGCAAAGGGGCAGCGGTC
sgFOXD4L6_1	FOXD4L6	chr9:69200462	CAAAATTGTCCGAGCAGCGG
sgFOXD4L6_2	FOXD4L6	chr9:69200437	ATAGCAGCAGCATCAGGAGG
sgFOXD4L6_3	FOXD4L6	chr9:69201034	GTCGAACATGTCTTGGGAGG
sgFOXD4L6_4	FOXD4L6	chr9:69200725	GAAGGGTGCCGGGGTCGCCA
sgFOXD4L6_5	FOXD4L6	chr9:69201585	GAAGGCGCTCAGCTCTTGGC
sgFOXD4L6_6	FOXD4L6	chr9:69200497	GCAGCAAAGGGGCAGCGGTC
sgFOXD4L6_7	FOXD4L6	chr9:69200354	ATACCTCAGCAGGGCCGACG
sgFOXE1_1	FOXE1	chr9:100616577	GGCGCTTGACCCCAACGCGG
sgFOXE1_2	FOXE1	chr9:100616670	GGCTTACATGCACGACGCGG
sgFOXE1_3	FOXE1	chr9:100616820	GCCTCCAGTCTACTACCCCG
sgFOXE1_4	FOXE1	chr9:100617020	GTAGGCAGCCGCATAGGCGG
sgFOXE1_5	FOXE1	chr9:100617141	TGGCGGCGTGGAGACCACGG
sgFOXE1_6	FOXE1	chr9:100617158	GCGCCCGTAGAAGTCCACCG
sgFOXE1_7	FOXE1	chr9:100617205	GGAGCCTGCTACAACCCTGG
sgFOXE3_1	FOXE3	chr1:47882019	AGGGAAGCCAGAGAACGCGG
sgFOXE3_2	FOXE3	chr1:47882534	GCGTAGGGGAAGGGGAGCGG
sgFOXE3_3	FOXE3	chr1:47882754	GTAGAGTGGCGGGGAGGCGG
sgFOXE3_4	FOXE3	chr1:47882765	GGGACCTGCGAGTAGAGTGG
sgFOXE3_5	FOXE3	chr1:47882791	GCGTCGCGGGCAGTACCAGG
sgFOXE3_6	FOXE3	chr1:47882905	GAGGCAGCCGGGCTTCGCGT
sgFOXE3_7	FOXE3	chr1:47882624	ACGCTGAACAGACGCGCGGG
sgFOXF1_1	FOXF1	chr16:86544194	AAGCAGCAGCCACCGCACGG
sgFOXF1_2	FOXF1	chr16:86544995	GCGTCCGCGGCGCTCAACAG
sgFOXF1_3	FOXF1	chr16:86544278	AAGGCCAAGAAGACCAACGC
sgFOXF1_4	FOXF1	chr16:86544323	AGCGCGATGTAGGAATAGGG
sgFOXF1_5	FOXF1	chr16:86544424	GGTAGGAGCCCCGGAAGAAG
sgFOXF1_6	FOXF1	chr16:86544772	GCCGGGCAACGTGGACGGCA
sgFOXF1_7	FOXF1	chr16:86544808	AAGGCAGGTGGGGCACCGAG
sgFOXF2_1	FOXF2	chr6:1391270	GGAGTGCAGGCCTGCCGAGG
sgFOXF2_2	FOXF2	chr6:1390173	CGGGTCCCAGATGACCACCG
sgFOXF2_3	FOXF2	chr6:1390304	GGAGGAGGTGGTCTCCGGGG
sgFOXF2_4	FOXF2	chr6:1390325	GGCGGAGGACGACGACGAGG
sgFOXF2_5	FOXF2	chr6:1390349	GGAGGACGAGGACGAGGCGC
sgFOXF2_6	FOXF2	chr6:1390393	GCTGCCTGCAAGAGCGCGGG
sgFOXF2_7	FOXF2	chr6:1390995	GCGACATGTGCGGGACGTGG
sgFOXG1_1	FOXG1	chr14:29236545	CAACAGCCTGGTGCCCGAGG
sgFOXG1_2	FOXG1	chr14:29236644	GCGGCGGGTGGTGGTGATGG
sgFOXG1_3	FOXG1	chr14:29236966	GAGGGCGGCAAGGACGGGGA
sgFOXG1_4	FOXG1	chr14:29237032	AGCGCGTTGTAGCTGAACGG
sgFOXG1_5	FOXG1	chr14:29237175	TGTTGAGGGACAGATTGTGG
sgFOXG1_6	FOXG1	chr14:29237285	GCGGCACCACGGGCAAGCTG
sgFOXG1_7	FOXG1	chr14:29237423	GGGGTGGTGCAGGGACAGGA
sgFOXH1_1	FOXH1	chr8:145700969	GGCCAGCTTCAGTCTGCGGG
sgFOXH1_2	FOXH1	chr8:145700617	GGAACACGGCCTGGACCTGA
sgFOXH1_3	FOXH1	chr8:145701014	GATCATGGCCAAGTAGGTGT
sgFOXH1_4	FOXH1	chr8:145700990	GGGAGCGGCCTGAATCACCA
sgFOXH1_5	FOXH1	chr8:145700533	GCCCCACCTTGCGGAAGCAT
sgFOXH1_6	FOXH1	chr8:145700596	CGTAGTCTTCCCTGAAGAAG
sgFOXH1_7	FOXH1	chr8:145700558	GGAGGAAAGGTTGTGGCGAA
sgFOXI1_1	FOXI1	chr5:169533089	GAAGGAGGGCCGCTGAGGGC
sgFOXI1_2	FOXI1	chr5:169533334	AGAGCCGAGTAGGAATAGGG
sgFOXI1_3	FOXI1	chr5:169533018	GGGGCTCCTGGCCGATGCTG
sgFOXI1_4	FOXI1	chr5:169533051	GGAAGAAGTTCTCATAGTAG
sgFOXI1_5	FOXI1	chr5:169533077	AGGGCGTGCCCAGCCCTCAG
sgFOXI1_6	FOXI1	chr5:169533140	GTTGAACCAGAGGTAGGGGT
sgFOXI1_7	FOXI1	chr5:169533194	GAAGGGGCTGGCGTTGGGGC
sgFOXJ1_1	FOXJ1	chr17:74136091	AGCGTGGCATACGAGTAGGG
sgFOXJ1_2	FOXJ1	chr17:74136366	ACAGCCTGACCAGCCTGCAG
sgFOXJ1_3	FOXJ1	chr17:74136219	GTGTGGCTGCCCCAGGCAGG
sgFOXJ1_4	FOXJ1	chr17:74136103	GAGTAGGGAGGCTTCACGTG
sgFOXJ1_5	FOXJ1	chr17:74135981	GCCAGGTGGGATCTGCGTGG
sgFOXJ1_6	FOXJ1	chr17:74136350	AGAATTCCTGCAGCCACTGC
sgFOXJ1_7	FOXJ1	chr17:74136269	CCGCTGAACCTGGCACCTGG
sgFOXJ2_1	FOXJ2	chr12:8202105	GGAGTCAGCAATACGGGCAG
sgFOXJ2_2	FOXJ2	chr12:8192477	GTAGCTCGGAGGGTCAGCTG
sgFOXJ2_3	FOXJ2	chr12:8192541	GCAGCCGCAAGTGTTCACCA
sgFOXJ2_4	FOXJ2	chr12:8196574	GCAAGCAAGAGCCCACGGGG
sgFOXJ2_5	FOXJ2	chr12:8196613	GAAGCCTCACTGCCTCCTGA
sgFOXJ2_6	FOXJ2	chr12:8197427	GGTTGGTGTTATAGAGGGGA
sgFOXJ2_7	FOXJ2	chr12:8200788	GGGGATGGTGCTGATGAGGG
sgFOXJ3_1	FOXJ3	chr1:42647642	GGGGTGGCATCACTGAAGGA
sgFOXJ3_2	FOXJ3	chr1:42657123	GCTGGGTGTGGGGAACGCTG
sgFOXJ3_3	FOXJ3	chr1:42744275	GCTGCTCTCATGGTGAGCTG
sgFOXJ3_4	FOXJ3	chr1:42744161	GAAGTCCAACAGCACAAAGA
sgFOXJ3_5	FOXJ3	chr1:42744131	AGGCTGGCATAACTGTATGG
sgFOXJ3_6	FOXJ3	chr1:42693607	GGCAATAGACACCAATCCGA
sgFOXJ3_7	FOXJ3	chr1:42647622	TGGGATATGAGGATAACCAG
sgFOXK2_1	FOXK2	chr17:80478001	GGGGCGTGAAGATCTCGAGG
sgFOXK2_2	FOXK2	chr17:80521287	CGAGAAGAGAGAGAAGCAGG
sgFOXK2_3	FOXK2	chr17:80526042	AATGAAAAGGAAGCTTCAGG
sgFOXK2_4	FOXK2	chr17:80543788	AAGACTGGCTGACTGGACAG
sgFOXK2_5	FOXK2	chr17:80543841	CAAGCCTGTCACCTACACTG
sgFOXK2_6	FOXK2	chr17:80543879	GGGTGGCTGGGAGGTCGAGG
sgFOXK2_7	FOXK2	chr17:80544021	GCTGGCCCCTCCTAAGGCAG
sgFOXL1_1	FOXL1	chr16:86612432	GAGGCAGCTAGAGCAGCCGC
sgFOXL1_2	FOXL1	chr16:86612378	GGACCGTACAGATACAGCAT
sgFOXL1_3	FOXL1	chr16:86613286	CGAGCTGGTAAAAGCCGCCC
sgFOXL1_4	FOXL1	chr16:86612508	GGGCGCGTCCTGGATCGCCA
sgFOXL1_5	FOXL1	chr16:86612655	AGGTGCCCCGCGAGAAAGGG
sgFOXL1_6	FOXL1	chr16:86612666	GAGAAAGGGCGGCCGGGCAA
sgFOXL1_7	FOXL1	chr16:86612915	GGAGAGGGGCCGTCCAGGAG
sgFOXL2_1	FOXL2	chr3:138664742	TGTACGAGTTCACTACGCCG
sgFOXL2_2	FOXL2	chr3:138664918	GCATAGGGCATGGGTGAGGG
sgFOXL2_3	FOXL2	chr3:138664788	TGTGTACGGCCCGTACGAGG
sgFOXL2_4	FOXL2	chr3:138664673	GGTGTGCGTGCGGATGCGGG
sgFOXL2_5	FOXL2	chr3:138664443	GAGGCGCGAATGCAGCGCGC
sgFOXL2_6	FOXL2	chr3:138665450	GAGCCCAGGCAAGGGCGGTG
sgFOXL2_7	FOXL2	chr3:138665105	GGAAGGGCCTCTTCATGCGG
sgFOXM1_1	FOXM1	chr12:2983574	GGGGCATTTTGAACAGGAAG
sgFOXM1_2	FOXM1	chr12:2983512	ACAGGAGTCTAATCAAGCAG
sgFOXM1_3	FOXM1	chr12:2983145	GAGCAGAAACGGGAGACCTG
sgFOXM1_4	FOXM1	chr12:2981361	ATAGCCTATCCAACATCCAG
sgFOXM1_5	FOXM1	chr12:2973625	GAGCTGACCCGTGGTAGCAG
sgFOXM1_6	FOXM1	chr12:2973552	GGGCAATGGCACCTTCACCG
sgFOXM1_7	FOXM1	chr12:2983425	GCGTGTTGGGCATGGTGGGG
sgFOXN1_1	FOXN1	chr17:26851006	AGCGTGACGTCAGACTGCGG
sgFOXN1_2	FOXN1	chr17:26851819	GTGTCCTTTGAGGGCCAGGG
sgFOXN1_3	FOXN1	chr17:26851874	GGAGATCCCAGTGGACGTGG
sgFOXN1_4	FOXN1	chr17:26856181	GCACCCCAGGCCAGCACCGA
sgFOXN1_5	FOXN1	chr17:26861856	GCTGGGTGGAGTGAGTGCAG
sgFOXN1_6	FOXN1	chr17:26862013	CGGACGGGCACCTTGAGCTG
sgFOXN1_7	FOXN1	chr17:26851039	AGACTGGAGGGCGAGCGCCA
sgFOXN2_1	FOXN2	chr2:48573864	CAGAAAGTGGAAAGAAGCCA
sgFOXN2_2	FOXN2	chr2:48573884	CATAAACACTGACCTTGCCA
sgFOXN2_3	FOXN2	chr2:48573381	GATAAGAGAGCTGAAACCCC
sgFOXN2_4	FOXN2	chr2:48573636	TAGCAAGCTGGTCCAAAGGA
sgFOXN2_5	FOXN2	chr2:48573487	TGACTCACTGTCCACTAGAG
sgFOXN2_6	FOXN2	chr2:48573694	GAGAAGACTAAAGGAGTATG
sgFOXN2_7	FOXN2	chr2:48573475	CACTAGAGTGGCCTTCGGCC
sgFOXN3_1	FOXN3	chr14:89878509	GGGCATGTCAGAGTGGGCAG
sgFOXN3_2	FOXN3	chr14:89817041	GAGGTGTATTGAACACGTGT
sgFOXN3_3	FOXN3	chr14:89647121	AGTGATCCAAAATGGAGCGC
sgFOXN3_4	FOXN3	chr14:89747326	GTACTGCCCGGCCAGATGGG
sgFOXN3_5	FOXN3	chr14:89647063	CCAATGGGAGTGATTGGCAG
sgFOXN3_6	FOXN3	chr14:89878559	CAGGAGTGTCAGCCCCGTCC
sgFOXN3_7	FOXN3	chr14:89878452	TATGAGGCAGCTGAAGGAGT
sgFOXN4_1	FOXN4	chr12:109728024	GCTGTCGTGGCTCACGGCGG
sgFOXN4_2	FOXN4	chr12:109725689	GCAGGTGAGTACAGATGCGG
sgFOXN4_3	FOXN4	chr12:109727949	GGTGTGGATGTGGCACGCAG
sgFOXN4_4	FOXN4	chr12:109725744	GCAGATGAGCCAGTTCCCCG
sgFOXN4_5	FOXN4	chr12:109725248	GAGATGAATGCACAGCCACG
sgFOXN4_6	FOXN4	chr12:109723109	CAGGGTTGGCCATACTCCGG
sgFOXN4_7	FOXN4	chr12:109719327	GCTGGGGCTGAGGTCCGGCA
sgFOXO1_1	FOXO1	chr13:41240097	GGAGAGCGAGGACTTCCCGC
sgFOXO1_2	FOXO1	chr13:41240245	GGACTGGCTAAACTCCGGCC
sgFOXO1_3	FOXO1	chr13:41240118	GAGCAACCTGAGCTTGCTGG
sgFOXO1_4	FOXO1	chr13:41239863	GGTTGCCCCACGCGTTGCGG
sgFOXO1_5	FOXO1	chr13:41240315	GGGTCGATCTCCACCACCTG
sgFOXO1_6	FOXO1	chr13:41240153	ACAGCGGCAGCCGAGGCCGA
sgFOXO1_7	FOXO1	chr13:41240007	GGACTTCCAGGGCCCGGAGG
sgFOXO3_1	FOXO3	chr6:108883025	GTGGGTACGCACCTTCCAGC
sgFOXO3_2	FOXO3	chr6:108882687	GCTCCTTGAGGACTCGGCCC
sgFOXO3_3	FOXO3	chr6:108882440	CACTTCGAGCGGAGAGAGCG
sgFOXO3_4	FOXO3	chr6:108882932	CAGAGTGAGCCGTTTGTCCG
sgFOXO3_5	FOXO3	chr6:108985138	CCTGCCATATCAGTCAGCCG
sgFOXO3_6	FOXO3	chr6:108985047	AGAGAGGCGCATCATCGTCC
sgFOXO3_7	FOXO3	chr6:108985094	GCTTACTGAAGGTGACAGGC
sgFOXO4_1	FOXO4	chrX:70320667	GCTGCTGCTATCCATGGAGG
sgFOXO4_2	FOXO4	chrX:70321213	GGTCATGAGGACGTCAGCAG
sgFOXO4_3	FOXO4	chrX:70321368	GGTGCTATCATAGAAAGGGT
sgFOXO4_4	FOXO4	chrX:70321389	GCACTTGCCATGACTGGAGG
sgFOXO4_5	FOXO4	chrX:70316465	GAAGGGGCCAGGTGCAGGAG
sgFOXO4_6	FOXO4	chrX:70320545	TGTGCAGGGACAGGTTGTGG
sgFOXO4_7	FOXO4	chrX:70320612	TGGATGCTGAACCCTGAGGG
sgFOXP1_1	FOXP1	chr3:71096207	GCTGCTGAAAAGCCAACTGC
sgFOXP1_2	FOXP1	chr3:71096096	GAGCAAGAGGTTGAAGGGGA
sgFOXP1_3	FOXP1	chr3:71027033	AACCACCAGCATGCACACGG
sgFOXP1_4	FOXP1	chr3:71026080	GAGAAAGCTTACCTTCCACG
sgFOXP1_5	FOXP1	chr3:71015148	AGTGGGATTTCCCATGGAAG
sgFOXP1_6	FOXP1	chr3:71015108	AATACGGGAAGAGCTGAACG
sgFOXP1_7	FOXP1	chr3:71247471	GCCATCCAGAATGGGTCGGG
sgFOXP2_1	FOXP2	chr7:114292303	GTGTCGAGTGCAAATGCAGG
sgFOXP2_2	FOXP2	chr7:114066713	GCTGCATCTGCAACAACAGC
sgFOXP2_3	FOXP2	chr7:114174756	AGTGCTTTACTAACCTGCAG
sgFOXP2_4	FOXP2	chr7:114282579	GTTGGAGGAGGTAGTCGAGG
sgFOXP2_5	FOXP2	chr7:114066645	TTAGATGCTGGCAGCAGAGA
sgFOXP2_6	FOXP2	chr7:114271624	GCTGCTGGAAGACAAGCTGC
sgFOXP2_7	FOXP2	chr7:114271639	GCATCTGGAGAAGCTGCTGC
sgFOXP3_1	FOXP3	chrX:49114774	GGGGTTCAAGGAAGAAGAGG
sgFOXP3_2	FOXP3	chrX:49114885	CAGGAGCCTCGCCCAGCTGG
sgFOXP3_3	FOXP3	chrX:49113972	GGGGTGCACCTGCAGCACAG
sgFOXP3_4	FOXP3	chrX:49113915	GAAGACCCCAGTGGCGGTGG
sgFOXP3_5	FOXP3	chrX:49113221	GAAGGTCTTCGAAGAGCCAG
sgFOXP3_6	FOXP3	chrX:49110418	ACAGCCTGTTTGCTGTCCGG
sgFOXP3_7	FOXP3	chrX:49108200	TGGAGGCTCCAGAGAAGCAG
sgFOXP4_1	FOXP4	chr6:41533571	GGGCAAGCCGATGGCAGCAG
sgFOXP4_2	FOXP4	chr6:41554887	GCGGGTGCTCACCTTGCGGA
sgFOXP4_3	FOXP4	chr6:41555154	GGGAGCGGCAAACGAGGTAG
sgFOXP4_4	FOXP4	chr6:41556427	GTGCCGGGTACAGATGCAGG
sgFOXP4_5	FOXP4	chr6:41558060	GATGAGGGAGGCGTAGGTGA
sgFOXP4_6	FOXP4	chr6:41533538	CCATCTGGTCAGAATGGCGT
sgFOXP4_7	FOXP4	chr6:41553174	GGAGTACTACAAGAAGCAGC
sgFOXQ1_1	FOXQ1	chr6:1313268	GCAGCAAGCCATATACGCGG
sgFOXQ1_2	FOXQ1	chr6:1313730	GGAGCTGGAGAACTTGCCCG
sgFOXQ1_3	FOXQ1	chr6:1313368	GGAGATCAACGAGTACCTCA
sgFOXQ1_4	FOXQ1	chr6:1313550	GCGGAAGACCCCGTCGGCGA
sgFOXQ1_5	FOXQ1	chr6:1313978	AGAGGTGCAAGCAGGAGGGG
sgFOXQ1_6	FOXQ1	chr6:1314016	CAAGCCACTCCGAGGCCCGG
sgFOXQ1_7	FOXQ1	chr6:1312981	CAAGCAGGGCAGTGACCTGG
sgFOXR1_1	FOXR1	chr11:118842683	GTTTCTGCTCCGCTAAGGGG
sgFOXR1_2	FOXR1	chr11:118851356	GGGACACCGCCGCTTTGCGG
sgFOXR1_3	FOXR1	chr11:118842667	GGGGAGGTGAGATGTGGTGA
sgFOXR1_4	FOXR1	chr11:118849795	GCATCTTCCTCCTTCTGGGG
sgFOXR1_5	FOXR1	chr11:118849815	CAGCTGCTCAGAGGCCGCAG
sgFOXR1_6	FOXR1	chr11:118850247	TCGGCAAGCCAGCAGCCAGG
sgFOXR1_7	FOXR1	chr11:118849724	TGAGACCTCCAGCTTTCCAG
sgFOXR2_1	FOXR2	chrX:55650978	GAGTCTCCTCCCAAAAGCGG
sgFOXR2_2	FOXR2	chrX:55650421	CAGGAGGCCCCAAAGCCCAG
sgFOXR2_3	FOXR2	chrX:55650876	CAAAGCTGTCCAGGAAGCAG
sgFOXR2_4	FOXR2	chrX:55650597	CTTTGAGCTCACAGAAGAGG
sgFOXR2_5	FOXR2	chrX:55650725	AAGGTGGCTACAATTGAGAG
sgFOXR2_6	FOXR2	chrX:55650189	GCAGCCCTGGGACCTGGCCA
sgFOXR2_7	FOXR2	chrX:55650328	AAGAGGAGACCCAGTCCTGA
sgFOXS1_1	FOXS1	chr20:30433241	TGGCCATCCAGAGCTCACCG
sgFOXS1_2	FOXS1	chr20:30433208	GCGGTAGATGCCACTGAGGG
sgFOXS1_3	FOXS1	chr20:30432504	GGGGTGGGTGGTGCAGGGGA
sgFOXS1_4	FOXS1	chr20:30432432	GGGAAGCCACCTGCAACCCA
sgFOXS1_5	FOXS1	chr20:30433083	GATGACCGCAAGCCAGGCAA
sgFOXS1_6	FOXS1	chr20:30432994	TCTGCCGGGTGAAGCGGCGG
sgFOXS1_7	FOXS1	chr20:30432975	ACAGGTGCTGAGGGCACCCG
sgGABPA_1	GABPA	chr21:27137022	GAACTGGTTGCACAGAAATG
sgGABPA_2	GABPA	chr21:27113965	AAGCAGAGTGCACAGAAGAA
sgGABPA_3	GABPA	chr21:27130312	TCTTTCTAGATCCCATACAG
sgGABPA_4	GABPA	chr21:27136909	ACAATGGCCAAATCCAACTA
sgGABPA_5	GABPA	chr21:27130473	CTCCAGAGAATTTCTCCCCG
sgGABPA_6	GABPA	chr21:27124524	GAACGCCTTGGGATACCCTA
sgGABPA_7	GABPA	chr21:27136628	GGAGAAGATAGAAGCTCACC
sgGABPB1_1	GABPB1	chr15:50596177	GGGCCATGCCAGCATAGTAG
sgGABPB1_2	GABPB1	chr15:50595242	AGAACACAATCATCAAGAGG
sgGABPB1_3	GABPB1	chr15:50581708	GATGGGCTGACCAATTCCAC
sgGABPB1_4	GABPB1	chr15:50578285	CGAAATAATTGAAAACCGGG
sgGABPB1_5	GABPB1	chr15:50601959	GGGAAAGAAGCTTTTAGAAG
sgGABPB1_6	GABPB1	chr15:50596276	TGGTCATTATTCCACCACAG
sgGABPB1_7	GABPB1	chr15:50596262	TCGCAGCAGTACCTCTGTGG
sgGATA1_1	GATA1	chrX:48649542	GAGGGGCTCTGAGGTCCCCA
sgGATA1_2	GATA1	chrX:48649565	AGAGCAGGATCCACAAACTG
sgGATA1_3	GATA1	chrX:48649580	GGTGTGGAGGACACCAGAGC
sgGATA1_4	GATA1	chrX:48649696	GGCCTACTACAGGGACGCTG
sgGATA1_5	GATA1	chrX:48649715	GAGGCCTACAGACACTCCCC
sgGATA1_6	GATA1	chrX:48650754	GAGCAACAGCCACTCCACTG
sgGATA1_7	GATA1	chrX:48651628	TCTCCGCCACAGTGTCGTGG
sgGATA2_1	GATA2	chr3:128205742	GCTGCTGCCTCCAGACGAGG
sgGATA2_2	GATA2	chr3:128205814	GCTGCGCATTCAGCACGGCC
sgGATA2_3	GATA2	chr3:128205062	GCAGTGGCGTCTTGGAGAAG
sgGATA2_4	GATA2	chr3:128204928	GAAAAGGTGGGAGCCAGAGT
sgGATA2_5	GATA2	chr3:128204915	TGGGTGGGAAGCCGAAAAGG
sgGATA2_6	GATA2	chr3:128204825	GGGTAGTGCAGCCCGAGGAG
sgGATA2_7	GATA2	chr3:128204737	GTAGCTAGGCCTGGGCGCAG
sgGATA3_1	GATA3	chr10:8100291	GGTAGGGATCCATGAAGCAG
sgGATA3_2	GATA3	chr10:8100661	GGGGTGGTGGGTCGACGAGG
sgGATA3_3	GATA3	chr10:8097666	GCTGCCCGTTGAGCACGGCG
sgGATA3_4	GATA3	chr10:8097717	GCGCCGCGTCCATGTAGGAG
sgGATA3_5	GATA3	chr10:8097735	GCAGTACCCGCTGCCGGAGG
sgGATA3_6	GATA3	chr10:8100522	GAGCCTGGGGTGGACAGCGA
sgGATA3_7	GATA3	chr10:8105980	GGGCAACCTCGACCCCACTG
sgGATA4_1	GATA4	chr8:11566128	GAGAAGCGCGGCGACACCGG
sgGATA4_2	GATA4	chr8:11566206	GCTGCGGCCTACAGCAGTGG
sgGATA4_3	GATA4	chr8:11607676	GCTGTGGCGCCGCAATGCGG
sgGATA4_4	GATA4	chr8:11565958	GGACAGGCCCAGCACGGAGG
sgGATA4_5	GATA4	chr8:11565969	GGCCTGTCCTACCTCCAGGG
sgGATA4_6	GATA4	chr8:11614477	GGAGTTGCTGGAAGCACCGC
sgGATA4_7	GATA4	chr8:11565928	CAGTCTACGTGCCCACACCG
sgGATA5_1	GATA5	chr20:61050353	GAAGGCCGACGAATCCGCGG
sgGATA5_2	GATA5	chr20:61050281	GGGGCTGTGCGCGAAAGGGA
sgGATA5_3	GATA5	chr20:61040477	GCTGGCGACAGCAGATGGGG
sgGATA5_4	GATA5	chr20:61050559	GATGTACCAGAGCCTGGCGC
sgGATA5_5	GATA5	chr20:61050512	GAAGGAGCCCGAGTCGGCGT
sgGATA5_6	GATA5	chr20:61048561	GGGCCCTGTCCACACCGCTG
sgGATA5_7	GATA5	chr20:61048544	GTGCCGTCTCGGCGCCACAG
sgGATA6_1	GATA6	chr18:19751294	TCAGCTCGACACGGAGGCGG
sgGATA6_2	GATA6	chr18:19751683	GGGCAGCATGGAACCCACGC
sgGATA6_3	GATA6	chr18:19751103	TGGATGGCCTTGACTGACGG
sgGATA6_4	GATA6	chr18:19751476	GGACCACAGCAGCTTGCTGG
sgGATA6_5	GATA6	chr18:19751662	GGTGGTGGGCACGTAGACCG
sgGATA6_6	GATA6	chr18:19751732	CAGTGGGCCAGCCAACCACG
sgGATA6_7	GATA6	chr18:19761470	CTTATGGCGCAGAAACGCCG
sgGBX1_1	GBX1	chr7:150864112	AAAGTCTCTGAGAAGTGCGG
sgGBX1_2	GBX1	chr7:150864543	GATTAGGGAGTCGATGGAGA
sgGBX1_3	GBX1	chr7:150864399	GAAAGAGGCTAGCGGGGCGA
sgGBX1_4	GBX1	chr7:150864231	GTTTCGGGCGGCAGTGGCGG
sgGBX1_5	GBX1	chr7:150864630	CAGCTCCGAACAAGATGCAG
sgGBX1_6	GBX1	chr7:150864283	GGCCCGTAGAAAGCGTCGGG
sgGBX1_7	GBX1	chr7:150864328	GTGGTCAGCGCCACCATCGA
sgGBX2_1	GBX2	chr2:237076550	AAGGCGGTGCTACTCCCCAG
sgGBX2_2	GBX2	chr2:237076160	GCTGACGCGGAGGACGGCAA
sgGBX2_3	GBX2	chr2:237076286	CTCATGGCCACGCTCCCCGG
sgGBX2_4	GBX2	chr2:237076254	GTCGCCCCAGCACCAGGAGG
sgGBX2_5	GBX2	chr2:237076197	CGGCGGCGGTAACTTCGACA
sgGBX2_6	GBX2	chr2:237076577	TGCATCATCATCAGCGACGG
sgGBX2_7	GBX2	chr2:237076534	CAGCGAGTCTATGCTGAAGG
sgGCM1_1	GCM1	chr6:52999039	CGGAGGACAAGAATGCGCAG
sgGCM1_2	GCM1	chr6:52998928	GCGACTGTCTCGCAGAGGAG
sgGCM1_3	GCM1	chr6:52995603	GAAGGGGAGCACAGAGACCA
sgGCM1_4	GCM1	chr6:52996869	CTGAAGCTCATCCCTTGCCG
sgGCM1_5	GCM1	chr6:52995681	AGAAACCAAGTTAGAAGCTG
sgGCM1_6	GCM1	chr6:52999093	AAACCGACTGGTTCCAGGAG
sgGCM1_7	GCM1	chr6:52999060	GCTGTAGATGTGTTTGGCAT
sgGCM2_1	GCM2	chr6:10881998	GCCGCGGTGCAGGAAGCGGT
sgGCM2_2	GCM2	chr6:10881964	CCAGCTGAGCTGCATCCCGT
sgGCM2_3	GCM2	chr6:10876126	AAAGAGAATTCGAGAATCCG
sgGCM2_4	GCM2	chr6:10882020	GCGAGTTGGGCAGATGCCGG
sgGCM2_5	GCM2	chr6:10877451	GTGTACACACCACCACACCC
sgGCM2_6	GCM2	chr6:10877432	CAGGCCTGCACCCTGCCCGA
sgGCM2_7	GCM2	chr6:10877403	TGGCCGGCCTCAGCTGCAGG
sgGFI1_1	GFI1	chr1:92948494	GCAGCTGTCTGGGGATGCGG
sgGFI1_2	GFI1	chr1:92946292	TGAGAGGCCCACGGCAGCGG
sgGFI1_3	GFI1	chr1:92948926	GCACCTGCTCGGCTAGGCGC
sgGFI1_4	GFI1	chr1:92948585	GACAGCACTTCAAATGCAGG
sgGFI1_5	GFI1	chr1:92948413	GTTCCTACCTGGAGACGCGG
sgGFI1_6	GFI1	chr1:92946576	GAGTACGGTTTGAAAGGCAG
sgGFI1_7	GFI1	chr1:92949024	GACGAGAAATGAGCGCGGCA
sgGFI1B_1	GFI1B	chr9:135863791	GCGGAGGCTGAAGTCCAAGG
sgGFI1B_2	GFI1B	chr9:135862739	GACCAACCTCAAACGAGAGC
sgGFI1B_3	GFI1B	chr9:135863591	GGGGTCGGGACAGCACAATG
sgGFI1B_4	GFI1B	chr9:135863716	GAAGGCTGACTGCATGGTGG
sgGFI1B_5	GFI1B	chr9:135862153	GACTCACCCGGGGTAAGGGC
sgGFI1B_6	GFI1B	chr9:135863606	GAGAGTCCCCATCCTGGGGT
sgGFI1B_7	GFI1B	chr9:135863644	GAAGCTAGGCTTGTAGAATG
sgGLI1_1	GLI1	chr12:57859410	GCTGGTTGGCAAGTGCCGGG
sgGLI1_2	GLI1	chr12:57859577	CCATCCAGCATCCCCAACAG
sgGLI1_3	GLI1	chr12:57861873	CATGTGACCAAACGGCACCG
sgGLI1_4	GLI1	chr12:57861953	GGAAGGAGGTCCCATCAGGG
sgGLI1_5	GLI1	chr12:57863211	CAGAAGCCACAGCCAAGCCC
sgGLI1_6	GLI1	chr12:57863251	GCAGTGACCACTCCCCGGCA
sgGLI1_7	GLI1	chr12:57863274	AGTGCAGCCAATACAGACAG
sgGLI2_1	GLI2	chr2:121743930	ACAGTGGCGTGGAGATGCCG
sgGLI2_2	GLI2	chr2:121555020	GCAGCAGCGGTAGCTGCCCA
sgGLI2_3	GLI2	chr2:121684942	AATGGTGGCAAGAGATGCTG
sgGLI2_4	GLI2	chr2:121684957	GGTAGGGGCGCATGGAATGG
sgGLI2_5	GLI2	chr2:121685031	GGACTTACCCGTGCACACCG
sgGLI2_6	GLI2	chr2:121708954	GGCTGCTGTGCACAGAACGG
sgGLI2_7	GLI2	chr2:121708976	GCAGAGATCATGGAGAGCGT
sgGLI3_1	GLI3	chr7:42088202	GGGAGACTCGGAAGCAGCAG
sgGLI3_2	GLI3	chr7:42007201	TATGAGAGGAGAGACCGCAG
sgGLI3_3	GLI3	chr7:42262718	GTGCTGCTCACCATTAGAAG
sgGLI3_4	GLI3	chr7:42116432	AAGGCAGGGAAAAGATGAGG
sgGLI3_5	GLI3	chr7:42116418	GTACAGGAGGATGGAAGGCA
sgGLI3_6	GLI3	chr7:42088237	GGGAGATCCTAATGAAGGGC
sgGLI3_7	GLI3	chr7:42088116	GCTGAGATCATGGAGAGCGA
sgGLIS1_1	GLIS1	chr1:53980323	GCAGAGGGGACAGATGGTGG
sgGLIS1_2	GLIS1	chr1:54060459	GTAGCAGGAAGGCGCAGGGG
sgGLIS1_3	GLIS1	chr1:54060386	GCTTCAGGCTGCCCTCGGGG
sgGLIS1_4	GLIS1	chr1:54060309	GATGGAGGTGACGTCGGAGG
sgGLIS1_5	GLIS1	chr1:54060108	GAGCTCTGAAAACTCATCCG
sgGLIS1_6	GLIS1	chr1:54060049	CCAGGCGGCAACTGAGACAG
sgGLIS1_7	GLIS1	chr1:54059963	CTGCACAGCAGTCCACCCAG
sgGLIS2_1	GLIS2	chr16:4382317	GAGTATCACCAAGCTCCGGG
sgGLIS2_2	GLIS2	chr16:4383431	GGGGAGTCCAGCCCAGATGG
sgGLIS2_3	GLIS2	chr16:4384814	ACACCATCCAAATAGCGCAG
sgGLIS2_4	GLIS2	chr16:4384837	GGAAGAACTGGAAGGAGCTG
sgGLIS2_5	GLIS2	chr16:4385075	TGAGCTCCTGCAAGACCTGG
sgGLIS2_6	GLIS2	chr16:4382344	AGAGAAGCGGGAGAGGACGC
sgGLIS2_7	GLIS2	chr16:4382447	CCAGGGCCAGTACCTGAGGG
sgGLIS3_1	GLIS3	chr9:4118758	GTGGTTGGAGAGCGAAGGGA
sgGLIS3_2	GLIS3	chr9:3879453	GAGTGGAGGTAACTGGGAGG
sgGLIS3_3	GLIS3	chr9:4118600	GACCTGGTGGATGAGTGCCG
sgGLIS3_4	GLIS3	chr9:4118244	AGGCCTGGTCAACCACATGG
sgGLIS3_5	GLIS3	chr9:3937058	GCGGTCACTGGAGTTACTGA
sgGLIS3_6	GLIS3	chr9:3937046	GTGACCGCGCCAAACACCAG
sgGLIS3_7	GLIS3	chr9:3898769	GCTGCAGGGACTGCACGGTG
sgGMEB1_1	GMEB1	chr1:29010161	GTGGTTGTGGTACCTACTGA
sgGMEB1_2	GMEB1	chr1:29018176	GACATACAAACTTCTTCCAG
sgGMEB1_3	GMEB1	chr1:29030778	GAAATAGAGGAGCTACTCAG
sgGMEB1_4	GMEB1	chr1:29019500	GCAAGTCCACTCTGAAGGAC
sgGMEB1_5	GMEB1	chr1:29029050	GGGTGTAAAGAAAGACTCAG
sgGMEB1_6	GMEB1	chr1:29030756	GGTTGTCTGCAATATACAGA
sgGMEB1_7	GMEB1	chr1:29016625	AGCTGGGTCGGAGAACAACA
sgGMEB2_1	GMEB2	chr20:62234360	GCAGAGCCAACCTCATCTGG
sgGMEB2_2	GMEB2	chr20:62250717	CGTGAGTGTGCACATGGAGG
sgGMEB2_3	GMEB2	chr20:62250684	GACAACTCCGGACACTGCAG
sgGMEB2_4	GMEB2	chr20:62236153	CATGGAGACAGAAAATGCAG
sgGMEB2_5	GMEB2	chr20:62236118	GGAGGAGGCTGTGAAGGCCG
sgGMEB2_6	GMEB2	chr20:62234430	GAAGTGAAGATGGCTGAAGA
sgGMEB2_7	GMEB2	chr20:62226955	GCACCTACCGTCGGCTGCGG
sgGON4L_1	GON4L	chr1:155823069	GAAGAAGTCAAGGAAGAAGG
sgGON4L_2	GON4L	chr1:155796648	GAGGAAGAGATAGAAGATGG
sgGON4L_3	GON4L	chr1:155783506	GGTCTGTTTCGGCTTTGGAG
sgGON4L_4	GON4L	chr1:155734886	GAAGAATGGGCCAGAAGAAG
sgGON4L_5	GON4L	chr1:155823257	TAGGGTGATTCCCTGAGAGA
sgGON4L_6	GON4L	chr1:155823238	GAAAAGACTCCAAGGAAGGT
sgGON4L_7	GON4L	chr1:155796689	GAGTGGCTTTTCTTGAGGAG
sgGRHL1_1	GRHL1	chr2:10105489	GGACATCAACGATGAAGCAA
sgGRHL1_2	GRHL1	chr2:10095073	AAGCACTTTATCCACAGCGG
sgGRHL1_3	GRHL1	chr2:10095199	ATAGAGCAGGCCCAGCGCAG
sgGRHL1_4	GRHL1	chr2:10104121	AAGGAGGTGAGCAGCAGTGA
sgGRHL1_5	GRHL1	chr2:10098932	GTCATCAACAGCAAAGCCAG
sgGRHL1_6	GRHL1	chr2:10102613	GATGCCTGGCATGAATTCAG
sgGRHL1_7	GRHL1	chr2:10104401	GAGAAGATCAGTTAAGGCAT
sgGRHL2_1	GRHL2	chr8:102555639	GTAGTCATAGAGCAGGCCGA
sgGRHL2_2	GRHL2	chr8:102570669	GCCCAGAGTAATTTGAGTGG
sgGRHL2_3	GRHL2	chr8:102611358	GGACGTGAATGAAGAGGCGA
sgGRHL2_4	GRHL2	chr8:102570636	TCAACACACAGAAACTGCCT
sgGRHL2_5	GRHL2	chr8:102570948	GCGCTGTGGGTGGCCAGCGA
sgGRHL2_6	GRHL2	chr8:102585928	AATCTCTCCGTCAGAAGCAG
sgGRHL2_7	GRHL2	chr8:102589673	GAGATGAACAGCTCAAATAC
sgGRHL3_1	GRHL3	chr1:24663130	GAGGGGAGCTGCCTTGCCAG
sgGRHL3_2	GRHL3	chr1:24663311	GATGCGCCCTCACCTCCTGT
sgGRHL3_3	GRHL3	chr1:24664168	CAAGTCAGGCGAGTCACCCA
sgGRHL3_4	GRHL3	chr1:24669209	ACGAGCGGAAGCAGTTCCGG
sgGRHL3_5	GRHL3	chr1:24671396	GAGCTGCTGGGTCCTGCCGA
sgGRHL3_6	GRHL3	chr1:24673968	TGTGCGGAGGGAGACTGAGG
sgGRHL3_7	GRHL3	chr1:24676591	TCTACAAGAAATGCAAGCGA
sgGSC_1	GSC	chr14:95236326	GTCGATGCTGAACATGCTGG
sgGSC_2	GSC	chr14:95236182	GAAGGCGCCATAGTCCGAGG
sgGSC_3	GSC	chr14:95235522	GGGACACCAGCACCGAACCG
sgGSC_4	GSC	chr14:95235427	TGCACTGTCGGCGGAAGCGG
sgGSC_5	GSC	chr14:95236280	CAAGGACTCGGTGTTGCCGG
sgGSC_6	GSC	chr14:95236236	GTGCAGGGCCGGGAAGACGA
sgGSC_7	GSC	chr14:95236018	GAGCACTGCTGGGCGCCCAG
sgGSC2_1	GSC2	chr22:19137719	GAGGATGTGCTCGATGGAGA
sgGSC2_2	GSC2	chr22:19137587	GCAGCAGCAGCAGCAGGCGC
sgGSC2_3	GSC2	chr22:19137637	CCAGAGCCCCGCGAAGCCAG
sgGSC2_4	GSC2	chr22:19137366	GCTGGCGCACCCAGAGACAA
sgGSC2_5	GSC2	chr22:19137175	CCTCCACGCGCTCCTCGCGA
sgGSC2_6	GSC2	chr22:19137283	CTTCGCTGAAGATGGTGCGG
sgGSC2_7	GSC2	chr22:19137397	GTGGCCGCTGAGGCTGGGAC
sgGSX1_1	GSX1	chr13:28366906	ACAGCGTAGGGGAAGAGCGG
sgGSX1_2	GSX1	chr13:28367177	GGAGGTCTGGTAGAGCGCGG
sgGSX1_3	GSX1	chr13:28367018	GGGCCCATGCAGCTGCGAGG
sgGSX1_4	GSX1	chr13:28366827	CATGCCGCGCTCCTTCCTGG
sgGSX1_5	GSX1	chr13:28366848	GGACTCGCTAGTGCTGCGCG
sgGSX1_6	GSX1	chr13:28366872	GGGCGAGAAGAAGGCGCCCG
sgGSX1_7	GSX1	chr13:28366933	AGACCGTGCAGCGCGTGCGG
sgGSX2_1	GSX2	chr4:54966821	GAGAACTGGCCCTTAAGCAG
sgGSX2_2	GSX2	chr4:54966572	GGGTGCGGTTCAGGCAGCGA
sgGSX2_3	GSX2	chr4:54966593	GGGATGAAGAAATCCGGCCC
sgGSX2_4	GSX2	chr4:54966697	GGTGCGAAGTGACGCAGAGA
sgGSX2_5	GSX2	chr4:54966852	GGGACGCGCAGTTTTGCCCG
sgGSX2_6	GSX2	chr4:54966871	GATGCGCATGGTTCACCCGC
sgGSX2_7	GSX2	chr4:54966770	GTTACCGGGGCCGGAGGCAG
sgGZF1_1	GZF1	chr20:23346206	GTGCTGCAGGTGCATGAGGG
sgGZF1_2	GZF1	chr20:23345756	GAGCAGCAGAAAACTGCTGA
sgGZF1_3	GZF1	chr20:23345806	GGACCAAAGCCCGGACAGGG
sgGZF1_4	GZF1	chr20:23345905	AGGGCCGGAGGAGGAAGAGG
sgGZF1_5	GZF1	chr20:23346020	AAGCACAGCAAGCACCGCCA
sgGZF1_6	GZF1	chr20:23346051	GCAGCGGTACACCACCTCGG
sgGZF1_7	GZF1	chr20:23350285	CCACCGCCGCATCCACACAG
sgHAND1_1	HAND1	chr5:153857341	GGCGTCAGGACCATAGGCGG
sgHAND1_2	HAND1	chr5:153857260	GCTCAGGACCCAAGAAGGAG
sgHAND1_3	HAND1	chr5:153857057	GAACTCAAGAAGGCGGATGG
sgHAND1_4	HAND1	chr5:153857541	GGTGTGCGTAGCTGCCCACG
sgHAND1_5	HAND1	chr5:153857511	GCGCAGGGTGCGGGTGGTGA
sgHAND1_6	HAND1	chr5:153857495	TCGTGGAGCATGGGGTGCGC
sgHAND1_7	HAND1	chr5:153857396	GCTGCCCCGGACTTCCCTGC
sgHAND2_1	HAND2	chr4:174450117	GCACCGCCAACCGCAAGGAG
sgHAND2_2	HAND2	chr4:174450407	TGGTTTTCCCCACCACCCGG
sgHAND2_3	HAND2	chr4:174450066	GCACTCGCGCAGTTCGGCGA
sgHAND2_4	HAND2	chr4:174449951	GGACGACCAGAATGGCGAGG
sgHAND2_5	HAND2	chr4:174450299	TGAGCCAGCCATGGAAGTAG
sgHAND2_6	HAND2	chr4:174450204	ATGGGAGTGGTCCAGGCCGG
sgHAND2_7	HAND2	chr4:174450395	CCACCCGGTGGTGCACCACG
sgHBP1_1	HBP1	chr7:106822825	GAACTGCCTGAAGTTCAGGA
sgHBP1_2	HBP1	chr7:106826304	GAAGAAGAGGACACTGGTGG
sgHBP1_3	HBP1	chr7:106820415	CAATGAGTCATTCATTCCTG
sgHBP1_4	HBP1	chr7:106822969	GGTGGACTGGCTAACAGAAT
sgHBP1_5	HBP1	chr7:106826852	CAGATGATGATGATTTGGGA
sgHBP1_6	HBP1	chr7:106827064	GAAGATTTTGCTAGAGCTGA
sgHBP1_7	HBP1	chr7:106836339	AAGACAAAGATGCACGACGC
sgHDX_1	HDX	chrX:83599401	GAAGTTCCACCTCCAAGAGG
sgHDX_2	HDX	chrX:83723862	CAGAAGCCTAGCTCAGCAGA
sgHDX_3	HDX	chrX:83723821	AATGGAGACTGGAGATGCTG
sgHDX_4	HDX	chrX:83723606	GAAACTACCATTTGACACCA
sgHDX_5	HDX	chrX:83599320	GAGGAAGCTGGGCCTGAAGT
sgHDX_6	HDX	chrX:83599265	GCTTCCTTCAGACAAACAGA
sgHDX_7	HDX	chrX:83616561	GTCCCAATACTTCTTAAGGG
sgHES1_1	HES1	chr3:193854207	GGCTGGGGTAGCAGCCACCG
sgHES1_2	HES1	chr3:193854802	AGCACCTCCGGAACCTGCAG
sgHES1_3	HES1	chr3:193854755	GCGGCATTCCAAGCTGGAGA
sgHES1_4	HES1	chr3:193854223	GTGTCGTGTTGACACTGGCT
sgHES1_5	HES1	chr3:193854402	GCAGTCATCAAAGCCTATTA
sgHES1_6	HES1	chr3:193854256	GACAGCATCTGAGCACAGAA
sgHES1_7	HES1	chr3:193854736	CCTACTCTATGCAGAGCTCG
sgHES2_1	HES2	chr1:6479747	GCAGAGCCTGAAGCCGCTGC
sgHES2_2	HES2	chr1:6479376	CAACTGCTCGAAGCTAGAGA
sgHES2_3	HES2	chr1:6479714	TCTGGTTGATGCGCGCGCGC
sgHES2_4	HES2	chr1:6479364	GCTAGAGAAGGCAGACGTCC
sgHES2_5	HES2	chr1:6479309	GCCGTGGGCCATGAGGACGC
sgHES2_6	HES2	chr1:6479662	CTCACCTCCCGGCCCAGCAG
sgHES2_7	HES2	chr1:6479340	AATGACCGTGCGCTTCCTGC
sgHES4_1	HES4	chr1:935270	GCCGGACCCCAGACAAGCCC
sgHES4_2	HES4	chr1:935336	CCATGGCCGCAGACACGCCG
sgHES4_3	HES4	chr1:935314	GAAACCGAGCGCCTCGCCGA
sgHES4_4	HES4	chr1:935152	GCAGTCCTCCAAGCCGGTCA
sgHES4_5	HES4	chr1:935092	TCAGCTCAAAACCCTCATCC
sgHES4_6	HES4	chr1:934934	AGATGACCGTGAGACACCTG
sgHES4_7	HES4	chr1:934966	CCACTCGAAGCTGGAGAAGG
sgHES5_1	HES5	chr1:2461435	GCAGCTGCGGAAGCCGGTGG
sgHES5_2	HES5	chr1:2461315	GAAGGCCGACATCCTGGAGA
sgHES5_3	HES5	chr1:2461576	GCTCCACGGCCACAGTGCTG
sgHES5_4	HES5	chr1:2461372	GCTGAAGCTGCTGCTGGAGC
sgHES5_5	HES5	chr1:2461333	GCCCAACTCCAAGCTGGAGA
sgHES5_6	HES5	chr1:2461287	AGCTACCTGAAGCACAGCAA
sgHES5_7	HES5	chr1:2461562	TTTGGGGCTGAGCAGCTCCA
sgHES7_1	HES7	chr17:8025700	GGAGATATTGGAGTTCGCCG
sgHES7_2	HES7	chr17:8027371	GATCGAGCTGAGAATAGGGA
sgHES7_3	HES7	chr17:8026382	ACCGCAGCCTGGAAGAGCTG
sgHES7_4	HES7	chr17:8025724	TCTCCAGCTTCGGGTTCCGG
sgHES7_5	HES7	chr17:8026429	GCAGATGCTCAAGCCGCTTG
sgHES7_6	HES7	chr17:8026393	GGACCGCATCAACCGCAGCC
sgHES7_7	HES7	chr17:8025673	CTTGAGGGAGCGAAGCCGGG
sgHESX1_1	HESX1	chr3:57233927	ATGTCTCCCAGCCTTCAGGA
sgHESX1_2	HESX1	chr3:57233795	GAGCTGCAGGTGTCTGCCCA
sgHESX1_3	HESX1	chr3:57232938	CATGTCCCAAATCCTCCCAG
sgHESX1_4	HESX1	chr3:57232923	GGGAATGAAATCCCACTGGG
sgHESX1_5	HESX1	chr3:57233913	CGAGCTGAGCGCCTTCCTGA
sgHESX1_6	HESX1	chr3:57233815	TAATGAAACCCCACAGGCCC
sgHESX1_7	HESX1	chr3:57232884	GAAGCTCTTTCTTCTGGCAT
sgHEY1_1	HEY1	chr8:80679838	GCTGGACGAGACCATCGAGG
sgHEY1_2	HEY1	chr8:80678894	AAAATGCTGCATACGGCAGG
sgHEY1_3	HEY1	chr8:80678925	CGAGATCCTGCAGATGACCG
sgHEY1_4	HEY1	chr8:80679823	CGAGGTGGAGAAGGAGAGTG
sgHEY1_5	HEY1	chr8:80679813	AAGGAGAGTGCGGACGAGAA
sgHEY1_6	HEY1	chr8:80679862	TGTCCGAGGAGCTGTACTCG
sgHEY1_7	HEY1	chr8:80679274	ACAGTTTGTCTGAGCTGAGA
sgHEY2_1	HEY2	chr6:126070984	GGAGCGAGAACAATTACTCG
sgHEY2_2	HEY2	chr6:126075664	GAAGATGCTTCAGGCAACAG
sgHEY2_3	HEY2	chr6:126070961	CATGGACGAGACCATCGACG
sgHEY2_4	HEY2	chr6:126073002	ATGGCAAGAAAGAAAAGGAG
sgHEY2_5	HEY2	chr6:126070934	CGGAGGTCGTCTCCTCGCAG
sgHEY2_6	HEY2	chr6:126070919	CGGGATGAAGCGCCCCTGCG
sgHEY2_7	HEY2	chr6:126070951	CTCGTCCATGTCGCTCTCGG
sgHEYL_1	HEYL	chr1:40105266	AAGGAGCCGAGCGGCTCCGA
sgHEYL_2	HEYL	chr1:40098325	CAAGCCAGGAAGAAACACAG
sgHEYL_3	HEYL	chr1:40095907	AAAATGCTCCATGCCACTGG
sgHEYL_4	HEYL	chr1:40095956	TTCCAAGCTGGAGAAAGCCG
sgHEYL_5	HEYL	chr1:40095938	CGAGGTCTTGCAGATGACGG
sgHEYL_6	HEYL	chr1:40105247	GGGTCCGTCGGACTCCCCGT
sgHEYL_7	HEYL	chr1:40098341	CTTGCATCTGCGAAGAGCTG
sgHHEX_1	HHEX	chr10:94452147	GCAGAGGCCTCTGCAAGAAG
sgHHEX_2	HHEX	chr10:94449913	GGACACGAGGCTGGTGAAGG
sgHHEX_3	HHEX	chr10:94449961	GAAGGCTGGATGGATCGGCG
sgHHEX_4	HHEX	chr10:94452475	AGAATCGACGCGCTAAATGG
sgHHEX_5	HHEX	chr10:94450036	GCCCTCTGTACCCCTTCCCG
sgHHEX_6	HHEX	chr10:94450051	GTCGTTCACCGTCCGCGGGA
sgHHEX_7	HHEX	chr10:94452133	AAGAAGGGGCTCCAGAGTAG
sgHIC1_1	HIC1	chr17:1960322	GATCTGCAGGTAGCTGGCGG
sgHIC1_2	HIC1	chr17:1961698	TACGAGTGCCAGGTGTGCGG
sgHIC1_3	HIC1	chr17:1961847	GGGCAAGCTCGACTTCCCCG
sgHIC1_4	HIC1	chr17:1959978	GCAGACGATGCTGGACACGA
sgHIC1_5	HIC1	chr17:1960383	GCAGGTGGCAGTACTTGCCG
sgHIC1_6	HIC1	chr17:1960469	GGCCTGGATGACCGGCGTGG
sgHIC1_7	HIC1	chr17:1960800	GCTGCCCTTCCAGAAGCTGG
sgHIC2_1	HIC2	chr22:21800029	GGGAGGAGCAGAGGCCGCAG
sgHIC2_2	HIC2	chr22:21799319	GTGTGACGTCATCATCATGG
sgHIC2_3	HIC2	chr22:21799592	CGGCTCGCTTGAGTTTGCGG
sgHIC2_4	HIC2	chr22:21799835	TGTCTGCCCAGCTGGCGGGG
sgHIC2_5	HIC2	chr22:21799963	AGTGAGGTGGGGACCTGGGG
sgHIC2_6	HIC2	chr22:21800046	GAGGCACTGTTGGCAACGGG
sgHIC2_7	HIC2	chr22:21800409	AGTGCGCAGAGCGGGAGCGA
sgHIF1A_1	HIF1A	chr14:62200891	AGGATGCTTGCCAAAAGAGG
sgHIF1A_2	HIF1A	chr14:62205044	CAGACACCTAGTCCTTCCGA
sgHIF1A_3	HIF1A	chr14:62207543	TAATGGTGACAACTGATCGA
sgHIF1A_4	HIF1A	chr14:62187200	GAACTCACATTATGTGGAAG
sgHIF1A_5	HIF1A	chr14:62193480	AAGTGTACCCTAACTAGCCG
sgHIF1A_6	HIF1A	chr14:62194225	GGTTTCTTATACCCACACTG
sgHIF1A_7	HIF1A	chr14:62204919	TGGCTTTGGCGTTTCAGCGG
sgHIF3A_1	HIF3A	chr19:46811999	GCGCACCCTCAACCTCAAGG
sgHIF3A_2	HIF3A	chr19:46832665	GGGCTGGAGCAGCTCAGCCG
sgHIF3A_3	HIF3A	chr19:46811516	GCTCCTCTTGGTCACAGGGG
sgHIF3A_4	HIF3A	chr19:46812025	GGCCCCACGCACCTTCCAGG
sgHIF3A_5	HIF3A	chr19:46812450	CCAGCTGGAGAAGTCTGCGC
sgHIF3A_6	HIF3A	chr19:46812490	GAGCACCAGGCACTGCAGCG
sgHIF3A_7	HIF3A	chr19:46823785	CAGAAGGACACCCCTAACCC
sgHIVEP1_1	HIVEP1	chr6:12123020	GAGCACAGCCCTGTGCCCGG
sgHIVEP1_2	HIVEP1	chr6:12123818	GACAAGGTTTCACTACGCTG
sgHIVEP1_3	HIVEP1	chr6:12121498	AGACAGTGGGGAGAGCGAGG
sgHIVEP1_4	HIVEP1	chr6:12121699	GACAGAGTTACCGAAAGTTG
sgHIVEP1_5	HIVEP1	chr6:12121897	GATTCATGTCGCCTTTCTGG
sgHIVEP1_6	HIVEP1	chr6:12121925	GGAAAGCAAGACTCTCACGT
sgHIVEP1_7	HIVEP1	chr6:12122873	AAGAAGTCTCATCAAGGGCG
sgHIVEP2_1	HIVEP2	chr6:143095490	GGGCCAGGGAAAAGCCACGG
sgHIVEP2_2	HIVEP2	chr6:143093312	GAGTGGGCTCCACCTGGGGA
sgHIVEP2_3	HIVEP2	chr6:143091879	GCAGTCCCTCCCAGGAACAG
sgHIVEP2_4	HIVEP2	chr6:143091612	GGATGGAGGATTCTAAGCCG
sgHIVEP2_5	HIVEP2	chr6:143091465	GATGTACGGACAGATTGTGG
sgHIVEP2_6	HIVEP2	chr6:143090854	GCACCATGAAGCATAAACCG
sgHIVEP2_7	HIVEP2	chr6:143095601	TAAGGACTCGGACGATGCGG
sgHIVEP3_1	HIVEP3	chr1:42050396	GAAGCGGCTGACCAAAGGAG
sgHIVEP3_2	HIVEP3	chr1:42047676	GCTGCGAGACAGAGGCACAG
sgHIVEP3_3	HIVEP3	chr1:42047072	GGGGTGTCTGGGCAACGGGG
sgHIVEP3_4	HIVEP3	chr1:42046882	GTAGGCTGGAGAGGAAGCGG
sgHIVEP3_5	HIVEP3	chr1:42046193	GGGGAGTTCATCAACAGCAG
sgHIVEP3_6	HIVEP3	chr1:42045576	GCACCAACCAGCGTAAACAG
sgHIVEP3_7	HIVEP3	chr1:42041273	GAGGAGAGGGGAGCCGGAGG
sgHKR1_1	HKR1	chr19:37838160	TCAGAGGACCCTGCACAGGG
sgHKR1_2	HKR1	chr19:37838703	TCATTGCTCAGCTGGAGCGA
sgHKR1_3	HKR1	chr19:37838740	AGAGGAGAGAAAATGTCCAC
sgHKR1_4	HKR1	chr19:37838759	TCACCTGGACAGAGGTCCAG
sgHKR1_5	HKR1	chr19:37835601	GGAGCATTGTAGACACTGTG
sgHKR1_6	HKR1	chr19:37838144	GGTTGTTGAGCCCTGCTCAG
sgHKR1_7	HKR1	chr19:37838715	TGGAGCGAGGGGAAGCGCCC
sgHLF_1	HLF	chr17:53345218	AAGTATCTCCGTCATAGGGA
sgHLF_2	HLF	chr17:53345320	GCTGCAGCCCAGGAGGGTGA
sgHLF_3	HLF	chr17:53342883	GTAGGGAGGCGGGATAAAGG
sgHLF_4	HLF	chr17:53342897	GACCTGAGCACGCCGTAGGG
sgHLF_5	HLF	chr17:53345361	GCTGCTGAGGTCCATGACCG
sgHLF_6	HLF	chr17:53345388	GCCAGGGTGAAGGGGTGCAG
sgHLF_7	HLF	chr17:53392721	CAGAGAACTTGCGTTTGCGA
sgHLX_1	HLX	chr1:221053475	GCTTCGACCCACCCCAGTGG
sgHLX_2	HLX	chr1:221053504	GAAGCCAGCCGGGACTTCGG
sgHLX_3	HLX	chr1:221054538	CTCACTTCCCTGCTAACCGG
sgHLX_4	HLX	chr1:221055642	GCCGGACCGAAAGCAGCTGG
sgHLX_5	HLX	chr1:221053326	ATGTCTGCGATGCAGAAGGA
sgHLX_6	HLX	chr1:221053341	GACATTCTGCACGCCGGCGT
sgHLX_7	HLX	chr1:221053408	CAAGTGCGCGGTGAGGGCGG
sgHMBOX1_1	HMBOX1	chr8:28827777	GTAGCTGTAGAGGAAGATGC
sgHMBOX1_2	HMBOX1	chr8:28827864	TGATTGGTAGTGCAAGGCTG
sgHMBOX1_3	HMBOX1	chr8:28837591	GGACAGCAGTGTGATAAAAG
sgHMBOX1_4	HMBOX1	chr8:28827676	AAGACGGTCCAAAGTTTCCA
sgHMBOX1_5	HMBOX1	chr8:28866678	CAACTTGAGAAGACAAACCC
sgHMBOX1_6	HMBOX1	chr8:28876363	GGTACTTTCCGACTGCGACG
sgHMBOX1_7	HMBOX1	chr8:28904924	TTGGTTTGCTAACAGAAGGA
sgHMX1_1	HMX1	chr4:8873278	GATGAGGAAGGAGGAGGCGC
sgHMX1_2	HMX1	chr4:8873124	GCGGCGGCGACAGTTGCTCG
sgHMX1_3	HMX1	chr4:8873202	CAGCCGGGAGGACGAGGAGG
sgHMX1_4	HMX1	chr4:8873009	CCGCAGCCCAGAGCGAAGGG
sgHMX1_5	HMX1	chr4:8872964	GCGCACGGTGGCTATGGAGG
sgHMX1_6	HMX1	chr4:8873178	CGACGACGACCCCGAAGACG
sgHMX1_7	HMX1	chr4:8872976	TGGTACCCACGGGCGCACGG
sgHMX3_1	HMX3	chr10:124895848	GCGCCGGGATCTCAAAGCGA
sgHMX3_2	HMX3	chr10:124895864	GGCAGGGCAAACCTCTGCGC
sgHMX3_3	HMX3	chr10:124895640	GAACGGGGACTCCTTGGGAG
sgHMX3_4	HMX3	chr10:124895885	GAGCGCTCCAGGTAGTGCGC
sgHMX3_5	HMX3	chr10:124895907	GTAGGGGTACCACCAGGCTG
sgHMX3_6	HMX3	chr10:124895563	GACCATGCCGGAACCCGGGC
sgHMX3_7	HMX3	chr10:124895674	GGTGGTGGTCTCCGTTGAGC
sgHNF1A_1	HNF1A	chr12:121416838	GGAGAACCTCAGCCCTGAGG
sgHNF1A_2	HNF1A	chr12:121431477	GGAGCGAGAGACGCTAGTGG
sgHNF1A_3	HNF1A	chr12:121432015	GGGCTCCAACCTCGTCACGG
sgHNF1A_4	HNF1A	chr12:121434100	GCAGAAGTACCCTCAAGCAG
sgHNF1A_5	HNF1A	chr12:121437311	GTGAAGCCCGGACTCACTGG
sgHNF1A_6	HNF1A	chr12:121416592	GCTGCAGACGGAGCTCCTGG
sgHNF1A_7	HNF1A	chr12:121416782	GAGGACGAGACGGACGACGA
sgHNF1B_1	HNF1B	chr17:36104572	GCAGGCGCTCAACACCGAGG
sgHNF1B_2	HNF1B	chr17:36099598	AGGGCTGCTAAAATGATCAA
sgHNF1B_3	HNF1B	chr17:36093718	GAGTTCAGTCAACAGAGCCA
sgHNF1B_4	HNF1B	chr17:36093563	AGAGAGAGAGGCCTTAGTGG
sgHNF1B_5	HNF1B	chr17:36091803	GGGCAGAATGTTTGCAGCGA
sgHNF1B_6	HNF1B	chr17:36104810	GGTGACCCCGGAGCTCAGCA
sgHNF1B_7	HNF1B	chr17:36104768	GGATGGCAGCAACTCCTCCA
sgHNF4A_1	HNF4A	chr20:43034694	GCAGACACGTCCCCATCAGA
sgHNF4A_2	HNF4A	chr20:43034818	GCTGCAAGGGCTTCTTCCGG
sgHNF4A_3	HNF4A	chr20:43042395	GGAGCGCATTGATGGAGGGC
sgHNF4A_4	HNF4A	chr20:43047114	GAACACCATGGATCTCTTGG
sgHNF4A_5	HNF4A	chr20:43036035	GCGTGGTGGACAAAGACAAG
sgHNF4A_6	HNF4A	chr20:43052743	GGCCACGCGAGTCATACTGG
sgHNF4A_7	HNF4A	chr20:43034759	GGTCCCCGCAGATGGCACAC
sgHNF4G_1	HNF4G	chr8:76468222	ACTGTTGAGAGCTCACGCAG
sgHNF4G_2	HNF4G	chr8:76456120	AGAGCAACAGGAAAACACTA
sgHNF4G_3	HNF4G	chr8:76471116	GATCGGCAGTATGACTCCCG
sgHNF4G_4	HNF4G	chr8:76471168	CCACACTGCAGAGCATCACG
sgHNF4G_5	HNF4G	chr8:76472623	AATGGGTCTTGAGACAAATG
sgHNF4G_6	HNF4G	chr8:76456138	TATGGGGCATCCAGCTGTGA
sgHNF4G_7	HNF4G	chr8:76465274	TAGATCTCAGTCTCAAGCCC
sgHOMEZ_1	HOMEZ	chr14:23755118	TCACCGCAGTCCAGCCCGGG
sgHOMEZ_2	HOMEZ	chr14:23755141	CGGCTCCCAGCCTCGCACCA
sgHOMEZ_3	HOMEZ	chr14:23746283	GTAGCTCCTCAGAGATTGGA
sgHOMEZ_4	HOMEZ	chr14:23746091	ATGACCAGCTAATACCACAG
sgHOMEZ_5	HOMEZ	chr14:23746022	GAAGGGATTTGAAATGGAGT
sgHOMEZ_6	HOMEZ	chr14:23745958	GGAGCTGGCACTGGAGGAGG
sgHOMEZ_7	HOMEZ	chr14:23745513	TGGCTGGAGGGGTTTAGAGG
sgHOXA1_1	HOXA1	chr7:27135482	GAATACCCCATACTTAGCAG
sgHOXA1_2	HOXA1	chr7:27135389	GTCAGCGCCAACAGTTGCGG
sgHOXA1_3	HOXA1	chr7:27135238	GCTTGGACCACAACTTGAGT
sgHOXA1_4	HOXA1	chr7:27134952	GGGAGCGACAGGCTTCTTGG
sgHOXA1_5	HOXA1	chr7:27135379	GTCGTCGCCGCCGCAACTGT
sgHOXA1_6	HOXA1	chr7:27135362	GACCGCTTCCTAGTGGGCAG
sgHOXA1_7	HOXA1	chr7:27134909	ATCCAGTCAAAAGTCTGCGC
sgHOXA10_1	HOXA10	chr7:27213353	GAAGGGAGCCAGTTCGGCGG
sgHOXA10_2	HOXA10	chr7:27213876	GTTGTGGGATAATTTGGCGA
sgHOXA10_3	HOXA10	chr7:27213744	GGCGGTTACTACGCCCACGG
sgHOXA10_4	HOXA10	chr7:27213474	GCTGGCTGGGGTGGTTGCGG
sgHOXA10_5	HOXA10	chr7:27213240	GCCAAGGGCTATGGCAGCGG
sgHOXA10_6	HOXA10	chr7:27213170	GAGATCGAAACCGCGCCCCG
sgHOXA10_7	HOXA10	chr7:27213078	ACGCTGGCTTGCGGCAGCGG
sgHOXA11_1	HOXA11	chr7:27224508	GGCCCACTGCTACTCCGCGG
sgHOXA11_2	HOXA11	chr7:27224128	CAGCAGAGGAGAAAGAGCGG
sgHOXA11_3	HOXA11	chr7:27224655	TCTGGGGCAGAAAAGAAGGG
sgHOXA11_4	HOXA11	chr7:27224518	GCAGTGGGCCAGATTGCCGC
sgHOXA11_5	HOXA11	chr7:27224180	ACTTCAAGTTCGGACAGCGG
sgHOXA11_6	HOXA11	chr7:27224592	GCACGGGTTGGACCTGGGGC
sgHOXA11_7	HOXA11	chr7:27224407	GGTGGGGTGGTGGTAGACGT
sgHOXA13_1	HOXA13	chr7:27239634	GTCGTAGAGAAACATGACGG
sgHOXA13_2	HOXA13	chr7:27239585	CAACAAGAACATGGAAGGGG
sgHOXA13_3	HOXA13	chr7:27239477	GGGCAACTTCTCGGTGGCGG
sgHOXA13_4	HOXA13	chr7:27239430	GTTGCGGCACTGGTTGGCCG
[truncated: 7,103 more rows]
