# Supplementary material for: The renal lineage factor PAX8 controls oncogenic signalling in kidney cancer
Source: Nature. 2022 Jun 8;606(7916):999–1006. doi: 10.1038/s41586-022-04809-8 (PMC9242860; doi:10.1038/s41586-022-04809-8)
Supplement: Supplementary file 13 — Source Data Fig. 1 [file 41586_2022_4809_MOESM13_ESM.xlsx]

## Sheet: Fig. 1a-b
Fig1a and b
	Senstivity score
Gene	HeLa	MDA-MB231	OS-LM1	786-M1A
PAX8	0.12627	-0.308496	-1.88309	-2.91306
HINFP	-0.921382	-3.30752	-1.29355	-2.91095
NRF1	-1.29507	-3.05209	-1.83324	-2.22272
PREB	-0.80781	-3.0173	-0.930782	-2.85012
PHB2	-1.04945	-2.91184	-1.55782	-2.10179
ZBTB11	-1.59954	-2.89927	-1.7496	-1.66023
SNAPC4	-0.814108	-3.55672	-1.24848	-2.05557
ZNF207	-0.805042	-1.53071	-1.36315	-1.41211
CEBPZ	-0.358135	-1.23226	-0.908088	-1.82525
MAX	0.261787	-1.19528	-1.24709	-1.40608
YY1	-0.493198	-0.663119	-0.726506	-1.87242
GON4L	-0.351832	-1.48581	-1.48753	-1.03557
MYC	-1.08171	-3.3443	-1.03081	-1.46049
CDC5L	-0.424301	-2.8333	-0.691299	-1.71937
HNF1B	0.313157	-0.105595	-0.959168	-1.44605
GABPA	-0.188487	-2.60645	-1.0359	-1.33674
UBTF	-0.157121	-2.33711	-1.07147	-1.27506
NKX6-1	-1.22799	-1.7624	-1.21304	-1.08876
NFYC	-0.126963	-0.999981	-1.23533	-1.03465
ZNF574	-0.552828	-3.01394	-0.834924	-1.42443
ZNF131	-0.772154	-3.14416	-0.964474	-1.25532
SHOX2	-0.826823	0.312239	-1.30295	-0.909581
SRF	-1.00856	-1.99625	-0.572417	-1.54122
NFYA	-0.032018	-2.00468	-0.943198	-1.04156
KLF16	-0.974102	-2.34039	-0.0656007	-1.90263
PRDM10	-0.270941	-1.0484	-0.710526	-1.19508
ZFP36L1	-0.104416	-1.68184	-0.62235	-1.28233
E4F1	-0.467415	-2.37935	-0.279145	-1.62217
CTRL	0.417141	0.70597	0.411319	0.449733
ZBTB7A	-0.556709	0.121277	-0.85593	-0.993096
BHLHE40	0.779755	0.289154	-0.94142	-0.901162
GABPB1	-0.340311	-1.64616	-0.245428	-1.59497
DRGX	-0.551876	-1.37109	-0.786639	-1.0352
TSC22D2	-0.817144	-0.170985	-0.579483	-1.21147
MYT1	-0.649234	-1.43392	-0.999259	-0.742682
EGR2	-0.387538	-1.88648	-0.374365	-1.36334
SOHLH1	-0.596069	-0.70594	-1.05644	-0.671672
ZNF830	-0.248067	-1.3062	-0.64857	-1.07613
HOXA11	-0.632166	0.0710861	-0.982867	-0.720315
CREB5	0.0501327	-0.845994	-0.718811	-0.97423
ZNF335	-0.440635	-1.63972	-0.51669	-1.14969
RXRA	-0.728534	-0.504819	-0.710986	-0.949826
CTCF	-0.293785	-2.267	-0.376042	-1.27094
E2F3	-0.469598	-0.818066	-0.778704	-0.845244
TOE1	-0.240406	0.305379	-1.53943	-0.0641308
PLAGL2	-0.512815	0.0989746	-1.23529	-0.352722
SIX5	-0.0333119	-1.46062	-0.417628	-1.15892
ZIC5	-0.423469	-1.29881	-0.669106	-0.895267
ZNF407	-0.61912	-1.13838	-0.5982	-0.927533
RFX5	-1.00151	0.144195	-0.897674	-0.626135
FOXM1	-0.737177	-0.572875	-0.362985	-1.15472
FOXO4	-0.69565	-1.42246	-0.504305	-0.991428
ZNF622	-1.34963	-2.87258	-0.690448	-0.799009
GZF1	-0.749707	-1.05793	-0.492276	-0.952383
HOXD9	-0.25172	-1.40425	-0.634012	-0.809386
HOMEZ	-0.192292	-0.520278	-0.817319	-0.615734
ELMSAN1	-0.217578	-0.121836	-0.642166	-0.781848
HMX1	-1.00002	-1.01625	-0.696003	-0.713887
ALX3	0.0672217	-1.68056	-0.695055	-0.713788
SOX12	-0.785605	-2.35716	-0.211324	-1.18489
HIVEP3	-0.466716	-1.59914	-0.4552	-0.928826
POU2F1	0.214678	-1.42173	-0.676079	-0.67053
FOXG1	-0.261958	-2.05453	-0.651149	-0.677016
TEAD2	-0.47817	-0.511614	-0.671635	-0.650179
ESRRA	-0.436117	-0.9675	-1.10096	-0.182535
CUX2	-0.34041	-0.733084	-1.15226	-0.126686
CIC	-0.221824	-1.91345	-0.694827	-0.573606
NPAS1	0.0750578	-0.937128	-0.658408	-0.597428
NR4A2	-0.203323	-2.55148	-0.363309	-0.890278
RARA	-0.177352	-1.33669	-0.450431	-0.788571
ZNF771	-1.01956	-0.90877	-0.659521	-0.572168
ATF4	-0.140983	-1.90249	-0.425415	-0.79971
POU2F2	-0.18909	-2.05073	-0.509487	-0.713764
TBX4	0.0546165	-0.845961	-0.769832	-0.450687
SPI1	-0.672291	-1.70474	-0.548873	-0.664852
HOXC11	-0.600953	-0.844127	-0.414135	-0.750877
KLF6	0.079571	-0.00193296	-0.924162	-0.239557
PKNOX1	-0.33439	-0.99023	-0.463473	-0.696221
BCLAF1	0.13564	-1.66371	-0.201413	-0.957428
ZBTB17	-0.480658	-2.34391	-0.228355	-0.928829
ZNF236	-0.0822968	-1.54951	-0.585089	-0.564171
TCF7L1	-0.708368	-0.463553	-0.571562	-0.57543
RELA	-1.01542	-0.695011	-0.851143	-0.274288
ZBTB47	-0.658855	-0.180744	-0.585454	-0.539838
ZFP91	-0.354043	-0.380349	-0.554251	-0.561715
UNCX	-0.276658	-1.27298	-0.647753	-0.464458
CEBPA	-0.249942	-0.251638	-0.681689	-0.425563
SMAD9	0.294707	-1.30223	-0.623455	-0.470435
ZNF497	0.056011	-0.740013	-0.701118	-0.389083
ZBTB9	-0.216285	-1.50284	-0.541346	-0.536774
RREB1	-0.142897	-1.7876	-0.28012	-0.795436
ZZZ3	0.00390005	-1.26461	-0.580914	-0.486325
BHLHE22	-0.107528	-0.922392	-0.305747	-0.750239
TEAD3	-0.308238	-1.24732	-0.350032	-0.700717
MYT1L	-0.0249299	-3.49044	-0.254545	-0.785276
RARG	-0.305367	-0.126343	-0.614367	-0.415126
ZNF706	-0.22203	-0.30985	-0.174638	-0.847083
MYBL2	-1.00188	-0.459503	-0.686661	-0.333758
GMEB2	-0.225675	-0.0906242	-0.683088	-0.33103
NKX2-5	0.269487	-0.311661	-0.798651	-0.206289
KCMF1	-0.443015	-0.363404	0.130533	-1.12595
TFAM	-0.740455	0.227677	-0.632765	-0.35935
KLF14	-0.225949	0.0955907	-0.594131	-0.396693
RFX4	-0.0946251	-0.153723	-0.302152	-0.68792
ZNF394	-0.332817	-0.0492784	-0.278069	-0.708244
IRX1	-0.468244	-0.778273	-0.415193	-0.566465
DRAP1	-0.725147	-1.95835	-0.189581	-0.78305
NFE2L2	-0.0166974	0.339796	-0.312656	-0.659666
TCFL5	-0.561725	-0.39385	-0.376083	-0.590539
SP8	-0.102254	-1.28166	-0.603959	-0.359899
MAFG	0.357507	-1.13556	-0.139605	-0.822024
ZNF219	-0.400381	-1.00684	-0.765477	-0.192533
FOXK2	-0.348107	-1.58774	-0.676736	-0.281068
MYNN	-0.427802	-0.351353	-0.835243	-0.120306
FOXE3	-0.23228	-0.629643	-0.340682	-0.604725
TEAD1	-0.575338	-2.505	0.0104419	-0.934763
ZNF227	0.0325964	0.113152	-0.583013	-0.337114
EGR3	-0.463297	-0.183473	-0.690285	-0.22661
GMEB1	0.125579	0.154194	-0.214626	-0.700693
SMAD4	-0.772553	-1.6795	0.0624209	-0.973074
USF2	-1.03646	-0.636414	0.287987	-1.19433
CASZ1	-0.0431154	-0.798683	-0.290714	-0.61042
PROP1	0.154444	-0.756556	-0.591537	-0.309477
RERE	-0.743808	-0.00888097	-0.122684	-0.778207
ZNF8	0.289038	-0.375828	-0.494934	-0.403778
PITX2	-0.299257	-0.0722929	-0.381546	-0.510846
ZNF7	-0.398066	-0.741905	-0.28414	-0.601129
GLIS1	0.0260632	-0.923229	-0.52958	-0.349489
HOXD13	0.102084	-0.503972	-0.322243	-0.55497
SOX11	0.163676	0.06315	-0.787454	-0.0897587
ZFHX4	0.333147	-0.426916	-0.348284	-0.525222
BCL6	-0.29199	-0.259845	-0.514212	-0.356609
HLF	0.200304	-0.584284	-0.389306	-0.478551
ZNF593	0.234218	-0.069442	-0.563866	-0.290902
KLF7	-0.006724	-0.0583017	-0.126571	-0.727491
ZBTB34	-0.15712	-0.544994	-0.439063	-0.413896
ESR2	-0.248588	-1.25777	-0.683274	-0.162924
TFE3	0.180806	-0.531881	-0.442848	-0.40327
ZNF648	-0.162407	-1.10567	-0.466278	-0.379754
TGIF1	-0.249574	-0.110778	-1.38863	0.544302
SPDEF	0.126091	-2.03205	-0.162377	-0.673188
HOXD10	-0.125218	-1.112	-0.123637	-0.699994
ZBTB22	0.158664	-1.0113	-0.65285	-0.170037
CEBPE	0.29903	0.0510666	-0.229165	-0.585878
NFYB	-0.0345926	-0.211709	-0.564383	-0.248814
POU4F3	0.124238	-0.718947	-0.310291	-0.50155
HHEX	-0.624416	0.269597	-0.443752	-0.366468
NR1I3	0.0551855	-0.296349	-0.26757	-0.536738
NR5A1	-0.563629	-0.526433	-0.603995	-0.199063
FOXF2	-0.671401	-2.18997	-0.0981885	-0.69526
ZNF226	-0.405911	-1.00876	-0.283373	-0.506491
NR4A1	-0.21896	-0.442362	-0.467593	-0.321198
DDIT3	-0.268361	-0.780842	-0.244485	-0.537864
TCF7	0.231664	-0.138924	-0.499261	-0.280303
ZNF213	-0.561832	-0.805368	-0.364213	-0.410714
CREB1	0.094576	-0.876124	-0.282652	-0.49089
EZH2	-0.483308	0.64983	-0.17212	-0.589366
TFAP2B	-0.418664	-0.718903	-0.338232	-0.413537
DMRTC2	-0.266255	-0.175047	-0.560392	-0.190077
ELF2	-0.0491249	-0.460151	-0.398675	-0.351108
CUX1	-0.395115	-0.616128	-0.187577	-0.562191
ZXDA	0.34979	0.224187	-0.751293	0.00157869
RUNX3	-0.644046	0.0422008	-0.39836	-0.343852
DACH1	-0.0153662	0.110412	-0.262805	-0.475201
DR1	0.0433049	-1.37567	-0.182975	-0.553614
IRX6	-0.389507	-0.124334	-0.656324	-0.0765661
DMBX1	0.325321	-0.320979	-0.751539	0.0207752
RLF	-0.387588	-0.119443	0.0644639	-0.790022
DLX3	-0.0572824	-0.221396	-0.722026	-0.0031514
IRF3	0.11267	0.466682	-0.725341	0.00185347
ZNF710	-0.683683	-0.256801	-0.255574	-0.46779
MGA	-0.459433	-0.432354	0.12959	-0.850565
SOX4	-0.692461	-1.56197	-0.101186	-0.611572
TFDP1	-0.532808	-0.530719	-0.408432	-0.303697
ZNFX1	-0.813156	-0.41589	0.0458608	-0.756155
HIC2	0.310981	-0.913308	-0.351485	-0.358728
ZNF202	0.234856	0.194611	-0.400934	-0.30825
ZNF646	0.0118004	-0.244646	-0.572059	-0.128912
FOXD2	-0.694503	-0.571235	-0.337977	-0.362273
ZBTB20	-0.150248	-0.0424251	-0.405277	-0.289295
GRHL3	-0.266467	-0.589998	-0.29353	-0.398274
ZNF688	-0.335229	-0.476511	-0.268798	-0.419252
ZNF467	-0.200967	0.0789501	-0.393325	-0.287271
SIX2	0.833653	-0.602593	-0.382859	-0.297283
ETV2	-0.523938	-0.183661	-0.578657	-0.0994996
ZNF22	-0.579177	0.062863	-0.363143	-0.314328
SP6	-0.315511	-0.678216	-0.39634	-0.279546
SOX8	-0.100191	-0.138392	-0.730496	0.0568599
PRDM12	-0.534732	-0.253987	-0.396948	-0.275372
ZNF470	0.65703	-0.105276	-0.659407	-0.0117284
ZNF354C	0.3366	0.595518	-0.319661	-0.34978
ZNF615	-0.0917066	0.32574	-0.25646	-0.406243
LMX1B	-0.624912	-1.36009	-0.241041	-0.421099
NFE2	-0.771864	0.367396	-0.350352	-0.308503
ZBTB7B	-0.608269	-0.761491	-0.15269	-0.500874
GCM1	-0.225816	0.0379746	-0.35841	-0.293153
RXRB	0.316831	-0.693199	-0.441937	-0.20924
ZNF750	-0.173982	0.150591	-0.473853	-0.17624
ZBTB32	-0.188182	-0.0610811	-0.686515	0.0411668
SP5	-0.260632	-0.508319	-0.502714	-0.134396
ZNF57	-0.293064	-0.800695	-0.0644018	-0.570649
PRRX2	-1.5837	-0.204762	-0.413308	-0.217783
GFI1	-0.173932	0.0215616	-0.551505	-0.0714742
ZNF641	-0.313182	-0.511116	-0.239385	-0.383332
NKX2-1	-0.132339	-0.344653	-0.146828	-0.472677
PAX4	0.0143276	-0.594707	-0.300059	-0.319043
GATA5	-0.62797	-0.2067	-0.356358	-0.259897
ZFP36L2	-0.177676	-0.602775	-0.575672	-0.0404754
ZNF80	-0.161145	-0.500377	-0.374444	-0.24036
ZNF592	-0.313709	0.0592591	-0.451866	-0.159666
ZBTB39	-0.515723	-0.164434	-0.342023	-0.267133
ZNF783	-0.587612	-0.870535	-0.260816	-0.345507
HOXC4	-0.658866	-0.598575	-0.863615	0.257324
BARX2	-0.194705	-0.0350449	-0.347225	-0.254488
DMRTB1	0.181285	-0.101488	-0.319743	-0.279531
ZNF365	-0.229551	-0.542273	-0.386986	-0.21063
BARHL1	-0.235742	-0.308602	-0.411893	-0.185018
PRDM2	-0.190412	0.162259	-0.116418	-0.477701
ZEB1	-0.468378	-0.440802	-0.121126	-0.471272
ZNF662	0.0416253	-0.180955	-0.554123	-0.0306489
ELF3	-0.820087	0.123491	-0.235601	-0.346256
GFI1B	-0.46392	-0.147476	-0.154963	-0.426021
BARHL2	-0.388888	-0.450319	-0.0389869	-0.540984
PPARG	0.363504	0.250604	-0.226	-0.353672
MEF2C	0.0723915	-0.0345445	-0.268437	-0.30641
EVX2	-0.106898	-0.28584	-0.357117	-0.217446
YBX1	-0.537283	-0.854164	-0.369595	-0.198807
SOX9	0.0815909	0.238402	-0.134279	-0.433801
TRERF1	0.417037	0.110232	-0.38605	-0.174302
ZBTB48	-0.532658	-0.847372	0.100163	-0.65925
DPRX	0.391838	0.294121	-0.773095	0.214497
DEAF1	0.267379	-1.29183	-0.000944116	-0.556715
ZSCAN5A	0.414132	-0.00103963	-0.493129	-0.0637177
CAMTA2	0.259437	-0.644111	-0.182144	-0.374415
RFX1	0.12013	-1.11272	-0.441777	-0.113468
ZNF85	-0.141745	-0.571396	-0.216939	-0.337201
ZSCAN18	0.00420199	-0.414234	-0.458971	-0.0944683
ZNF541	-0.319003	-0.707691	0.0415969	-0.594315
ZNF610	0.497487	0.170659	-0.81906	0.272664
SALL2	-0.0648689	0.266822	-0.520049	-0.0262931
ZNF284	0.0981043	-0.349453	-0.260326	-0.285352
ZNF839	-0.533262	-1.22287	-0.250903	-0.293626
NEUROG1	0.271342	-0.908734	-0.198746	-0.345162
ZFP28	-0.255513	-0.0228386	-0.371854	-0.17152
ZNF511	0.0833901	-0.1772	-0.436671	-0.105935
ZSCAN20	-0.0770603	-0.513901	-0.113892	-0.425598
TAL1	-0.253773	-0.0518113	-0.56756	0.0292614
LYL1	-0.0318231	-0.417405	-0.322642	-0.21479
ZXDC	-0.0289528	-0.433039	-0.341313	-0.194799
NANOG	-0.0535599	0.211267	-0.204942	-0.329962
ZFAT	-0.221372	0.0244213	-0.224658	-0.30201
ZNF701	0.205102	0.352292	-0.402703	-0.11914
MAFA	-0.156627	0.117169	-0.377081	-0.144226
EZH1	-0.0431556	-0.0357887	-0.33451	-0.185982
TFDP2	-0.295498	0.436894	-0.389555	-0.130024
ZNF385A	-0.967363	0.231095	-0.189164	-0.328733
NFATC4	-0.393517	-0.918029	-0.454149	-0.06266
IRF5	-0.120288	-1.04586	-0.181571	-0.333834
FOXL2	-0.16398	-0.517906	-0.16393	-0.351152
ZSCAN21	-0.326091	-0.352752	-0.272386	-0.23997
TFCP2	-0.310039	0.102955	-0.393923	-0.110349
ZNF384	-0.0603165	-0.0501877	0.0468037	-0.55031
DPF2	-0.99358	-0.186705	0.45626	-0.951638
MYOG	-0.363485	-0.143046	-0.293957	-0.200963
STAT4	-0.0616072	0.494436	-0.0190669	-0.474518
MXD3	0.251181	0.405624	-0.311654	-0.180875
ZNF461	0.227921	-0.599617	-0.20159	-0.287678
GLIS3	0.406317	0.316566	-0.257856	-0.231245
CIZ1	-0.479924	-1.17121	-0.258674	-0.23038
ZNF713	-0.191253	-0.662733	-0.456781	-0.0320484
MLX	-0.310844	-0.024425	-0.588351	0.103618
TSHZ2	-0.249145	-0.869162	-0.484453	0.00103987
ZKSCAN5	-0.0274497	-0.856554	-0.176891	-0.30329
SPIB	0.11756	-0.56952	-0.42421	-0.0495517
NHLH2	0.157191	-0.206373	-0.207757	-0.264635
TEF	-0.351604	-1.7664	-0.22454	-0.247776
ZIC2	-0.506209	-1.46191	-0.460973	-0.0108389
PPARD	0.0701516	-1.08128	0.0363344	-0.507781
SP2	-0.454418	-0.743269	-0.337421	-0.133958
MNT	-0.30125	-1.09198	-0.0401272	-0.43018
ELK1	0.0335563	-0.356854	-0.0163275	-0.453091
TCF21	-0.260251	-0.370043	-0.398351	-0.0692178
ZEB2	0.0372623	0.744375	-0.180491	-0.28615
ZNF341	0.0483452	-0.276713	-0.438604	-0.0226232
ZNF333	0.329462	-0.784536	-0.415518	-0.0434266
ZNF398	0.0520063	0.146276	-0.297474	-0.159738
VAX2	0.0650184	-0.346163	-0.404535	-0.0507467
KLF4	-0.891344	-0.236628	0.126605	-0.581566
FOXS1	-0.238739	-0.316266	-0.321995	-0.12874
TFCP2L1	0.0379363	-0.68022	-0.0117292	-0.436478
ZNF606	0.124089	-0.630906	-0.24809	-0.198722
ARNTL2	-0.700012	-0.0519999	-0.338893	-0.102232
ZBTB12	-0.169903	-1.20926	-0.298799	-0.141881
ELF1	0.062072	0.555775	-0.229525	-0.208536
ZNF691	-0.10931	0.40105	0.076119	-0.510835
ZNF296	-0.0244046	-1.01506	-0.301168	-0.133132
ZNF683	0.136091	-0.601517	-0.175224	-0.258164
ZNF558	0.0971578	-0.200055	-0.277835	-0.153973
PATZ1	-0.222277	-0.733113	-0.0775272	-0.351929
ZFP14	0.141036	-0.404826	-0.325693	-0.10263
TFAP2A	-0.670405	0.0608338	-0.172351	-0.254692
HNF4A	0.0965606	-0.0193449	-0.455502	0.0308089
FOXN1	-0.181828	-0.35852	-0.0500209	-0.372301
GLI1	-0.267898	-0.0966726	-0.253091	-0.167851
ZNF575	0.0518764	0.237208	-0.220131	-0.200005
RELB	0.227679	0.348361	-0.297684	-0.119677
ZNF479	0.551041	-0.274829	-0.25046	-0.166255
LHX4	-0.331327	0.620845	-0.173192	-0.242125
ZNF444	0.230492	-1.15423	-0.305299	-0.106233
PRDM16	-0.0971959	0.232323	-0.275164	-0.135579
HOXA6	0.321699	0.474042	-0.3577	-0.052738
SOX21	-0.111973	0.241625	-0.414842	0.00463697
ALX4	-0.618638	-0.754191	-0.15307	-0.256507
ZNF746	0.316276	-0.806551	-0.188108	-0.221375
ESR1	0.400349	0.223096	-0.12307	-0.283299
GATA3	0.0865714	0.608548	-0.207258	-0.198047
HOXC13	-0.70637	-0.264907	-0.203948	-0.197004
ZNF629	0.204606	0.366859	-0.414786	0.0140091
PCGF6	-0.66662	-0.132523	0.0306389	-0.430472
LBX2	0.384649	-0.0327362	-0.544749	0.146361
ZNF692	-0.529665	-0.00485326	-0.17108	-0.226037
ZFP3	0.0465104	-0.589335	-0.235854	-0.157256
HOXC9	0.272876	0.12375	-0.0593718	-0.332993
HKR1	0.0635019	-0.151345	-0.403838	0.0123301
ZNF10	0.280847	-0.0660891	-0.39676	0.00727849
GCM2	0.18431	-0.999139	-0.257118	-0.131406
ZNF446	-0.150331	0.0562347	-0.294895	-0.0924646
SPIC	0.100177	-0.477273	-0.471669	0.0885213
TCF3	-0.207484	-1.59869	0.293703	-0.673664
ATF6B	0.482422	-0.184279	-0.0729456	-0.3057
TBX3	-0.269022	-0.137848	-0.113628	-0.263418
ATF1	-0.313755	-0.671336	-0.492512	0.115699
ASH1L	0.164241	0.095261	-0.214223	-0.162278
MLXIPL	-0.765046	0.245917	-0.306663	-0.0693445
IRF4	-0.426674	0.196944	-0.0980379	-0.276188
ZBTB10	-0.585295	-0.857066	0.194204	-0.566713
TUB	-0.451083	0.318196	-0.101503	-0.2694
FOXN4	-0.0759004	0.139674	-0.118515	-0.251548
ZNF217	-0.337503	-0.0869559	-0.554588	0.184728
HNF4G	0.328034	0.301361	-0.117649	-0.251462
NFRKB	-0.166663	-1.11747	0.0459242	-0.411396
ONECUT1	-0.354735	-0.30404	-0.358362	-0.00660035
ZFP41	0.0404171	-0.375689	-0.0957726	-0.268997
SIX4	-0.242505	-0.487561	-0.209693	-0.154769
MYCN	-0.429641	-0.0415375	-0.278577	-0.0835229
PAX3	-0.212787	0.136595	0.317156	-0.678938
SP7	-0.620302	-0.0554572	-0.154027	-0.207604
EMX1	-0.207631	-0.342487	-0.496226	0.135637
ZNF696	-0.19526	-0.85295	0.0970092	-0.453612
ZBTB37	-0.305443	0.0460174	-0.0480589	-0.30811
ETV3	-0.219995	-0.264883	-0.226281	-0.126671
TBX19	-0.283416	0.255215	-0.240559	-0.110921
SMAD2	-0.0155024	0.214867	-0.507766	0.156403
NR2F2	0.00570579	0.0807018	-0.273826	-0.0775
CDX2	0.559348	-0.780839	-0.103988	-0.246946
HOXA7	-0.366079	0.0216334	-0.213741	-0.136716
KLF15	-0.156928	-0.899971	-0.285031	-0.0652306
PRDM1	-0.042647	-0.59347	-0.35568	0.00560747
ZNF619	-0.268664	-0.25804	-0.193415	-0.156277
VEZF1	0.219867	-0.86804	-0.266866	-0.0814811
STAT5A	-0.16493	-0.0979198	-0.269165	-0.0778587
ST18	-0.445869	-0.974808	0.042861	-0.388779
GSC	0.33231	-0.446615	-0.239413	-0.104742
ZNF205	-0.245518	-0.00677653	-0.238289	-0.105196
NR4A3	-0.269602	-0.718211	0.256029	-0.598395
ZBTB43	-0.352696	-0.0502376	-0.207622	-0.132567
ZNF268	-0.354552	0.436441	-0.24712	-0.0921847
MAFK	0.00950195	-0.388027	-0.196451	-0.142672
THRA	-0.622349	0.110905	-0.0222274	-0.313827
TBX2	0.112922	-0.262155	-0.322627	-0.0126798
ZNF687	-1.06953	-0.690199	-0.273608	-0.0609925
ZBTB45	-0.192114	-0.510951	-0.240943	-0.0913094
DPF1	-0.122307	-0.19391	-0.440368	0.110651
ZNF675	-0.0519888	0.289153	-0.10146	-0.225864
ZNF347	0.25934	0.045043	-0.12003	-0.206736
ZNF184	-0.254058	-0.20414	-0.213713	-0.112705
PHF20	-0.3861	0.144094	-0.0158377	-0.310409
MZF1	-0.603981	-0.579808	-0.337517	0.0132954
ZSCAN10	0.194942	-0.104774	-0.0588043	-0.261523
CREB3L4	-0.809793	-0.23047	-0.249152	-0.0702276
ZNF584	0.120926	0.105209	-0.449844	0.132133
HOXD1	-0.266806	-0.1975	-0.148588	-0.168013
FOXD4	0.0719977	-1.03276	-0.0633688	-0.252803
TFEB	-0.208966	-1.05399	0.0417726	-0.357223
EN1	-0.314047	-0.432021	-0.233372	-0.0813027
CREB3L2	0.19026	0.158164	-0.208325	-0.105881
E2F1	-0.29525	-0.52169	-0.314971	0.00103625
HES1	0.2885	0.426125	-0.292059	-0.0189522
HOXD3	0.0533348	-0.435894	-0.449691	0.140049
AIRE	-0.698351	-0.425442	-0.188689	-0.120288
HSF5	-0.358897	-0.394609	-0.230138	-0.0784099
TP63	0.145258	0.383147	0.00533356	-0.311049
GATA2	-0.856929	-0.304506	-0.379042	0.0735482
NR2F1	0.130353	-0.307004	-0.183403	-0.119903
HOXD12	0.146605	-0.926281	-0.0854773	-0.216189
ZNF121	0.0271498	0.000329908	0.0990267	-0.400609
ZSCAN29	-0.171104	-0.0830103	-0.206916	-0.094518
ZNF571	-0.117843	-0.441695	-0.106482	-0.194151
SOX10	-0.104129	-0.676513	-0.159122	-0.140103
DMTF1	-0.0656757	0.29379	-0.383924	0.0852843
ZFPM1	0.121709	0.0753553	-0.107887	-0.188665
ZNF79	-0.0159223	0.338333	-0.0333232	-0.262523
ZKSCAN1	-0.254031	-0.11377	0.49477	-0.789924
SOX6	0.179042	0.0264114	-0.426848	0.134619
HOXD11	-0.469684	-0.248373	0.359995	-0.650748
ZNF225	0.172692	0.561292	-0.278286	-0.0119593
ATOH1	0.251989	0.219693	-0.0970272	-0.191049
ZNF747	-0.0830938	0.132855	-0.0366951	-0.251252
ZNF605	-0.380549	-0.19799	-0.0981792	-0.189103
FOXH1	0.0734629	-0.152267	0.0771162	-0.359679
JAZF1	0.288194	-0.343035	-0.118419	-0.15923
MKX	-0.0269765	0.769619	-0.32049	0.0433732
EOMES	-0.0209521	-0.173833	-0.241392	-0.0351843
SCRT1	0.129605	0.42836	0.227014	-0.50286
ZNF462	0.529826	-0.135595	0.0618462	-0.336686
ZNF425	0.0497234	-0.118336	-0.116111	-0.156946
TLX2	-0.276843	-0.171073	-0.31268	0.0411833
ZNF408	-0.862754	-0.548618	-0.284139	0.0132485
ZNF282	0.273317	0.13808	-0.234179	-0.0363209
LHX9	-0.0566504	-0.488221	-0.250463	-0.0194397
HES2	-0.536214	0.525681	0.0837371	-0.351511
VDR	-0.575133	0.233235	-0.0758403	-0.190917
KLF8	0.0399067	-0.960246	-0.017963	-0.242821
FOXA1	-0.386836	0.799877	-0.376244	0.116596
RFX2	0.0667992	-0.805759	-0.0639266	-0.192932
TBX6	0.121801	0.432518	-0.0427817	-0.212955
JUNB	-0.510214	0.539181	-0.36985	0.115427
DMRT1	-0.288429	-0.878683	0.399394	-0.65349
USF1	-0.0471197	0.441483	0.025679	-0.279741
ZNF133	0.127793	0.349041	-0.30733	0.0539967
NPAS2	0.0910056	-0.954747	-0.160955	-0.0902443
DBX2	-0.605595	-0.192066	-0.200983	-0.0471247
SMAD1	-0.205652	0.538752	-0.120377	-0.126635
ZNF543	0.163619	0.0054597	-0.581389	0.335238
HEY1	-0.483172	-1.42274	0.154073	-0.400114
ZNF200	0.108472	0.168559	0.00913236	-0.254777
ZNF704	-0.255583	-0.739846	-0.360069	0.114645
PBX2	0.00879112	-0.168353	-0.140704	-0.103144
ZNF488	0.0937326	0.0532084	-0.0911571	-0.15128
SOX13	-0.324177	0.276378	-0.20162	-0.0406898
BACH2	0.439606	-0.257646	-0.0550068	-0.186483
TLX1	-0.379889	-0.280704	0.00757399	-0.248993
ZNF230	0.65344	-0.383772	-0.041902	-0.198822
ATF6	0.155894	0.270654	-0.21071	-0.0280196
MSX2	-0.52056	-0.782156	-0.270302	0.0341598
HOXB3	-0.323852	-0.387028	-0.408681	0.174576
ADNP	-0.292227	-0.321847	-0.0843067	-0.148236
ZNF583	0.415131	-0.245479	-0.464178	0.232834
INSM2	-0.311563	0.385217	-0.229592	-0.00161908
SNAI2	-0.320333	-0.405916	-0.090893	-0.139851
ZKSCAN2	-0.46192	0.209929	0.0680327	-0.293972
HAND1	-0.11367	0.633575	-0.285169	0.0597015
ZNF354B	0.457436	0.948657	-0.0861665	-0.138094
ZNF45	0.0408785	-0.875309	-0.108434	-0.11428
HOXB1	0.278828	-0.439482	-0.390847	0.168232
ZNF546	0.144825	0.279411	-0.25735	0.0353706
ZNF566	0.116972	0.493417	-0.313512	0.0921216
MAEL	-0.266457	0.460147	-0.307656	0.0867446
ZNF211	0.218097	0.0680877	-0.286253	0.0668954
ZNF76	-0.586733	-0.303593	-0.0427738	-0.176501
ETV3L	-0.29583	0.591579	-0.0200241	-0.195919
ZNF561	0.250587	-0.388633	-0.0753997	-0.140317
ZNF697	-0.19329	-0.226208	-0.465135	0.249748
IKZF4	-0.297752	-0.1871	0.0506913	-0.266025
RFXANK	-0.0916285	-0.531616	-0.0555185	-0.157812
RBPJL	-0.572721	-0.291493	-0.236058	0.0243494
ZBED4	-0.198299	-0.758113	-0.231379	0.0201116
NFAT5	-0.451436	-0.412059	-0.348384	0.137248
ZNF579	-0.0439887	-0.504508	0.0672361	-0.277175
ZNF195	0.189067	0.112903	-0.0596947	-0.148688
POU4F1	0.195223	0.0381694	-0.242887	0.0356708
HNF1A	-0.142165	-0.201839	-0.199331	-0.00764926
CREB3L1	-0.335797	-0.390254	-0.378009	0.171603
ZNF266	0.193012	-0.410348	-0.418641	0.213297
OTP	-0.0208596	0.504007	-0.115266	-0.0889602
E2F4	-0.591474	-0.397028	-0.0319135	-0.171536
ZNF679	0.363902	0.306556	-0.323779	0.121146
ZNF75A	0.206671	0.203969	-0.0396211	-0.161759
ARNTL	-0.304072	-0.525245	-0.113386	-0.0849919
WHSC1	0.0644795	-0.237036	-0.151708	-0.0463078
BHLHA15	-0.129967	0.170343	-0.240853	0.0437481
ZNF526	0.194355	-0.148522	-0.16658	-0.0296934
ZFP37	0.32499	-0.00606725	-0.163866	-0.0305775
SKI	0.032653	-0.302221	-0.353952	0.159587
HOXC10	-0.879405	-0.878885	-0.0174959	-0.176782
KLF2	-0.393936	-0.281528	-0.187457	-0.00511336
ZNF532	-0.0465648	0.06587	-0.373943	0.184101
ZBTB16	0.0174168	0.0325552	-0.211118	0.021877
ZNF317	0.221755	0.31919	-0.166707	-0.0221827
NEUROD2	0.368429	-0.126839	0.0610835	-0.249097
FOXQ1	-0.512361	0.863095	-0.0774109	-0.109899
LHX5	-0.25236	-0.54136	0.0110055	-0.197755
ZNF609	-0.223052	0.356097	-0.137007	-0.0466823
ZNF554	-0.0228105	-0.541015	0.0135237	-0.19631
NFKB1	0.129088	-0.189166	0.15797	-0.33788
ZBTB2	-0.216058	-0.210271	-0.0774654	-0.10124
ZNF337	0.0900632	-0.539736	-0.197945	0.0209764
MSC	-0.0120191	-0.49089	-0.0654421	-0.110622
GLI3	0.122403	-0.077582	-0.106634	-0.0693293
OSR2	-0.171518	-0.187772	0.324785	-0.500259
NR2E1	-0.578404	-0.454979	0.0175929	-0.192908
HIF3A	0.202298	-0.554631	-0.16421	-0.00989051
ZNF556	0.00882382	0.130044	-0.00874823	-0.164334
ZNF580	-0.0112813	-0.762266	0.124104	-0.295981
FOXE1	0.505595	0.160424	-0.398806	0.227036
ZNF777	0.0864143	-0.356088	-0.0313278	-0.139989
ZNF84	-0.106812	-0.0363981	-0.130297	-0.0409549
TFEC	-0.116138	0.505611	-0.177754	0.00711007
NR1D1	0.0857808	-0.553056	0.0309813	-0.200769
ZNF513	0.0107749	-0.235295	-0.22007	0.0525818
RFX3	-0.731777	0.288357	-0.0140521	-0.15329
LHX6	-0.0249896	0.116988	-0.191023	0.0242547
MXD4	0.146912	0.570598	-0.0890612	-0.0759052
PDX1	0.966745	0.276795	-0.231341	0.0664401
TCF7L2	0.17372	-0.164926	0.150995	-0.315602
CEBPG	0.539785	-0.0911808	-0.26555	0.101163
SP110	0.130078	0.479306	0.0700931	-0.233483
ZNF524	0.393029	-0.22435	-0.0793228	-0.0836623
ZNF536	-0.00444541	-0.268776	-0.195559	0.033404
ZNF143	-0.335553	-0.265861	-0.0421164	-0.119347
MEF2D	-0.244648	0.208743	0.0220636	-0.183378
TFAP2E	-0.0104033	0.252033	0.083638	-0.242599
ZBTB24	-0.641056	-0.191472	-0.0835478	-0.0738646
NR1I2	-0.363839	-0.299725	0.0371168	-0.193374
KLF1	-0.562593	-0.497027	0.0643551	-0.219894
FOXF1	-0.297561	-0.256489	0.0753405	-0.226783
RAX	0.122566	-0.214194	-0.0483396	-0.102861
MAFF	-0.130722	-0.930958	-0.207933	0.0572675
ARID3A	-0.498837	-0.534404	0.153427	-0.298737
NFIA	0.0522514	-0.600702	-0.191176	0.0479018
ID1	-0.263092	-0.0301059	-0.202606	0.0611307
ZNF354A	0.478498	0.537216	-0.217367	0.0763749
ZNF263	0.193681	0.00159571	-0.116377	-0.0243298
STAT6	-0.0586368	0.0766276	-0.237979	0.0974661
ZNF331	0.407618	0.266367	-0.273344	0.133816
ZBED1	-0.302017	-0.0837543	0.0101169	-0.149504
FOXI1	0.264026	0.796822	-0.0874939	-0.0497115
ZIC4	0.0689157	-0.558433	-0.339622	0.204146
ZNF430	0.0911023	-0.0137424	-0.0687707	-0.0661729
TSC22D1	0.464865	-0.319942	-0.012939	-0.121487
HSF1	-0.25634	0.45296	-0.0119279	-0.122236
ZNF658	0.0710467	-1.07139	0.0756469	-0.204187
ZNF319	-0.256248	0.282135	-0.326842	0.199674
ZHX3	0.251359	-0.104726	-0.0342032	-0.0920346
HOXC5	-0.692007	-0.28111	-0.18591	0.0603632
ZNF311	-0.177123	0.0748156	-0.0409462	-0.0825233
LMX1A	-0.367126	0.50319	-0.0879261	-0.0352371
MAFB	-0.404139	0.31359	-0.133309	0.0133819
ZNF229	0.445864	0.249215	0.0101141	-0.128744
PRDM6	0.860028	0.207161	-0.0408912	-0.0756618
ZSCAN23	0.146339	-0.400377	-0.05341	-0.0618862
PRDM4	0.149817	-0.118315	-0.0547093	-0.0588562
ZNF695	-0.458494	-0.0843466	-0.3262	0.213634
FOXA3	0.143876	-0.032169	-0.0559683	-0.0558763
ZNF276	-0.359536	-0.439698	-0.107499	-0.00336044
FOXA2	0.345336	-2.48659	0.261655	-0.372206
PKNOX2	0.235523	0.13173	-0.195986	0.0861656
ZNF223	0.286071	0.0327791	-0.0755987	-0.0337479
FOXR1	-0.207192	-0.679211	-0.138417	0.0292484
ZNF510	0.103672	-0.994107	0.0574244	-0.165227
TBX1	-0.162634	0.717872	-0.0871979	-0.0199932
ZNF250	0.290977	-0.645594	0.26167	-0.36677
ASCL1	-0.215783	-0.26448	-0.318294	0.21347
ISL1	0.124339	-0.0942666	0.0440771	-0.147606
TFAP2C	0.118764	-0.534778	-0.159934	0.058385
FOXJ1	0.319629	-0.309052	0.0281258	-0.128151
POU6F2	0.0874172	-1.23652	-0.0520018	-0.0459471
OVOL2	0.19956	0.409347	-0.393233	0.295536
ZNF454	0.0264812	0.156768	-0.135918	0.0400596
ZNF433	-0.218816	-0.0582875	-0.00163516	-0.0928532
TBR1	0.283937	-0.112694	-0.145257	0.051427
DBP	-0.0737902	-0.117546	-0.0101526	-0.0831627
BCL11B	0.0887182	0.0417272	0.121595	-0.214836
ZNF613	-0.164283	-0.49237	-0.306648	0.214094
OLIG3	0.27216	-0.504609	0.195997	-0.2884
ASCL4	-0.0554527	0.337711	-0.0735858	-0.0181752
FOXP4	-0.111279	-0.937732	0.0138712	-0.10419
LHX3	-0.0701642	0.0925549	0.0540919	-0.144127
TLX3	0.0403786	-0.219586	-0.242158	0.153515
TSHZ3	0.0278248	-0.432329	-0.196244	0.108246
ZBTB5	-0.0557888	-0.563347	0.119921	-0.206485
ZNF749	0.209437	0.183659	-0.0882669	0.00257636
PAX7	-0.287014	0.1787	-0.0556006	-0.0284487
ZNF329	0.235389	0.296264	-0.00280863	-0.0791026
ZNF669	0.0306427	0.40005	-0.159001	0.0797426
FOXO1	0.345473	-0.152269	-0.36637	0.287421
CAMTA1	0.135686	0.693991	-0.102648	0.0250687
ZNF445	0.371984	-0.112783	-0.283691	0.20729
VAX1	-0.277018	0.340948	0.093382	-0.16944
HBP1	-0.0396985	0.444597	-0.087282	0.0127393
SREBF2	0.290213	-0.128125	-0.209433	0.13989
GSX1	0.407995	0.304845	-0.114886	0.0461218
TFAP4	-0.17657	-0.0146125	0.360614	-0.42867
PBX3	0.0590493	-0.324086	0.140787	-0.206029
ZNF431	0.255663	-0.255153	-0.294089	0.228972
ZNF114	0.319283	-0.0777696	0.0439941	-0.108752
ZNF142	-0.162514	0.322383	0.00825801	-0.0719748
NR1H2	0.440633	0.29919	0.149378	-0.212342
NFIL3	0.0307082	-0.289477	-0.328198	0.265778
ZNF285	-0.0538749	0.597337	-0.0481366	-0.0138529
ZBTB1	-0.541945	-0.0481628	-0.199818	0.138808
ZNF283	-0.0406354	-0.625823	-0.0205949	-0.0402007
ONECUT3	0.0220891	-0.382989	-0.0637259	0.00300054
GRHL2	0.0283607	-0.271696	0.0369941	-0.093716
ZNF426	0.0826539	-0.00590018	-0.00735563	-0.0482222
TRPS1	-0.0146697	0.515307	-0.116874	0.0618371
SP4	0.368828	0.0558501	-0.108404	0.0540096
HOXC12	-0.507892	-0.102507	0.115811	-0.168776
ELK4	-0.222272	0.100988	-0.00265854	-0.0490148
MEIS1	-1.06072	-0.157491	0.0499764	-0.101583
ZNF438	0.0425311	0.341654	0.233279	-0.283828
NFATC2	0.0376564	0.024912	-0.177504	0.127275
MNX1	0.018693	-0.763357	-0.00708285	-0.0430134
IRX4	-0.26798	0.506215	-0.0814036	0.0313087
PAX9	0.0891408	0.229183	-0.0386338	-0.0112313
BNC1	0.104348	0.204726	0.0342883	-0.0823774
ETV7	-0.198036	-0.671293	0.0270008	-0.0745911
POU1F1	0.128825	0.15649	0.0679656	-0.114812
TEAD4	-0.0681322	-0.512595	0.0654746	-0.112038
TCF25	-0.45015	-0.0334074	0.000323761	-0.0467328
ZNF34	-0.42383	0.0523909	0.105815	-0.151875
ZNF581	0.177111	0.260984	-0.10973	0.0640642
ZFP1	-0.307669	0.507224	-0.0263794	-0.0189467
PRDM15	0.0133171	-0.469954	0.334529	-0.379151
DMRT2	0.257954	-0.0536222	0.128007	-0.169367
ZFP62	0.0302546	0.543031	-0.00587367	-0.0338624
DLX6	-0.0669672	-0.193514	-0.249319	0.209623
HOXB8	-0.439542	-0.792072	-0.112311	0.072816
NFE2L1	0.374714	0.163276	0.118997	-0.158449
NEUROD1	0.0467859	-0.263958	0.228932	-0.267062
ZBTB40	-0.232885	-0.200426	-0.159795	0.121694
MEIS3	0.151964	-0.257094	-0.231077	0.192983
ZFP64	-0.209335	-0.52277	-0.0522511	0.0148095
SOX2	-0.798403	0.357112	-0.0523933	0.0202683
SATB2	-0.0520816	-0.0038571	0.416775	-0.448782
TFAP2D	0.0421688	0.0252209	0.152209	-0.182492
SMAD3	-0.733044	-0.48152	0.0381806	-0.0658334
ZNF174	0.0780545	0.00341826	-0.00597814	-0.0202988
ZNF124	0.0245034	0.940372	-0.259601	0.233962
ZNF155	0.0792693	0.00680821	0.308252	-0.330734
POU4F2	-0.00237161	0.122553	0.00983747	-0.031921
CTCFL	0.0291756	-0.642766	0.0492465	-0.0706547
ISX	-0.067924	-0.574317	-0.21771	0.197042
EGR4	-0.823714	-0.0549244	-0.132352	0.112156
FOXP1	0.536505	1.00486	0.183432	-0.203529
FOXP3	-0.203051	0.090694	0.0241941	-0.0441304
ZNF23	0.436132	-0.0918366	0.0620959	-0.0817186
ZBTB41	0.0520569	0.409831	0.238541	-0.256716
ZMAT3	-0.0970913	0.069415	-0.0261055	0.00884916
ZNF677	0.0849896	-0.235205	0.155282	-0.172478
IRF7	0.367501	0.520746	0.109328	-0.126178
NOTO	-0.468414	-0.232931	-0.195914	0.180478
ZNF101	-0.0732184	-0.121216	-0.0696823	0.0568047
RXRG	0.318301	0.207289	-0.100999	0.0893319
NR1D2	0.0713646	-0.359495	0.0825393	-0.0937388
ZNF689	-0.0692106	-0.230102	0.0702897	-0.0796209
ZNF443	0.728097	0.298123	0.0116035	-0.018562
ARNT	0.230192	2.17049	0.348044	-0.352584
NKX2-3	-0.339617	0.293553	-0.0398879	0.0361079
ZNF324	-0.00410948	0.145032	-0.174473	0.171646
POU3F3	-0.200478	-0.237336	-0.00471626	0.00356981
DLX4	0.111948	-0.239659	0.0676474	-0.0686963
MYF6	0.17982	-0.492061	-0.109107	0.111785
RORC	-0.234615	0.0763345	-0.0209715	0.023974
CREB3	-0.193552	-0.252166	-0.361189	0.364872
CXXC1	-0.0246765	-1.25857	0.0174429	-0.0136181
MXI1	-0.0929232	0.303574	0.0818752	-0.077929
NKX2-4	-0.0771949	-0.610012	-0.137742	0.14231
ZNF474	0.0866979	0.0902096	-0.101723	0.106416
SIM2	-0.205896	0.111924	-0.118175	0.123339
ZNF484	0.226039	0.363848	0.0333459	-0.0270739
ZNF418	0.417132	0.161895	-0.0961552	0.103252
ZFHX3	0.669488	-0.0448367	-0.0802093	0.0876777
ZNF703	0.301966	0.572362	0.13294	-0.125034
TCF12	0.779519	0.590436	-0.0661872	0.0741195
CLOCK	-0.310734	0.464809	-0.0102201	0.020579
EMX2	0.357331	0.374625	-0.0167553	0.0275526
OSR1	0.0175389	0.55357	-0.0884415	0.102175
AHR	0.267573	1.29938	0.273666	-0.259124
POU3F1	-0.136536	0.147745	0.197611	-0.182582
TBX21	0.0888758	-0.256519	-0.253278	0.269002
NPAS4	-0.11872	-0.319642	-0.177172	0.19399
ZFX	-0.279141	-1.40886	-0.0052406	0.0224733
PRDM7	0.278394	0.768868	-0.147448	0.16567
GBX1	-0.0365571	-0.305903	0.0618444	-0.0434204
RORB	-0.00506687	-0.326378	-0.214984	0.233487
MEF2A	-0.473814	0.455944	-0.123643	0.144436
ZNF251	-0.364308	0.246675	0.324482	-0.302195
ZSCAN22	-0.409593	-0.44965	-0.201887	0.224705
GATA4	0.324793	-0.0534053	-0.188646	0.2141
SKIL	-0.193997	0.112655	0.0543742	-0.0287281
PAX1	-0.109844	-0.114368	-0.18009	0.20786
ZNF334	0.284945	0.17399	0.00586753	0.0238521
ZNF345	0.39518	0.350252	0.00148968	0.0292896
HOXA3	-0.102252	-1.57119	-0.0386821	0.0724754
PBX1	-1.3291	-0.661886	0.135678	-0.101626
ZNF644	0.0773016	-0.475358	-0.153754	0.189238
ZBTB3	-0.331771	-0.140173	-0.0671793	0.102841
NFX1	-1.08341	-1.24318	0.0526025	-0.0163766
BARX1	-0.416256	-0.522591	0.205736	-0.16864
IRF2	0.0454449	0.273474	0.498065	-0.460774
PBX4	0.169941	-0.274705	-0.140349	0.180973
SOX14	0.135754	0.18713	-0.160372	0.201202
TP73	-0.168158	0.268724	0.0742652	-0.0327922
ZNF404	-0.0151852	0.0296902	-0.0553519	0.0969134
NKX3-2	0.183449	-0.464055	0.0476679	-0.00432461
ZNF672	-0.104802	0.666042	-0.0833949	0.1281
SIX3	0.20979	-0.0148769	-0.0346773	0.0798281
ZNF668	0.546453	0.408317	-0.157406	0.203517
MIXL1	-0.236375	-0.0355713	0.0195113	0.0294161
PITX1	-0.274605	0.051841	-0.138776	0.187737
STAT1	-0.280745	0.707931	0.249472	-0.196048
ZNF385D	0.268938	0.180601	-0.153319	0.207234
ARID5B	-0.470412	0.64753	-0.0729706	0.128187
EBF4	0.228309	-0.160082	-0.145039	0.200939
ZNF2	-0.299149	-0.0862752	0.178742	-0.121885
ZNF233	0.171995	0.0492005	-0.103487	0.162196
STAT5B	0.525101	0.101976	-0.0963275	0.155234
ZNF71	0.332308	0.412413	-0.356025	0.416308
KLF17	-0.389458	-0.101218	-0.0246154	0.0893511
ZBTB6	-0.0193094	0.0450168	-0.0450048	0.110575
CEBPB	-1.6432	-0.00778303	0.299594	-0.232053
ATF5	0.110801	-0.500901	-0.0228206	0.0917209
MTF1	-0.345836	-0.349444	0.214027	-0.144958
ZNF382	0.410698	0.117238	-0.113994	0.183728
HOXB2	0.22307	-0.443188	-0.0980232	0.168389
EPAS1	-0.0649171	-0.182599	0.540534	-0.468819
TBX20	-0.242758	0.0930799	0.0853515	-0.013356
ZNF12	0.240916	0.675517	-0.132921	0.20503
TBX15	-0.0113673	0.0590281	0.241019	-0.164631
ZNF3	-0.167414	0.304599	-0.167332	0.245921
ZNF608	0.108439	0.366282	0.0878294	-0.00846339
FOXP2	0.116494	0.014146	0.163735	-0.0830538
MYB	0.0304558	0.523969	-0.0618681	0.143776
NKX2-2	0.0233936	-0.42717	-0.249501	0.333048
RBPJ	-0.221063	1.44254	0.081774	0.00196165
RHOXF1	0.0116753	0.476879	0.119114	-0.0340378
ZNF585A	0.443396	0.485694	0.0600188	0.0261869
ZNF280A	-0.0031151	-0.0113206	-0.0953906	0.181688
FIZ1	0.169116	-0.408636	0.29839	-0.21035
ZSCAN2	0.632988	-0.23212	0.396042	-0.306227
ELK3	0.0243146	0.332549	-0.0799691	0.169792
VENTX	0.370187	-0.20737	-0.01001	0.101326
AFF3	0.144439	0.276535	-0.126917	0.218602
HOXD8	-0.182088	-0.217158	-0.20013	0.292076
GLI2	0.309611	0.219331	0.0873221	0.00475595
SALL1	-0.106086	-0.3226	0.234288	-0.142179
EVX1	-0.0495089	-0.0902116	0.13617	-0.0430329
CREB3L3	0.157841	-0.593909	0.179776	-0.0856521
ZNF500	-0.169666	-0.186367	0.02871	0.0664611
JUN	-0.0052897	1.29731	-0.420647	0.517246
ZNF684	-0.251968	0.00368755	0.288953	-0.189797
FAM170A	0.180717	0.303912	0.201227	-0.101987
FOXD3	-0.0798977	-0.348405	-0.0448021	0.144441
PRDM14	-0.565055	-0.498836	0.285219	-0.185134
ZBTB7C	-0.379798	-0.185216	0.0600486	0.0428203
ZNF599	-0.0327667	0.0318798	-0.112355	0.216074
IRF1	0.0697536	0.852836	-0.0831926	0.18853
ZNF280B	0.2049	0.000555448	-0.19269	0.298378
FOXJ2	0.00922952	-0.317046	-0.247849	0.353776
ZNF239	-0.485343	0.350528	0.0514214	0.0553183
YY2	-0.033437	0.121816	0.0160512	0.090708
FOSB	-0.364541	-0.203765	-0.219154	0.326164
ZNF665	0.219869	0.788369	-0.183436	0.294182
PAX2	0.222021	0.0431019	-0.127605	0.238361
IRX5	0.000345921	0.142335	0.10453	0.00655489
WIZ	-0.175774	-0.0747145	0.0991171	0.0121815
UBP1	0.393386	0.297768	0.132443	-0.018969
HIVEP1	-0.153527	-0.514267	0.244831	-0.12958
ZNF649	0.245862	0.313513	0.0200832	0.0951723
SOX30	-0.0588738	-0.0405783	-0.00220877	0.118661
ZBTB26	0.15905	0.06104	0.367957	-0.249784
ZNF264	0.452856	0.512066	0.0608248	0.0590399
GLIS2	-0.230525	-0.156942	0.197823	-0.0771043
ZNF468	0.52782	0.0171108	0.0427746	0.0788056
CREM	0.0555959	0.591649	-0.0141815	0.136217
LBX1	0.360524	0.177908	-0.00932961	0.132524
HOXB5	-0.0191005	0.102115	-0.0903541	0.214658
ZNF383	0.172838	0.150131	-0.0200864	0.145719
INSM1	-0.115336	-0.323777	-0.0390819	0.16482
HOXB9	-0.338781	0.325274	-0.0517016	0.179697
NHLH1	-0.102762	0.467109	-0.260139	0.388559
ARGFX	-0.0512793	-0.273651	0.121525	0.00820094
NKRF	0.411997	0.474434	0.00775735	0.122187
LEF1	-0.27292	0.328846	-0.00806589	0.140473
POU3F2	-0.107899	0.505223	-0.0569145	0.189775
ZNF75D	0.188405	-0.0917618	-0.214587	0.348846
ZSCAN16	-0.0452828	0.29278	0.0974775	0.0377129
T	-1.01301	-1.66889	0.107707	0.0288591
LHX8	0.317239	-0.00399223	0.178297	-0.0415706
DMRTA1	-0.0912252	0.00587068	0.273717	-0.13651
IKZF2	-0.313235	0.242974	0.331961	-0.19464
SOX5	-0.0334028	0.206383	-0.141638	0.279585
HOXA10	-0.268585	-0.094876	0.0308039	0.107982
SALL4	-0.380894	-0.893231	0.1847	-0.044388
SREBF1	-0.222368	-2.05545	0.0609543	0.0806131
PHOX2B	-0.372251	0.494616	0.000141258	0.142571
ZNF569	0.621658	0.101638	-0.11513	0.25828
TCF19	0.127609	-0.60125	-0.207922	0.352039
FOS	0.221075	0.0678042	-0.170529	0.315725
NR1H3	-0.70299	0.115485	0.198814	-0.0527939
RCOR2	-0.289434	0.02535	0.149705	-0.00317856
TAL2	0.356771	-0.181383	0.254129	-0.106885
ZBTB44	0.236181	0.379653	0.112403	0.0369335
ZNF318	0.441707	-0.521584	0.0657258	0.0838914
XBP1	-0.350866	0.30268	0.158934	-0.00886554
IRF6	-0.37005	0.147138	0.0673719	0.0833403
HES5	0.13097	0.472372	-0.021795	0.173883
ID3	-0.557729	-0.0738577	-0.0631261	0.215588
HOXB4	0.0957951	-0.609803	0.157091	-0.00282765
ZNF304	-0.197145	0.148704	0.0450304	0.112804
ESRRG	-0.0309611	-0.646477	0.172259	-0.0143487
TBX18	0.302807	-0.60968	0.00495131	0.153624
PAX5	0.122433	-0.0195924	-0.00230613	0.162304
ZNF714	-0.668639	-0.237649	-0.068329	0.229607
HIC1	0.18634	-1.06465	-0.0885184	0.250606
ZNF77	0.223862	0.221065	0.0753056	0.0871259
ZNF551	0.288103	-0.254744	-0.0848334	0.249361
ASCL3	-0.314391	0.0341071	0.0543422	0.110979
KLF9	-0.105742	-0.81702	0.289754	-0.122021
ZNF557	-0.103329	0.159453	0.353526	-0.185473
ZNF699	0.453747	0.105023	0.101225	0.0712534
REST	-0.343614	0.0102171	0.0501717	0.123998
NKX3-1	0.0633077	0.313378	0.126718	0.0504684
ZNF410	0.41071	0.544124	0.0791889	0.0998181
HMX3	0.176171	0.294055	0.0611015	0.117966
E2F5	0.123831	0.109991	0.131793	0.0485127
ZFHX2	0.281561	0.353476	0.0809897	0.0997407
PTF1A	-0.447354	0.299501	0.0112773	0.171837
DLX2	0.0309274	0.37893	0.0606371	0.123267
LHX1	0.156738	-0.867625	-0.0198802	0.205169
NFIC	-0.0104158	-1.08153	-0.141612	0.327358
ETV6	-0.140261	-0.859767	0.239227	-0.0529611
NR3C1	0.0601277	0.734037	0.122926	0.0639809
ZNF33B	-0.0475567	0.529018	0.089876	0.0988046
ZNF586	0.458652	0.234846	0.0713882	0.117986
ZSCAN1	0.118291	0.235249	0.180877	0.00899972
MAF	0.132396	-0.0120861	0.186235	0.00405248
HOXA2	-0.432274	-0.912066	0.237312	-0.0467294
HEYL	0.0120859	0.460999	0.244099	-0.0515539
ZNF496	0.0450613	-0.0479845	0.0879045	0.104733
ZNF559	0.177377	-0.176766	-0.0223476	0.216001
SHOX	0.00120704	0.581484	0.000828607	0.193095
HOXA13	-0.0582741	-0.334324	-0.0805381	0.275951
NRL	-0.0380784	0.574204	0.00417647	0.191456
ZNF169	0.40859	0.268576	0.13468	0.061582
FOXJ3	-0.253302	-0.0826119	0.417473	-0.218168
FIGLA	-0.225499	-0.487276	0.0412479	0.159159
ETV4	0.560743	-0.588045	0.104588	0.0969992
HOXC6	0.330331	0.535948	-0.026135	0.227834
NFATC3	0.0971455	0.616551	0.0850708	0.116633
PHOX2A	-0.404867	-0.578773	0.0933055	0.109659
ZNF616	-0.124513	0.171122	-0.0368974	0.240666
ATF3	-0.195723	0.0502352	0.153154	0.0526653
PAX6	0.274507	0.0801536	0.135879	0.0714676
BMP2	-0.231913	-0.182376	0.242134	-0.0346322
GRHL1	0.0253353	0.248979	0.101582	0.106974
ZNF366	0.234074	-0.133726	-0.0152899	0.224354
THRB	-0.097802	-0.17536	0.0874766	0.122223
ZIC1	0.11683	-0.383368	-0.0633309	0.274013
ONECUT2	0.166642	-0.0931243	-0.0685452	0.281328
IRF8	0.110098	0.372837	0.0135452	0.201145
ZNF415	0.452843	-0.388594	0.371184	-0.156413
ZNF432	-0.206022	0.167425	-0.215854	0.433879
ZNF326	-0.118352	-0.0331783	0.179367	0.0393102
PLAG1	0.192367	0.99142	0.345487	-0.125835
ZNF141	0.245448	0.291089	0.0987959	0.120888
HOXA9	-0.529477	-0.727159	0.331931	-0.111703
ZFP57	0.180012	-0.0207167	0.253964	-0.0337167
ZNF343	0.242023	0.150466	0.0152228	0.206917
FOXC2	-0.325266	0.190139	0.158533	0.0656344
HOXA5	-0.429048	-0.508787	-0.00584247	0.230665
ZNF577	0.275817	0.244433	0.10028	0.127308
BHLHE41	-0.348158	0.20986	0.175935	0.0524128
SALL3	0.741931	0.332853	-0.366707	0.595818
NR6A1	-0.931985	0.134525	0.254664	-0.0250728
ZNF70	-0.281469	-0.550449	0.346403	-0.115116
SIX1	-0.00430134	-0.409023	0.245766	-0.0134635
AEBP2	-0.38462	0.969724	0.172691	0.059851
ZNF667	0.0171577	-0.0700077	-0.0329911	0.266077
ZNF555	0.157614	-0.0336176	0.221714	0.0117933
NFATC1	0.247349	0.387946	0.168858	0.0664406
IKZF3	0.482542	-0.3204	0.122624	0.112693
ZNF514	0.405868	-0.209573	0.429624	-0.194098
EN2	0.316019	0.220797	0.226449	0.00987401
HSF4	-0.0913051	0.156371	0.195431	0.0419399
HOXB6	0.43156	0.13282	0.34499	-0.106662
ZNF69	0.145653	-0.23481	0.455324	-0.215619
ISL2	0.358636	0.174835	0.100627	0.14003
RAX2	-0.0770907	0.108095	-0.0456644	0.287658
HOXB13	0.318441	-0.772797	0.0292135	0.213567
ZNF572	0.328196	0.586601	0.305477	-0.0623745
ZNF26	0.332485	0.337003	0.192933	0.0544173
IRX3	0.168521	0.337218	0.024947	0.222739
ZNF292	-0.0183183	0.233086	0.10375	0.144076
MYF5	0.453833	-0.0199128	0.0509578	0.198032
ZNF512	0.178663	-0.780499	0.156317	0.0929329
ZNF653	-0.00872354	0.202608	-0.00499263	0.254621
DMRTA2	-0.150701	-0.343934	0.248955	0.00143342
TBX5	0.318217	0.0577758	0.0478472	0.203638
NFE2L3	-0.00860578	-0.30385	0.0461457	0.207347
ZNF414	0.589651	-0.169033	0.133953	0.121689
HOXA1	0.0401016	-0.0924276	0.00457182	0.252125
ZNF24	0.298159	0.53301	0.0822	0.174535
SATB1	0.369004	-0.0350986	0.0654254	0.191548
HES7	-0.0418443	0.365721	0.00451751	0.25346
ZNF565	0.180476	-0.565719	0.0690034	0.190948
PROX1	0.111403	0.144292	0.113929	0.148335
ZNF273	0.0090595	0.48788	0.0540853	0.209772
NKX6-2	-0.0434364	0.261164	0.14602	0.117972
ZNF568	0.522778	0.0790721	0.13653	0.128263
ZNF607	0.469357	0.479076	-0.0669149	0.333669
ZNF671	0.305431	0.226974	0.121819	0.145077
ATF7	-0.083773	0.0623402	0.117482	0.149678
ZNF570	0.361971	0.260356	-0.0776901	0.346425
IKZF1	0.267419	0.281629	0.106498	0.169658
ZNF215	-0.0162823	0.160074	0.0286857	0.247817
ZNF16	-0.141683	0.0592463	0.211039	0.0686565
HOXB7	-0.0729216	-0.309249	0.0602367	0.220994
IRX2	-0.194549	-0.389279	0.525884	-0.244646
ZNF25	-0.741072	0.401302	0.244219	0.0378048
ZFPM2	-0.0502601	0.494221	0.0649079	0.218189
ZNF138	0.263096	0.527346	0.196734	0.0874657
ZNF267	0.175359	0.597063	0.426823	-0.142539
ZNF652	0.241497	0.0887634	-0.124497	0.408962
ZNF507	0.232928	0.305467	-0.210273	0.49528
VSX2	-0.0733605	-0.0685573	0.106708	0.179961
ZNF503	-0.351061	-0.0289133	-0.0232676	0.310418
ZNF544	-0.0441289	-0.08942	0.171275	0.118114
ZNF235	0.454008	0.341426	0.213807	0.0770642
CRX	-0.0242722	0.374679	0.173594	0.117965
ZNF589	0.291253	0.328226	0.0413548	0.258734
NFIX	-0.34453	-0.0812671	-0.0647041	0.365613
HLX	0.125982	-0.0775842	0.083845	0.222122
POU5F1	0.364549	-0.142853	0.267462	0.0413692
ALX1	-0.0670241	0.166917	0.281012	0.0292396
FOXL1	-0.0778862	0.466524	0.133717	0.179668
BATF3	-0.0788204	0.284709	0.163246	0.152164
MYBL1	0.122796	1.23485	-0.00371137	0.319184
ZNF224	0.387346	0.0127126	0.0476042	0.267982
ZNF600	0.05317	0.725969	-0.00375022	0.320574
SNAI3	-0.0134741	-0.0595795	0.29741	0.0222119
ZNF232	0.185284	0.0984763	0.0581888	0.261628
SOX17	-0.223099	-0.10473	0.36557	-0.0439511
EGR1	0.209066	0.607249	0.384117	-0.0616452
ZNF664	0.340395	0.946232	0.295797	0.0282108
MITF	-0.429558	-0.411717	0.00739807	0.319564
ZHX1	0.506542	0.0426314	0.432817	-0.104921
PPARA	0.412407	0.220584	0.069444	0.263791
ZNF639	-0.0802608	-0.396677	0.173693	0.160636
ZNF135	-0.0402827	-0.484648	-0.0267779	0.361594
ZNF212	-0.307573	-0.171703	0.169694	0.166249
TCF4	0.0109156	0.256753	0.0337508	0.305546
ZNF707	0.20938	0.0108931	0.611638	-0.272074
PRRX1	-0.0639483	0.235063	0.305492	0.0354914
FOXB1	0.191452	-0.152116	0.150312	0.190992
ZNF396	0.341483	0.229416	0.15689	0.185443
TPRX1	0.259544	0.375031	0.0698747	0.273974
ZNF37A	0.369048	0.699042	0.0281824	0.317086
JUND	-0.188226	0.380407	0.453722	-0.104367
ZNF287	0.571935	-0.353641	-0.285421	0.635188
STAT3	-0.95767	0.510987	0.185615	0.164226
IRF9	0.413542	0.574977	-0.132518	0.483087
GSC2	0.298192	-0.269022	0.226368	0.124765
DLX1	0.424847	0.251333	0.135609	0.216115
PRDM9	-0.441216	0.310684	0.406101	-0.0531014
ASCL2	0.513476	0.741544	0.147238	0.207588
ATOH7	0.25816	0.855365	-0.0348344	0.389887
KLF12	0.197963	0.631014	0.168806	0.186521
ZNF682	-0.0342677	0.0949561	0.232318	0.123075
ZNF350	0.184189	0.539744	0.117502	0.239995
OTX1	-0.159559	0.0653695	0.13253	0.225085
ZNF74	0.310594	-0.535724	0.315429	0.0433
ZNF20	0.52825	-0.0154576	0.193622	0.166508
MIER3	-0.23913	0.725257	0.404981	-0.0426226
ATF2	-0.660645	-0.388182	0.238046	0.126351
GSX2	-0.118678	0.157132	0.30153	0.0647412
SOX18	-0.0557734	0.259542	0.271408	0.0949825
KLF11	-0.0202374	0.472806	0.112298	0.257198
HDX	0.236998	0.455564	0.149207	0.222311
NR1H4	0.103383	-0.0114339	0.101737	0.272065
RORA	-0.224287	0.316937	0.199482	0.176762
ZHX2	0.416579	-0.61788	0.172585	0.205833
ZNF136	0.202413	0.576875	0.251026	0.128831
ZNF711	0.234673	0.0264997	0.264696	0.1152
ZNF175	0.358157	0.723405	0.261346	0.118803
ZNF623	0.333405	0.494686	0.319567	0.0629668
ZNF33A	0.221112	0.743981	0.248007	0.135141
POU6F1	-0.120403	0.201605	0.146437	0.237728
ZNF582	0.223808	0.56871	0.0816344	0.305112
HOXC8	-0.163656	-0.118844	0.196282	0.193195
ZNF627	0.0398044	0.460084	0.23613	0.153596
PRDM5	-0.59256	0.522815	0.267073	0.122689
SIX6	0.0628457	0.543663	0.081116	0.312027
NFKB2	-0.0508076	-0.930285	0.239892	0.154913
ZNF35	0.0928724	0.429537	0.0955343	0.29961
ZSCAN4	0.334306	0.458863	0.0597871	0.337585
REL	0.209721	0.162598	0.0374647	0.361319
ZNF234	0.0657586	0.210412	-0.053908	0.455209
ZNF197	0.598818	0.216788	0.241584	0.160364
ZNF547	0.347001	0.563908	-0.0334882	0.435999
ZNF680	0.533581	1.06928	0.147783	0.255105
SEBOX	0.262147	-0.00426678	0.163609	0.23982
ZNF41	0.138335	-0.0674696	0.350181	0.0554732
MEOX1	0.462348	-0.00794321	0.178855	0.229477
OLIG2	0.198812	0.199218	0.136069	0.272875
HSF2	-0.223517	0.655715	0.217482	0.191778
ZNF540	-0.024579	0.172576	0.0362032	0.373323
SNAI1	-0.483503	-0.0228234	0.227703	0.183939
DMRT3	-0.324685	-0.0640616	0.321054	0.091019
ZNF611	0.721075	1.0599	0.00708887	0.405032
ZNF597	0.337713	0.657156	0.218105	0.195285
NR0B1	0.19787	0.990694	-0.145352	0.561397
ZNF91	0.308967	0.360029	0.223765	0.194508
NFIB	-0.340262	-0.0890942	0.129173	0.289632
PITX3	-0.226214	0.238725	-0.0319168	0.453251
MESP2	-0.365071	-0.0156648	0.311454	0.112837
ZBTB4	0.157786	0.229292	0.208068	0.216595
ZNF709	-0.125694	0.250536	0.0743719	0.351092
ZNF576	0.223904	-0.0636955	0.321664	0.105521
ZNF32	-0.299733	0.104943	0.181746	0.245938
PRDM8	-0.173403	0.586471	0.316456	0.111814
LCOR	-0.181967	0.860956	0.0900099	0.339955
BCL6B	-0.0267685	0.157663	0.190395	0.240575
DACH2	-0.0391299	-0.0115192	0.237382	0.194513
ZNF248	0.169202	0.539098	0.0472367	0.385274
NEUROD6	0.285799	-0.0453544	0.193247	0.239888
ZNF165	0.228434	-0.128286	0.290028	0.144472
ZNF140	0.435781	0.0903608	0.220302	0.21496
NR3C2	0.240306	0.525438	0.276202	0.159847
FEV	0.0158936	0.119143	0.316954	0.122138
ESRRB	0.183989	0.643985	0.236051	0.203418
OTX2	-0.0850931	0.151584	0.0937979	0.345686
ZIC3	0.380935	0.0510546	0.161953	0.281268
KLF5	-0.33223	-0.340606	0.434512	0.00991003
ZKSCAN4	0.411452	0.331716	0.46078	-0.015462
FOXN3	-0.232361	-0.337702	0.226702	0.219596
JDP2	-0.129164	-0.369745	0.0499763	0.396895
EBF1	-0.290521	-2.05545	0.217195	0.231942
KLF10	0.292398	-0.790712	0.297183	0.152843
ERG	0.478803	0.31048	0.185614	0.266297
OVOL1	0.108989	-0.000500708	0.203107	0.249427
HAND2	0.189278	0.86079	0.19529	0.257352
ZNF107	-0.0250305	0.749011	0.163717	0.289645
VSX1	0.285342	-0.947011	0.194813	0.260164
RCOR3	-0.22121	0.449404	0.123507	0.332159
ZNF423	0.567978	-0.205552	0.4146	0.0416427
ZNF44	0.750172	0.620941	0.0295967	0.42744
ZNF621	0.533568	-0.397612	0.467338	-0.00839352
ZNF501	-0.0373917	0.0626625	0.1447	0.31733
ZNF483	-0.0109051	0.0821541	0.0208204	0.441796
ZNF564	0.363418	-0.156629	0.436156	0.0292829
ZNF562	0.262552	0.619966	0.169716	0.29698
ZNF117	0.576827	0.505637	0.361539	0.105794
TFDP3	0.17279	0.399067	0.226936	0.240459
ZNF320	0.377873	0.857486	0.0289011	0.440598
ZNF550	-0.0394873	0.406155	0.227046	0.246753
NEUROD4	0.083326	0.100616	0.390316	0.0847619
ZNF620	0.0559277	0.337429	0.180089	0.297009
ZNF30	0.371351	-0.23912	0.228178	0.24944
ETV1	0.201863	-1.69224	0.374558	0.103174
ZNF281	-0.207603	0.709888	0.477055	0.00180918
ZNF451	0.52622	-0.189724	0.156828	0.325172
ZNF529	0.469971	-0.155444	0.260511	0.22177
DLX5	-0.00562907	0.0723329	0.322834	0.160072
ZNF441	0.435907	0.562762	0.333128	0.151029
MSX1	0.0599441	0.045998	0.251875	0.235499
ZNF180	0.242186	0.214273	0.185227	0.30223
ID2	-0.0467737	0.744041	0.288388	0.204652
ETV5	0.665903	0.138286	0.167036	0.327793
BCL11A	0.456745	0.0074507	-0.018217	0.513482
ZNF655	0.360242	0.675333	0.395092	0.100664
ZNF157	-0.159229	-0.171836	0.304463	0.193295
IFI16	-0.614124	0.0909965	0.200548	0.297264
E2F2	-0.052667	0.541798	0.345483	0.155858
ZNF440	0.281583	0.299247	0.11856	0.382864
ELF4	-0.200418	-0.245033	0.316473	0.185292
GBX2	0.109643	0.078821	0.554684	-0.0487177
ZNF208	0.250152	0.634711	0.117605	0.39102
ZNF563	0.0923332	0.656631	0.302701	0.207292
ZNF43	0.0965084	0.74159	0.0407261	0.470113
ZNF256	0.302584	0.0256232	0.05813	0.454125
ZBTB38	-0.00816362	0.182159	0.088768	0.426161
HOXD4	-0.227997	-0.421768	0.425551	0.0902604
NR2C2	0.169773	0.487905	0.377079	0.142395
SOX7	0.414773	0.571299	0.232665	0.286858
ZNF618	-0.084238	-0.435347	0.108959	0.411243
ZNF416	0.192117	-0.283088	0.50582	0.0171054
RARB	0.278702	0.428223	0.233204	0.291824
ZNF385B	0.204436	0.0374319	0.184268	0.341142
ZNF436	-0.452134	0.655283	0.410309	0.11536
NEUROG3	-0.321058	-0.265769	0.363334	0.162943
ZNF625	-0.143967	-0.0151703	0.480966	0.0459131
ZNF567	0.619892	0.442517	0.427472	0.0998358
ZNF473	0.425834	0.149024	0.435034	0.0974168
ZIM3	0.430743	0.433247	0.225614	0.307973
ZNF300	-0.162017	0.413106	0.228994	0.308022
ZNF552	-0.0563684	0.302926	0.209657	0.330809
ZNF460	0.118436	-0.0173229	-0.174671	0.71651
ARNT2	-0.377952	-0.0483323	0.449686	0.0935009
FOXO3	0.100495	0.843652	0.219666	0.324478
ZBTB25	-0.0337007	0.371536	0.331216	0.215145
FOXC1	0.169479	-0.15287	0.551395	-0.00275673
KLF13	-0.0514028	0.579687	0.357457	0.192475
ZNF485	-0.708244	0.664699	0.22729	0.324327
ZNF92	0.14824	-0.0308986	0.567409	-0.0156029
DUXA	0.411448	0.216203	0.146742	0.407523
ZNF439	0.194274	0.0385145	0.441873	0.112435
CREBL2	0.249054	0.589914	0.418146	0.137377
ZNF471	0.221472	0.630612	0.196127	0.363757
PRDM13	0.0292943	0.0531525	0.245377	0.317066
RCOR1	0.305897	-0.712112	0.0437582	0.518758
ZNF491	-0.281166	-0.0855202	0.125555	0.437842
ZNF17	0.113096	0.147738	0.235624	0.331056
ZNF100	0.288668	0.395506	0.389511	0.180928
PGR	-0.690339	0.285854	0.251853	0.323253
TWIST1	0.134074	0.163216	0.353189	0.223752
ZNF708	0.133762	-0.206383	0.474526	0.102827
ZNF280C	0.0942746	0.675599	0.322364	0.257868
ZNF530	0.361526	0.767018	0.319871	0.261183
MYOD1	0.209847	0.0493031	0.287846	0.295114
NR2F6	-0.51867	-0.317856	0.364994	0.218968
NKX2-8	-0.0153991	0.538859	0.222436	0.364479
LCORL	-0.012539	0.397876	0.401245	0.186151
PROX2	-0.0317778	0.267667	0.194294	0.393742
ZIK1	0.148669	-0.0743664	0.176018	0.412492
ERF	0.195503	0.331803	0.356769	0.232413
MECOM	0.133059	0.144194	0.0530776	0.538207
STAT2	-0.214553	0.269345	-0.0402554	0.634892
TCF15	0.12007	0.125608	0.219849	0.376159
CDX1	0.0465712	0.243896	0.553161	0.0469392
ZNF645	-0.119245	0.638933	0.0602843	0.542527
FOSL2	-0.282736	-0.155333	0.514158	0.0893936
ZNF358	0.0981492	-0.760792	0.356684	0.247418
ZNF549	0.390221	0.254581	0.137365	0.469491
ZNF214	-0.11216	0.19754	0.462525	0.145687
SCRT2	0.116164	0.0161633	0.148429	0.459944
EBF3	0.0894648	0.338034	0.202411	0.4063
ZNF521	0.001867	-0.0280422	0.222069	0.386916
ZNF721	-0.506445	0.422332	0.440344	0.170151
ZNF585B	0.282381	0.366255	0.223203	0.388747
LHX2	0.0974778	0.0455503	0.451434	0.164444
ZNF93	0.783128	1.0343	0.438438	0.18253
CDX4	0.39184	0.129231	0.428185	0.193078
ZNF740	0.204751	0.611211	0.409194	0.213412
POU3F4	-0.100788	0.0479505	0.489469	0.134473
BBX	0.0106945	1.12627	0.481607	0.144635
SOX3	0.251532	-0.508265	0.412235	0.214186
ZNF420	0.037961	0.591813	0.0698368	0.558762
ZNF19	0.134	0.440447	0.10056	0.528912
ARX	0.0280794	0.71265	0.228768	0.40095
KLF3	-0.341167	0.090604	0.551505	0.0803142
ZNF823	0.513118	0.235117	0.292039	0.340407
ZFP82	0.279494	0.208944	0.221602	0.414165
ZKSCAN3	0.293572	0.364944	0.451925	0.185981
ZNF395	0.0408785	0.635579	0.297876	0.340205
HESX1	0.422799	0.132102	0.448582	0.192273
ZNF154	0.426881	0.374824	0.127298	0.517125
HES4	-0.201748	0.687704	0.391857	0.25554
ZNF221	0.146273	0.374581	0.374425	0.27662
TSC22D4	-0.594535	-0.317981	0.327278	0.325881
ZBTB33	0.287042	0.779736	0.331535	0.323177
ZNF182	0.0505656	0.415648	0.473176	0.182088
OLIG1	0.137712	0.0728674	0.315443	0.342749
ZNF517	-0.324198	-0.247895	0.632702	0.025832
ZNF449	0.228872	0.43273	0.363606	0.29826
ZFP30	0.386153	0.0559114	0.28301	0.379096
ZNF132	0.30288	0.818082	0.346621	0.318243
ZNF181	0.358752	0.0511092	0.523856	0.143207
ZNF83	0.246674	0.498584	0.3372	0.329938
ZNF624	0.205596	0.232841	0.370887	0.297699
TSHZ1	0.427264	0.506542	0.232544	0.436595
PLAGL1	0.177831	-0.0191048	0.396278	0.277245
ZNF146	0.132232	0.338623	0.472398	0.202596
ELF5	-0.490594	0.382095	0.329917	0.348756
FLI1	0.192974	0.811369	0.320241	0.360269
BATF	0.383686	0.253456	0.327946	0.35456
ZNF527	0.310894	0.0706207	0.363078	0.319921
ZNF490	0.0756568	-0.0158798	0.357928	0.327278
SOX1	0.0469625	0.187541	0.342477	0.342894
RBAK	0.803911	0.843641	0.275543	0.414571
SRY	0.0350376	0.863485	0.272355	0.418724
ZFP2	0.484425	1.00035	0.4219	0.273549
HEY2	0.669312	0.596923	0.49721	0.199714
BATF2	-0.660645	-0.388182	0.507889	0.192537
ZNF654	0.386498	0.206273	0.231432	0.472173
ZNF277	-0.0934782	0.261694	0.438867	0.266453
MAZ	0.211038	0.405379	0.318569	0.38937
ZNF596	0.331053	0.181926	0.278501	0.429669
ZNF442	0.494704	0.486105	0.220086	0.49056
ZXDB	0.428977	0.235227	0.268405	0.445367
SIM1	0.215294	0.0785612	0.313452	0.400733
ZNF419	0.205292	0.523475	0.568587	0.146836
FOSL1	-0.0829882	-0.251548	0.147781	0.575609
TCF20	0.33766	-0.255477	0.309215	0.41455
ZNF628	0.18484	-0.08646	0.419561	0.311019
ZNF280D	-0.0328717	0.205905	0.373344	0.362004
ZNF48	0.505592	0.372287	0.289352	0.454942
ZNF502	0.164597	0.147018	0.259383	0.485061
ZNF81	0.127567	0.886665	0.322536	0.426806
ESX1	-0.0495004	-0.517446	0.480821	0.269285
ZNF14	-0.141683	0.240841	0.436112	0.315175
ZNF660	0.4688	0.392987	0.377049	0.375722
TBX22	-0.0385899	0.110983	0.372081	0.381006
GATA1	0.0261956	-0.0307368	0.388207	0.372006
ZBTB49	-0.676633	0.171668	0.479439	0.283852
SOX15	0.305987	-0.110199	0.290226	0.483109
ZBTB46	-0.171953	-0.0553236	0.548284	0.225266
ZNF28	0.087842	0.875086	0.345048	0.431888
ZFY	0.428332	0.999627	0.598693	0.182352
ZNF222	0.660427	0.60401	0.573894	0.210942
MXD1	-0.324557	0.362079	0.626312	0.160889
E2F6	0.113405	-0.0263628	0.364799	0.424967
ZNF681	0.496534	0.508927	0.493811	0.296888
MIER1	-0.135189	0.687839	0.499086	0.298397
ZNF99	0.625041	0.207606	0.429482	0.376515
ZNF254	0.495196	0.645205	0.398577	0.409641
HMBOX1	-0.0293544	0.976801	0.29503	0.514447
TSC22D3	0.359317	0.209246	0.401172	0.410149
AR	0.0280193	0.271714	0.391982	0.42093
ZNF90	-0.0926321	0.305599	0.382876	0.433855
FOXR2	-0.040179	-0.164914	0.416564	0.404424
ZNF160	0.439809	0.659018	0.181879	0.64895
ZNF189	0.382493	0.629425	0.491557	0.341248
MLLT3	0.127032	0.550341	0.483379	0.355715
POU2F3	0.319328	0.0833823	0.772417	0.0710894
ZNF134	0.742948	0.3942	0.473082	0.373508
HIF1A	-0.110169	0.877674	0.542769	0.310951
IKZF5	-0.0647386	0.60384	0.514547	0.33977
ZFP42	0.234415	0.567204	0.189859	0.664775
ZNF286A	0.372452	-0.400046	0.378971	0.477435
BNC2	0.284673	0.866169	0.673321	0.186443
ZNF519	0.470143	0.39188	0.521931	0.338952
HIVEP2	-0.321973	0.045415	0.753427	0.119753
ZNF560	0.0363068	0.161477	0.512749	0.363428
ZNF670	-0.0832676	0.470266	0.455207	0.421433
MEOX2	-0.42136	-0.275374	0.437388	0.452813
WT1	-0.300489	0.464457	0.361085	0.529637
ZNF260	0.259621	0.322606	0.338164	0.5587
RUNX1	0.492064	0.735519	0.655091	0.259901
ZNF480	0.666216	0.504073	0.543561	0.374723
PAWR	-0.365921	-0.108501	0.958001	-0.0391242
FOXN2	-0.129855	0.0654047	0.49783	0.425984
HOXA4	0.237407	0.25252	0.459737	0.46794
ZNF148	-0.60742	0.492077	0.0933279	0.836469
ZNF486	0.491034	0.609574	0.505001	0.457172
CREBZF	-0.534629	0.127324	0.705678	0.266824
ETS2	0.469375	0.54229	0.505231	0.469476
ZNF548	0.218938	0.553167	0.547537	0.429384
ZNF573	0.401516	0.576651	0.448385	0.567569
BACH1	0.145407	0.54472	0.577831	0.439719
ZNF302	0.201488	0.746496	0.506733	0.516179
TBX10	-0.100886	-0.127716	0.612141	0.416043
ZNF257	0.645645	0.51522	0.646048	0.393257
SP3	-0.387583	0.098858	0.439501	0.600964
ZNF253	0.606947	0.548668	0.453622	0.598475
ZNF626	0.789062	0.511749	0.471522	0.586999
EHF	0.270608	0.245525	0.589624	0.469297
MEIS2	-0.227121	0.732965	0.941061	0.122567
MLLT1	0.172524	0.381887	0.542242	0.524001
ADNP2	-0.0479576	1.04552	0.50744	0.574119
ZNF18	0.426137	0.818988	0.387938	0.724506
TGIF2LX	0.54062	1.25245	0.367074	0.769672
NR2C1	0.0577763	0.4544	0.838421	0.323422
ZNF700	0.2559	0.799839	0.767662	0.400574
ZNF493	0.20697	0.362094	0.679959	0.550516
NR5A2	0.0369548	-0.0169015	1.03361	0.196915
SP1	-0.308147	0.374025	1.05985	0.446455
RUNX2	0.398637	0.168749	0.405348	1.20942
GATA6	0.0881859	0.139983	0.932866	0.768883
CBFB	0.773072	-0.908714	0.427098	1.49175
ETS1	0.472295	1.01138	1.26306	0.794928
TP53	-0.0706945	0.171396	2.45776	2.06733
mean.genes.top3.HeLa	log2		log2

## Sheet: Fig. 1c
	cancer.specific.peaks	pax8.down.overlap.with.cancer.specific	hnf1b.down.overlap.with.cancer.specific	total.peaks	pax8.down.overlap.with.total	hnf1b.down.overlap.with.total
ACC	60168	470	713	562709	7092	6266
BCLA	34360	270	1514	562709	7092	6266
BRCA	36761	130	692	562709	7092	6266
COAD	44952	465	1037	562709	7092	6266
ESCA	15085	146	1729	562709	7092	6266
GBM	37844	251	1157	562709	7092	6266
HNSC	3740	41	1139	562709	7092	6266
KIRC	26633	1784	1424	562709	7092	6266
KIRP	68966	4245	606	562709	7092	6266
LGG	46898	246	1253	562709	7092	6266
LIHC	61347	641	1016	562709	7092	6266
LUAD	25875	378	1578	562709	7092	6266
LUSC	33526	158	1360	562709	7092	6266
MESO	24193	190	1510	562709	7092	6266
PCPG	58563	396	902	562709	7092	6266
PRAD	36119	87	812	562709	7092	6266
SKCM	62590	490	1073	562709	7092	6266
STAD	14942	142	1758	562709	7092	6266
TGCT	36961	145	1084	562709	7092	6266
THCA	78084	2551	548	562709	7092	6266
UCEC	26822	405	1592	562709	7092	6266
	pax8.down.odds.ratio	pax8.down.or.ci.min	pax8.down.or.ci.max	pax8.down.pvalue	hnf1b.down.odds.ratio	hnf1b.down.or.ci.min	hnf1b.down.or.ci.max	hnf1b.down.pvalue
ACC	0.589604	0.535594	0.64782	1	0.787265	0.719281	0.860262	1
BCLA	0.605462	0.533914	0.684209	1	0.971603	0.872234	1.07963	0.711565
BRCA	0.264555	0.220611	0.314797	1	0.331357	0.278648	0.391278	1
COAD	0.806167	0.731905	0.886268	0.999998	1.69042	1.56653	1.82225	2.67459e-38
ESCA	0.760737	0.64074	0.897048	0.999695	1.17988	1.01762	1.36128	0.0143148
GBM	0.505619	0.443806	0.573795	1	0.49657	0.431658	0.568795	1
HNSC	0.867608	0.620982	1.18056	0.835381	2.10458	1.6767	2.61054	8.18019e-10
KIRC	7.17958	6.78858	7.58724	0	5.85306	5.5012	6.22317	0
KIRP	11.311	10.7733	11.8754	0	6.18403	5.87783	6.50528	0
LGG	0.392027	0.343678	0.445451	1	0.370817	0.321057	0.426278	1
LIHC	0.810098	0.745413	0.879105	1	1.56041	1.45632	1.67075	1.96658e-34
LUAD	1.17056	1.05177	1.29956	0.00203764	2.12897	1.94919	2.32177	1.19483e-54
LUSC	0.356633	0.302531	0.417752	1	0.552122	0.479166	0.633369	1
MESO	0.609683	0.524756	0.704742	1	0.931118	0.817032	1.05709	0.872562
PCPG	0.50577	0.45571	0.56005	1	0.531863	0.47716	0.591344	1
PRAD	0.179094	0.143234	0.221284	1	0.167767	0.131049	0.21165	1
SKCM	0.589837	0.536816	0.646885	1	0.778943	0.7126	0.850111	1
STAD	0.746606	0.627304	0.882369	0.999855	1.73978	1.53673	1.96312	5.27619e-17
TGCT	0.294127	0.247711	0.346852	1	0.284639	0.236275	0.340173	1
THCA	3.57066	3.39787	3.75081	0	0.832052	0.769403	0.898762	0.999999
UCEC	1.21328	1.09392	1.3425	0.000142086	0.473507	0.398865	0.558289	1

## Sheet: Fig. 1h
		786-M1A		OS-LM1
		All	HIF2A	All	HIF2A
	Not PAX8	126018	1015	118848	469
	PAX8	9716	867	16953	1346
