# Supplementary material for: The renal lineage factor PAX8 controls oncogenic signalling in kidney cancer
Source: Nature. 2022 Jun 8;606(7916):999–1006. doi: 10.1038/s41586-022-04809-8 (PMC9242860; doi:10.1038/s41586-022-04809-8)
Supplement: Supplementary file 14 — Source Data Fig. 2 [file 41586_2022_4809_MOESM14_ESM.xlsx]

## Sheet: Fig. 2a
Fig2a
shHNF1B vs shRen	NES	p.adjust			shPAX8 vs shRen	NES	p.adjust
HALLMARK_INTERFERON_ALPHA_RESPONSE	2.36453	0.005787			HALLMARK_INTERFERON_ALPHA_RESPONSE	1.90382	0.005587
HALLMARK_EPITHELIAL_MESENCHYMAL_TRANSITION	2.23174	0.005787			HALLMARK_COAGULATION	1.81579	0.005587
HALLMARK_COAGULATION	1.97861	0.005787			HALLMARK_EPITHELIAL_MESENCHYMAL_TRANSITION	1.65253	0.005587
HALLMARK_ANGIOGENESIS	1.73215	0.008696			HALLMARK_ANGIOGENESIS	1.63612	0.012146
HALLMARK_UV_RESPONSE_DN	1.7134	0.005787			HALLMARK_KRAS_SIGNALING_UP	1.50644	0.005587
HALLMARK_INTERFERON_GAMMA_RESPONSE	1.68014	0.005787			HALLMARK_NOTCH_SIGNALING	1.25881	0.211822
HALLMARK_MYOGENESIS	1.64687	0.005787			HALLMARK_INTERFERON_GAMMA_RESPONSE	1.19938	0.129706
HALLMARK_HEME_METABOLISM	1.60567	0.005787			HALLMARK_PEROXISOME	1.18578	0.198268
HALLMARK_PROTEIN_SECRETION	1.57678	0.008696			HALLMARK_P53_PATHWAY	1.16539	0.161777
HALLMARK_KRAS_SIGNALING_UP	1.50984	0.005787			HALLMARK_UV_RESPONSE_DN	1.13331	0.216165
HALLMARK_COMPLEMENT	1.50884	0.005787			HALLMARK_MYOGENESIS	0.904359	0.836602
HALLMARK_APICAL_SURFACE	1.43704	0.0712831			HALLMARK_KRAS_SIGNALING_DN	0.832955	0.909441
HALLMARK_HYPOXIA	1.43056	0.008696			HALLMARK_WNT_BETA_CATENIN_SIGNALING	-0.751706	0.909441
HALLMARK_HEDGEHOG_SIGNALING	1.36735	0.0992063			HALLMARK_APICAL_SURFACE	-0.814807	0.849313
HALLMARK_APOPTOSIS	1.34119	0.04093			HALLMARK_APICAL_JUNCTION	-0.8692	0.880741
HALLMARK_KRAS_SIGNALING_DN	1.26767	0.0712831			HALLMARK_ADIPOGENESIS	-0.97269	0.563708
HALLMARK_P53_PATHWAY	1.24681	0.0942364			HALLMARK_DNA_REPAIR	-1.06089	0.362566
HALLMARK_INFLAMMATORY_RESPONSE	1.22767	0.103439			HALLMARK_FATTY_ACID_METABOLISM	-1.06426	0.349078
HALLMARK_GLYCOLYSIS	1.1595	0.178267			HALLMARK_INFLAMMATORY_RESPONSE	-1.07036	0.340842
HALLMARK_IL2_STAT5_SIGNALING	1.11228	0.2534			HALLMARK_BILE_ACID_METABOLISM	-1.16696	0.216165
HALLMARK_APICAL_JUNCTION	1.04961	0.3672			HALLMARK_HEME_METABOLISM	-1.17657	0.162715
HALLMARK_BILE_ACID_METABOLISM	0.991945	0.49165			HALLMARK_PANCREAS_BETA_CELLS	-1.18095	0.252135
HALLMARK_IL6_JAK_STAT3_SIGNALING	0.915008	0.649533			HALLMARK_PROTEIN_SECRETION	-1.22921	0.154474
HALLMARK_NOTCH_SIGNALING	0.893342	0.649533			HALLMARK_COMPLEMENT	-1.23977	0.0968188
HALLMARK_REACTIVE_OXYGEN_SPECIES_PATHWAY	-0.814494	0.807302			HALLMARK_XENOBIOTIC_METABOLISM	-1.24009	0.0968188
HALLMARK_ALLOGRAFT_REJECTION	-1.01127	0.451438			HALLMARK_IL6_JAK_STAT3_SIGNALING	-1.2813	0.106199
HALLMARK_ANDROGEN_RESPONSE	-1.02672	0.437238			HALLMARK_APOPTOSIS	-1.28501	0.0914813
HALLMARK_CHOLESTEROL_HOMEOSTASIS	-1.02828	0.443548			HALLMARK_HEDGEHOG_SIGNALING	-1.31243	0.145035
HALLMARK_WNT_BETA_CATENIN_SIGNALING	-1.06058	0.381358			HALLMARK_OXIDATIVE_PHOSPHORYLATION	-1.40922	0.012146
HALLMARK_ESTROGEN_RESPONSE_EARLY	-1.07864	0.310512			HALLMARK_ALLOGRAFT_REJECTION	-1.41433	0.012146
HALLMARK_SPERMATOGENESIS	-1.12982	0.266434			HALLMARK_GLYCOLYSIS	-1.46092	0.012146
HALLMARK_PEROXISOME	-1.13184	0.2534			HALLMARK_IL2_STAT5_SIGNALING	-1.4678	0.01046
HALLMARK_ESTROGEN_RESPONSE_LATE	-1.2086	0.103439			HALLMARK_PI3K_AKT_MTOR_SIGNALING	-1.48763	0.012146
HALLMARK_ADIPOGENESIS	-1.22537	0.0942364			HALLMARK_SPERMATOGENESIS	-1.5374	0.005587
HALLMARK_PANCREAS_BETA_CELLS	-1.26992	0.208542			HALLMARK_REACTIVE_OXYGEN_SPECIES_PATHWAY	-1.60093	0.015432
HALLMARK_XENOBIOTIC_METABOLISM	-1.28268	0.0608411			HALLMARK_TGF_BETA_SIGNALING	-1.60262	0.012146
HALLMARK_TNFA_SIGNALING_VIA_NFKB	-1.30595	0.043888			HALLMARK_ESTROGEN_RESPONSE_LATE	-1.80775	0.005587
HALLMARK_FATTY_ACID_METABOLISM	-1.34692	0.043888			HALLMARK_ESTROGEN_RESPONSE_EARLY	-1.82791	0.005587
HALLMARK_TGF_BETA_SIGNALING	-1.36991	0.071283			HALLMARK_UV_RESPONSE_UP	-1.83621	0.005587
HALLMARK_PI3K_AKT_MTOR_SIGNALING	-1.56733	0.008696			HALLMARK_ANDROGEN_RESPONSE	-1.85763	0.005587
HALLMARK_UNFOLDED_PROTEIN_RESPONSE	-1.57551	0.008696			HALLMARK_CHOLESTEROL_HOMEOSTASIS	-1.86396	0.005587
HALLMARK_MITOTIC_SPINDLE	-1.76878	0.005787			HALLMARK_HYPOXIA	-1.91112	0.005587
HALLMARK_DNA_REPAIR	-1.80364	0.005787			HALLMARK_MYC_TARGETS_V2	-2.02963	0.005587
HALLMARK_UV_RESPONSE_UP	-1.87997	0.005787			HALLMARK_MITOTIC_SPINDLE	-2.0543	0.005587
HALLMARK_OXIDATIVE_PHOSPHORYLATION	-1.96752	0.005787			HALLMARK_UNFOLDED_PROTEIN_RESPONSE	-2.13962	0.005587
HALLMARK_MTORC1_SIGNALING	-1.96772	0.005787			HALLMARK_TNFA_SIGNALING_VIA_NFKB	-2.34076	0.005587
HALLMARK_G2M_CHECKPOINT	-2.8549	0.005787			HALLMARK_MTORC1_SIGNALING	-2.54904	0.005587
HALLMARK_MYC_TARGETS_V2	-2.90963	0.005787			HALLMARK_MYC_TARGETS_V1	-2.88952	0.005587
HALLMARK_E2F_TARGETS	-3.07165	0.005787			HALLMARK_G2M_CHECKPOINT	-2.94309	0.005587
HALLMARK_MYC_TARGETS_V1	-3.12117	0.005787			HALLMARK_E2F_TARGETS	-3.10279	0.005587

## Sheet: Fig.2b
Fig.2b
construct	T1	T2	T3	T4	T5	T6	T7	T8	T9	T10	T11	T12	T13	T14	T15	T16	T17	T18	T19	T20	T21	T22	T23	T24	T25	T26	T27	T28	T29	T30
chr1:112937145-112937346_T1	14.8463	0.0214619	0.1348	0.230755	0.0115987	0.0560163	0.00938336	0.106285	0.0441715	0.0299793	0.104181	0.020827	0.0337234	0.250155	0.346945	0.464588	0.105177	0.00879939	0.0183802	0.0154625	0.00879539	1.59479	0.023086	0.0062126	0.0159562	0.00972185	0.0390632	0.0672078	0.394745	0.00890018
chr1:112937145-112937346_T2	0.907813	0.0148464	0.122572	0.0296709	0.512641	0.0756277	0.101115	0.147099	0.10806	0.0128462	0.347782	0.0261332	0.0104482	2.10337	0.00631038	0.0677667	0.0240629	0.147647	0.447453	0.0146712	0.114768	0.22483	0.242573	0.13059	0.120847	0.384397	0.0561719	0.0190977	0.0210983	0.0161656
chr1:156505126-156505259_T1	0.00175786	0.00937618	0.0079066	0.0154072	0	0.00234222	0	0	0.0427023	0.334894	0.030032	0.02513	0.0142418	0.00422574	0	0.0772446	0.0025675	0.0743218	0.0124195	0.00859209	0.00247627	0	0.0162492	0.00807279	0.00421156	0	0.0107588	0.017098	0.011061	0.00187933
chr1:156505126-156505259_T2	0.0606297	1.32455	10.2886	0.0406856	1.16301	0.686163	0.0298979	2.58904	0.0188949	6.74466	0.0291325	0.0541717	0.13903	0.0321861	0.154896	0.0987978	0.0520258	2.0659	0.0381505	0.0322277	0.0202844	0.016796	2.22776	0.409822	15.6862	0.0137673	0.19327	0.450399	0.0160095	0.720303
chr1:156505126-156505259_T3	0.006933	0	0	0.121532	0	0.00307924	0.00434137	0.0269166	0.00590941	0.0107384	0.0019741	0.00330375	0.0133737	0.294439	0.00307706	0.0135401	0.00675081	0.00514255	0	0	0.0292992	0.00249838	0.00474716	0.00530651	0.0055368	0.059973	0.1438	0.00224782	0.00207737	2.5621
chr1:156505126-156505259_T4	0.0035811	0	2.44427	4.00582	0.0044548	0.0119289	0.00168183	0.0593561	0.016025	0.0655203	0.0627104	0.255973	0.00103619	0.0172173	0.026225	0.0131135	0.00261524	0.0906453	0.00553458	0.00525112	0.00252231	0.00193573	0.0974688	0.0123344	0.0375364	0.456148	0.0100457	0.00261239	0.0120715	0.00287141
chr1:156751809-156751962_T1	0.0366672	2.37797	0.117148	0.183645	0.0231686	0.090733	0.0918422	0.0245082	3.4565	0.175112	0.0879994	5.26099	0.0330077	0.0354444	0.605235	1.32821	2.72027	0.0401492	3.65201	0.318617	0.0491927	0.0226515	5.91143	0.26194	2.8509	43.3893	0.0326534	0.58592	0.226537	1.28554
chr1:156751809-156751962_T2	0.0134196	5.40354	0.0289884	0.0889885	0.0193296	1.71325	0.011278	2.65933	0.0722421	0.135379	0.777695	0.0383688	0.0911475	0.0053766	0.0296233	2.27393	0.0149582	0.093908	0.0199603	0.0310702	0.0512398	0.0145077	0.959008	0.00932532	0.118029	9.92982	0.0241358	0.119536	0.0184119	0.0185
chr1:156751809-156751962_T3	0	0	0	0.0112697	0.0204736	0.00342645	0	0.00230398	0.00328787	0	0	0.00735257	1.05363	0.00206062	0.00342403	0.00753345	0.011268	0	0.0158975	0.0628472	0	0	0	0	0	0	0	0	0.00231161	0.00274928
chr1:156751809-156751962_T4	0.00354496	0.184461	0.0116928	0.00983905	0.0390419	0.0459744	0.440412	0.0196916	2.57288	0.00796155	0.0147371	0.0956124	0.0579882	0.0732873	0.023915	0.0138466	0.00793915	0.0807248	0.0060527	0.0117824	0.00565956	0.00740929	0.0223312	0.611852	0.358978	0.004702	0.00385718	0.148956	0.0849756	0.00884314
chr1:156751809-156751962_T5	0.00308408	0	0	0	0.00306922	0	0	0	0	0.00358265	0.0131724	0	0.00713901	0	0	0	0	0.120099	0.00272368	0	0	0	0.00316759	0	0	0.00266784	0.254823	0.00299976	0.00277229	0
chr1:156751809-156751962_T6	0.0291054	0.0198743	0.155339	1.00377	0.0421885	0.0435582	0.0475448	0.0803085	0.272082	0.25897	0.0227005	1.737	0.0244106	0.0419126	0.0286439	0.0932963	0.0391223	0.367481	0.0152735	0.00597912	3.7961	0.0323774	0.0225285	0.0179187	0.0217281	0.0742547	0.0378649	0.0455417	0.0618054	0.00766641
chr1:156751809-156751962_T7	0.188621	0.462807	0.514266	0.439182	0.0603982	6.42454	0.282063	0.0493461	0.0511322	5.42281	0.155829	0.188402	0.286522	0.117878	0.150095	0.201087	0.304873	0.0554258	0.138385	0.054985	0.296346	0.0340067	0.683273	0.285697	2.6194	0.246313	1.60784	0.29584	0.556589	2.29771
chr1:169105849-169106022_T1	0.00268804	0.0353662	0.0955144	0.0836381	0.0524318	0.0157591	0.204007	0.00481664	0.0659859	0.0237317	0.0702632	0.0399648	0.0864896	0.531593	0.066571	0.0535473	0.0133488	0.00837418	0.00664699	0.0120876	0.0280208	0.00755558	0.0110433	0.484524	0.00257605	0.00465051	0.616948	0.372835	0.0173973	0.15346
chr1:169105849-169106022_T2	0.00178686	0.0190617	0.00100463	0.029365	0.00444562	0.0154755	0.0318889	0	0.00228456	0.0051893	0.0328169	0.167316	0.0713496	0.0279204	0.0083271	0.00523458	0	0.00994049	0.00867926	0.00873381	0.00755134	0.00579521	0	0.00205149	0.0877611	0.00927418	0.00637951	0.00260701	0.00160621	0.000955163
chr1:169105849-169106022_T3	0.00473566	0.00280659	0.0514757	1.64298	0.164164	0.00105165	0.00593083	3.16587	0.0201824	0.0559291	0.0141585	0.00225666	0.0118756	1.08908	0.00840727	0.0184974	2.93042	0.432936	0.00557634	0.0910448	0.00667104	0.0247449	0.115923	0.00996784	0.00945491	0.060765	0.0120767	0.0115155	0.00638536	0.0599108
chr1:169105849-169106022_T4	2.11526	0.168678	0.27432	9.8956	1.44936	0.34208	0.822736	0.159417	1.91229	1.33803	0.139921	2.5722	0.410759	0.0345974	0.552974	0.128754	2.50865	0.946132	0.200914	0.17148	1.43218	1.87043	0.0346015	1.02476	6.73313	9.51549	3.43436	2.90262	3.47006	0.56137
chr1:169105849-169106022_T5	0.0858948	0.0571622	0.0955063	48.2988	2.10216	0.0760858	0.612082	0.0636287	0.0908007	0.150507	35.8983	0.0919234	2.40094	6.078	0.989055	0.323321	4.82972	0.418579	12.4961	0.0520692	0.0966636	0.0684771	0.0566781	12.9175	0.383989	2.09623	0.655426	5.95047	0.0659962	0.0523277
chr1:28586921-28587086_T1	0.0125598	0.0357291	0.00847381	0.0220167	0.00749956	0.023429	0	0.0112528	0	0	0.0193119	0	0	0.00201284	0	0.00735876	0	0.00279486	0	0.0196448	0	0	0.00515996	0	0	0.00217294	0	0	0.00451602	0
chr1:28586921-28587086_T2	0.0450305	0.0211485	0.01242	0.0223404	0.00253662	0.141509	0.142052	0.0540464	0.0249846	0.0769848	0.161847	0.108101	3.41227	0.0599117	0.0226254	0.012445	0.0335059	0.000945321	0.0277628	0.0589704	0.00239373	0.00642965	0.0706838	0.0897425	0.116028	0.000734964	0.00780015	0.0140489	0.0328408	0
chr1:28586921-28587086_T3	0.00237757	0.0169089	0.00133675	0.0052097	0.00473223	0.00475191	0.00223321	0	0.0653561	0.00690483	0.0771769	0.0747763	0.0055036	0.00762064	0	0.00348254	0.00520896	0.0304214	0.0146981	0.0429982	0.00502387	0	0.0231986	0.00409453	0.0170889	0.162478	0.00242529	0.0127191	0.00854885	0.0241477
chr1:28586921-28587086_T4	0.0768683	0.138809	0.0347548	0.0554113	0.0345539	0.0684591	0.0935033	0.0289502	1.496	1.1972	0.392089	0.0912396	0.0682934	0.166934	0.0459635	0.151103	0.255031	0.0547095	59.4632	0.0657261	0.034775	0.0724692	0.039578	0.954417	0.380591	0.0317713	0.0302998	0.0771094	0.0449223	0.0362621
chr1:28648382-28648516_T1	0.00902128	0.0287157	0.699289	0.412882	0.00622655	0.357891	0.982931	1.334	0.0420435	0.0231567	0.418743	0.151015	0.013641	0.0544491	0.0711015	0.0370841	0.157478	0.073337	0.0200462	0.302259	0.00799382	4.05462	0.0780101	0.110422	0.404383	0.0607937	0.151542	0.0148603	0.0295596	0.015867
chr1:28648382-28648516_T2	0.0296841	0.0827436	0.0412991	0.0837848	0.038804	0.0553056	0.0482024	0.104352	0.255052	0.0412041	37.9554	0.048909	0.354919	6.02169	0.0398589	0.0736944	0.464792	0.0397446	0.097752	0.0418057	0.0556359	0.0649977	0.0472821	0.0407231	0.043093	0.0413457	0.0446499	0.0577451	1.4764	54.5927
chr1:28648382-28648516_T3	0.012633	0.332422	0.0113643	0.0166088	0.0477742	0.00336651	0.00474639	0.00679104	19.2852	12.1864	0.0474821	0.00722395	0.0321672	0.0161966	0.0437337	0.0370083	0.0996384	0.92206	0.0223135	0.0197593	0.0533878	0.00819439	0.00519004	0.014504	0.0423734	0.0961667	1.19587	0.0221178	0.638201	0.0837369
chr1:28648382-28648516_T4	0	0	0	0.0298503	0.0031286	0	0	0.0028166	0.00803879	0	0.0035806	0	0.00363856	0.0142749	0	0.0122794	0	0.0291483	0.00185091	0	0	0.00339864	0.0269073	0	0.00251064	0	0.00213789	0.00611559	0	0.044813
chr1:28648382-28648516_T5	0.371315	0.442709	0.44738	0.0795212	0.0623679	1.24516	0.948464	15.9186	0.288066	1.94084	0.264225	13.7904	5.24948	0.0406588	0.0624152	0.598024	4.52077	0.15142	0.0543077	0.195124	2.43545	3.55249	27.6923	1.33119	7.23102	0.0424392	11.0984	0.145282	0.0356431	0.286862
chr1:42967192-42967393_T1	0.109171	0.472138	0.00189589	0.0230902	0.0432064	0.00168489	0.0182122	0.000755293	0.0813765	0.00979304	0.00108019	0.000602582	0.00585427	0.00439085	0	0.019757	0.293049	0.00234491	0.00223352	0.00329642	0.00118755	0.237868	0.0168841	0.0101626	0.00201975	0.00218773	0.00128991	0.00163995	0.000757796	0.00225318
chr1:42967192-42967393_T2	0.238508	0.0462856	0.590822	0.0686948	0.104733	3.52171	0.0774154	0.355518	2.94361	1.04494	0.0887627	0.821293	0.24284	0.559415	0.269631	0.484843	0.833604	0.0489324	0.112998	0.0382276	0.344408	0.46635	0.484471	0.428233	1.72357	1.23436	1.2411	2.83653	0.0733904	0.0917863
chr1:42967192-42967393_T3	0.0526176	0.00910231	0.0313423	0.29852	0.0268896	0.310753	1.37422	5.36374	0.0389096	0.0201543	2.16207	0.0569239	0.209692	0.208762	0.011361	0.0499922	0.361413	0.0183542	0.109264	0.0186285	0.064105	0.0169114	0.0102242	3.48844	0.128108	0.201009	7.9843	6.57581	0.00766997	0.0264543
chr1:42967192-42967393_T4	0.109132	1.11467	0.0404934	1.65087	0.249537	0.134957	0.390865	0.058553	0.817218	0.138623	0.148983	0.345898	0.106877	0.27146	0.458801	0.691577	0.0988924	0.0471377	0.0125411	2.3531	0.10002	1.32196	0.544805	0.484875	0.926308	0.0426207	0.0320122	1.03318	0.102895	0.943284
chr1:42967192-42967393_T5	0.00972056	0.110343	0.00504481	0.304748	0.154035	0.00697411	0.00280934	2.74468	0.00956008	0.0165037	0.00958096	0.00213789	0.241454	0.0197724	0.019912	0.941908	0.033856	0.095674	0.0191503	3.24911	0.00842658	0.115596	0.0046079	0.00858474	0.0250804	3.38868	0.0289842	0.00654563	0.00873786	0.618738
chr1:42967192-42967393_T6	0.112124	0.670734	0.00262665	0.225211	0.00232466	0.154066	0.127257	0.012557	0.00149328	0.00407031	0.00598616	1.18882	0.00811076	0.0243331	0.320354	0.11291	0.00682359	0.0220915	0.00309442	0.00456701	0.0723925	0.111114	0.00119959	0.0321824	0.00139912	0.00303098	0	0.0238566	0.00209977	0.0312166
chr1:43058548-43058741_T1	0.0378882	17.7972	1.81216	1.04418	0.749864	11.8308	26.0552	0.0975333	2.82325	1.688	6.58009	0.737699	0.46384	2.33857	0.503765	0.897324	0.0795007	1.01885	0.421793	0.302043	0.347297	0.619018	1.95996	7.98366	0.0409123	3.51981	0.97329	0.118343	0.122321	0.05591
chr1:43058548-43058741_T2	0.429498	0.00474724	0.0150119	0.102803	0.116157	0.00864002	0.239329	0.0710827	0.378929	1.35589	0.0234599	0.0376253	1.33899	5.3904	0.00355514	0.125151	3.30539	0.398932	0.0121271	0.0212541	0.298752	0.0399993	0.0936321	0.00919648	0.0982404	0.111196	0.01284	0.0448921	0.0408022	0.0864524
chr1:43058548-43058741_T3	0.0113676	0.0860962	0.029289	0.244183	0.00953131	0.251408	0.0793661	0.106258	0.14431	0.125191	0.34086	0.235574	0.193727	1.67131	0.025862	0.0540164	0.611578	0.100984	0.019288	0.123376	0.399704	0.148536	0.749895	0.11931	0.0327035	0.653264	0.577962	0.0829699	0.957555	0.0706221
chr1:43058548-43058741_T4	0.0755985	0.0380734	0.336383	0.0760712	1.598	0.0544717	0.226739	4.03279	0.0493649	0.187324	3.86136	0.416989	0.0446876	0.0353585	0.574141	0.703366	0.0341205	0.655935	2.79092	0.0459907	0.0100553	0.0543685	0.0449878	0.0238406	0.0213771	0.0404161	0.0158865	0.00757408	0.0137078	8.11068
chr1:46522492-46522638_T1	0.0361517	0.0501931	2.37878	0.0707596	0.684179	1.09085	0.0862271	0.49003	0.184626	0.157131	0.0281056	0.133269	0.242354	0.17609	0.397523	0.262385	1.92165	1.42996	0.0202683	0.353207	0.0337601	0.233839	0.882166	0.295903	0.0228699	0.422707	0.0227893	0.120108	0.0138751	0.467271
chr1:46522492-46522638_T2	0.00633344	0.0394119	0.0213652	0	0.0399185	0.00421942	0.0376763	0.119162	0.00269918	0.364187	0.011722	0	0.00488687	0.536259	3.86226	0.213368	0.25593	0.0364081	0.103477	0.0288929	0.089218	0.00912927	0.0119257	0.831365	0.117598	2.73842	0.447931	0.0112939	0.0047443	0.0112851
chr1:46522492-46522638_T3	0.0282465	0.0203021	0.0304105	4.11393	0.0370817	0.439624	0.100481	0.586908	16.3981	0.0467757	0.0703326	0.475974	0.479952	17.0285	0.0560145	2.63384	0.276505	0.365764	0.0286609	0.156276	0.164241	5.69282	37.0209	0.0317397	0.0791931	0.287492	0.155101	0.0999594	0.0313334	0.120151
chr1:53542182-53542330_T1	0.716517	0.387636	3.18873	0.340318	0.467276	2.71246	0.081714	0.877576	1.32433	2.84347	0.93371	0.790078	0.398896	1.16733	0.130757	0.300587	0.0787334	0.316213	0.0267491	0.0473482	0.446405	0.196177	0.769495	0.546736	2.21424	0.338416	0.103714	12.6886	0.232685	0.648199
chr1:53542182-53542330_T2	3.75709	0.113919	0.452973	0.329983	0.166315	1.78535	0.0269432	0.227527	0.290607	0.113367	1.31305	0.227991	6.59215	0.332287	0.559617	0.174458	0.121136	0.079962	0.0234053	0.453841	0.0619294	0.656279	0.786337	1.73901	0.915641	1.19361	0.01956	0.0899188	0.156812	0.132668
chr1:53542182-53542330_T3	0.00918452	1.77002	0.0210242	0.391	0.0339496	0.00874121	0.0505288	0.0352661	0.489841	0.0403909	0.0339042	1.19858	0.623762	1.29687	0.00524102	0.0557338	0.0249131	0.0481749	0.0159328	0.025332	1.03089	0.424474	0.253013	0.322744	0.0322211	0.0147549	0.0230875	0.00733817	0.0100252	0.00946848
chr1:53542182-53542330_T4	0.0662205	0	0.0410084	0.744434	0.579742	0.406643	0.360579	0.500431	0.00122704	0.560778	0.382032	0.828682	0.476523	0.273773	0.00383355	1.15271	0.00700873	0.0779497	0.0237319	0.354634	0.0283907	0.00207506	0.090685	0.172991	0.003449	0.0830191	0.00783182	0.395795	0.156148	0.0348851
chr1:94720219-94720350_T1	0.0830381	0.02027	0.0164551	0.129193	0.123872	0.0298144	0.0410759	0.0329298	0.662241	0.106642	0.112068	0.582722	0.130376	0.0454046	0.0698954	2.6128	0.0502036	0.387452	0.0382451	0.095314	0.263432	0.0275935	0.449328	0.0334067	0.332359	0.131151	0.0259495	0.136544	0.0206493	0.158178
chr1:94720219-94720350_T2	0.0115771	0.0205835	0.0270986	0.195692	0.14719	0.0103886	0.00266305	0.127855	0.0299055	0.0518732	0.211309	0.00270209	0.0834036	0.073646	0.00755004	0.103821	0.0445161	0.0165612	0.0158579	0.0478098	0.0119817	0.101148	0.785747	0.446761	0.0172648	0.053343	0.00578419	0.00344711	0.101306	0.00277852
chr1:94720219-94720350_T3	0.0864998	0.70943	0.0470641	0.13451	0.116166	0.166995	0.0419343	1.13873	0.48221	0.0650981	0.275895	0.662169	0.0756243	0.305013	0.32106	0.0497264	0.597398	0.0926196	0.206586	0.0152297	0.023584	0.0196076	0.00859762	0.951723	0.395539	1.34344	0.0403228	1.90864	0.0338611	0.294086
chr1:94720219-94720350_T4	2.89907	0.0137573	0.0227878	6.86589	0.0678372	0.00932804	0.489373	0.0290505	0.0277946	2.95212	0.145099	0.0653166	0.2192	0.118396	0.201147	3.19721	0.185131	1.04253	0.187433	0.00864469	0.0638429	0.103568	0.00794726	1.53349	0.0759191	0.00637468	0.356689	0.0365557	0.00927397	0.557008
chr1:94720219-94720350_T5	0.0286539	0.458141	0.0428831	0.0853709	0.475947	0.22056	0.279984	0.075354	0.232461	1.76536	0.624949	0.0786842	0.026722	0.131486	0.102105	0.181168	0.0532927	0.0543582	0.044239	0.0832268	0.023812	0.00936	0.181025	0.649193	2.99814	0.228251	0.194299	0.0481217	0.0628177	0.107108
chr1:94727978-94728179_T1	0.00285074	0.00253424	0.00801388	5.95292	0.00425551	0	0.00535531	0.0753455	0	0.00993478	0.0255692	0.00203768	0	0.00114216	0.0113872	0.0125268	0.00832748	0	0	0.0111471	0	0.00924564	0.0043919	0.00163647	0.0392721	0.00493199	0.00145398	0.0263416	0.00256255	0.00457159
chr11:69399314-69399515_T1	0.0169645	0.0862383	0.0523918	0.138219	0.0832251	0.150905	1.76492	0.285573	0.0665969	1.21601	0.056333	0.0693406	0.0271015	0.599083	0.0703092	0.0370981	0.148669	0.0704495	0.00907367	0.093664	0.0474587	0.208198	0.00711681	0.363753	0.553851	0.0977641	0.0180362	0.211256	0.0180417	1.48032
chr11:69399314-69399515_T2	0.00790987	0.120418	0.267387	2.03543	1.92317	0.211774	0.0157879	0.0270182	0.046773	1.04779	0.443835	0.026856	0.231447	0.0281258	0.266588	0.265029	0.0494613	0.0115509	0.00611235	0.0183644	0.658452	1.47027	0.517655	1.02307	0.146869	4.50204	0.865106	0.0170702	0.11643	0.0298618
chr11:69399314-69399515_T3	0.0765102	0.00697598	0.122431	0.406224	1.11674	0.00784186	0.0138201	0.0338348	0.179339	1.95363	0.0301646	0.0750216	0.719775	0.275493	0.0803223	0.0172412	0.246422	1.04062	0.0688688	0.0858207	0.00898155	0.046659	0.0664925	0.0230865	0.00881281	0.195583	0.498792	1.6186	0.0978727	0.0146815
chr11:69399314-69399515_T4	0.0172925	0.273912	0.0835643	0.342272	0.873116	1.37198	0.014229	0.0672216	0.0566432	0.187267	0.78265	0.229231	1.13701	0.0414551	0.104848	0.159092	2.27752	0.433139	0.341531	0.074743	0.0120792	0.826269	0.201533	1.70855	0.0570092	0.215479	0.04665	0.121074	0.0190129	0.0591291
chr11:69399314-69399515_T5	0.0143156	0.0292232	0.145771	0.0807441	0.00580419	0.113034	0.033367	0.00332523	0.0894817	0.102859	0.0117758	0.376713	0.0760941	0.719285	0.0229438	0.0155324	0.0309765	0.0327407	0.00210712	0.210434	0.056764	0.00888457	0.0977495	0.0471767	0.012703	0.120396	0.124666	0.196744	0.825483	0.138027
chr11:69399314-69399515_T6	0.0120622	0.0144349	0.0260837	0.0909823	0.14705	1.02119	0.00610069	0.102251	0.395338	0.0282939	0.0358652	0.209911	0.0244314	0.0250932	0.0111189	0.0434907	0.0159238	0.0707169	0.5228	0.085489	0.100644	0.0270836	0.162723	0.0319584	0.0175063	0.736821	2.36219	0.0900241	0.0454564	0.0109118
chr11:69419736-69419937_T1	0.00287768	0.00236141	0.00298694	0.00194017	0.0110147	0.00176968	0.00124752	0.00356985	0.0223584	0.097201	0.00321454	0.00506322	0.00614885	0.00744983	0.00206316	0.00453931	0.00484972	0.00197032	0.00234591	0.00238033	0.00717201	0.0088544	0.000682063	0.001779	0.00901586	0.0101487	0.000677408	0.0266982	0.00716335	0.00544309
chr11:69419736-69419937_T2	0.0176965	0.00629273	0.0437781	0.0166185	0.00603815	0.112507	0.00379933	0.137259	0.597319	0.0129218	0.0112296	0.0115651	0.766025	0.018637	0.00942507	0.0207368	0.0391401	20.8395	0.00714449	0.0113682	0.160969	0.00874578	2.88216	0.00696596	0.0181706	0.00831015	0.00928373	0.00737689	0.011817	0.0102705
chr11:69419736-69419937_T3	0	0	0.00367731	0.0214974	0.0130181	0.00435741	0.00614345	0	0	0	0	0	0	0	0.00435433	0	0	0.00363859	0	0.00319691	0	0	0.00335884	0	0.00391754	0	0.00333591	0	0	0
chr16:3020392-3020523_T1	0.0597673	0.00980893	0.0149921	0.0604436	0.0539889	0.00857612	0.323875	0.116569	0.0946367	0.00907921	0.369163	3.0069	0.968976	0.0736796	0.00795792	0.0188556	0.0913239	0.0132997	0.00446625	0.0112358	0.0867837	0.019384	0.0103883	0.00897322	0.323837	0.00238619	0.0103174	0.029961	0.19589	0.672886
chr16:3020392-3020523_T2	0.0294696	4.95624	0.121504	0.0239161	0.0162931	0.574448	0.0328063	0.173086	0.537261	0.986438	0.303015	0.117025	7.34209	0.580733	0.832725	0.108713	0.0494195	0.00242878	0.0250619	0.0117368	0.0907144	0.034219	1.41025	1.64408	0.0601447	0.029269	0.00890697	0.0180477	9.62975	0.0886834
chr16:3022125-3022257_T1	1.73682	0.26956	0.198801	3.78371	0.0668894	0.0895566	0.329886	0.393176	0.907862	4.26173	0.563102	0.57214	0.0592799	0.130487	1.07483	0.756696	0.419275	2.29025	0.0601102	6.57151	0.0910866	0.485462	0.796592	5.44118	0.931338	0.160589	0.387246	0.041708	0.273947	0.148991
chr16:3022125-3022257_T2	0.0320972	7.56044	0.022402	0.0412285	0.0737984	0.0368682	7.2273	0.0614807	0.0636789	0.0912866	0.200436	0.0237339	0.0179341	14.7285	0.170948	0.0389084	0.0129326	0.174866	0.0166169	0.0162295	0.0124731	0.028717	0.0136413	0.0940331	0.0265172	0.00765939	0.0214512	0.00968888	0.0388015	0.0118328
chr16:3022125-3022257_T3	0.229259	0.0147329	0.0124238	2.97626	0.091399	0.0266826	0.0142694	10.7038	0.0141261	0.0826236	0.0849415	0.517281	2.47361	0.134459	0.00827497	0.0627107	0.034292	0.426411	0.160389	0.0101257	0.0817109	0.566614	0.0326249	0.0110993	0.0148898	0.0119468	5.14209	0.0597777	0.14463	0.459932
chr16:3022125-3022257_T4	0.00788393	0.00323475	0.00886518	0.0132886	0.00784594	0.0113128	0.0364566	0.310794	0.0573779	1.11663	0.00828875	0.00520185	0.248477	0.0315871	0.104166	1.15302	0.0194871	0.270577	0.00535587	0.0106713	0.426298	0.0944104	0.110249	0.000696271	0.00508541	0.0230827	1.2422	0.240669	0.0114481	1.98269
chr16:3022125-3022257_T5	0.0104343	0.00618389	0.011733	0.0228635	0.00634578	0.0193096	0.0239574	0.293957	0.0622563	1.13736	0.0118842	0.00580091	0.244216	0.0399472	0.108057	1.16155	0.0296336	0.281206	0.00460748	0.00510008	0.394412	0.088989	0.0994284	0.00133107	0.00763856	0.0170492	1.22402	0.22497	0.00521079	1.96767
chr16:3022125-3022257_T6	0.0367584	0.0819703	3.86012	1.70782	0.0086803	0.278924	0.202478	0.1295	6.35017	0.136063	0.00851518	0.115786	0.0346121	0.301036	0.0190795	3.9204	0.806239	0.0464437	0.0522707	0.211338	0.0693337	8.88734	0.213085	0.017167	0.276143	0.0210186	0.0775342	0.0460552	0.695568	0.312389
chr16:3022125-3022257_T7	0.0980077	0.0316824	0.0120225	0.0442521	0.0537923	10.7343	0.0769931	0.0420417	0.0744245	0.0131102	6.66717	0.0900097	0.317615	0.115183	0.00869971	0.0400218	0.0694052	0.576289	0.024655	2.23553	0.0066939	0.103386	0.0878501	0.0477368	0.788396	0.197307	0.0278717	0.482418	0.0202896	0.00889042
chr16:3022125-3022257_T8	0.298269	0.947875	1.91993	1.0035	1.32523	16.6197	0.0882392	29.6542	1.21311	0.0627498	0.613898	18.2176	0.0951384	2.0306	4.5124	0.192644	2.22283	0.0574878	5.90504	0.250251	0.8271	0.637289	2.95009	0.822402	0.0506414	13.6666	0.999011	0.0296968	6.68601	0.446934
chr16:3024066-3024267_T1	0.0259691	1.01622	4.3179	0.451431	0.0957457	0.10809	0.0260185	0.135833	0.911961	0.0660807	0.850572	0.321395	2.55395	1.75748	0.0365533	0.0666572	0.0892257	0.0965878	0.319552	0.142889	0.0209041	0.769513	0.860626	0.0264076	2.01704	0.244111	0.0169033	0.0394523	0.13117	3.51275
chr16:3024066-3024267_T2	0.149165	0.0278252	0.043995	0.0278625	0.0223886	2.38828	1.16405	0.0893872	0.994836	0.0409053	0.0204707	0.374749	1.61266	0.102284	0.039071	0.113184	0.491453	6.93188	0.756283	0.0339446	0.18188	0.195626	4.43087	4.30443	0.618671	40.0528	0.0493892	0.62221	0.0404454	0.118166
chr16:3024066-3024267_T3	0.0271486	0.00757159	0.370521	0.0314934	0.0116547	0.0127671	0.0980008	0.088232	0.0313075	0.588699	0.0122775	0.012937	0.02218	0.011517	0.038983	0.0826504	0.0178826	0.0562663	0.0225657	0.0176929	0.0442428	0.0322272	0.012575	0.814679	0.0886381	28.1515	0.435493	0.0238175	0.0129198	0.655044
chr16:3024066-3024267_T4	0.00986276	0.815402	0.113238	0.30085	0.0501094	0.0719318	0.00877635	0.699937	2.16691	1.33808	0.0385775	0.0601087	0.835709	5.92335	0.0964173	0.469889	0.0924976	0.114645	0.00779336	0.0230888	0.0146247	0.0606076	0.0911685	0.058405	0.160433	0.398069	0.149587	0.0285269	0.0653261	0.264439
chr16:88770610-88770811_T1	0.0100213	0.061199	0.0269466	0.0525096	0.0364232	0.0249636	0.00818508	0.316979	0.031196	0.0536515	0.0647613	0.0112118	0.0206759	0.185391	0.0191446	0.871785	0.289557	0.0271477	0.00654148	0.142262	0.0214822	0.0419223	0.00984517	0.0280133	0.149276	0.0938492	0.130225	0.205118	0.0187997	0.511932
chr16:88770610-88770811_T2	0.00861755	0.0399694	0.165996	0.995854	0.117827	0.0733864	0.0429351	0.0855999	0.154729	0.127527	0.100818	0.0208895	0.0208152	0.206258	0.0099775	0.0823207	0.29004	0.21469	0.180998	0.270306	0.018473	0.100454	0.0126991	0.568248	0.0605924	0.0230117	4.65743	0.314141	0.00639916	0.0456645
chr16:88770610-88770811_T3	0.0128199	0.0258323	0.0293115	0.13109	0.00637907	0.164552	0.271336	0.0689149	2.01224	0.169773	0.448262	0.0403195	0.00939723	0.326328	0.0295871	0.0250372	0.0218453	0.201594	0.010567	3.40167	0.0066217	0.16816	0.00438902	0.0878205	0.224728	0.0731919	0.00566678	0.138826	0.0111397	0.171779
chr16:88770610-88770811_T4	0.0045441	0.00577086	0.00145991	0.00995698	0.0277793	0.0493024	0.0182923	0.0127953	0.00580981	0.00829511	0.0853966	0.00649614	0.004508	0.054098	0.030252	0.0057051	0.0142222	0.0310575	0.0017199	0.0222107	0.0164602	0.0863204	0.00866757	1.83641	0.00233292	0.0600853	0.00662185	0.00126282	0.00466825	0.562845
chr16:88770610-88770811_T5	0.0126912	0.0177291	0.117224	0.478707	0.0216515	0.414296	0.00510883	0.103147	0.0162261	0.0168489	0.0433642	0.0233267	0.00314759	0.0210654	0.0156911	0.106225	0.0225086	0.0816971	0.00240174	0.0496256	0.0357557	0.0205803	0.0167591	0.0135299	0.0173749	0.519118	0.00462352	0.0220432	0.00896355	0.000969151
chr16:88770610-88770811_T6	0.707964	54.8809	0.119798	1.96169	0.144787	4.17773	6.42705	50.7628	0.112046	0.14705	0.0822	0.0949856	15.3889	0.121629	5.90372	0.149339	15.1676	0.0981434	0.098641	0.105828	7.56848	3.13082	96.4818	0.148621	24.3852	0.375575	28.5433	0.0913687	0.0746576	0.0924671
chr2:135984996-135985197_T1	0.000919009	0	0.00206678	0.0050343	0.00045729	0.000612255	0.000863209	0	0.00352496	0.000533788	0.00117755	0.00262759	0.00212732	0.0191465	0.00244729	0.0094228	0.000671143	0.0148264	0.000405808	0.00134758	0.00194189	0	0	0.000527556	0.0011009	0.000397488	0.0196865	0.000446942	0.000413051	0.000491256
chr2:135984996-135985197_T2	0.000512796	0.000911727	0.00403634	0.0134836	0	0.00136652	0.000963321	0.0013783	0.0281921	0.00178708	0.0332911	0	0.00118702	0.000410906	0.0068278	0.00150223	0	0.00285274	0.00135862	0.00200516	0.000722367	0.000554374	0.00105336	0.00176622	0.00061429	0.000887175	0.0303391	0	0.000460955	0.00603053
chr2:135984996-135985197_T3	0.0785323	0.0554652	0.00948078	0.0192665	0.0123464	0.0458997	0.0067881	0.0752161	0.0580571	0.0165106	0.013993	0.0184243	0.307252	0.657272	0.0057735	0.0395194	0.0587588	0.0348435	0.0396771	0.0158957	0.115548	0.0440124	0.00804114	0.0941731	0.0614665	0.177439	0.00172012	0.0477994	0.00205716	0.0048933
chr2:135984996-135985197_T4	0.00247466	0.0026399	0.00111306	0	0.00147764	0.000659459	0.00185952	0.4217	0	0.00172483	0.00549615	0.0099056	0.003437	0.603215	0.0131799	0.00724949	1.97276	0.00440538	0.0131129	0.00387061	0.0013944	0.00160518	0.00101667	0.00056823	0.00830045	0.0025688	0.00807783	0.0004814	0.0435999	0
chr2:135984996-135985197_T5	0.0071395	0.0180641	0.023158	0.0150423	0.00109309	0.0128058	0.159913	0.00246021	0.0463428	0.0596507	0.00187652	0.0651643	0.415387	0.0847135	0.0036562	0.0104575	0.00521391	0.38618	0.0446214	0.00832148	0.0889683	1.22396	0.0499196	0.153533	0.0588811	0.00118768	0.000280107	0.00587595	0.00592406	0.000880711
chr2:136075662-136075785_T1	0.0620542	0.488602	0.0481799	0.0683459	0.020095	0.291358	0.097761	0.954263	0.956262	0.117092	0.192259	0.547288	0.322627	0.0999749	2.74955	0.0586721	0.0477154	0.508507	1.48373	0.0242327	0.0390823	0.0484507	0.413769	0.426901	0.627137	0.221107	1.83686	0.111933	0.0903119	0.0135141
chr2:136075662-136075785_T2	0.0104302	0.0829043	0.137636	0.0638581	0.83192	0.344983	0.633917	0.166007	1.47866	0.708449	0.519119	0.205681	0.22475	0.0191737	1.62608	0.128511	1.4105	0.0174073	0.2441	1.11948	0.0246321	0.105463	0.0119729	0.0503649	0.00734973	0.224501	0.497553	0.0343141	0.0308848	0.137418
chr1:23368786-23368981_T1	0.031587	0.11949	0.0298506	0.174137	2.61226	0.369831	54.9898	0.0632232	0.167126	0.546301	0.0396122	1.33859	0.952082	0.902841	0.681869	0.0433137	0.638042	0.125809	0.133098	0.293015	0.364252	0.51767	0.489396	0.885405	0.146122	0.115836	2.66988	0.0328479	0.284088	0.753529
chr1:23368786-23368981_T2	0.0328938	5.95334	0.654875	7.88868	0.428917	3.60518	2.76247	4.17087	8.48291	7.56244	0.191286	3.59796	0.110797	0.154093	0.0454821	0.0951267	0.204495	0.776074	0.702039	1.00425	0.0172278	7.95423	0.256416	7.57389	0.436477	0.0149568	0.0262409	0.0254315	0.2809	0.0694318
chr1:23368786-23368981_T3	1.00161	0.897362	0.184779	0.848735	0.138226	0.0808039	4.61577	0.0192796	0.0500232	0.0340877	1.41708	2.87494	0.527554	0.0203783	0.0156284	0.0229234	1.14863	0.0391785	18.1715	1.69627	2.77505	0.0549869	0.0241109	4.49422	0.365579	0.849505	0.0478926	0.0114167	0.0597889	16.5538
chr1:23368786-23368981_T4	0.051417	0	0.00279757	0	0.00330124	0.0464095	0	0	0	0.2341	0.00141682	0.00118556	0.000959838	0.000664527	0	0	0.00121127	0.000922706	0.000732396	0	0	0	0.000851763	0.0114255	0	0.000717381	0.0016919	0.000806634	0.32726	0
chr1:42941120-42941302_T1	0.0163677	0.0824017	0.311139	0.982313	0.448885	0.222219	0.0404576	0.633965	0.18834	0.0340245	0.374413	0.139408	0.133405	3.82986	0.0956611	0.256401	0.0181185	0.119234	0.0208456	0.109308	0.0463564	0.357807	0.0173418	0.726942	0.073269	0.0719855	0.0188051	0.128367	0.0557545	0.0278137
chr1:42941120-42941302_T2	0.0172153	0.104849	0.0852574	0.111561	0.0247872	0.0156174	0.07913	0.0918866	0.488912	0.0336142	0.330408	0.371777	0.0423935	0.0255349	0.0199957	0.0600893	0.037449	0.0476816	0.0915448	0.0451161	0.0397302	0.0269267	0.0210673	0.0407913	0.15094	0.375782	0.0429679	36.1709	0.107337	0.253361
chr1:42941120-42941302_T3	0.00321767	0.242183	0.0498501	0.0556207	0.0629759	0.0252474	0.0564163	0.0301095	0.752846	0.0128748	0.00732959	0.060821	0.009931	0.146678	0.0975863	0.0429413	0.042297	0.0159113	0.0659896	0.0216688	0.0352541	0.0193253	0.125582	0.0155977	0.0162746	1.22068	0.0196935	0.0219079	0.0234604	0.00382223
chr1:42941120-42941302_T4	0.144438	0.021264	1.35311	0.0262061	0.00549331	0.00612905	0.013826	0.353602	0.121152	0.426415	0.214542	0.0131519	0.0138423	0.00737187	0.0122494	0.347666	9.34014	0.128973	0.726354	3.30688	0.785355	0.0218807	0.00755917	0.475305	0.0308579	0.0939068	0.0215843	0.0340036	0.00744281	0.0137698
chr1:42958772-42958913_T1	0.000806914	0	0.0081661	0.0035362	0.0176666	0.272013	0.0924663	0.00650649	0.00515835	0.023434	0	0	0.00280176	0.00193975	0.00214879	0.00236385	0.0966422	0.344752	0.00427572	0.00394404	0.0306905	0.000872339	0	0	0.00289986	0.00418806	0.000823107	0.0164819	0.0261122	0.000862671
chr1:42958772-42958913_T2	0	0.0262044	0.00331459	0.0258359	0	0	0.0276873	0.00264096	0.0339188	0	0.00503598	0	0	0.00944804	0.0156993	0	0.12055	0.00327969	0	0.00576313	0	0.879531	0.00302753	0	0.0176556	9.39628	0.0511166	0	0.0105988	0.0882389
chr1:42958772-42958913_T3	3.91479	0	0.00224536	0.0131263	0	0.00266063	0.0131291	0.00178904	0.00510605	0.0394339	0.00341147	0.00142731	0.0288891	0.00240011	0.352285	0.0555722	0.00145827	0.0433236	0.000881743	0.00292804	0.0436	0.0604446	0	0	0.0131563	0.005182	0.00101845	1.36831	0.00269244	0.0149437
chr1:42958772-42958913_T4	0.00330773	1.33433	0.127287	0.0249648	0.00475481	0.0617022	0.276859	0.121504	0.420087	0.0247625	0.566676	0.179689	0.0306269	7.58337	0.0132126	0.0947463	0.0569009	0.153753	0.025317	0.339878	0.0155318	0.0921793	0.0562442	0.0202539	1.14161	0.0391045	0.0119968	0.00464721	0.184347	0.0927294
chr1:42962682-42962883_T1	0.0159147	0.0810281	0.221253	0.0744992	0.273565	0.104098	0.409042	0.0291652	0.12116	0.0226891	0.237288	0.0868683	11.9761	23.315	0.448845	0.0699328	0.0306407	0.0305848	0.0178881	0.0537443	0.0173235	0.19864	0.0802421	0.0415264	0.0537273	1.3116	0.493662	0.060511	0.0292618	0.0154676
chr1:42962682-42962883_T2	0.0399492	0.0871705	0.0153141	0.00795783	0.0393049	0.136098	0.00341124	0.0105749	0.0133496	0.0421886	0.38585	0.0155756	0.0425592	0.107311	0.377178	0.00664948	0.0775777	0.190926	0.00280643	0.0177513	0.00447648	0.135454	0.00139878	0.0140724	0.00435055	0.000785398	0.21209	0.0604933	0.0171391	0.872636
chr1:42962682-42962883_T3	0.36642	0.0121205	0.0699485	0.0261407	0.0076323	0.00681247	0.024012	0.54893	0.0348637	0.000989896	0.00291166	0.0146184	0.00295879	0.00341411	0.00907688	0.044934	0.0497847	0.10524	0.00677304	0.00333207	0.0240079	0.00460615	0	0.433404	0.0826845	0.00221139	0.0199925	0.00165768	0.00842591	0.0783478
chr1:42962682-42962883_T4	0.0107167	0.374725	0.0988146	4.65107	0.0383943	0.573073	0.0161057	0.0185629	0.0137017	0.0182588	0.209331	0.0214485	0.178611	0.056104	0.0180742	0.205111	0.0292183	0.0429252	0.0138811	28.7287	0.0120772	2.35343	0.0689767	1.12539	0.03509	0.0321372	5.12336	0.0118136	0.0250466	0.05805
chr1:8097577-8097772_T1	3.32516	0.0683339	0.0299735	0.0760662	1.86124	0.066904	0.0186325	0.0205496	12.9141	0.0547289	0.053483	0.0150654	0.0330039	0.0566274	1.43701	0.161624	0.0362168	0.750414	19.4229	0.0193918	0.0261974	0.0268066	0.0146439	0.43272	0.0289612	0.0139422	0.14038	0.126621	0.0317624	0.015243
chr1:8097577-8097772_T2	0.463408	0.207798	7.01658	0.533956	0.72462	0.66651	2.70055	0.0350786	2.48649	0.0108615	0.208159	0.0284038	0.435571	0.220083	0.0949262	0.102715	0.0204846	0.3459	0.0144504	0.0554123	0.0131711	0.0138986	0.0174057	0.0154311	5.21035	0.0207257	0.00953761	0.298408	0.0131324	0.00937129
chr1:8097577-8097772_T3	0.0148482	0.257554	0.697983	0.761797	0.20471	0.310272	0.300703	0.213497	0.331987	0.101388	4.14197	2.13767	0.107722	1.15235	0.0694364	0.106092	1.55829	0.177292	0.0649255	1.18952	0.0249976	0.0250569	0.601082	0.098125	0.358342	2.49365	0.708913	0.244461	0.092453	0.499842
chr1:8097577-8097772_T4	0.00248317	0.242823	0.0106105	0.134939	0.00345968	0.0172049	0.00932959	0.0355962	0.018414	0.0703842	0.0101816	0.00851971	0.0615039	0.026663	0.00198378	0.0087293	0.0145075	0.00552566	0.292106	0.191283	0.0020988	0.247511	0.0132621	0.242328	0.0124935	0.000859212	0.0106386	0.00966111	0.0017857	0.0233618
chr1:8202275-8202476_T1	0.571775	0.687848	3.31628	0.542774	0.229659	0.900827	1.7171	0.511389	0.144727	0.309068	2.01349	0.479421	0.326067	0.352983	0.934582	0.209635	0.388804	1.79984	0.0260519	0.298583	2.50284	0.686494	0.0681341	1.12347	3.70065	4.06808	1.36792	3.7807	4.50255	1.39399
chr1:8202275-8202476_T2	1.8237	0.397545	0.0278617	6.11415	0.403744	0.142798	0.317976	0.650735	0.851907	0.0221944	0.493696	2.81325	12.0882	0.769065	0.299306	2.36824	0.529769	0.0574617	0.140785	0.660701	0.128262	0.518308	0.103328	2.6432	0.0457744	0.0105877	0.171748	2.60139	0.141151	0.71427
chr1:8202275-8202476_T3	0.600321	7.7757	1.70813	3.99988	0.0823158	1.57425	0.0571103	0.917758	0.27612	35.899	2.89859	11.832	3.38129	0.595565	3.01328	4.9694	0.184244	2.17841	0.126222	1.50215	1.82925	0.28811	9.58218	15.4515	0.662145	0.35673	0.156465	0.0564515	0.232285	0.464943
chr1:8202275-8202476_T4	0.0116796	1.9769	0.516575	0.701225	0.0294457	0.0466865	0.0863008	0.00697612	0.00696864	0.505624	0.391761	0.0422987	0.207275	1.26158	0.00933071	0.29197	22.0698	0.288489	0.0233801	0.0966683	0.0109686	0.505905	0.127156	0.111744	0.0391754	0.025595	0.775997	1.15269	0.172881	0.0224759
chr1:8212120-8212304_T1	1.016	16.6462	39.9664	0.715763	289.769	0.580842	1.18361	0.543665	7.38527	6.32596	0.537218	0.443713	131.966	24.9897	0.469763	0.859879	0.576433	0.450749	0.413732	0.460239	163.264	136.353	32.1502	14.98	1.4775	0.403239	129.134	0.444928	237.435	76.6249
chr1:8212120-8212304_T2	0.354326	1.6318	0.374659	1.24443	0.0143926	2.96312	0.148381	3.8842	6.04714	1.46615	0.21667	0.308534	0.877491	5.67935	0.0496221	0.928819	0.648325	0.146058	0.0402818	1.17561	0.0180221	0.143721	1.68306	2.11511	0.313844	0.620228	0.0147525	1.28009	0.0110002	0.0118936
chr1:8212120-8212304_T3	0.445332	1.21194	4.14627	47.7957	5.58869	1.19109	0.195943	0.62787	19.4103	1.33662	0.667896	0.592369	1.47885	1.91254	7.64329	3.82069	5.08691	13.2848	0.385375	124.173	0.708833	8.47431	0.295024	0.188984	7.15479	7.67109	6.52851	1.50277	1.29872	21.9056
chr1:8212120-8212304_T4	0.378853	1.37663	29.5142	0.342431	0.160237	0.246086	0.324713	0.80402	0.175587	0.547372	12.9369	0.233565	148.029	0.406033	0.435076	229.904	0.470343	23.6025	0.230024	0.238414	2.21145	0.232943	0.218875	266.573	19.5121	0.172054	0.45167	0.181944	0.20646	0.177201
chr1:827449-827650_T1	0.00140382	0.135612	0.32939	0.0266589	0.0302696	0.000623495	0.0114277	0.0230585	0.0939299	0.00489229	0.00199862	0.137805	0.020039	0.0438706	0.823056	0.00959579	0.00615118	0.0197844	0.00371932	0.0169253	0.0487793	0.00354117	0.207624	0.330941	0.0190589	0.00121436	0.0162293	0.00728235	0.00294444	0.0395217
chr1:827449-827650_T2	0.00575448	0.0143237	0.0504715	0.0100873	0.00458141	0.0153348	0.00432407	0.086615	0.0176576	0.0347607	0.0530884	0.00493589	0.119884	0.296954	2.95294	0.495617	0.00840489	0.00640257	0.0111805	0.0112507	0.137806	0.00497685	0.0827443	0.0092494	0.00551474	3.84389	0.0164359	0.00223886	0.880399	1.12707
chr1:827449-827650_T3	0.00177952	0.272095	0.0580291	0.0233955	0.0460445	0	0.638502	0.161028	1.34236	0.0289407	0.202173	0.00254396	0.00411922	0.12976	0.0023694	0.0104262	0.080573	0.0692977	0	0.0626252	0.0275745	0	0.00365541	0.00204306	0.00852689	0.0554166	0.00363046	0.00346173	0	0.0266347
chr1:827449-827650_T4	0.00979238	0.0043526	0.0564322	0.00804635	0.00609075	0.00815475	0.00689836	0.112957	0.0172149	0.0284385	0.0470523	0.00349974	0.11617	0.278557	3.21885	0.548633	0.0268173	0.00953332	0.0129721	0.0107692	0.151738	0.00529317	0.110633	0.00421598	0.00439894	4.17291	0.0274695	0.00476233	0.94846	1.28507
chr10:103777395-103777596_T1	0.0433313	0.117589	0.00128222	0.0524706	0.0119154	0.0638131	0.00428424	0.501111	0.0349899	1.07494	0.00827955	0.00978085	0.0395933	0.188227	0.0607315	0.0167024	0.195696	0.00063436	0.209969	0.172223	0.01526	0.217581	0.0175676	0.0687316	0.245194	0.103079	0.00232636	0.333291	0.00768764	0.445577
chr10:103777395-103777596_T2	0.604622	0.129122	0.0382918	14.1682	0.163568	0.0532446	0.203665	0.113322	0.0337646	0.116254	0.034432	0.0173864	0.907313	0.215791	0.0717138	0.0824541	0.00812046	0.309682	0.0632168	0.0135875	0.0190903	0.0176559	0.0799442	0.0111705	4.81237	0.321928	0.00850698	0.381922	0.00531004	0.0256332
chr10:103777395-103777596_T3	0.00817089	0.118944	0.00631666	0.976884	0.00914796	0.110912	0.0211056	11.2298	0.176943	0.0771209	0.498615	0.0992878	0.0531955	0.978832	0.0108794	0.109211	0.133514	0.0596605	0.0730626	0.0149767	0.899953	0.00993757	0.00314706	0.0046905	0.0617873	0.0150198	0.0104186	0.00745079	0.173981	0.0158331
chr10:103777395-103777596_T4	0.109978	0.0729999	2.69139	0.841027	0.0674929	0.182195	2.2485	17.9459	2.77285	0.344518	0.155949	6.39683	1.70057	2.25191	0.116171	126.198	0.196506	19.7585	10.1756	0.259458	0.0557726	0.0796596	0.209345	9.34827	6.07256	0.637087	5.08572	0.27028	0.0642588	0.237114
chr10:73096836-73097037_T1	0.0294938	0.101381	0.111102	0.0290819	0.762654	0.0137544	0.0129281	0.0189376	0.0207399	5.50472	0.0104976	0.125085	0.0620138	0.00393891	0.00719959	0.48385	0.361138	0.00711001	0.0225742	0.87457	0.0401625	0.0132855	0.0020195	0.00733671	1.76008	0.00467742	0.695982	0.00669373	0.0207678	0.00945953
chr10:73096836-73097037_T2	0.135251	0.686455	0.0572241	0.269368	0.0212981	1.29829	0.94198	0.492843	0.179128	0.270869	0.256045	0.014408	0.694273	0.291332	0.0268387	1.19339	0.575006	0.280062	0.00417565	0.324884	0.356512	0.0266338	0.0745045	0.585555	0.0241465	0.155314	0.152815	1.39759	0.00514496	0.103226
chr10:73096836-73097037_T3	0.0102196	0.021804	0.135601	0.0179145	0.00406816	0.021787	0	0.0402871	0.00522648	0	0.0331733	0.0058439	0.0189251	0.00818904	0.0108858	0.580804	0.0119413	0.118254	0.0180508	0	0.00287925	0.0530316	0.023092	0.00234663	0	1.31191	1.3844	0	0.417066	0.00218516
chr10:73096836-73097037_T4	0.00210858	0.0074979	0.30349	0.00462029	0.00839367	0.0618095	0.0198055	0.0113349	0.0026959	0.0195956	0	0	0.0122023	0.00337922	0.00280754	0	0.012319	0.0140763	0	0.0103063	0.00297032	0.15045	0	0.00968342	0.0328368	0.025536	0	0.0123056	0	0
chr10:95406895-95407096_T1	0.377091	0.0264378	0.133952	1.83926	0.386913	1.86464	0.0583787	0.0592772	0.0237111	2.53981	0.137011	0.524034	0.217352	0.159182	0.0273625	0.212421	0.0222066	0.84823	0.0290678	0.0390353	0.813867	0.0453364	0.23475	0.661588	0.0290209	0.127328	0.0342563	0.0926299	2.62765	8.72797
chr10:95406895-95407096_T2	0.907633	0	1.59238	0.287536	0.00544132	0.531824	0.00513569	0	0.132822	0.0317579	0.0700589	0.00781645	0.0158207	0	0.00364006	0	9.57518	0	0.00965746	0.00267249	0.0346599	0.130042	0.00561573	0.00313871	0.0163746	0.120608	0.0111548	0.0212727	0.00737237	0.00292274
chr10:95406895-95407096_T3	0.012663	0.00422142	0.388905	0.603498	0.00472575	0.132871	0.00148677	0.0560173	0.180115	0.0248233	0.0621978	0.00678853	0.0137402	0.357045	0.0084303	0.408058	0.0231192	0.00792516	0.0139791	0.0154736	0.0256424	0.00770048	0.127621	0.0018173	0.035079	0.153356	0.00645857	3.09383	0.0554914	0.00592289
chr10:95406895-95407096_T4	0.0132165	0.0604243	0.134815	0.0165485	0.1832	0.00628929	0.0159609	2.44266	0.00482795	0.0120631	0.104834	0.0728769	0.0218525	0.104392	0.0175976	0.030421	0.0110307	0.851839	0.00500231	0.0138428	0.0159582	0.051029	0.0126048	2.16769	0.0226176	0.0498142	0.00770385	12.2354	0.0178206	0.207909
chr11:65422446-65422613_T1	0	0	0.00525331	0.0102369	0	0	0	0.0439495	0.0149328	0	0.00598616	0	0	0	0	0.00684305	0	0.010396	0	0	0	0	0.0407859	0	0.0979386	0	0	0	0	0
chr11:65422446-65422613_T2	0.00872734	2.30114	0.0461238	0.0745806	0.0581915	0.0372113	0.0655796	0.0781915	0.234323	2.90865	0.357098	0.0262005	0.00909092	0.0349663	14.0478	0.0332367	0.012747	0.0495223	3.51538	0.800257	1.03147	0.621764	0.0869476	0.0160318	1.33297	0.0105693	0.0133537	0.218161	0.103555	0.191273
chr11:65422446-65422613_T3	0.00822002	0.0187905	0.405377	4.05261	0.0116863	0.0328577	0.0110299	0.0168334	1.31821	0.1255	0.0331023	0.0134299	2.78076	0.111975	0.0422158	11.5105	0.0154363	0.00391962	0.00518532	0.0516573	0.0066168	0.175191	0.0578922	0.0148302	0.0267274	0.00507902	0.00359357	0.0274124	0.00527787	0.00627716
chr11:65422446-65422613_T4	0.00432592	0.0179463	0.0843151	0.407592	0.00143502	0.00768528	0.0325061	0.00645958	0.00368723	1.27306	0.105932	0.0103071	0.00667575	0.271533	0.00383993	2.95697	0.195869	0.0112306	0.00509387	0.243864	0.0101564	0.0171478	0.00444306	0.031455	0.00863685	0.0149683	0.00588364	0.35204	0.581992	0.0400819
chr11:65497504-65497696_T1	0.00873908	0.274499	0.00982677	0.376596	0.00434849	0.0155256	0	0.0978708	0.0409686	0.00169197	0.0124418	0.17074	0.630477	0.0116711	0.0892089	0.0426684	0	0.00486165	0.0102905	0.0156622	0.0430871	0.258236	0.0269272	0	0.111666	0.0982751	0.0163432	0.0113335	0	0.00778579
chr11:65497504-65497696_T2	0.00470992	0	0.00264807	0.103203	0	0	0.101751	0.0717365	0	0.579961	0.263527	0.00673319	0.0327075	0.0113222	0.00627118	0	0.130705	0.00262018	0.962931	0.248629	0	0.216402	0.0145124	0.0378522	0.0197474	0	0.00480444	0.0297775	0.00211689	0.0377653
chr11:65497504-65497696_T3	0.00820474	0	0.0172986	0.00449453	0.0142891	0.00273305	2.90345	0.0431867	1.66923	0.0714834	0.674583	0.0967667	0.00949615	0.0312288	0.510719	0.138205	2.88507	0.00342329	0.00543446	0.00401032	1.51986	0.00110875	0.885879	0.0435668	0.0061429	0.0700868	0.0115079	0.0408997	0.0156725	0.28179
chr11:65497504-65497696_T4	0.119017	0.067796	0.0344319	0.0531702	0.112693	0.0107773	0.0748886	0.509346	0.166941	0.191278	0.0873541	0.123891	0.0621879	0.167589	0.731571	0.385893	0.577194	0.0160705	0.150519	0.0457477	0.00651093	0.00312297	0.165557	0.290532	0.191019	0.00899595	0.0990099	0.531047	0.0763433	1.85425
chr11:69297373-69297506_T1	0.0400878	4.57969	1.97438	0.0702719	2.27545	0.059241	0.0410769	0.0496296	0.101576	0.0431816	0.0659972	0.169842	4.00875	0.145427	4.44382	0.0661917	46.2961	10.6608	0.706133	0.0420384	1.79886	0.315974	0.0411733	0.0301253	7.8826	0.0327859	8.61043	11.6493	11.6885	0.0374032
chr11:69297373-69297506_T2	0.502531	0.977257	0.908009	2.65954	0.0934976	9.19949	8.59916	25.5513	4.85528	0.505572	0.0517527	0.126778	0.20562	9.5717	1.01322	1.77568	0.13423	3.49349	3.50806	0.0921283	4.50884	2.51578	45.3803	0.0621647	0.736977	0.255458	0.0704587	2.99567	0.0555123	2.29077
chr11:69297373-69297506_T3	0.638076	9.62249	1.0335	0.75979	0.0204997	0.120895	0.00921343	0.866521	1.17009	0.0826118	0.0314214	1.19333	4.35896	0.067596	0.0104484	0.0416663	0.241407	0.114048	0.64754	0.402255	0.00414533	0.078472	0.12291	0.282106	0.0904782	2.53324	0.618362	0.172689	0.00793562	0.789131
chr11:69297373-69297506_T4	0.0228266	0.0937647	0.643463	0.158676	0.0806833	0.00209757	0.109421	0.00916779	0.0211338	0.192018	1.05631	0.00225051	0.0273305	0.006938	0.0104805	0.0207529	0.392034	0.0218944	0.00347572	0.011542	0	0.423771	0.139052	0.204236	0.00282874	0.0905587	0.00481753	0.0145465	0.0226416	0.0117812
chr12:122500984-122501185_T1	1.11885	0.114206	0.349314	0.104171	0.340574	0.229202	0.0259064	0.0608018	0.173533	15.2497	0.0902111	0.0695199	0.0260418	4.49635	0.181686	0.204122	0.027563	4.18316	0.032691	0.0244788	0.148766	0.40685	0.0477102	1.7662	1.1464	0.0696923	0.0207307	0.0317688	0.0283812	0.0128035
chr12:122500984-122501185_T2	0.00748704	0	0.00210473	0.00205069	0.000931371	0	0.00175811	0.0159313	0.0311105	0.0152205	0.023184	0	0.00974868	0.000749925	0	0.0219332	0	0.159316	0.00826515	0.000914881	0.00263672	0.138611	0.00480612	0.00107448	0.00336333	0	0.0238666	0.000910294	0.000841268	0.00300165
chr12:122500984-122501185_T3	0.00538946	0.00383288	0.0048482	0.0118093	0.173777	0.0301604	0.119469	0.0202802	0.0468563	3.09405	2.67664	2.16655	0.0299412	0.021593	0.00287039	0.0410498	0.0299126	0.591249	0.041885	0.0221278	0.00607363	0.00582644	0.00332124	0.212855	0.166569	0.0055945	0.00219905	0.0157263	0.00387569	0.00576187
chr12:122500984-122501185_T4	0.191774	0.226591	0.0102362	0.1875	0.00845539	0.0396225	0.102606	0.399095	0.359251	0.00916486	0.537072	0.0138813	0.136969	0.00291778	0.0266657	0.0160007	10.331	0.0202569	0.00482366	0.00237305	0.0136784	0.0288678	0.0211927	0.00696759	0.00508897	0.00367482	0.00185718	0.0253824	0.0098195	0.195293
chr12:124423253-124423375_T1	0.0109042	0.0193872	0.274422	0.0318575	0.0196364	0.220011	0.0136562	0.448001	0.14207	0.038001	0.0102017	8.99451	0.0180293	0.0203877	0.0235066	0.0486763	0.0485379	0.621635	2.6886	0.0142127	17.0949	4.24941	0.020799	3.03976	0.112585	0.0161701	0.0121824	0.00959599	0.189969	0.0099923
chr12:124423253-124423375_T2	0.00284139	0.00252593	0	0.00311301	0.00141385	0	0	0.00127286	0.021797	0.0198044	0.0145631	0.010155	0.00164431	0.00683046	0	0	0.0664014	0	0.00250936	0.0111106	0.0200131	0.752585	0.03502	0	0	0.0147475	0.00144921	0	0.0153249	0.0212641
chr12:124423253-124423375_T4	0.0314968	0.00247058	0.0125001	0.136001	0.00921913	0.0888716	0.113117	0.0244843	0.00947526	0.0247511	0.0209702	0.00595947	0.00160828	0.247189	0.020352	0.127549	0.0148835	0.165944	0.0503145	0.169798	0.00848231	0.00450669	0.000475731	0.0749818	0.00388404	0.0128216	0.00425235	0.470799	0.0066618	0.00792311
chr12:124480878-124481064_T1	1.97246	2.85598	2.54124	12.0402	2.83732	1.23413	1.07668	0.319802	2.74605	2.5573	0.992583	2.17028	0.39881	1.63	0.245163	0.0705431	1.98708	0.743968	0.0843604	0.333592	0.0865842	2.02365	0.0813026	0.875679	0.498356	1.54778	13.3892	0.709518	1.28022	0.0759526
chr12:124480878-124481064_T2	0.169834	0.118326	0.372538	1.11243	0.0217151	1.82632	0.011614	0.755263	0.75278	0.153353	0.0723824	0.0291141	0.676825	3.21309	0.821238	0.79796	0.123231	0.388847	0.495569	1.78644	0.0327869	0.158049	2.85069	0.0597066	1.53697	0.021392	1.91976	0.0145028	0.0732266	2.91288
chr12:124480878-124481064_T3	0.0192474	0.304479	0.113209	0.0583956	0.141941	0.509626	0.0435744	0.169128	0.0539494	0.5541	0.394385	0.494575	0.0771123	0.0642625	0.168222	0.825534	0.33915	0.052714	0.0191774	0.22265	0.40253	0.620771	0.0293994	3.76032	0.724813	1.40583	0.0417844	0.0544834	0.0889478	2.37457
chr12:124480878-124481064_T4	0.975702	37.901	0.27197	0.25104	2.35435	0.193893	0.181932	0.196794	0.44678	0.19137	0.080596	0.976996	17.8775	1.33746	0.172819	0.44604	0.149472	1.21917	0.0692169	0.845228	0.1635	0.0782542	0.0817798	0.137554	2.56129	0.666103	0.0919154	0.171645	104.788	0.17292
chr12:28144198-28144399_T1	0.00308042	0.392507	0.00230921	0.0472484	0.0132842	0.606088	0.00192893	0	0.00393844	0.0011928	0.00175424	0.199634	0.0130727	0.00164557	0	0.135361	0.517409	0.0262763	0.00634772	5.05999	0.0216967	0.0122107	0	0.00589438	0.00246007	0.00177645	0.0167586	0.00798988	0.011076	0.00219552
chr12:28144198-28144399_T2	0.188065	0.0397631	24.201	0.149242	0.113813	0.119196	0.0467875	1.19722	0.543284	10.0991	0.247052	0.0959154	0.208842	0.160473	0.0575257	0.354386	68.5516	0.196804	0.350132	0.107326	0.721024	0.0582466	0.134166	0.16223	2.92752	6.60802	7.37804	19.1289	0.137984	1.66772
chr12:28144198-28144399_T3	0.824114	0.188293	10.0996	0.00898809	0.0972297	0.0158997	0.0112084	1.89466	0.0572124	0.0329221	0.0162456	0.163659	1.65992	0.0331677	0.382316	1.48678	0.143789	0.393325	0.0579614	0.00546803	0.00577831	0.152386	0.042896	0.0548005	0.0196552	0.0164513	0.00722734	0.768577	0.00569847	0.924914
chr12:28144198-28144399_T4	6.01258	1.51473	0.703919	0.212184	1.12235	0.716808	0.341772	0.0552097	0.17258	3.96213	1.40705	2.42887	0.382646	0.0595674	0.0533971	0.166195	0.14715	0.615974	0.107115	0.109961	0.141921	0.043355	1.41249	5.4701	117.415	1.22349	21.7951	0.642189	0.125732	2.29431
chr12:56041878-56042032_T2	0	0	0.00243217	0.00947889	0.0731862	0.0048033	0.0230251	0.000645958	0.00368723	0	0.0351052	0.0340133	0.000834468	0.00231092	0	0.0105606	0.00105306	0	0.0184653	0.00281923	0.0050782	0.00233833	0.0266583	0.000827763	0.00172737	0.00124736	0.000735455	0	0.00194429	0
chr12:56041878-56042032_T3	0.0442801	0	0	0.00277217	0.0163677	0	0.00237666	0.00113349	0	0.00146967	0.00108071	0	0	0	0	0	0	0	0	0	0	0	0.00129941	0.00435754	0.00151555	0.0010944	0	0.00246112	0	0.00270513
chr12:56041878-56042032_T4	0.711983	0.0111654	0.0158884	0.0154805	0.12343	0.0522968	0.0280183	1.09926	0.0361309	0.0428587	0.546499	0.011222	0.0109025	0.0396278	0.015678	0.0160973	0.00573268	0.0148477	0.00346627	0.0230212	0.0011058	0.0118809	0.19753	0.156816	0.242611	0.344954	0.00560518	0.0030541	8.11261	0.0151061
chr12:7970729-7970930_T1	0.00347113	0.0894868	0.0195158	2.98404	0.846329	0.0231251	0.0999848	0.0119213	0.103553	0.0100807	0.0859882	0.245631	0.663554	0.0245693	0.23802	0.0966021	0.0118297	6.17414	0.0725502	0.0107453	0.0114093	0.0506597	0.00653606	0.247747	0.00207907	0.00700619	0.251396	0.00731517	0.29694	0.00494798
chr12:7970729-7970930_T2	0	0.131988	0.203245	0.240461	0.00963631	0.00430061	0	0.00289178	0.00412668	0.00374944	0.00551426	0.00922836	0.0149427	0.00646583	0	0.0189108	0.0400711	0.00897791	0.00997667	0.0141985	0.00682011	0.0139574	3.20897	0.00185283	0.117928	0	0	0.00156971	0.00725339	0.00172534
chr12:7970729-7970930_T3	0.0307072	0.657174	0.208454	17.853	1.19521	0.581903	0.0320475	0.0692888	0.0639798	0.0171751	0.0408033	0.969014	0.15006	0.332634	0.139316	0.0566392	0.0465115	0.800992	0.0331452	0.26794	0.363677	1.88854	0.0210258	2.18841	0.0122616	0.0718181	0.045245	0.0542043	10.118	0.0255337
chr12:7970729-7970930_T4	0.0490851	0.0261813	0.0300503	0.0286812	0.0162829	0.724512	0.683376	0.0425113	0.108779	0.297139	0.0172377	0.636217	0.0208307	13.2012	0.0181545	1.50984	0.213485	0.0188112	0.035161	4.94606	0.0399507	0.0253533	0.411157	0.0281773	2.56499	0.0231174	0.595279	0.0350117	0.0102953	0.0145769
chr13:110006448-110006649_T1	1.02998	0.0134049	0.718738	0.0431368	0.0233432	0.0279051	0.0204584	0.478849	0.0551597	0.0773655	0.0794317	3.2299	0.60017	0.554806	0.851062	0.422106	0.072802	0.0191075	0.499755	0.0139218	0.0778857	0.0167545	4.02972	0.184183	0.0110388	0.0159426	0.036745	0.00611116	0.021085	0.0125385
chr13:110006448-110006649_T2	0.00475645	0.0118394	0.0288817	0.022929	0.00757365	0.00507009	0.00536118	0.0127844	0.233522	0.0110508	0.0121892	0.22847	0.0198184	0.0388759	0.0455986	0.0473755	0.0361253	0.0201101	0.00756112	0.00278984	0.117926	0.085359	0.151443	0.0972036	0.00227914	0	0.00291114	0.0175804	0.0538725	0.0193234
chr13:110006448-110006649_T3	0.0125724	0.0362274	0.0165746	0.0123493	0.0112175	0.00693175	0.404764	0.0147598	0.0227256	0.193891	0.00851758	0.0223115	0.0280989	0.194885	0.0432928	2.26445	0.104479	0.0255648	0.00918883	0.00678083	0.00488564	0.0374944	0.0151391	0.0189139	0.00311601	0.00262513	0.053952	0.0198188	0.00467642	0.00185394
chr13:110006448-110006649_T4	0.0133706	0.0247107	0.231654	0.0740146	0.152145	0.062588	2.49292	0.0866916	0.0184444	0.218675	3.7557	0.594052	0.206267	0.322404	0.0442726	0.0206153	1.77815	3.57034	0.0110313	0.0325045	0.126888	1.47343	0.0074084	0.635642	0.672711	0.15462	0.0332	0.46185	0.180916	1.92618
chr14:33938382-33938583_T1	0	0.159963	0.0163655	0.00289914	0.00131672	0	0.00497103	0.00237081	0.0219911	0.0276657	0.0180834	0.117271	0	0.413478	0.00352335	0.0968997	0.00772993	0	0.00350544	0.0012934	0.00186382	0.011443	0.00271784	0.282541	0.183855	0.00114452	0.171405	0	0.00118933	0.00141452
chr14:33938382-33938583_T2	0.0498326	0.302179	0.0719919	1.0442	0.0758667	0.116966	0.0123992	0.012714	0.0341771	1.48823	0.0358022	0.057086	0.636348	0.331084	0.124354	0.304537	14.2359	0.0264373	0.00990937	0.0441979	0.0162711	0.0335369	0.0305058	0.00606228	9.58371	0.0471037	0.0885364	0.166275	0.0261056	0.0772678
chr14:33938382-33938583_T3	0.434585	0.0248884	9.43079	2.16942	0.207064	0.0152605	0.137461	0.202947	0.0618275	0.0406533	0.116316	0.0236502	0.0522872	0.0377297	5.16119	0.0559201	0.141261	0.041769	0.123625	0.0261245	0.198089	0.265521	0.481643	0.0555197	1.50539	0.0165124	0.022068	17.9077	0.0674916	0.165982
chr14:33938382-33938583_T4	0.0433313	0	0.0324829	0.107606	0.0114993	0	0	0.00776442	0.140348	0.0067115	0	0.0371672	0.0835859	0.0486101	0.00769265	0.0338503	0	0.0385691	0.00255118	0.0197675	0	0.00936892	0.166151	0.00994971	0.273379	0	0	0	0	0.0154418
chr14:34013325-34013526_T1	0.00804724	0.00110059	0.0591654	0.0108511	0.0381942	0.154237	0.00930293	0.00610061	0.00395719	0	0.0216799	0.614144	0.0014329	0.00297613	0.0494528	0.136006	0.00452063	0.0020662	0.0366276	0.00605129	0.054936	0.044837	0.00445046	0.0149246	0.00741535	0	0	0.0162565	0.00333863	0.00529433
chr14:34013325-34013526_T2	0.0103931	0.216056	0.0404539	0.129632	0.0238685	0.0841535	0.0405501	0.0322324	2.24976	0.0204317	0.145463	0.0880036	0.0148049	0.0128124	0.0255476	0.107734	35.1673	0.0391384	0.0423627	0.0179752	0.0191454	0.0250644	2.26136	0.00458935	0.159936	0.0186724	0.0334361	0.0777613	0.0107797	0.0145301
chr14:34013325-34013526_T3	0.0677781	1.27072	0.02996	0.278593	0.0995492	0.0230444	0.0658581	0.104279	0.259373	17.8202	0.0578975	0.0167059	0.00865615	0.788819	0.095847	1.64048	0.165903	0.272002	0.0817368	0.188262	0.011194	0.191522	0.010562	3.17543	0.0106391	2.38404	4.94315	0.2246	0.0142861	0.0154918
chr14:34035631-34035832_T1	0.00541044	0.0084878	0.0110941	0.037658	0.0129858	0.00339247	0.0920727	0.0171085	0.0956236	0.506505	0.024196	0.00318485	0.0198912	0.237427	0.117805	0.635858	0.0706566	0.023725	0.143346	1.89192	0.0789059	0.179947	0.0473975	0.0299624	0.177282	0.00798392	0.17531	0.00278604	0.0062939	0.00510379
chr14:34035631-34035832_T2	0.0492454	0.553405	0.609651	0.180187	0.861043	0.930238	0.559934	0.0392654	0.0942926	0.911472	0.140289	0.442275	1.21793	2.04402	0.183218	2.03281	0.178613	1.13253	0.0541033	1.56399	1.46576	0.290136	2.86606	0.173944	2.24142	5.4802	1.26642	0.940564	0.475076	0.691481
chr14:34035631-34035832_T3	0.00811153	0.914629	1.33904	0.694901	0.042185	0.320405	0.0221197	1.86843	0.136494	0.0121585	0.0344216	0.062095	0.00696549	0.0148866	0.373135	0.0490584	0.521292	0.0931621	0.0106299	0.17624	0.0206415	6.94833	0.0303685	0.0727002	0.24982	0.0129018	0.00640592	0.00636271	0.0879683	1.94002
chr14:34035631-34035832_T4	0.0374468	0.112233	0.0288737	0.0539204	0.00638852	0.009979	0.0241187	0.397807	0.101226	0.0211288	0.0255902	0.712754	0.0309577	0.0557259	0.0128211	0.0344771	3.49573	0.0226177	0.0878739	0.0230098	0.105501	0.00578328	0.00219776	0.200223	3.86038	0.593252	0.00327414	0.0707647	0.0115409	0.0194452
chr14:34060274-34060475_T1	0.0183684	0.0326581	0.148306	0.721834	0.223853	4.44151	0.0254554	0.0380397	0.0408094	0.943411	2.97402	24.2276	0.70958	0.400782	1.40529	0.651894	0.701939	1.27715	0.07845	0.179268	0.586646	1.6853	0.0804114	0.0165944	0.0638473	0.12451	0.0153582	0.137072	0.118557	3.98965
chr14:34060274-34060475_T2	0.101524	0.175068	1.44763	0.12463	0.018868	0.0757857	0.750242	0.262467	0.43476	0.201771	0.265919	1.56066	0.0368085	0.0735106	0.0732892	0.087791	0.0419841	0.0326626	0.0275462	0.0209254	0.0465231	0.051572	0.016332	0.0280867	0.0146528	30.0399	0.0205876	0.173702	0.214957	0.126193
chr14:34060274-34060475_T3	0.106049	0.218411	0.244971	0.0189263	0.0081183	0.299867	0.19922	0.229149	0.103685	0.0328886	0.0266438	0.114561	1.03691	0.191488	4.08337	0.515908	0.0946178	0.016551	0.00762811	0.0126655	0.0155473	0.0114129	0.0611138	0.00275463	0.856502	0.0863399	0.0704864	0.0303381	0.0163912	0.00564319
chr14:34060274-34060475_T4	0.00390875	0.00198559	0.00251157	0.0734125	0.0144483	0.0654734	0.00629386	0.0270154	0.00928104	0.0051893	0.168378	0.0103774	0.0310216	0.0572726	0.00966538	0.0687039	0.288714	0.00745537	0.00197256	0.00272932	0.00314639	0.012677	0.0395724	0.00256436	0.096992	0.00434727	5.24145	0.013035	0.00451748	0.0280579
chr14:34063552-34063751_T1	0.0256734	0.240969	0.0913058	2.80425	0.0317885	0.173028	0.822138	2.12311	0.0645037	0.225065	0.0571218	0.766475	0.402525	0.0514304	0.181253	0.0384795	0.0758681	0.484937	0.0100184	0.803406	3.818	0.0122638	0.10946	10.6023	0.842893	1.71444	0.0380648	0.032521	0.142493	0.0488308
chr14:34063552-34063751_T2	0.195657	0.0391579	0.0633533	0.130187	0.0193694	0.10578	0.67449	0.01652	0.0969184	0.0160648	0.43796	0.125209	0.0906996	0.458439	0.00818367	0.0195059	0.0172062	0.0284937	0.00226168	0.0690962	0.0772019	0.843313	0.00210424	0.0235218	0.0067492	0.0150641	0.00522469	0.00348731	0.00138123	0.00821373
chr14:34063552-34063751_T3	0.00703144	0.20065	0.0498116	0.219553	2.49323	0.0229537	0.0145299	1.08292	0.0278689	0.0637116	0.0627669	0.0547833	0.0516775	0.0594421	0.0931544	0.028838	0.06162	0.0293375	0.0192503	0.0106542	0.101527	0.0258453	0.0151659	0.0597386	0.0484329	15.5699	0.0251039	0.094381	0.0252824	0.0176657
chr14:34063552-34063751_T4	0.10342	0.0728697	0.0566388	0.0348313	0.0177255	0.0507819	0.0870672	0.489888	0.0820297	0.864782	0.602701	0.059139	0.027043	0.0363713	0.149433	0.274917	1.13067	0.265296	0.178949	1.6792	0.0766204	2.59183	0.0291124	0.0277053	0.0270722	2.78808	0.0797081	0.272533	0.139448	0.33211
chr14:93165425-93165573_T1	0.0127958	0.0809558	0.0239184	0.216293	0.00992272	0.155881	0.0621236	0.0245662	1.19682	0.0110035	0.369222	0.0277952	0.0940522	0.0778987	0.0338536	0.0209333	0.0769417	0.0227421	0.0334613	0.0610814	0.019898	0.00898266	0.0227003	0.118862	0.0117451	0.0142314	0.0103404	0.29143	0.514313	0.862728
chr14:93165425-93165573_T2	0.00802431	0.0521289	0.0204754	0.58226	0.0494496	0.0226172	0.0365259	0.0226739	0.0509023	0.117236	0.0970179	0.0189719	0.0796567	0.434761	0.117527	0.496362	0.072124	1.46935	0.0234403	0.0235328	0.25129	0.0910867	0.11348	0.0364965	0.0122005	0.370827	0.164337	0.0582368	0.0771246	0.335892
chr14:93165425-93165573_T3	0.00122232	0.00173858	0.0123701	0.046603	0.0262749	0.0794781	0.00688863	0.00394244	0.0103144	0.0630445	0.18502	0.0338996	0.00565885	0.0989245	0.293276	0.0601571	0.0128541	0.0247517	0.510811	0.00501856	0.299948	0.00290714	0.00326409	0.0272249	0.060034	0.00126882	0.00972544	0.0199736	0.601016	0.00810205
chr14:93165425-93165573_T4	0.00900858	0.00640673	0.549036	0.00789579	0.623976	0.223261	0	0.0177565	3.78936	0.167439	0.300117	0.121057	0.573458	0.00433117	0.309465	0.0158343	0.00263155	0.0902084	0.00159117	0.0158516	0.00761414	0.128555	0	0.0330968	0.00215831	0	0.0477847	0.00876229	0.0291523	0.12713
chr14:93713292-93713479_T1	0.18543	0.0469472	0.0483741	0.0585089	0.0386788	0.0249048	0.0479319	0.0374797	0.100142	0.12821	0.0375086	0.0377483	0.040863	0.0430304	104.881	0.0999516	2.11815	3.91501	0.0345863	0.046695	0.0300916	0.0535642	0.334889	0.051094	0.11764	0.0261779	0.0384355	0.0556953	0.0301364	0.0869097
chr14:93713292-93713479_T2	0.25919	0.237267	0.589775	2.57755	0.237835	0.129285	0.28715	0.884334	5.21548	0.993137	0.261145	0.034963	0.285525	0.0362126	1.33866	0.0498409	0.114541	0.0529438	0.047189	1.31287	0.052427	0.298886	0.561905	0.271938	0.249028	3.8219	0.915202	6.03782	0.126172	0.195817
chr14:93713292-93713479_T3	0.937376	2.79232	0.421326	0.264814	0.0974243	0.122359	0.177937	0.399475	2.37184	0.227947	3.96231	0.372993	1.59746	1.54911	6.91031	0.0896734	4.85559	0.261701	0.290482	0.551895	0.147668	0.18076	0.419835	1.47124	0.104472	0.450647	1.41116	6.93713	1.13244	0.122876
chr14:93713292-93713479_T4	4.10721	0.10316	0.109665	4.05012	2.84412	0.41698	0.0747912	0.0478363	24.2516	3.70602	0.181381	0.0560332	0.0357205	0.0751805	1.66386	0.486417	0.0522899	0.520573	0.0188068	0.0277566	0.566055	0.049714	0.321105	0.138545	0.227003	5.23963	0.0154262	0.147093	0.0815634	0.135611
chr15:101613634-101613752_T1	0.0212452	0.562921	8.68313	0.0530177	0.0757617	0.397879	0.68402	0.153068	0.056589	0.0682118	0.0297426	1.22963	0.0573746	0.7656	0.0451816	0.135712	0.759811	0.0157586	0.0424762	0.0380755	0.75027	0.942634	0.0578848	0.0589462	0.791779	2.08052	0.0767533	0.743342	0.0214845	0.119244
chr15:101613634-101613752_T2	0.029199	0.125633	0.0453098	0.0588619	0.091243	0.049799	0.0735019	0.103072	0.462917	0.047487	13.3521	0.0392376	0.0317672	0.598502	0.0318799	0.0513229	0.319003	0.0461322	0.0376488	0.0251185	0.0460679	0.320715	0.0191934	0.0375461	26.0307	0.668837	0.0184667	0.117579	0.170606	0.279076
chr15:101613634-101613752_T3	0.0408416	0.164129	0.0390047	0.0539401	0.0807329	0.0559093	0.0672646	0.108271	0.424178	0.0604425	13.0126	0.0415902	0.0349669	0.592216	0.0454408	0.06392	0.26721	0.0348591	0.0360689	0.0191422	0.0622616	0.298184	0.0172387	0.0353282	24.9484	0.654806	0.0216867	0.111557	0.16043	0.273945
chr15:101613634-101613752_T4	0.029276	0.564984	8.34627	0.0560526	0.0565726	0.404093	0.633265	0.149992	0.0490593	0.0696684	0.0369052	1.1869	0.0569119	0.730188	0.0480633	0.137388	0.760545	0.0205558	0.0368996	0.0300083	0.758345	0.905549	0.0639325	0.0626548	0.775633	2.00361	0.0672653	0.727095	0.0176294	0.113345
chr15:101616165-101616366_T1	0.0975422	0.180096	0.0537867	0.0246615	0.278616	0.130593	0.0167382	0.0378137	2.24421	2.7516	0.155028	1.08203	0.00868425	0.0604996	0.0330934	0.0233545	0.012329	0.0250449	0.0219501	0.00779332	0.219982	0.702162	0.726331	0.0823759	1.55498	0.161453	0.031572	0.0155085	0.0493207	0.0205557
chr15:101616165-101616366_T2	0.272403	1.59709	0.125643	0.366986	0.153109	47.8947	0.447704	0.547653	1.33086	0.107459	0.778135	0.270054	0.915407	0.138106	0.316025	0.160456	0.688355	0.172261	0.0255834	0.042359	0.118651	2.97279	0.366038	0.091951	0.243499	2.61624	2.4447	3.19414	1.53593	8.31281
chr15:101616165-101616366_T3	0.347468	0.00726802	0.00919329	0	0.00813632	0.00272338	0.00191983	0.0192279	0.832317	0.00831023	0.0750765	0.252749	0.00946256	0.0245671	0.589196	0.017963	5.95124	0.018193	0.00270762	0.06194	0.00863774	0.0121531	0.00209928	0.00351995	0.015915	0.00707229	0.00208495	0.275345	0.00275594	0.013111
chr15:101616165-101616366_T4	0.0145826	0.00833376	4.6827	0.0251061	0.00932938	0.0319212	0.0117405	0.00933223	0.15648	0.846399	0.00133466	0.00521175	0.00241113	0.355562	0.0367528	0.0015257	0.0319487	2.50966	0.00367958	0.00356386	0.0410846	0.0168911	0.00748876	0.00179382	0.00311944	0.00405467	0.0993457	0.0227956	0.0627331	0.00946553
chr15:43746494-43746655_T1	0.0177367	0.0660037	0.0394248	0.0578448	0.0160093	0.00824403	0.00774875	0.0169997	0.533703	0.103979	0.898142	1.22947	0.0386699	0.0492481	0.970461	0.587265	0.119288	0.0330435	0.00983557	0.0290323	0.184195	0.01204	0.0982872	6.8	0.024212	0.0310427	0.0063114	4.4618	0.011865	0.0357197
chr15:43746494-43746655_T2	0.00585558	0.583013	0.0250206	0.00513226	0.00349642	4.27244	0.0154001	0.0178372	0.0344383	0.00272088	0.00100039	0.0100452	0.00542179	0.00375368	0.00623729	0.0926308	0.00342102	0.123786	0.00103426	0.00228968	0.00164973	0.0278535	0.611037	0.00268911	0.00420871	0.00202612	0.00119462	0	0.00210544	0
chr15:43746494-43746655_T3	0.0870569	0.420665	0.00477523	0.156195	0.00241498	0.00767923	0.0131062	0.00924012	0.0527441	0.0162091	0.0246158	3.23668	0.584897	0.0707313	0.00928934	0.0106634	0.0124052	0.0101249	0.00884027	0.0290597	0.0260654	0.0239388	0.00249238	0.025771	0.00545056	0.0535286	0.082925	0.0256686	0.523523	0.0765334
chr15:43746494-43746655_T4	0.105985	0.0371566	0.635236	4.91725	0.0475379	0.267407	0.0317813	0.334056	0.0725245	0.0250477	0.0629068	0.124484	0.0696843	0.199358	0.0174465	0.0641374	0.129848	1.05742	0.0130366	0.0426427	0.202104	0.34786	4.54194	0.0131393	0.110074	0.0520818	0.0236866	0.0253283	0.0418953	0.0973499
chr15:63277321-63277461_T1	0.0143328	0.00637078	0.0253263	0.0302843	0.0224145	1.09879	0.00865453	0.0976858	0.0680646	0.0231909	0.0253613	1.17524	0.0592458	1.02955	0.661123	0.0119966	1.1312	0.241484	0.0103976	0.0165133	0.510529	0.022689	2.16661	0.750489	0.00367921	0.00442801	0.0287188	0.0273841	0.216725	0.00328355
chr15:63277321-63277461_T2	0.0030677	0.148628	0.00258714	0.0218462	0.00457938	0.351523	0.0965282	0.0261104	0.0225525	0.00801816	0.00917172	0.00986741	0.00887638	0.102014	0.00919034	0.139295	0.00560078	1.95832	0.00270922	0.0577282	0	0.0281897	0.00236308	0.0202516	0.145157	0.511496	0.00156463	0.0745958	0.000689393	0.155785
chr15:63277321-63277461_T3	0.00380934	0.00112881	0.0621102	0.0389526	0.685537	0.0236864	0.122846	0.00966997	0.219168	0.00958785	0.0292862	0	0.0146964	0.0732586	0.00169069	0.0130193	0.00370924	0.019779	0.00728908	0.00248258	0.00357744	0.0178456	0.116071	0.139223	0.0836604	0.0236158	0.222138	0.037052	0.0838938	0.0271504
chr15:63277321-63277461_T4	0.00837319	0	0	0	0.00208321	0.016735	0	0.00187546	0.00535272	0	0	0	0	0.00167737	0.00278719	0	0.0183446	0.00232905	0	0	0.00589758	0	0.00429996	0	0.012538	0.0090539	0	0	0	0
chr15:63362344-63362539_T1	0.0124465	0.0355099	0.240856	0.0513741	0.0210283	0.0397246	0.142465	0.0360472	0.0151732	27.4116	0.0123629	0.211864	0.0177557	0.0136845	0.0308323	0.110234	0.0363583	0.190011	0.0232622	0.0322574	1.2261	0.456868	0.0184321	0.00631411	0.0128295	0.0107667	0.0714536	0.0461726	0.032524	0.0129971
chr15:63362344-63362539_T2	4.43326	0.0534728	15.8659	1.77056	0.142213	0.198513	0.0976481	2.8265	0.136696	0.295252	0.590895	0.331038	0.288736	0.86466	0.275223	0.286217	1.0761	0.0361706	0.026868	0.0192039	0.475341	0.960384	1.67877	0.954853	0.412969	0.174144	0.0267777	0.550738	0.0267224	0.266336
chr15:63362344-63362539_T3	0.0832137	0.0478166	0.0284626	0.759852	0.0125951	0.0337266	0.0267472	0.0048191	0.542478	0.0363876	0.349739	0.047946	0.288934	0.077835	0.00631927	0.753567	0.348909	0.0109131	0.00419142	0.0395907	0.665891	0.0530187	0.00682437	0.026518	0.460515	0.0024633	0.0112963	0.112637	0.00995454	0.016575
chr15:63362344-63362539_T4	0.0319622	0.0204379	2.73241	0.138842	0.0133929	0.0504323	0.0215945	0.267773	0.0466004	0.0328952	0.734541	1.09462	2.80628	0.0527956	1.42305	0.163447	0.252664	0.219611	0.0282272	0.0731793	0.0442347	1.00812	0.251103	0.57812	0.26298	0.0162496	0.0165878	1.29535	0.0151216	27.1682
chr15:63372534-63372735_T1	0.0544937	0.015627	0.594972	0.0308144	0.0104963	0.512946	20.0711	0.173243	1.73506	0.0122522	0.711758	0.243761	0.360115	0.331017	0.936226	0.113292	0.00770249	0.00977918	1.82257	0.101387	0.0074288	0.0589121	0.87926	0.674078	0.00842312	0.00760307	0.012552	0.0136784	0.0553052	0.0281899
chr15:63372534-63372735_T2	0.00390101	0.0432155	0.199925	0.062465	0.0176193	0.0285879	0.00479159	0.00524259	0.195667	0.168717	0.170461	0.0456869	0.0125032	0.032341	0.0147833	0.377124	0.0646475	0.0155251	0.00516773	0.00352014	0.00845429	0.00681258	0.00986252	0.00878524	0.0735116	0.00272557	0.0554041	0.0805572	0.0055297	0.33525
chr15:63372534-63372735_T3	0.0328536	1.27796	0.041935	2.43301	0.0265097	0.826992	0.0116763	0.15314	0.830442	0.0185666	0.0644719	0.0894908	0.0508709	0.241201	0.148966	0.0104048	0.311257	0.229696	0.00941008	0.0286444	0.0125082	0.186706	0.00227995	0.0208985	0.181889	0.0203546	0.0199266	0.0738429	0.00598627	0.0223083
chr15:63372534-63372735_T4	0.420534	0.00826177	0.117566	0.0610918	0.00924879	0.00309575	0.0130939	0.027061	0.0267349	0.0269899	0.00793875	0.0597864	0.0134455	0.0186174	0.0371227	0.0204191	0.0169675	0.100817	0.00820754	0.00908504	0.00327292	0.0200942	0.00477261	0.954959	0.0222659	0.00401964	0.0284402	0.00225987	0.0187966	10.5344
chr15:67076451-67076652_T1	0.00811827	0.0144339	0.00228217	0.444716	0.00201979	0.00540849	0.0152507	0.0181836	0.00259488	0.00943067	0.00693479	0.00580285	0.00704706	1.40838	0.0459397	0.0059456	0.00296435	0.0835513	0.0017924	0.553544	0.0114361	0.00438825	0	2.86142	0.00729379	0.0035113	0.00621089	0.0118445	0.00547316	0.104151
chr15:67076451-67076652_T2	0.0433965	0.0304567	0.0838368	0.493681	0.078744	0.041954	0.0159369	0.887967	0.0855206	0.0322182	0.0459893	0.432638	0.914095	0.290871	0.730744	0.042058	0.555207	0.146304	0.158632	0.00542246	0.250503	0.0141098	0.84904	0.0949643	0.0435819	0.0675995	0.135798	0.157891	0.411945	0.0570347
chr15:67076451-67076652_T3	0.0240258	0.020102	0.0835911	0.0501676	0.231787	0.0331425	0.0536299	0.0217789	0.122872	1.52158	0.0661576	0.030306	0.0196288	1.00427	18.1323	0.0256692	0.0462384	0.245931	0.0309536	6.25382	0.0501699	0.0592815	0.0255473	0.054519	0.0213318	0.469701	0.0423844	0.414318	1.21781	2.60426
chr15:84886685-84886838_T3	0.51328	5.19117	92.4164	0.988181	0.114747	0.141242	13.4765	1.85196	0.0427988	0.170668	0.297069	0.515768	0.0678014	0.128902	0.222856	1.07326	2.40117	0.0848355	0.0854042	0.0663564	0.0995502	0.0924829	0.0620773	0.419553	0.896685	0.0506746	0.0626021	0.0669281	0.0501511	51.0773
chr15:84886685-84886838_T4	0.0195946	0.176951	0.0962054	0.567088	0.17666	1.24364	0.281722	0.825458	0.11162	0.791497	0.377519	1.97415	0.063321	0.0300034	0.0160156	0.0545606	0.063473	0.0360479	0.0681913	0.0360341	0.0855407	0.158141	0.0219186	0.0356381	0.568228	0.350581	0.0205816	0.273618	0.154338	0.533671
chr15:84915057-84915195_T1	0.0237071	0.732943	0.0459105	0.360019	0.212991	0.701076	0.141647	0.0616551	1.00698	2.96777	0.205323	1.56935	0.200835	1.03874	0.191147	0.178447	0.223146	0.358288	0.0729877	0.0534316	1.65448	0.120315	1.69293	9.12864	0.874459	1.45261	0.240149	0.162694	0.0512042	1.25952
chr15:84915057-84915195_T2	0.31125	0.0313364	0.0839131	0.127363	0.0335874	0.0164888	0.0218383	0.014111	0.0767123	0.0095837	0.139665	0.429409	0.648867	15.3301	0.0144799	0.074702	0.0224564	0.0171066	0.0162277	0.130505	0.0591647	0.0121622	0.0115546	0.529991	0.165762	0.07169	0.0160661	3.42279	0.0239334	0.477086
chr15:84915057-84915195_T3	0.0405344	0.77077	10.0637	3.55274	0.0984274	1.44528	1.8199	0.452864	0.143295	1.20802	0.0867364	0.0614239	0.185547	1.83482	0.0542408	1.03843	0.141793	5.55581	0.0714163	0.625677	0.0688056	0.0471075	0.153414	0.947503	0.0152955	0.0199863	1.77176	2.00265	2.45145	0.181358
chr15:84915057-84915195_T4	0.00253894	0.0120377	0.0799385	0.00556329	0.0151602	0.322508	0.0651841	0.0257803	0.0432818	0.0324433	0.0253028	0.00241974	0.223331	0.72766	0.136349	0.0247927	1.22375	0.0706221	0.00672674	0.00413662	0.00715313	0.0576408	0.234692	0.62963	0.0152073	0.0197665	0.0017266	0.00246953	0	1.42505
chr15:90165805-90166005_T1	0.0119615	1.76767	0.0184612	1.18767	0.0140046	0.114378	0.013218	0.00357226	0.0512775	0.104078	0.108188	0.0311822	0.873818	0.633727	0.0402849	0.0281704	1.16027	0.428748	0.040805	0.0603	0.0607922	0.00811381	0.00867208	0.503814	0.451504	0.0641119	0.00885213	0.158093	0.00548156	0.180538
chr15:90165805-90166005_T2	9.65144	0.00932699	0.0321487	1.2127	0.0120075	0.00943622	0.0128112	0.01363	0.0878631	0.00761747	0.019269	0.229858	0.0106253	0.00882751	0.00838183	0.0122943	0.645914	0.0227632	0.00555947	0.0420513	0.704251	0.00652195	0.118805	0.0364381	0.00816946	0.0104372	0.0757194	0.158943	0.0337164	0.124226
chr15:90165805-90166005_T4	0.0406231	0.00875465	0.0401423	2.32782	0.0232763	0.00656087	1.59564	0.157715	0.00786941	0.0171601	0.0283918	0.0545542	0.135352	0.249561	0.0704796	0.0468807	0.00539393	3.72268	0.00326145	0.886892	0.613868	0.0545633	0.00505734	0.0466393	1.65013	0.901938	0.0125571	0.0191575	0.173729	0.00658032
chr15:90192028-90192145_T1	0.00854286	0.00675058	0.00320204	0.00623966	0.00472316	0.0265597	0.0142652	0.00340172	2.44782	0.361671	0.0275683	0.0108557	0.00329583	0.00760603	0.00379156	0.139035	0.171913	0.0232344	0.00335314	0.157744	0.00668565	0.0236019	0.00487455	0.00326935	0.00568537	0.0205275	0.00290477	1.79573	0	0.094376
chr15:90192028-90192145_T2	0.00190887	0.0135755	0.00214645	0.012548	0.0645887	0.00763026	0.0358593	0	0.00244056	0	0.0423954	0.00272887	0.477213	0.0581241	0.020333	0.00559201	0	0.0169908	0	0.300432	0.00806696	0	0	0.0065747	0.0686002	0.179985	0	0.00185668	0.113249	0.0102038
chr15:90192028-90192145_T3	0.000675468	0.0180143	0.00303816	0.0310816	0.00537771	0	0	0.000605177	0.00604528	0.00706198	0.01154	0.000965633	0.00390893	0.0817296	0.007195	0.0257241	0	0.00300616	0.00119307	0.0237712	0.0485275	0.0211768	0.00138752	0.0426527	0.0137557	0.0163605	0.0241158	0.024309	0.000607181	0.000722142
chr15:90192028-90192145_T4	0.00278658	0	0.0266339	0.167912	0.0582361	0.0445549	0.00261738	0.0012483	0.00890686	0.00161853	0.684351	3.51754	0.0112881	0.00558224	0.00185514	0.489795	0.00407002	0.0170523	0.273165	0.00408608	0.0039254	0.00301251	0.118774	0.134369	0.10515	0.295285	0.00994875	0.0243935	0.0100195	0.226414
chr16:30019700-30019869_T1	0.025489	0.754142	0.138898	0.0343699	0.0253662	0.255152	0.0589326	0.079635	1.08378	0.0197397	0.0491293	25.1098	0.127081	0.237238	0.0174042	0.0995596	0.0677754	0.133072	0.794213	0.044084	0.01381	0.925587	0.161774	0.0870412	0.0156584	0.0604932	0.0246671	0.0260635	0.16861	0.239662
chr16:30019700-30019869_T2	0.00520808	0.0296311	0.00234252	0.0593418	0.0435371	0.277575	0.0665294	0.0317296	0.109203	0.0266201	0.0435987	0.629877	0.0132612	0.00918117	0.0429938	0.0427197	0.0258632	0.0127482	0	0.049894	0.149665	0.00112607	0.0106982	0.0861033	0.00124778	0.0928068	0.0127502	0.00101314	0.00842683	0.00111359
chr16:30019700-30019869_T3	3.23828	4.48751	0.306104	0.086036	0.614565	0.279803	0.0312826	0.0692578	0.814874	2.97639	0.599388	6.69421	0.0452419	1.6695	0.0221724	0.183321	0.345375	5.3288	2.28135	0.354877	3.213	0.73242	0.383294	3.83338	6.37819	1.08947	1.12558	1.92319	0.0198535	2.79396
chr16:30019700-30019869_T4	0.341632	14.4254	3.88655	4.18562	1.03961	0.0864168	0.255207	29.0894	2.01265	0.39035	4.22605	8.36253	0.112443	0.0680101	2.3611	0.110245	3.26989	8.64004	0.0485564	0.0467032	9.5442	0.16418	11.7719	0.0900898	5.80654	14.1552	15.5674	0.0591896	0.041026	0.0530738
chr16:30065462-30065663_T1	0.000630732	0.00784988	0.00425541	0.0027641	0.00439385	0.00168081	0	0.000565096	0	0.00659427	0.00484905	0.00270504	0.0124101	0	0.000839809	0.00369545	0.000921235	0.140353	0.00668431	0	0.0239895	0.00340936	0	0.000724142	0.00755567	0	0.00321695	0.000613488	0.00113394	0.00134863
chr16:30065462-30065663_T2	0.00603219	0.00178749	0.00678298	0	0	0	0.00377729	0.000900744	0.0012854	0.00116789	0.00171761	0	0	0	0.00401589	0.00294521	0.0748893	0.00447437	0	0.000982807	0.0594821	0.131513	0.00206518	0.00115426	0	0.00173936	0.0656347	0.0127124	0	0
chr16:30065462-30065663_T3	0.00150456	0	0.0363741	0.00824192	0.00224596	0.0190447	0	0.00336997	0	0.0253429	0.0109244	0.00107544	0.00174137	0.0675141	0.0550906	0.00440759	0.197778	0.0627752	0	0.0198558	0	0.00243982	0.0486769	0.00259107	0.00180234	0.0475047	0.00690638	0.0519515	0.00270491	0
chr16:30948625-30948749_T1	0.0140163	0.0408269	2.84634	0.164017	0.0198844	0.012318	0.0207283	0.535173	0.145269	0.01455	0.120494	0.0417801	0.488054	0.0418188	0.026604	0.0384398	0.0400728	0.0235582	0.0276539	0.0195324	0.0193244	0.0116064	0.0119455	0.11196	0.025007	0.0884839	0.0295078	0.0583033	0.161111	27.0007
chr16:30948625-30948749_T2	0.00386599	0.389501	0.0304301	0.0324725	0.0115421	0.282454	0.0205771	1.98065	0.163937	0.0351792	0.0462337	0.173171	0.0141692	0.0299457	0.0163004	0.23217	0	0.0114704	0.0079665	0.0755848	0.00544595	0.0313458	0.0529423	0.109484	0.0100342	0.015049	0.0545527	0.1736	0.0220093	0.0523529
chr16:30948625-30948749_T3	1.95036	0.0894564	0.0764641	0.902697	0.0752595	0.0292538	0.0206223	2.58859	1.24798	0.0308181	0.0547011	0.279866	9.27115	8.21148	0.050346	0.0348389	0.100211	0.0288386	0.0484742	0.157989	0.0592788	0.0131864	0.781102	0.155442	0.0412776	0.0271693	0.709205	0.0972842	0.574804	0.0146703
chr16:30948625-30948749_T4	0.00628793	0.0131525	0.00623872	0.728615	0.0136196	0.0428767	0.00625357	0.160392	0.0316846	0.0107418	0.0417064	0.0750853	0.00428097	1.14316	0.0078798	0.0281724	0.00216095	0.0139922	0.00261324	0.437149	0.00937875	0.0511832	0.0452074	0.0314246	0.00265851	0.00351954	0.0203743	0.0392145	0.21944	0.0209582
chr16:30985817-30986018_T1	0.0269037	0.273956	0.0302522	0.135766	0.199183	0.0097765	0.0084234	0.0295822	0.0187622	0.0156265	0.874001	0.0390437	0.0188717	0.0254777	0.219816	0.102697	0.039295	0.119281	0.00791993	1.9745	0.00574224	0.00969502	0.341216	4.57284	0.911188	0.0133994	0.0112269	1.03959	0.372651	0.00522959
chr16:30985817-30986018_T2	0.0142192	0.0502296	0.342291	0.246796	0.0767118	0.121654	0.0228456	0.190087	0.96401	0.564652	0.0971709	17.1513	0.601775	0.199694	0.0169398	0.266922	0.731811	0.0684868	0.0333768	0.403288	0.215854	0.644619	0.569567	0.440777	0.390875	0.281771	0.0797753	3.13315	0.17289	0.0292034
chr16:30985817-30986018_T3	0.0172697	0.429168	0.996997	0.0395612	0.0390602	0.065371	1.01751	4.2117	0.0481745	1.07694	0.307783	1.14464	0.0245306	0.142786	0.013065	0.0390934	1.39075	0.0641945	0.0100522	0.774663	0.254886	0.0356426	0.0560339	4.54722	0.504969	0.00950659	0.0796737	0.121782	0.00529221	0.368421
chr16:30985817-30986018_T4	0.0487029	0.0352915	0.22274	0.805759	0.0639455	0.229034	0.340211	1.19629	0.518032	0.0439773	0.750602	0.299269	0.262659	0.585388	0.0716588	0.0833268	0.183814	0.0853802	0.0339755	0.0116025	0.105505	0.268126	1.13348	0.0364157	0.538073	0.178609	0.049889	3.34386	0.0634616	0.586971
chr16:31094739-31094940_T2	0.0113202	0.0178905	0.242561	0.0220486	0.0106398	0.0712269	0.0141772	3.47708	1.48593	0.131502	0.0177283	0.727341	0.128836	13.9587	0.0200969	0.0184236	0.0349053	0.0727719	0.00999736	0.105744	0.257803	0.0101984	0.0833251	0.00866448	0.0210945	0.0320973	0.151399	0.0385375	0.0141331	0.0450479
chr16:31094739-31094940_T3	0.00269641	0.00767054	0.126132	0.0342683	0.430956	0.164548	0.00607846	0.00241581	0.0103424	0.0357083	0.0796951	0.0200446	0.0911279	0.791227	0.0258496	0.0837305	0.22921	0.0036001	0.000952524	0.00316309	0.0805257	0.0466405	0.0332331	0.222274	0.0323009	0.142282	0.643072	0.0561255	0.00484763	0.0161433
chr16:31094739-31094940_T4	0.0268971	0.223806	0.0943639	0.192133	1.02252	0.154105	0.361781	0.114707	0.370026	0.0924862	0.255494	4.29042	0.483771	0.0590546	0.332346	0.12292	0.315855	0.0287293	0.0114019	4.20014	0.028796	0.0441985	22.8755	0.0358214	0.117283	0.0828305	0.0224983	0.01779	0.125725	0.241548
chr16:85514866-85515067_T1	0.0194619	0.0173011	0.0650088	0.0288478	0.0222163	0.0266942	0.00645184	16.1581	0.676225	0.283266	0.05183	0.0286405	0.135151	0.022475	0.0190538	0.0905506	0.117883	0.204437	0.0232538	0.0968046	0.0959546	0.0860158	0.0417415	0.0223441	0.0973694	0.0168352	0.00875843	0.00946489	0.0617448	0.0183588
chr16:85514866-85515067_T2	0.00900682	0.00800686	6.48498	0.0727751	0.119886	1.43261	0.0163912	0.227965	0.00539792	0.0755289	0.0425564	0.582637	0.665212	0.147051	0.182135	0.0519463	0.069887	0.0241135	0.0524487	0.0478757	0.00436142	0.0739411	0.326666	0.488276	0.015847	0.0698776	0.00890047	0.0344948	0.0364333	0.346049
chr16:85514866-85515067_T3	0.00825119	0.0275623	0.0149013	0.0339683	0.0268738	0.896519	0.0361676	4.84705	0.172308	0.293943	0.318243	0.120817	0.0193892	0.392896	0.480069	0.052006	0.0189903	1.49586	0.0147948	0.00562179	0.171884	0.0232466	0.0708787	0.00861199	0.0431314	0.0157892	0.0635085	0.216205	0.0134855	0.140072
chr16:85514866-85515067_T4	0.00337646	0.00500266	0.0208819	0.0221954	0.00896052	0.0517372	0.0200859	0.035797	0.0251821	0.034647	0.155268	0.00241346	0.0866254	1.81769	0.00824213	0.0115399	0.183291	0.00939183	0.0159034	0.216746	0.0126836	0.00365023	0.0115596	0.428355	0.0350544	0.185469	0.00631441	0.0410519	0.00303512	0.0691873
chr16:85733399-85733600_T1	0.00349446	0.0186389	0.326139	0.015314	0.0139105	0.121059	0.0722103	0	0.0044678	0	0.00895511	0	0.00404448	5.35944	0.0930563	0.010237	0.0102079	0.334369	0	0.00341605	0.0147677	0	0	0	0	0.00604567	0	0.00339892	0.0659649	0.00373592
chr16:85733399-85733600_T2	0.0361383	6.77244	0.0797096	0.185782	0.203336	0.271316	0.584884	1.75587	0.0639751	2.28551	0.754537	1.1793	2.31654	0.0835321	0.0444163	0.0366463	0.805956	0.0347957	0.0135026	1.6896	0.153701	4.57927	3.075	2.41123	2.76479	1.1284	0.0942857	5.9519	0.0324849	0.0111448
chr16:85733399-85733600_T3	0.0881314	0.0835699	0.155257	0.102993	0.108172	0.1918	0.115892	21.8141	0.0976554	0.109204	0.0978687	0.0881934	2.24067	0.0753281	0.168195	24.4841	5.42782	0.130743	0.080427	0.0631795	0.0620746	0.0698699	0.0905179	0.0978107	0.102055	144.126	0.0988901	0.120011	0.0633774	0.100503
chr16:85733399-85733600_T4	0.0742505	0.119207	0.107792	0.0764917	0.0689298	0.0819522	0.182163	0.455738	0.0928068	0.15191	0.105079	0.101394	0.207789	0.170944	188.117	0.191544	0.288927	7.14354	0.0513824	0.159253	0.163918	0.0772756	0.106424	0.624084	0.075007	1.36032	0.0926975	0.0549738	0.0463224	0.07168
chr16:87860802-87860961_T1	0.00619756	0.00795814	0.0154865	0.111658	0.0116501	0.0628509	0.0465701	0.00524414	0.00792382	0.0587956	0.0767642	0.0152587	0.0227146	0.947427	0.00916884	0.677813	0.0125723	0.499161	0.107946	0.00538533	0.0208559	0.0375948	0.00176816	0.0126496	0.00453701	0.517348	0.0214243	0.155726	0.0133085	0.0541107
chr16:87860802-87860961_T2	1.80733	1.12546	0.145988	0.381716	2.23149	0.660185	0.0661402	0.116976	0.257896	0.213444	2.35777	0.229641	0.079801	0.97185	0.606492	15.0027	0.273725	3.36561	0.121783	0.156314	0.063029	2.4582	0.248232	0.040422	0.44944	0.204627	0.138794	1.06232	0.0979124	5.63943
chr16:87860802-87860961_T3	0.00798324	0.0205022	0.0224422	0.0320701	0.023393	0.00295474	0.0258283	0.0349677	0.759278	0.104588	0.251562	2.52093	0.110364	0.00888473	0.0141727	0.69251	0.0317416	0.142117	0.0223261	0.010839	0.560418	0.0124663	0.299279	0.0249507	0.0132824	0.011126	4.50695	0.358483	0.0358809	0.473212
chr16:87860802-87860961_T4	0.0176511	0.319186	0.282229	0.307528	0.158951	0.61034	0.313795	1.07498	1.57258	0.0745166	0.203	0.257259	0.241166	1.12392	0.0177699	0.204312	0.0716833	0.034009	0.0699578	0.718819	0.0206196	0.126594	0.00663258	0.134937	1.54407	0.371293	0.0140529	0.0138186	0.00657885	0.00276158
chr17:40099085-40099286_T1	0.00861457	0.00306326	0.0794315	0	0.0154315	0.0137739	0.100335	2.03912	0.0396506	0.0520375	0.0382654	0.0221673	0.111669	0.0151864	0.0183523	0.00504726	2.98703	0.118851	0.0243452	0.0202111	1.97318	0.126657	5.20253	0.31847	0.998935	0.0089423	0.521974	0.00335162	0.0882779	0.00368393
chr17:40099085-40099286_T2	0.0064281	0.0322086	0.0545398	0.0140852	0.0081418	0.0194658	0.0779426	0.0434556	0.00224143	1.71204	1.54947	0.988286	1.53464	0.1077	0.0365699	0.0599171	0.0546256	0.0929767	0.00567693	4.75289	0.0386902	0.00505403	1.33784	0.119423	0.0168008	0.577286	0.321894	0.0289882	0.00787944	0.0718466
chr17:40099085-40099286_T3	0.819111	0.0651956	0.153897	0.123352	0.173723	0.0722556	0.0863487	45.2118	0.0812191	1.22331	0.328233	0.147665	13.3419	0.156019	0.144409	0.193661	13.3548	0.247665	0.0652238	0.0737117	6.63583	1.85201	86.5098	0.582278	20.3454	0.0540579	24.2789	0.0939382	0.173166	5.45525
chr17:40099085-40099286_T4	2.47687	0.16704	0.0803225	1.28453	0.124825	0.160673	0.436229	0.166396	2.25163	0.341482	0.0986638	0.0567703	0.0846369	0.802117	1.84675	0.0922158	6.49369	0.069239	0.944556	0.0672252	0.227173	0.041884	3.92098	0.0856248	0.691809	0.103055	0.178088	0.0496951	45.7435	0.0680837
chr17:40111437-40111602_T1	0.0128845	0.0607563	0.0825197	2.11252	0.146065	0.00447853	0.588274	3.432	0.0322305	0.0618221	0.0215339	0.0248262	0.0142642	1.28607	6.22821	0.0443095	8.77698	0.036774	0.0237472	0.0629772	0.0252525	0.0109011	0.00920587	0.00385897	0.29393	0.0203528	0.0085716	0.00762835	0.0307174	0.130562
chr17:40111437-40111602_T2	0.0698337	0.0753108	0.00901112	1.14388	0.0011393	0.100675	0.0150543	0.0133339	0.0409833	0.0345771	0.00195585	0.0032732	0.00132501	0.000917346	0.0106701	0	0.00668838	0.0178325	0.00101103	0.0290973	0.00645073	0	0.00470326	0	0.0095998	0.0247577	1.22618	0.0233839	0.0113199	0.00734353
chr17:40111437-40111602_T3	0.0190148	0.0595929	0.0424006	0.111578	0.0542038	16.3657	0.087788	0.0632357	3.82345	8.58243	0.0192712	8.52676	0.0850469	2.29841	0.0163065	1.89865	0.584639	0.213356	0.048386	0.0280398	0.0313258	0.0564435	1.94371	0.945019	0.374877	0.319771	0.738051	0.0329148	0.0869112	0.0285981
chr17:40111437-40111602_T4	0.0949003	16.3594	0.803308	0.396714	0.563505	0.771752	2.639	0.0451482	0.155863	0.845656	1.23854	0.183334	0.912577	0.674241	0.0743284	0.701433	1.82705	3.31504	0.0914054	0.176398	0.115619	2.75245	0.948203	0.580111	0.38298	0.531055	15.4634	0.977795	2.49436	1.48041
chr17:40312496-40312697_T2	0.016319	0.00916245	0.00482898	0.033876	0.0880399	4.79395	0.00322698	0.183914	0.45792	0.145671	0.00953791	0.0110507	0.126249	0.0172059	0.00457442	0.221419	0.0175628	0.048737	0.0113779	2.22836	1.07924	0.0324987	0.000882153	0.00591658	0.0216067	2.17023	0.155952	0.0108604	0.00308826	0.0220379
chr17:40312496-40312697_T3	53.1415	0.117831	0.0461103	0.270013	0.120572	0.170399	0.0250942	0.420553	0.108431	0.0897379	0.427774	0.0769784	0.10415	0.214162	0.103546	3.01989	0.337127	0.143442	0.0245089	0.533372	0.19999	0.135905	0.108164	1.16938	0.0559452	0.184706	0.0943276	0.0788644	0.146327	1.41484
chr17:40312496-40312697_T4	0.0271426	0.25508	0	0.0169927	0.0173648	0	0.0218525	0.0277921	0.0347029	0	0.0182174	0	0.00673175	0	0.0335586	0.00567958	0.00283171	0.00431422	0.017122	0.14404	0.0136555	0	0.00199126	0	0.00232248	0.0637297	0	0	0.0784242	0.0352363
chr17:40332051-40332172_T1	0.168056	0.167641	2.16414	0.0565124	0.0118673	0.023279	1.00702	0.0864645	0.0049639	0.343092	0.0206096	0.388918	0.0337018	0.100887	0.0775419	0.0365583	0.0133666	0.00925658	0.005633	0.107626	0.0757873	0.452106	0.0364582	1.39519	0.0458447	0.609566	0.00452617	0.207429	0.120903	0.514694
chr17:40332051-40332172_T2	1.96997	0.103418	0.0633554	0.411895	0.117891	0.866305	0.502567	0.0465756	0.178277	3.26032	0.0853514	0.227877	0.0599332	1.18683	0.404917	1.89577	1.17297	0.173633	0.511638	6.82251	0.213983	0.0312224	0.231162	0.0557286	0.12637	0.0336612	0.577216	0.0225715	0.0546548	0.123722
chr17:40332051-40332172_T3	0	0.00912808	0.00230921	0.0157495	0.0878799	0.187436	0.00192893	0.0625569	0.00131281	0.0727609	0.00087712	0	0.0285222	0.00246836	0	0.00601605	0.196465	0.0182792	0	0	0.0405005	0.00111006	0.00316384	0	0.70481	0.00444113	0.00104741	0.00199747	0.001846	0.00219552
chr17:40332051-40332172_T4	0.0220442	0.189492	0.0482825	0.0289818	0.110262	0.0661515	0.0727402	0.340391	0.104405	0.0383005	0.116259	0.112902	0.203446	0.0757253	0.00382846	0.194858	0.109191	0.040736	0.0223461	0.0146162	0.00783083	0.174074	0.00826894	0.00242085	0.331813	0.00596944	0.00606161	0.0852068	0.0280865	0.223583
chr17:44006546-44006743_T1	0.0050483	0.897565	0.00946105	0.0700579	0.0368425	0.00336324	0.00474179	0.878208	0.147377	0.932442	0.007906	0.0697637	0.367129	0.00337102	0.058255	0.0468317	0.0196625	0.0505517	0.0193196	0.0748479	0.00237049	1.04786	0.00345667	0.275308	0.0151187	2.00153	0.0652285	0.0392823	0.276058	0.020689
chr17:44006546-44006743_T2	0.0105754	1.143	0.144264	0.28417	0.579398	1.14989	0.0329367	0.0408916	0.512376	5.99961	0.509216	0.0942907	0.558528	0.0726989	0.0348319	0.0546235	0.0361767	2.60843	0.0137636	0.102565	0.0411638	0.0556599	3.14905	0.301942	0.00733439	0.0418887	0.0164653	0.0728159	0.0330218	0.12526
chr17:44006546-44006743_T4	0.00586615	0.0382424	0.168645	0.103259	0.113839	0.53541	0.00440798	0.0210228	0.0415005	0.083818	0.00901977	0.226704	0.00792105	0.978658	0.0137989	0.0223403	0.124236	0.0328516	0.0174415	0.0162478	0.169678	0.0221962	0.00341416	0.0509609	0.0461452	0.00236807	0.139624	0.0410815	0.00949159	0.012752
chr17:44972927-44973128_T1	0.23188	0.124171	0.0166348	0.165092	4.17085	0.0522578	0.118918	0.236724	0.124921	0.0199826	0.0326209	0.182959	0.0692844	0.352867	0.114061	0.570442	1.6944	0.292828	0.0121533	0.437547	1.20093	0.0238035	0.00918714	0.0410786	0.145893	0.0279747	0.0214073	0.0120467	0.0148442	0.282477
chr17:44972927-44973128_T2	0.0059598	0.0411384	6.35901	0.099095	0.0230266	0.490006	0.0250261	0.560973	0.29045	0.0562006	0.0320432	0.22603	0.0620808	0.596671	0.015404	0.0790798	0.0296986	0.0549984	0.0182669	0.00822505	0.0177786	0.0481332	0.0554508	0.0458846	0.0554352	0.939808	0.0722377	4.05644	0.0523124	0.312959
chr17:44972927-44973128_T3	0.00871933	0.00674024	0.0302663	0.0830681	0.0101864	0.00808198	0.059822	0.0529855	0.0441073	0.0220193	0.00388603	0.0151747	0.31416	0.0233907	0.00807628	0.0410912	0.0149501	1.67369	0.0113832	0.0400243	0.0822411	0.12828	0.0303706	0.322952	0.0395096	0.00951016	0.157391	0.0553105	0.00647474	0.0595786
chr17:44972927-44973128_T4	0.239698	0.133215	0.0141662	0.184518	4.06678	0.0508003	0.138886	0.208814	0.127163	0.0250333	0.0342674	0.1692	0.0725221	0.353325	0.131105	0.563308	1.61975	0.289563	0.0102477	0.394098	1.21286	0.0283146	0.00646969	0.0395857	0.139797	0.0232298	0.018262	0.00548196	0.0119206	0.296313
chr17:45147884-45148004_T1	0.00684718	0.00365219	0.056719	0.0135031	0.0885845	0.0176385	0.00857526	0.00633913	0.198433	0.023332	0.0313897	0.0482903	0.00581161	0.056147	0.0100286	0.186547	0.00966751	0.0144748	2.11425	0.0609113	0.00932399	0.0296094	0.00539166	0.00157225	0.00574167	2.01345	0.0770634	0.00643799	0.00164132	0.00268412
chr17:45147884-45148004_T2	2.26232	0.517311	0.0210873	18.1576	0.0197939	17.4199	0.978943	2.91687	0.021797	0.0349878	0.199514	0.0528059	0.103921	0.0214021	2.19354	1.79795	0.0647414	0.156806	0.0210786	0.171103	0.115276	0.559678	10.9519	0.128531	0.0633101	1.25501	0.0562293	8.42545	0.0234981	0.0188339
chr17:45147884-45148004_T3	8.52746	0.0203947	0.00838408	0.135728	0.47489	0.848267	0.0247811	0.115105	0.0322651	0.0166566	1.6305	0.731374	0.0298719	0.0781292	0.228336	0.885462	0.054451	0.0114865	0.0329239	0.0269124	0.0840259	0.267861	2.47235	0.373361	2.6871	0.0714437	0.442301	3.28861	0.012889	0.00674493
chr17:45147884-45148004_T4	0.342387	0.0233954	0.0443891	0.0115332	0.0235714	1.10492	0.0959109	0.242859	0.141993	0.124121	0.0191086	0.00188112	0.112091	0.00695907	1.58806	0.114102	0.0319039	1.33727	0.0125506	0.00334447	0.0129754	0.334584	0.00486537	0.310003	0.391237	0.0721661	0.0080536	0.0243178	0.00449477	0.00450171
chr17:45172909-45173015_T1	0.0398847	0.887185	0.0121872	0.00759955	0.00302008	0.00462116	0.0431639	0.0337921	0.0310399	1.54861	0.0681406	0.0477218	0.0195689	0.0559296	0.0207806	0.0254004	0.180463	0.000482355	0.116775	0.00550942	0.00366423	0.0281208	0.0187013	0.192623	0.00103867	0.00187509	0.0207848	0.043011	0.0233821	0.0222473
chr17:45172909-45173015_T2	0.106662	0.0805967	15.292	1.38476	192.562	0.101852	0.267161	0.127416	20.5636	0.101189	0.126039	0.0825938	0.102875	0.0982886	0.0982293	0.135401	0.106455	0.0870277	0.0839926	0.0990549	0.0713698	1.25976	0.101334	0.112253	0.140549	14.3843	0.0933885	0.174638	0.071909	0.10833
chr17:45172909-45173015_T3	0.00169263	0.0195612	0.00285495	0.0445063	0.00421118	0.0045106	0	0.025022	0	0.0324433	0.000722938	0.0411356	0.00195904	0.00135631	0.0123954	0.00247927	0.840555	0.0602642	0.00149483	0	0.00834531	0	0.000869231	0.0174897	0.00709672	0.0153739	0.00776968	0.000823176	0.00912907	0.0380013
chr17:45172909-45173015_T4	0.125608	0.0248813	0.00383808	0.0142102	0.06386	0.0177368	0.00577082	0.0947999	0.0864067	0.152654	0.0621038	1.27599	0.00276535	0.296207	0.0354486	0.0639942	0.0249267	0.415844	0.00301439	0.0186853	0.0379847	0.0760141	0.0227869	0.190451	0.0106309	0.0578708	0.00974891	0.00763586	0.0128864	0.0237192
chr17:74635500-74635701_T1	0.0995213	7.72488	0.0117237	0.513675	0.0229525	0.38308	0.00534164	0.112942	0.261351	0.0403717	0.0294172	0.0216798	0.00914173	0.171392	0.00546871	0.0481284	2.77613	0.0207399	0.0471545	0.912039	0.0271487	0.274612	0.0305026	0.014872	0.526833	0.166167	0.513716	0.0402567	0.0525401	0.0787009
chr17:74635500-74635701_T2	0.150306	0.837371	0.204892	1.08318	1.02371	0.249163	0.0515912	2.3864	0.256424	0.597284	0.697945	0.52733	0.2804	0.776429	0.154915	0.82823	0.500985	1.44894	0.879376	0.545069	0.0977603	0.127013	0.0129915	0.107674	1.27376	0.665874	0.0829965	0.459983	1.52146	0.0286298
chr17:74635500-74635701_T3	0.0162376	0.817426	0.0083468	0.0284637	0.00969563	0.0105086	1.05368	0.00498785	0.0177946	0.0107786	0.00832231	0.855563	0.0950409	0.0892202	0.00617718	0.0244635	0.326608	0.0216796	0.00860408	0.00226761	0.7862	0.00551703	0.0338311	0.0767001	0.0161169	0.00842769	0.0473243	0.00857372	0.00458734	0.00049599
chr19:38719270-38719471_T1	0.00393395	0.0769381	0.0182147	0.306264	0.677524	0.0635169	0.0760754	0.646033	0.0402376	0.0645164	0.0223372	1.37256	0.0549056	0.689053	1.58033	0.0257606	0.0283912	0.0321838	0.00531353	1.99591	0.0459634	0.735754	1.1608	0.0504792	0.0446307	0.891588	0.0127468	0.0891325	0.110248	0.232307
chr19:38719270-38719471_T2	0.00698891	0	0.0518679	0.0015314	0.00695524	0.0186244	0.00787748	0.0181587	0.030381	0.00487125	0.00298504	0.0139877	0.0299291	0.045922	0.000930563	0.010237	0.00204158	0.0155521	0.00740665	0.016397	0.00295355	0.113334	0.0459403	0.0192575	0.00418609	0.072548	0.00926792	0.000679784	0.013193	0
chr19:38719270-38719471_T3	0.00634354	0.0121461	0.254596	0.00320766	0.00291368	0.00780212	0.0357503	0.0104925	0.000623881	0.0277756	0.00791976	0.00139517	0.377266	0.0261976	0.0038983	0.0157244	0.0128288	0.0385474	0.00172377	0.0338681	0.00412432	0.00474776	0.0205483	0.0537822	0.0105218	0.0405223	0.0169238	0.0018985	0.0377225	0.00939029
chr19:38719270-38719471_T4	0.0287506	0.0168869	0.0285765	0.0826848	0.332615	0.0424125	0.0106091	0.0995851	0.185107	0.266591	0.119508	1.02092	0.240062	0.228734	1.74554	0.0481284	1.12518	6.63278	0.0340056	0.060477	0.0448398	0.0324693	0.468248	0.0601227	0.0190655	0.151665	0.0157112	1.14805	0.0149988	0.0998961
chr19:38976564-38976765_T1	0.014149	0.020664	4.19911	0.0487191	0.0160924	0.013466	1.19894	0.876044	0.0329497	0.169059	6.7485	0.00939114	0.0233943	0.048185	3.62519	0.546243	13.3213	0.0455408	0.0267762	0.0316149	0.0185078	0.0142036	0.00830407	0.360858	0.920714	0.0533288	0.0510307	0.039812	0.141721	0.330626
chr19:38976564-38976765_T2	0.00559457	0.340089	1.50023	0.044365	0.019089	0.0433062	0.0270251	0.0384283	0.195852	0.0687036	0.036639	0.809689	0.0450177	0.00298863	0.0078038	0.0835071	0.0638141	0.432168	0.274332	0.0104172	0.013135	0.191526	0.00519882	0.0899236	0.0504235	0.122601	0.014403	0.0826607	0.0802243	0.0478492
chr19:38976564-38976765_T3	2.2814	0.0494662	2.18794	2.18235	0.0680416	0.459835	0.105087	2.45953	4.91908	0.0856128	0.0419699	0.154863	0.600517	0.359548	0.0977345	0.0580935	2.44207	0.0981352	0.0350264	0.0460047	0.116326	1.56373	1.04756	0.772734	0.281875	0.211739	0.173301	0.114579	0.218965	0.54964
chr19:38976564-38976765_T4	0.0222133	0.0362029	0.165479	2.04699	0.0245625	0.67622	0.539	0.43452	0.0575899	1.60273	0.154699	0.320643	1.66327	0.34635	0.786244	0.0424785	0.96071	0.18193	0.0138957	0.0473504	0.0512832	0.0146754	0.0408764	7.15395	1.22774	0.0186815	0.97245	0.00630174	0.172498	0.303779
chr19:4379584-4379785_T1	0.0538819	0.0412098	3.86444	0.423782	0.68945	2.34693	0.751804	0.21427	0.396021	1.38525	0.0569552	0.341679	0.418075	0.247718	1.78876	1.82361	3.25523	0.269106	1.95578	1.68656	0.419796	0.115037	0.0536405	0.0679096	0.208603	1.03791	0.0716978	2.63127	0.20808	0.0773968
chr19:4379584-4379785_T2	0.00841989	0.987477	0.282984	0.084048	0.0273104	9.10142	0.416523	0.0554601	0.337906	0.78973	0.960191	0.305603	0.0364542	0.760775	0.223804	0.163526	0.11182	0.0159606	0.0128064	0.519466	0.818626	1.22581	0.331022	0.126385	0.107214	0.829377	0.547779	0.230525	0.0997945	0.928842
chr19:4379584-4379785_T3	0.0625234	0.231495	0.0242807	0.0317784	0.00513172	0.0115944	0.0151359	0.0389809	0.0494465	2.86143	0.0443237	0.0737171	0.0190236	0.190587	0.369041	0.0236033	0.0112974	0.00896455	0.85074	0.0113419	0.0322338	0.0212534	0.0470038	0.110635	0.350168	0.0440486	0.0124926	0.0260184	0.0124573	0.0268753
chr19:4379584-4379785_T4	0.261781	9.79961	1.73123	0.463603	0.0880293	0.445958	0.0651205	0.0953149	7.39083	0.0944238	0.0285905	0.0239237	0.0622571	0.0795003	0.163933	0.255628	0.0244426	0.373721	0.0538386	2.75187	0.0252579	0.0129226	0.0233266	0.0178409	0.0859158	1.0123	0.0170707	24.4834	0.347064	0.0204471
chr19:4713681-4713861_T1	0.146383	0.634956	0.0972805	13.4861	1.70613	0.520917	0.285676	0.31004	0.473824	0.527531	0.979125	1.77812	0.92265	2.05643	0.0833039	0.14382	1.71437	0.0389688	0.21414	0.18875	0.589105	0.933332	11.5306	4.37684	0.316286	3.94201	2.39677	0.266128	5.27523	0.0380845
chr19:4713681-4713861_T2	2.82782	5.78859	0.221497	0.196962	0.106576	2.25556	0.0557483	0.168775	0.428359	0.404688	0.0833973	0.651733	2.03344	1.5722	1.63092	0.648867	4.98772	0.536426	0.894115	0.184151	0.246583	3.7206	1.02394	7.04825	0.240603	19.162	1.85841	0.105837	0.530425	0.0933406
chr19:4713681-4713861_T3	0.0384361	0.192764	3.30674	0.176387	0.13063	0.00676401	0.0647118	0.067898	2.2406	0.0989876	0.600904	0.738161	0.228305	3.64358	0.141944	0.0467389	0.416276	0.0548682	0.0393885	0.0435996	0.486788	0.0490006	0.29198	0.111986	0.4878	0.375145	3.62188	0.259581	0.24935	0.233759
chr19:4713681-4713861_T4	0.0292078	6.56505	0.0916149	3.68419	2.59194	0.129041	9.4432	0.177669	6.76502	0.439744	8.68321	0.340082	0.226405	0.0434212	8.93081	0.818486	4.42713	0.304448	0.0661835	0.785191	0.206264	0.0673066	24.1478	1.13925	0.0474188	0.247671	0.12976	0.088592	11.3798	1.02183
chr19:4851615-4851790_T1	0.0170072	4.63823	0.0465626	0.0421266	0.00515115	0.0502478	0.0347272	0.0384246	0.0406524	0.0111667	0.010738	0.0232559	0.0436473	0.0396987	0.0187065	0.0281604	1.8371	2.69276	0.770578	0.0469852	0.0104164	0.0359728	0.0106325	1.23013	0.0336601	0.00511715	0.0135771	0.0165422	0.010635	21.4623
chr19:4851615-4851790_T2	0.0110098	0.013982	0.0919662	0.0310171	0.0172177	0.0691571	0.0059093	0.0521386	0.00201091	0.0109625	1.06139	0.00224847	0.0673542	0.00882217	0.0607315	0.62663	0.112565	0.167996	0.832027	0.0107627	0.613723	0.0102021	0.00323083	0	0.00753647	0.0027211	0.00962632	1.12595	0.00282764	0.00672601
chr19:4851615-4851790_T3	0.00860667	0.0741571	0.0148891	0.0217602	0.0118595	2.62347	0.133077	0.0272852	2.53091	0.706015	0.089355	0.0388046	0.0344816	0.544298	0.192169	0.387895	0.046415	5.4038	0.00643154	0.00582477	0.143624	0.0300607	0.192434	0.0114015	0.0142755	0.00859048	0.0270135	0.0714786	0.0136878	0.0997996
chr19:4851615-4851790_T4	0.0962917	0.0145262	0.130916	0.985274	1.16532	0.0602628	1.1133	0.811473	0.226453	0.0586409	0.035145	0.0291998	0.0165483	0.0764575	0.0885821	0.0196605	0.06819	0.0162328	0.0930278	0.0296656	0.00863192	0.123973	0.0830154	1.97118	0.0478877	0.0562878	0.353607	0.0797522	0.0626883	0.0577118
chr19:4968532-4968707_T1	0.00096938	0.0137881	0.0125354	0.146562	0.029906	0.0109788	0.0118368	0.00694802	0.0495755	0.00731959	0.0397471	0.127494	0.0437564	0.0217495	0.00645357	0.0255581	0.009911	0.00431422	0.0059927	0.0251122	0.0143383	0.00995578	0.0184191	0.00111294	0.00522558	0.00796622	0.0776234	0.041958	0.00087138	0.00673636
chr19:4968532-4968707_T2	0.218482	0.16102	2.63016	0.343391	1.3675	0.083969	0.121523	1.56504	0.526927	0.212835	0.413549	0.373492	0.562499	0.433413	0.0702953	1.60652	0.285585	0.665881	0.174522	0.321492	0.0393901	0.528115	0.0936601	1.9691	1.08839	8.57085	0.961286	0.0505394	0.0482077	0.141665
chr19:4968532-4968707_T3	0.00542998	0.0077234	0.190501	0.464026	0.681962	0.727846	0.0244814	0.972012	0.0472086	1.52775	0.0185536	0.391234	0.512828	0.0356788	0.00433796	0.0636283	0.0618613	0.00120831	0.00671363	0.0127395	0.145333	0.0540063	0.0602318	0.0187025	0.213354	0.350406	0.202726	0.32323	0.0419769	0.0441195
chr19:4968532-4968707_T4	0.0074727	0.0723355	0.765119	0.334759	0.0549489	0.024892	0.187563	0.171654	0.601645	0.16614	1.07612	2.2698	0.406017	0.34181	0.337187	8.45912	0.23072	0.196541	0.0119157	0.902171	0.034504	0.233606	0.0262231	0.438741	0.0377961	0.127308	0.0525117	0.0486579	0.0095161	0.187965
chr19:8362056-8362257_T1	0.0349582	0.0581441	1.53116	0.0247097	0.0112225	0.00375639	1.09841	0.707234	0.0129761	0.0281647	0.00963291	0.0652905	0.0411132	0.0334339	0.00450448	1.9623	0.389533	0.00941016	0.0373465	0.00881905	0.214454	0.969808	0.0416959	0.00258939	0.0587632	0.119985	0.00287579	0.00219371	0.0101368	0.00301402
chr19:8362056-8362257_T2	0.00313616	0.946052	0.00705299	5.41506	0.00832279	0.00835739	0.00589148	0.0018732	0.0173754	0.0182158	0.542938	0.0074723	0	0.0125651	0.00278383	0.0428743	0.00610749	0.0104681	0.00184645	0.00102193	0.207639	0.00565073	0.00107369	0.00600103	0.00626146	0.000904298	0.00426546	0.00101681	0.00187941	0.0290582
chr19:8362056-8362257_T3	0.0269335	0.0329974	0.0997648	1.22694	0.0918985	0.411041	0.900105	0.574879	1.93533	0.0791392	0.0197204	0.653589	0.398436	0.0335518	0.0165747	0.169075	0.0161982	0.122386	0.101141	0.0150452	0.0331583	1.07563	3.09824	0.031442	0.143698	0.0252563	0.00923497	0.131866	0.826214	3.62836
chr19:8362056-8362257_T4	0.0329694	0.48653	0.0238326	0.110427	0.00609339	0.0150615	0.0920181	0.820328	0.130071	0.0273566	0.184268	0.0188529	0.0207148	0.599324	0.274678	0.00965837	0.158222	0.0162451	0.00207976	0.0188774	0.013933	0.00407344	0.0140286	0.0205483	0.0451369	0.00203713	0.0110502	0.458115	0.00804416	0.0110778
chr2:10331100-10331301_T1	2.75031	0.0298361	6.62868	0.0302044	0.159249	0.0375322	33.3461	5.39643	0.0413781	0.107913	0.0296935	0.780529	0.102662	2.87953	0.0478796	0.189618	0.112047	1.06692	0.0460482	0.0304657	0.550458	0.35182	11.4641	0.0426613	1.20687	0.105762	0.284891	3.31926	1.28004	0.441469
chr2:10331100-10331301_T2	0.0196588	0.741283	0.110528	0.0125639	0.0163034	0.0512963	0.0276978	0.336116	0.165469	5.24391	0.126647	0.170965	0.105233	0.503429	0.10252	2.20523	0.293115	0.0993391	0.541824	0.0656605	1.18734	0.0345357	0.0386997	0.217239	0.0470994	0.0368454	6.01182	0.48361	5.56722	3.07289
chr2:10331100-10331301_T3	112.064	0.0750011	0.0695877	0.383444	0.0908813	0.164606	0.0657475	2.58828	0.405985	0.0861599	0.185914	0.0642814	1.13475	0.211728	0.123136	1.63842	0.5816	0.16943	0.672831	0.0992417	0.0590973	2.17648	1.08649	0.31028	0.93153	0.407011	0.290811	0.0710146	0.065213	1.94867
chr2:10331100-10331301_T4	0.0452101	0.153978	6.35959	0.317133	0.209477	9.8221	0.2399	0.325885	0.139628	0.56202	1.44748	4.23042	0.652718	0.0326985	0.445611	1.28831	0.577575	0.185529	1.12418	0.219544	0.309749	0.636337	0.298205	0.460747	0.141374	0.14653	4.75998	0.0631057	0.0765291	23.9496
chr2:120546221-120546422_T1	0.70026	0.0279189	0.0372234	0.15437	0.11657	0.0265776	1.11856	0.0163501	0.645166	0.145931	0.0163139	1.59201	0.0879248	0.0615533	0.0186477	0.159139	0.297538	0.0306928	0.0191151	0.0526895	0.00538061	0.00963503	2.16769	0.257757	0.0157603	0.0168876	0.190917	0.0127967	0.0873625	0.00136118
chr2:120546221-120546422_T2	0.337795	6.0152	0.0532679	0.0535963	0.0191039	0.0132014	0.00814297	0.034675	0.019793	0.369744	0.160277	0.0323116	0.00967554	0.00669869	0.00865733	0.0480725	0.0723559	0.00895674	0.00792971	2.66806	0.0178824	0.146609	0.0101761	0.00746495	0.166163	0.00428532	0.0047375	2.68118	0.0175341	0.0423698
chr2:120546221-120546422_T3	0.143328	0.288339	0.550759	0.214647	1.33439	0.507208	0.131445	2.44025	1.2588	10.7491	0.387256	0.702139	2.59686	1.39863	4.31055	0.379212	3.7459	0.275619	1.42974	0.0385032	3.36034	0.122007	1.24281	0.053383	1.8823	0.0360236	0.348818	0.0904514	0.346443	0.358707
chr2:120546221-120546422_T4	0.0101054	0.0972693	0.0971746	0.134384	1.26402	1.05257	0.212093	0.045269	0.151923	0.132773	0.943593	6.09242	0.306515	0.0614293	0.015775	0.05002	0.164393	0.0267518	0.18126	0.0579094	0.0863936	0.46223	0.00357898	0.0632109	0.0121055	0.0108516	0.031991	3.49239	0.133125	0.0443323
chr2:136246243-136246444_T1	0.0118716	0.0897052	0.0166864	3.05651	0.0383967	0.0949079	0.00557539	1.82145	0.00379457	0.0586107	0.816346	0.0678853	0.0171752	0.0237819	0.0434688	16.9106	0.0130046	0.0594387	0.0576636	0.0058026	0.0418082	0.0096256	0.00304826	0	0	0.00513468	0.0211922	0.0173205	0	0.00951892
chr2:136246243-136246444_T2	0.00108736	0.0154662	0.0317901	0	3.39028	0.0057953	0.00612803	0.00681944	0.0389264	2.52376	0.465351	0.00310893	0.0352382	0.00958436	0.00868681	0.0254833	0.00794088	0.0145179	0.123878	0.0148815	0.00459523	0.00235105	0.0547234	1.43815	0.00781543	0.00282182	0.411506	0.0253832	0.9745	0.798634
chr2:136246243-136246444_T3	0.00635849	0.0146301	0.0159821	0.1508	0.0316393	14.0903	0.0351319	0.151133	0.406479	0.0338906	0.0856269	0.151856	0.0376624	0.0668356	0.00697219	0.373639	1.69899	0.0062423	0.00990962	0.00365637	0.0384628	0.128989	0.041489	0.0128827	0.0291237	0.0152068	0.00877531	0.0141883	0.0218541	0.073177
chr2:136246243-136246444_T4	0.0199734	0.234773	0.0212117	5.50595	5.29838	0.116063	0.0364792	2.19014	0.18727	0.331923	0.999058	0.0674181	1.99193	3.34723	0.593201	1.68872	3.0753	0.0376555	0.0220492	0.0336269	5.85468	0.0401868	0.0347603	0.0394931	2.63326	0.1507	0.822328	0.0366962	1.03486	0.0100836
chr2:46232973-46233174_T1	0.000361244	0.000642276	0.00324965	0.00316622	0.00287603	0.00288799	0.00339311	0.00323652	0.00277119	0.000419643	0.00123433	0.00516427	0.00376293	0.0017368	0.000480991	0.00211652	0.0247985	0.0100482	0.00382836	0.00211883	0.0096687	0.00702962	0.0749474	0.00248847	0.00173097	0.00031249	0.00442193	0.000351368	0.000649449	0.00811033
chr2:46232973-46233174_T2	0.00261032	0.00876637	0.00391361	0.00571969	0.0046182	0.00656965	0.00762791	0.00753575	0.128675	0.00269538	0.00569834	0.0169997	0.00436392	0.00743701	0.000772355	0.0475807	0.0063543	0.0106491	0.00537899	0.0124752	0.00531138	0.00376262	0.00744723	0.00199793	0.00903343	0.00702495	0.00680468	0.00112842	0.00443214	0.0213953
chr2:46232973-46233174_T3	0.00322016	0.0350674	0.0072419	0.00352798	0.00280406	0.00160898	0.00075616	0.053013	0	0.0191713	0.0312895	0.0086315	0.0936411	0.0016127	0.00482354	0.00353754	0.0047033	0.045681	0.00177741	0.00275442	0.00567023	0.00174063	0.00744155	0	0.00578625	0.000696389	0	0.000391515	0.000361827	0.002582
chr2:46232973-46233174_T4	0.000618576	0.0032994	0.178761	0.00406625	0.00123119	0.000824206	0.0162685	0.00665046	0.0102814	0.0208387	0.0169088	0.00353721	0.0136028	0.013383	0.00247087	0.00906057	0.0135522	0.00275297	0.00655549	0.000604697	0	0.00133746	0.00190598	0.00852224	0.00222302	0.0107018	0.00820287	0.000601665	0.0161252	0.00264528
chr2:46320327-46320486_T1	0.00194747	0.00432814	0.00930691	0.0320046	0.0188964	0.112876	0.00274384	0.0104689	0.0280116	0.0277132	0.0632157	0.0313207	0.0107065	0.705354	0.197718	0.041362	0.00497777	0.0135425	0.000859948	0.0709156	0.00685843	0.0278962	0.0155016	0.109559	0.00291615	0.0134771	0.00248319	0.00142067	0.0275718	0.0114512
chr2:46320327-46320486_T2	0.00434866	0.00773171	0.00139712	0.490048	0.00618243	0.0687034	0.0035011	0.0450837	0.0357424	0.00793833	0.00902144	0.0879225	0.0266037	0.007467	0.0115803	0.103735	0.0190547	5.24761	0.0192024	0.00668027	0.0035005	0.0114173	1.22188	0.0313826	0.00669774	0.0193461	1.68122	0.0265871	0.261905	1.70491
chr2:46320327-46320486_T3	0.0174321	0.061987	0.010501	0.00545672	0.0123915	0.00497721	0.00350865	0.0273316	0.0326355	0.296521	0.164331	1.08493	0.387666	0.00498873	0.0116053	0.0364766	0.0327356	0.00692692	0.00384876	0.000608606	0.0236793	0.0403833	0.730234	0.00142956	0.0253571	0.793824	0.167658	0.0333055	0.00839454	0.0272894
chr2:46320327-46320486_T4	0.808745	0.0253054	5.98919	0.0117817	0.0188858	7.38721	0.154483	0.0223865	0.0173885	0.0874454	0.0572778	0.16775	0.0322141	0.0119118	0.00631696	0.0176046	0.0129349	0.0091496	0.0142456	0.00803893	0.013812	0.00683863	0.0233893	0.0221508	0.00757773	0.0610127	0.056461	0.569133	0.00625486	0.00541027
chr2:70596727-70596928_T1	0.0153839	0.0139441	0.0189946	0.885686	0.0336214	0.0329574	0.724191	0.260255	0.274979	0.0192725	0.183977	0.121174	0.0324685	0.13149	0.200818	0.0592056	1.32922	0.0459795	0.00985662	0.623074	0.0097732	0.0182617	0.0201378	0.0135064	0.156825	0.845947	0.865863	2.64616	0.0092191	0.572739
chr2:70596727-70596928_T2	0.130876	0.308512	0.256299	0.0622955	0.739033	0.784395	0.127994	0.021519	0.0476295	0.0210683	0.0318224	6.47413	0.0357415	0.0255305	10.5913	0.0732338	0.0393765	0.134708	0.0519471	0.0709178	0.012429	3.3141	0.0906203	0.812072	0.021726	10.5975	0.0175003	1.72591	0.0220309	0.0744141
chr2:70596727-70596928_T3	0.0992484	0.111246	0.180341	0.066975	0.886426	0.0114992	0.027021	0.200071	0.0694233	0.024646	1.30825	0.103328	0.0307985	2.95061	0.0440492	0.0600456	0.24055	0.195246	0.00476361	0.0643294	0.0111442	0.0190488	0.155489	0.217573	0.169722	0.0130647	0.127651	0.0293802	0.0148691	0.0196066
chr2:70596727-70596928_T4	0.00185971	0	0.211209	0.0407497	0.0101791	0.00619481	0.0017468	0.00833092	0.140285	0.0421269	0.0762529	0.0039879	0.0236767	0.015647	0.163428	0.00544801	0.378918	0.0186224	0	0.00454496	0.0353665	0.00402099	0.108874	0.607445	0.0133667	0.242916	0.0161248	0.0135665	0.0426284	0.248527
chr20:391096-391297_T1	0.0780026	0.0775504	0.0397385	0.14092	1.69733	0.708015	0.540677	0.32889	0.0195388	1.62067	0.0873008	0.144736	0.0921226	2.5596	0.0275545	0.119384	0.0144155	0.0765147	0.00562346	0.00746963	0.00986686	0.837076	0.00555899	1.52243	0.0846691	0.967236	0.0217594	0.388641	0.0105891	0.123557
chr20:391096-391297_T2	0.0594484	0.0281857	0.869018	0.0376314	0.0729664	0.657887	0.0707292	0.0127237	0.778227	0.353735	2.51286	0.0788482	3.71626	0.0555756	0.0193489	0.0232205	0.153881	0.0984805	0.026834	0.0636031	0.0293104	0.172097	1.79579	0.107308	0.0439156	13.7865	0.0168448	0.0363001	0.042157	0.0134174
chr20:391096-391297_T3	0.0113336	0.669188	0.0189681	0.237367	0.0107544	2.54191	0.102494	0.0994166	0.383828	0.0841999	0.0842056	0.278453	0.350512	0.433597	0.93105	0.100377	1.45403	0.0967746	0.00418989	0.0167478	0.778965	0.181793	1.12994	0.355563	0.0593589	0.428639	0.00591496	0.146385	0.117042	0.0194432
chr20:391096-391297_T4	0.00414059	0.131776	0.0181582	0.165125	0.378275	0.05186	0.343026	0.0333874	0.0052939	0.0986042	0.0954983	0.00887894	0.186421	0.0142668	0.00330788	0.0412414	0.00846673	0.0147421	0.0142612	0.0979539	0.109073	0.27395	0.00680434	0.0342274	4.59801	0.0211324	0.266092	0.155457	0.918216	0.00796806
chr20:402020-402191_T1	0.0210431	0.320199	0.138818	0.284725	0.431923	3.5333	0.982672	0.876364	0.816997	0.362804	0.0473353	3.73327	0.10006	0.574992	0.520678	3.4126	0.18313	0.0821408	0.05823	1.09797	0.55309	0.0301428	0.576165	0.0523457	0.0741535	2.90506	0.0169935	0.0574804	0.747803	0.537495
chr20:402020-402191_T2	0.0137197	1.43105	0.0308545	0.160332	0.186599	0.111206	45.3438	0.0297056	0.0204646	0.39844	0.029299	0.0490333	0.0542537	0.303241	0.0487134	0.0133972	0.75312	5.34268	0.030291	9.79845	5.13284	0.0976444	0.944109	0.971344	0.0958713	0.239338	4.32445	0.155687	0.0318594	0.0207792
chr20:402020-402191_T3	0.0332465	0.0105086	0.0132923	1.2951	0.0220575	0.546348	0.0763348	0.00926699	0.0736786	0.0163067	0.102239	0.59569	0.0273632	0.0597933	1.06733	0.0259721	0.058271	0.244961	0.227061	0.00938904	0.331999	0.0143769	0.0113823	0.0347773	0.0982392	0.658911	0.0452183	3.89344	5.05595	0.0134277
chr20:402020-402191_T4	0.0365945	0.00295743	0.00561126	0.0218688	0.00496612	0.170658	0.00937436	1.55437	3.26449	1.66177	0.609566	0.00237794	0.0269528	0.0519823	0	0.00974576	0.00728854	0.392354	0.00293802	0.00162607	0.0187455	0.00899128	0.0273349	0.00190973	0.0139483	0	0.00678708	0.00161791	0.112142	0.00355665
chr20:62623668-62623869_T1	0.463202	0.315992	4.00985	0.168245	1.48854	4.20891	0.0158027	1.4541	0.329292	0.0428305	0.0542756	0.181666	2.2911	0.255141	1.12006	0.413691	0.427938	0.126055	0.0393583	0.128074	0.0849669	0.142411	0.120223	0.075825	0.108918	2.2623	2.07804	16.4918	0.031212	0.68694
chr20:62623668-62623869_T2	4.40106	0.156956	0.045344	0.63205	0.0677884	0.0655895	0.753438	0.557554	1.10105	0.563394	0.032119	0.688397	1.11677	1.64154	0.516122	0.139417	2.25059	0.797089	0.285544	0.509622	0.080602	0.408258	0.0298501	44.0982	0.0787697	0.0248264	0.206783	0.868551	0.0609038	0.226238
chr20:62623668-62623869_T3	0.0384556	0.15628	0.0854543	1.35323	2.73086	0.0109798	0.0860017	0.297369	1.15718	0.634454	0.185757	0.204194	0.0508669	0.151139	0.60956	0.409047	0.167165	0.0234308	0.0181938	0.0792133	0.0767434	0.177183	1.23475	0.511414	0.0685519	0.0300974	0.141499	0.0227097	0.681894	0.0675426
chr20:62623668-62623869_T4	0.0230607	0.0536553	0.230176	0.388022	0.17028	0.393756	4.36579	0.122435	0.0578759	0.529159	1.25854	0.11396	0.782259	0.482953	0.295298	0.504585	0.176726	0.116252	0.0221259	0.332304	0.0589545	1.48382	0.126028	0.12192	0.106407	3.71851	3.15708	0.116028	6.82635	0.076093
chr21:33915751-33915874_T1	0.0046557	0.000394172	0.000747881	0.232206	0.044347	0.00708957	0	0.00715065	0.00340142	0.0110742	0.00170443	0.0586334	0.00795445	0.238938	0.0811773	0.00714415	0.0029143	0.0143068	0.0140971	0.00368433	0.00593379	0.0110251	0.00159392	0.00509067	0.00584274	0.00556158	0.0346008	0.0243672	0.00179359	0.0132731
chr21:33915751-33915874_T2	0.00720686	0.0096101	0.00911684	0.00592184	0.00448259	0	0.00169232	0.00726401	0.0195803	0.00523246	0.00384766	0.00515138	0.0020853	0.0115498	0.00599739	0.0237515	0.00789466	0.00501158	0.00318234	0.00264193	0.0393397	0.0077912	0.00555151	0.00517137	0.0690661	0.00233783	0.00918937	0.0105147	11.4828	0.0105942
chr21:33915751-33915874_T3	0.00570774	0.372097	0.00748784	0.237628	0.305786	0.0126752	0.0250189	0.0630699	0.0060813	0.0265218	0.169836	0.114235	1.10212	0.0396382	0.438253	0.0863907	0.0166732	0.00105843	0.00168025	0.000929945	0.0120606	0.0236537	0.0459214	0.109217	0.00683743	0.000822901	0.00291114	0.0148045	0.00855119	0.00508512
chr21:33915751-33915874_T4	0.210782	0.00491489	0.262273	0.179445	0.116231	0.0957657	0.0441407	4.29674	0.0181135	0.0144506	0.0106262	4.70765	0.0907847	0.318696	0.766045	0.0222699	0.474919	0.0284501	0.876739	0.00540466	0.162092	1.64741	0.00603332	0.00753766	0.0732665	0.0122553	0.103981	0.169729	0.218671	0.0214264
chr21:33976189-33976390_T2	0.010077	0.00105391	0.00666545	0.0129886	0.00707893	0.146906	0.0211575	0.298468	0.0719981	0.0922716	0.0141779	0.000847406	0.0555715	0.0071248	0.00552482	0.137184	0.0848469	0.0178072	0.0759071	0.177317	0.0041751	0.0237107	0.0420085	0.0170139	0.00355044	0.0015383	0.0114886	0.00345937	2.15854	0.00126745
chr21:33976189-33976390_T3	0.000903676	0.0192803	0.504011	0.0336621	0.0107919	0.227571	0.0203714	0.0728673	0.00693231	0.280287	0.00540357	0.00258375	0.31482	0.915287	0.0348937	0.0476516	0.583392	0.0160872	0.126096	1.75708	0.0394628	0.00195389	0.00278444	0.00311253	0.00541267	0.0891153	0.0230453	0.00263691	0.564562	0.534264
chr21:33976189-33976390_T4	0.0669275	51.0393	1.98049	1.7924	0.194692	4.88409	6.49701	0.99528	0.0526581	6.64305	12.2399	0.486568	0.219144	0.390073	5.47625	0.075409	0.58067	11.945	9.9112	5.72839	0.0273975	0.948023	0.0446515	0.556921	1.38283	0.0376068	2.08605	0.0817895	0.140891	0.0782793
chr22:19002463-19002664_T1	0.0256356	61.5872	0.0312285	0.0717758	0.575439	0.0227717	0.0214036	0.0261579	0.278597	0.0239893	3.03476	0.0407201	0.0997262	0.0901561	0.0331852	0.64043	0.0228817	0.023769	0.0295576	0.225543	0.0200624	0.0230951	1.66316	0.154519	0.0835979	0.135518	0.400968	0.0512547	0.0153626	0.0403492
chr22:19002463-19002664_T2	0.0265877	0.153184	0.0174083	0.0213861	0.518475	1.80629	0.311693	0.0844286	1.83866	0.010165	0.0396737	0.445526	0.73192	0.528576	0.0394342	0.0354935	0.0860236	0.25538	0.0374503	0.00954106	0.0402983	0.0272881	1.4117	0.0374805	3.49907	0.0285309	0.00961261	0.0392823	0.0142189	5.15391
chr22:19002463-19002664_T3	0.0992642	0.00125168	0.00237487	0.0447353	0.00280244	0.033769	0.346498	0.191114	0.0333034	0.0228987	0.141924	0.0392505	2.20732	0.0564119	0.00656156	0.0371226	0.153209	0.0219321	0.0118129	0.00344102	0.00991714	0.90036	0.0202458	0.0177818	0.100357	0.00974379	0.00933568	0.0089018	0.0987215	0.0112897
chr22:19002463-19002664_T4	0.510631	0.141052	0.0226625	0.15055	0.070017	0.0539517	0.312523	0.0477684	0.969805	0.0583177	0.0757505	0.00235733	0.14738	0.0769306	1.18317	0.6779	0.0315775	0.0026501	0.0297727	0.00322394	0.0229707	0.450421	0.102182	0.14304	0.606428	0.193201	0.189139	0.0156825	0.0416682	0.00176291
chr22:19432241-19432355_T1	0.0421524	0.0139728	0.171921	1.87232	0.0199082	0.0437896	0.0281849	0.0185629	0.0940852	0.277202	0.797046	0.054132	0.138919	0.0240446	0.677309	39.3227	0.132526	0.0190779	0.0649888	0.0530797	0.0241543	0.0324398	0.053567	0.272325	0.0145495	0.025957	0.0189484	0.0952034	0.0160555	0.0397184
chr22:19432241-19432355_T2	0.0138882	0.0329235	0.977959	0.612691	0.128999	0.169013	1.49061	0.040094	0.569396	0.126916	0.671216	0.010589	0.0853719	0.017064	1.86317	1.405	0.080238	0.058719	0.0144458	0.543668	0.148252	0.0126787	0.0545213	0.0216144	0.978996	0.0987804	0.144188	0.0399252	0.148701	0.0105585
chr22:19432241-19432355_T3	0.0118109	0.107621	0.0099607	0.0161749	0.107255	0.0177043	0.00832034	0.0132273	0.796562	0.315566	0.0063057	0.00211058	0.0153787	0.0177452	0.015726	0.0173	1.23774	19.1745	0.0338998	0.00432971	0.00831891	0.0191528	0.00758171	0.0694954	0.387316	3.51205	0.00301198	0.13642	0.00796266	0.00631352
chr22:19432241-19432355_T4	0.052288	0.923631	0.204153	1.98593	0.062636	0.366412	0.277399	3.38598	0.0916123	0.797506	0.0512826	0.13981	1.86093	0.0442263	0.0663975	0.0893534	0.171127	0.0102348	0.0756802	0.0151451	0.0313725	0.0141319	0.766773	0.832663	0.0330584	0.104702	4.48676	0.408281	0.0465667	0.0486546
chr22:23894330-23894529_T1	0.00877595	0.0546113	0.0351556	0.157444	0.135918	1.15398	0.152497	0.0127769	0.531566	0.579185	0.624092	0.272873	0.641178	0.46061	0.0197185	5.70099	0.0160225	0.0476011	0.00920362	0.050938	0.0564041	0.0124524	0.0045068	0.00251891	0.00985585	0.0925217	0.058748	0.018139	0.00936789	0.00410478
chr22:23894330-23894529_T2	0	0	0.0243346	0	0.00195789	0.00262137	0.00184791	0	0	0	0.00168056	0	0.00113851	0.0394115	0	0.00864508	0.00431025	0	0.000868733	0.00192322	0	0.00212688	0	0	0.00117838	0.000850923	0	0	0	0
chr22:23894330-23894529_T3	0.697215	0.0300004	1.59683	0.0354942	0.0926932	8.00116	0.0342339	4.0352	0.0750757	2.45879	0.22889	0.113856	0.234353	0.0535425	0.0431364	0.87987	0.0384465	0.0352949	0.0965633	0.0283713	0.0304249	0.037213	12.8675	0.15343	0.0371923	0.248136	0.0447517	1.19284	0.0236616	58.8737
chr22:23894330-23894529_T4	0.0601901	0.0445896	9.36198	2.91985	1.99057	0.41139	0.0167513	0.0629142	0.775966	0.0258965	0.0490352	18.2267	5.29897	0.0259016	0.359155	0.0457142	0.0537243	0.0285238	0.0954846	0.179243	2.32384	0.0994129	0.0314824	0.0307129	18.4637	0.113775	0.160885	3.52351	0.0556081	0.085203
chr22:30424040-30424241_T1	0.106396	0.0813775	0.032957	0.0268323	0.0769152	0.0264806	0.0184787	0.835255	0.0133465	1.40456	0.0620766	0.0373078	0.0281137	6.67261	0.16679	0.376376	0.0343053	1.39955	0.00992814	0.187216	0.731292	0.0581624	0.0212369	0.0472479	0.0117835	0.176953	0.122865	0.250517	0.0555794	0.020818
chr22:30424040-30424241_T2	0.0131943	0.030923	0.00674386	0.293054	0.00537166	0.163817	0.00450661	0.0225679	0.036806	0.56293	0.00512311	0.0248639	0.00416483	0.0120144	0.107804	0.0825759	0.0122636	0.354329	0.0217159	0.0228651	0.00844844	0.0181543	0.00431187	0.0530192	0.00215533	0.035797	0.578741	0.00408341	0.0312684	0.0442416
chr22:30424040-30424241_T3	0.0042982	0.0105078	0.0779349	0.0200136	0.206924	0.507558	0.00908377	3.46775	0.197148	0.00811371	0.120704	0.0161296	0.0534784	0.04133	0.0915678	0.94594	0.0133405	0.407092	0.0346378	0.0136557	0.0113528	0.024976	0.742204	0.707521	1.55175	0.119444	0.00493252	0.0585297	0.157928	0.160832
chr22:30424040-30424241_T4	0.141383	0.0907733	0.0868502	0.0702779	10.0204	0.0156985	0.0491847	0.0609894	0.0426803	0.039539	6.8035	0.878651	0.0363637	0.146334	0.0130729	2.08624	0.0439771	1.14557	0.129486	0.533647	5.30642	0.0325506	0.0289078	0.0270536	0.0901716	0.0118904	0.0781193	0.415736	0.04354	0.00629802
chr22:30562402-30562603_T1	0.0394532	0.0302903	0.0932645	0.0216123	0.277073	26.9831	0.720099	1.68504	12.1257	0.157805	0.0968924	0.0448647	0.200295	0.0362843	0.630973	0.115578	0.0825079	0.0723295	0.0435535	0.970773	0.101049	0.0358665	0.0082885	0.120447	0.0751893	0.0124104	0.0237811	0.0789295	0.0181353	0.0234862
chr22:30562402-30562603_T2	0.31214	1.22925	0.251139	7.13401	0.0545621	4.6435	0.248957	0.0534905	0.287056	0.105107	0.225836	0.463058	0.0770814	1.25194	0.298495	3.19305	0.483417	0.789271	55.0756	0.250225	0.508884	0.561081	0.0495743	0.532917	1.11692	0.346244	0.937199	0.331251	0.0535166	0.0330832
chr22:30562402-30562603_T3	0.112064	0.0285583	0.646019	0.381425	0.0130111	0.391209	6.45872	0.255356	0.588393	17.5925	0.267717	0.0320407	0.0276698	1.33199	0.0218843	0.0350175	0.0856582	0.0640047	0.0870919	0.449882	0.0394655	0.0298836	2.00041	0.0694764	0.251035	0.196463	4.71311	0.0312466	0.0164533	0.0127794
chr22:30562402-30562603_T4	0.0116768	0.0126371	1.31759	0.0789833	1.55362	0.0128527	0.00190746	0.0941555	0.0071401	0.0135645	0.0099746	2.08807	0.552343	0.0089499	0.0101397	0.0118982	0.376693	2.15497	0.0058287	0.0982669	0.0128731	0.0395174	0.204925	0.0209836	0.0304086	0.0109792	0.00414302	0.153081	0.0168855	0.00325662
chr22:30575303-30575504_T1	0.00233592	0.0083063	0.0118199	0.0102369	0.00116233	0.00155622	0.00877635	0.0104642	0.0836237	0.00135677	0.380121	0.0116878	0.00270359	0.10014	0.00155512	0.362682	0.27465	0.002599	0.00103147	0.0353943	0.011517	0.0202025	0.0659772	0.0040228	0.1595	0	0	0.0147684	0.115487	0.00249733
chr22:30575303-30575504_T2	0.0258694	0.0332183	0.258571	0.0535356	0.0343264	0.302562	0.0350981	0.0270403	0.0422625	0.612716	0.0613838	0.0410915	0.0382582	0.0391553	0.0133952	0.0589433	0.0272887	0.0463725	0.0228464	0.0323137	0.0607363	0.0481652	0.169752	0.0231005	0.377039	0.0285941	85.4198	0.0391411	0.024546	0.0261205
chr22:30575303-30575504_T3	0.310801	0.0448309	0.303873	0.183768	0.00709162	0.448447	0.0659031	0.0957661	0.332895	0.11016	1.67115	1.47164	0.980192	0.272765	0.0277344	1.79529	0.0480371	2.18888	0.0135546	0.05037	0.0393806	0.589039	0.0106969	0.276905	0.0696039	0.00758672	0.0134196	0.387077	0.83962	0.157055
chr22:30575303-30575504_T4	0.00582372	0.0138057	0.202382	0.00789958	0.085555	0.0262351	0.0224015	0.0603761	0.0177282	0.211332	0.052827	0.0222012	0.112339	0.00266661	0.0579718	0.0373707	0.0263282	0.0280783	0.0715146	0.168894	0.00664115	0.023085	0.0076904	0.0554	0.0302309	0.00167924	0.0362093	0.0550266	0.00747853	0.0121558
chr22:30606960-30607096_T1	0.0618015	0.0890695	0.222169	0.499612	1.3624	0.240799	0.404585	1.89224	0.455537	0.0685291	0.0279958	0.0354739	0.665436	0.231102	2.97046	2.50722	0.0745379	0.0343809	1.08332	0.027919	0.0962922	0.0192339	0.212064	0.88424	0.130119	0.0319953	26.819	0.0309667	1.38253	0.0310338
chr22:30606960-30607096_T2	0.00639576	0.00994994	0.189684	0.0367875	0.00556932	0	0.00450557	0.0114604	0.0143101	0.12259	0.098341	0.03543	0.178584	2.19988	0.0159672	0.665139	0.0128446	0.0160112	0.0225935	0.00312613	0.005631	0.00605004	0.00246336	7.7505	0.727854	0.00138314	0.270751	0.0248836	1.2756	0.011966
chr22:30606960-30607096_T3	0.169452	0.0516476	0.0941046	14.5474	0.026844	30.4465	0.0454752	0.801228	0.318344	0.475643	0.0490375	0.212582	0.188118	0.850165	0.100379	2.30576	0.0727342	2.24627	0.0439788	28.0354	13.6714	0.0897263	0.0454636	0.0476443	0.0414266	0.0317096	0.183435	0.0322911	0.0416552	0.0207041
chr22:30606960-30607096_T4	0.00333317	0.00691393	0.00312336	0.00973814	0.00276426	1.05553	0.00417439	0.031854	0.0177566	0.0593709	0.0223036	0.15804	0.409571	0.00979325	0.00369839	0.019529	0.381356	0.0123619	0.00539672	1.16596	0.00313026	0.0306292	0.0165466	0.0108426	0.00199644	0.759274	0.00963352	0.00810512	0.00199747	0.0201931
chr22:35350946-35351102_T2	0.0201541	0.0035833	0.0203963	0	0.00601709	0.00537076	0.00378608	0.0650044	0.00515355	0.0117061	0.0137728	0.0662671	0.0396547	0	0.00805045	0	0	0.0134543	0.00533967	0	0	0.0544704	0.0186298	0.0925555	0	0.0366114	0.0616756	0.00980154	0	0.00215467
chr22:35350946-35351102_T3	0.00285544	0.0406147	0.0256867	0.00938519	0.0071042	0.00190233	0	0	0.00182539	0.0248779	0.0170742	0	0.00330488	0.00114404	0.0323167	0	0.0250236	0.0317703	0.00126088	0.0348921	0.00603361	0.0432174	0.00146638	0.11802	0.381396	0.121033	0.00145637	0.00277737	0.00641692	0.0152637
chr22:35372004-35372109_T1	0.00511283	0.00909038	0	0.0112032	0.0025441	0.0613122	0.0048024	0.00229039	0.00653695	0.181151	1.55483	0	0.0473407	0.0122908	4.91853	0.029956	0.100814	0.230391	0.144491	0.0399849	0	0.00276369	0	0.0205451	0.0520606	0	0.00260772	0.00248653	0.00689393	0.00819919
chr22:35372004-35372109_T2	0.0165914	0.0242545	0.0410442	0.889079	0.0117415	0.0100709	0.00935043	1.4229	0.488836	4.19051	0.0119681	0.18527	0.6625	4.84152	0.0319095	0.467683	0.0640831	0.123272	0.0255606	0.0973149	0.00545348	0.113798	0.18688	0.181173	0.624303	1.10097	0.445676	0.0435721	0.0493823	0.0506515
chr22:35372004-35372109_T3	0.00606032	0.10775	0.00567884	0.0243454	0.05428	1.74553	0.0512312	0.00271483	1.84669	0.112641	0.00862808	0.00433184	0.160158	0.263851	0.0134487	1.60966	0.0619611	0.0561904	0.00089202	0.0306091	0.0569138	0.0535055	0.00207481	1.17008	0.713879	0.0026212	0.0103032	0.000982438	0.0199747	0.00323954
chr22:35372004-35372109_T4	0.0701177	0.00687135	0.0211081	0.0479876	0.75311	0.00563992	0.00622303	0.0268762	1.51249	0.037199	0.558243	0.0236784	0.107566	0.183746	0.0497433	0.932159	0.0123648	0.0567193	0.0126773	0.0122336	0.22062	0.00855518	0.0102071	0.161215	0.31592	1.69593	0.674324	0.117248	0.225317	0.0141662
chr22:40666412-40666613_T1	0.00946661	0.00612043	0.161124	0.0169716	0.243661	0.448354	0.0169753	0.0559007	0.374106	0.0164955	0.0202164	0.00307574	0.57871	0.0134473	0.0492727	0.0617675	0.635402	0.128787	0.0676429	0.0408026	0.050311	0.0139557	0.0490567	3.77239	0.0391754	0.157079	0.100955	0.366219	5.24461	0.999194
chr22:40666412-40666613_T3	0.0675216	0.0772497	0.485264	3.07741	0.386817	0.586745	32.4764	0.303002	0.180165	0.0532009	13.6803	0.135138	17.8786	0.0908029	0.157137	21.3267	0.804403	0.0679401	0.120818	7.9581	0.0463176	0.0729963	0.0560831	0.060669	48.5623	0.175226	0.0640853	0.0593936	5.81885	0.298165
chr22:40666412-40666613_T4	5.12566	0.324417	0.0468384	7.31305	1.21462	0.128683	23.8302	0.0290629	0.164953	1.13819	0.24057	12.3659	0.554632	16.7225	0.0402465	0.201935	0.1346	0.601258	0.0752006	1.36356	0.0368681	0.0298881	0.0488396	3.79452	0.203126	12.6687	0.0263212	0.349578	1.7363	0.0547787
chr22:46547876-46548020_T1	0.0470623	4.59381	0.0238378	0.384618	0.0130802	0.0220322	0.0167262	0.552322	0.0585447	8.81327	0.0416503	0.112132	0.29345	0.490246	0.106132	0.0981228	0.395091	0.227848	0.0557914	0.0194802	0.0203069	0.276392	0.0914479	0.0165504	0.0264108	0.366029	3.12217	0.0185577	0.0392556	0.125559
chr22:46547876-46548020_T2	0.021021	0.551273	1.16156	2.19114	0.544077	0.312913	0.223671	0.291037	0.982661	0.057042	0.183494	1.95943	0.042577	1.26621	0.357518	1.01176	0.114416	0.2443	0.0398848	0.0258473	0.0462687	0.0363962	0.38289	0.0205518	0.0501664	0.262815	0.320638	1.21943	0.0407443	0.874012
chr22:46547876-46548020_T3	0.0158881	0.0243963	0.00812074	0.0949469	0.00431225	0.00673583	0.00542671	0.0226462	0.0147735	0.0067115	0.201112	2.73799	0.0961238	1.29859	0.190393	0.0169251	0.00843851	0.0385691	0.00765353	0.00776582	0.064092	0.0171763	0.00148349	0.000829143	0.0121117	0.000624719	0.018417	0.0147513	0.00649178	0.0308836
chr22:46547876-46548020_T4	0.00712065	0.144475	0.0372086	0.145931	0.0554402	0.183057	0.0904889	0.245054	0.2924	1.65144	0.0121652	0.107783	0.420313	0.666573	0.261007	0.90311	0.0691313	4.01862	0.206412	0.0126934	0.012981	0.154866	0.0864711	0.00432805	0.169094	0.136236	0.011109	0.29741	0.0933762	0.0797093
chr22:46617650-46617780_T3	0.0128656	2.59396	0.0769638	0.058637	0.0158764	0.0733695	0.0570385	0.0207481	0.0835616	0.148259	0.0329701	0.145667	0.023825	0.404535	0.0164451	0.707057	1.29359	1.64159	0.0199974	0.0311907	0.0434964	0.0289301	0.0105712	0.576658	0.212685	1.06974	0.011024	0.0175194	0.00647636	14.0962
chr22:46617650-46617780_T4	0.00462376	0.0140929	0.032681	0.0303946	0.0834841	0.0440058	0.0335033	0.613105	0.192551	0.0491085	0.25786	0.0151086	0.0420478	0.00370504	0.200525	0.307671	0.216108	0.438018	0.00233339	0.034223	0.412206	0.156387	0.0156038	0.00303345	0.00395636	0.00399973	0.0795076	0.280121	0.193566	0.00282472
chr3:127820463-127820648_T1	0.0239196	4.73696	0.138621	0.310442	14.2625	0.426582	1.30137	0.0626429	2.2419	0.433896	0.0691565	0.214376	2.25309	17.8584	0.0208241	0.0673772	0.0416551	2.33789	0.102372	0.110619	0.594848	14.0574	0.300477	0.103511	0.100288	0.0167122	0.062876	0.0205811	3.07305	0.0501613
chr3:127820463-127820648_T2	0.28801	0.0435694	0.270367	0.0435884	0.506108	0.0222799	0.123482	0.107968	0.469966	2.62967	0.0916126	3.91043	0.0333676	0.730238	0.742395	0.202696	0.0261072	0.0333598	0.0443019	0.00620025	1.27238	0.218795	0.025169	0.16947	0.132618	1.44695	0.332021	0.0311262	0.732885	0.494693
chr3:127820463-127820648_T3	0.0213465	0.0677201	1.66305	0.503968	0.164742	2.16972	0.359334	2.60964	2.62728	0.054457	0.103866	0.0807788	0.213153	1.84868	0.126787	0.720371	0.561209	0.113863	0.0707873	0.161007	0.0716384	1.536	1.18414	0.0591072	4.31681	0.912775	0.187862	0.163457	0.0455256	0.706124
chr3:127820463-127820648_T4	0.0357471	4.88527	0.132539	0.35142	14.9068	0.442833	1.49915	0.088291	2.3272	0.497189	0.0817041	0.191982	2.4444	18.9416	0.0308735	0.0792481	0.0550338	2.44228	0.0989755	0.117113	0.56889	14.8743	0.294713	0.123124	0.11805	0.0234008	0.0709579	0.0216136	3.22548	0.0433817
chr3:190048907-190049108_T1	0	0	0.00241809	0	0	0.0143265	0	0	0.00549883	0.0124904	0.00734778	0	0.00497782	0.00172315	0.00286327	0.00629968	0	0	0	0	0.0272635	0.00232479	0	0	0	0	0.0811629	0	0	0
chr3:190048907-190049108_T2	0.0199123	0.0604673	0.0529053	0.620495	0.137838	0.0223054	0.185709	0.251499	0.0835854	0.0454438	2.14139	0.0496268	0.19151	0.108443	0.19826	0.205972	0.430333	2.3094	0.0518224	0.0981888	0.90654	0.509594	0.236188	0.0121387	0.0120322	1.37936	0.800253	0.0467915	0.053381	0.146945
chr3:190048907-190049108_T3	0.0122142	0.0299891	0.385871	0.382336	0.0549884	0.48126	0.0316862	0.00312661	0.0557725	1.05064	1.03144	0.0182926	0.00673175	0.0121176	0.0604054	0.102232	0.0467233	0.102894	0.0534206	0.0801694	0.0581724	0.0748256	0.75628	0.254419	0.684203	0.0830163	0.0154258	0.0135774	0.0135935	0.259298
chr3:190048907-190049108_T4	0.0220735	0.32591	2.35151	36.1723	0.0324732	0.0409201	0.64183	0.0214962	0.0466274	0.0211825	0.0122972	0.375925	0.029991	0.193026	0.0600589	0.635396	0.0434541	12.7165	0.148324	0.0262691	0.0121674	0.113091	0.0433711	0.0242407	1.49687	0.169359	1.30889	0.0130687	0.011215	4.48685
chr3:190566535-190566736_T1	0.00648348	0.0230547	0.410695	0.0639293	0.647375	4.13076	0	0.0745461	0.788872	0.0075316	0.0313838	0.00308955	0	0.0121222	1.05031	0.174105	0.0583962	0.134655	0.0973392	0.0105633	0.0197885	0.00700916	0	0.00496245	0.0491891	0.0299117	0.0319657	0.127176	0.168042	0.0288812
chr3:190566535-190566736_T2	0.0121013	0.0291996	0.0392672	2.17357	0.947611	0.0776258	0.0233826	0.0906081	0.21064	0.0154634	11.0277	0.611669	1.32857	2.76235	0.0522511	0.0805236	1.54858	0.037892	2.78736	0.0177446	0.0421301	0.0768128	0.0154474	0.103407	0.345014	0.788843	0.0126968	0.764238	0.0383835	0.411782
chr3:190566535-190566736_T3	0.377856	0.153748	0.0338217	0.358368	0.0289978	18.3101	0.0229546	17.2939	0.0745085	3.46457	0.895252	0.0752482	3.51061	1.85056	0.125152	3.17484	5.84426	0.343022	1.241	0.061563	0.128436	0.157503	0.116813	0.0485615	0.0709365	0.0170747	2.7278	0.105138	1.01728	0.13566
chr3:190566535-190566736_T4	0.0266654	0.162971	0.0374803	0.00730361	1.11455	8.94903	5.58534	0.736126	0.010654	0.00968004	0.0170836	0.826733	1.52384	0.00400633	0.25297	0.0341758	0.0146051	0.00370857	0.008831	0.00814596	0	0.151344	0.00171172	0.434343	0.00798576	0.0389248	0.00340007	0.0113472	0.0119848	0.0356349
chr3:190728914-190729102_T1	0.0654309	0.210507	0.0880893	0.159952	0.104982	0.0960778	0.056023	0.0749723	0.275438	1.24819	0.630025	0.579048	0.271493	0.0863134	0.0924541	0.945356	0.104019	236.861	0.0731154	0.104864	0.0739879	0.0914275	0.222637	0.166084	0.365778	0.103189	0.410907	0.610011	0.21966	0.070428
chr3:190728914-190729102_T2	0.012757	0.00151209	0.00765055	0.305619	0.00169274	0.100853	0.421782	0.0114295	0.0902504	0.0810122	0.0138032	0.0510639	0.0127963	0.0156741	0.0192505	0.0274058	0.14285	0.170325	0.00375541	0.00332553	0.0095843	0.000919423	0.0139759	0.011717	0.0275074	0.512772	0.00867534	0.000827215	0.0214057	0.0100016
chr3:190728914-190729102_T3	0	0.0022827	0.0606348	0.109716	0.00511081	0.169358	0	0.0103526	0.0016415	0.00298289	0.00987052	0	1.26456	0.00205757	0.866706	0.0338503	0.00562567	0.0314267	0.00340157	0.00125508	0.00542578	0.481632	0.0303291	0	0.026146	0.00222122	0.00523862	0.00999031	0.00115409	1.18593
chr3:194265700-194265852_T1	0.00475297	0.0154927	0.148756	0.0138862	0.204181	0.00316649	0.0520845	0.0262599	0.0293715	1.02881	0.0182704	0.0237816	0.88109	0.417674	0.503116	0.0139238	0.277684	0.283804	0.00349796	0.0286523	0.971953	0.235508	0.0781068	0.89311	0.0863543	0.0041115	0.095351	0.0177216	0.0149536	0.0050814
chr3:194265700-194265852_T2	0.0284835	0.0657273	2.31015	0.143416	0.0494552	0.00807492	0.177601	0.652102	0.437007	0.0887044	0.00983601	4.73644	1.76828	0.557001	0.0363115	1.67949	0.0132774	0.0148343	0.00963382	0.0906423	0.0128056	8.84413	0.0224079	0.760492	0.0551744	0.391083	0.0952019	0.0123787	0.00817147	0.00907071
chr3:194265700-194265852_T3	0.00584324	0.0136356	0.0258714	0.0488138	0.0243507	0.00681247	0.0144072	0.0301022	0.0322178	1.70545	0.0193417	0.0971078	0.128073	0.0289712	0.0320932	0.0278163	13.4877	0.0637942	0.0151587	0.00357008	0.0262372	0.0244784	0.0258813	0.00922434	0.216555	0.0745556	0.0283124	0.0227339	0.00393939	0.00702788
chr3:194265700-194265852_T4	0.231345	1.53755	0.0185813	0.0281622	0.0200995	0.0318035	0.0172459	0.143115	0.0117374	0.38392	0.00156841	0.112867	0.0233757	0.00147125	0.0024447	0.04303	0	0	0.0113506	0.161539	0.0336237	0.00198494	0.0113147	0.347818	0.142965	0	0.00187292	0.098223	0.00660181	0.0529994
chr3:194328223-194328424_T1	0.0129994	1.36208	1.6732	0.537399	0.84865	0.0127018	0.236062	0.0908437	1.10912	0.144968	0.0125849	1.70474	6.97207	0.0194441	0.38771	3.02114	2.92394	0.148491	0.0107149	0.0288041	0.006104	0.0140534	0.0142415	2.75607	0.0249156	0.0104953	0.760255	7.5847	0.0296025	0.829225
chr3:194328223-194328424_T2	0.119831	0.0196329	0.0441486	20.1302	0.89094	0.0806501	1.80472	0.955987	1.9985	0.241348	0.36438	0.135643	6.44468	13.3056	0.25376	0.233629	2.68149	0.0336729	0.375995	0.124338	0.110039	2.15498	1.22193	0.0399115	0.9725	4.91544	0.0250312	0.0449511	0.415057	0.442923
chr3:194328223-194328424_T3	0.00480125	0.0234751	0.36982	0.0959989	0.0298632	1.07475	0.0191664	0.00483932	0.0322275	0.0257956	0.00461399	0.0360347	0.0263956	2.50072	0.0135847	0.0334049	0.0420757	0.0207002	0.279322	0.00469352	0.420178	0.0077858	0.228687	0.0392752	0.0855539	0.0202471	0.0085708	0.185632	0.00107897	0.0404225
chr3:194328223-194328424_T4	2.37749	0.546356	0.00151553	0.0413454	0.0174368	0.105953	0.0025319	0.00120753	0.239524	0.30374	0.382233	2.16375	0.00311985	0.0971987	0.195606	0.011845	0.0039371	0.00899746	0.00595143	0.00131754	0.317066	0.00291413	0.0110742	0.0572534	0.10656	0.963019	0.0357456	0.0117984	0.0351344	0.00432275
chr3:197354758-197354953_T1	0.0107488	0.0143332	0.0475913	0.139844	0.0407825	0.0913029	0.0176684	0.126397	0.190681	3.16611	0.00516481	0.140217	0.0489852	0.878535	0.0590366	0.151539	0.0156996	0.355792	2.26046	0.0249557	0.00757085	0.00217882	0.0110399	0.00154259	0.0233382	0.00987928	0.00274114	0.00326718	0.0923947	0.0330383
chr3:197354758-197354953_T2	0.00274596	0.0361282	0.0407581	0.119135	0.0245946	0.0109764	0.00515847	0.011809	0.502047	0.0631595	0.820041	0.0266938	0.0108058	0.00836133	0.0124311	0.249372	0	0.00122209	0.00436513	0.00161061	0.0324928	0.230364	0.0372282	0.00126105	0	0.00902636	0.00840321	0.158651	0.0143165	0.00117428
chr3:197354758-197354953_T3	0	0.00466915	0.002953	0	0.00784045	0.00349913	0.00493337	0.0117643	0.0637947	0.00610136	0.0022433	0.660751	0.00303949	0	0.0279733	0	3.06855	0.0029219	0.00927701	0.00256721	0.0221964	0	0.00269725	0	0.034605	0.0726946	2.25023	0.00510868	0.0047213	0.0084228
chr3:197354758-197354953_T4	0.108328	0.0380298	0.0193967	0.0725709	0.0192266	0.141581	0.0855485	0.111273	0.132326	0.0104199	0.0277019	14.4822	0.0311451	0.0165867	0.00734967	0.0202131	0.0947317	0.0345464	0.0103591	5.70093	0.0272153	0.00820526	0.0226775	0.0324792	0.0859614	0.0501367	0.0147805	0.037583	0.0173665	0.035408
chr3:197394852-197395002_T1	0.0290209	4.22925	1.60239	0.0416626	4.17681	0.759364	0.0620374	0.491328	0.0729293	1.16308	0.126516	2.75035	0.0451711	4.99332	17.6249	12.2145	13.3089	0.0450938	0.0888199	0.0709244	0.056388	0.0724847	0.110491	0.107999	0.0953035	0.0688201	0.081154	0.32851	0.134933	0.0283516
chr3:197394852-197395002_T2	1.29893	5.72942	0.509163	1.16366	0.086791	1.76035	0.29837	1.03698	0.175746	0.0707827	0.703287	2.85473	0.25034	0.422999	0.487552	2.33066	0.216797	2.01424	0.0198926	0.70716	2.40702	13.7402	0.236982	0.828203	0.288163	1.34245	1.76656	1.25948	0.71879	0.072861
chr3:197394852-197395002_T3	0.00831356	0.0703223	0.279316	0.0143524	0.00676923	1.57934	0.103171	0.0966038	0.0170711	0.129645	0.116423	0.135055	0.283706	0.146759	0.0580303	0.154983	0.548626	0.124172	1.10932	0.0219183	0.434023	0.0915104	0.422018	0.00433854	2.20395	0.0969767	0.593114	0.119579	0.0740516	0.253174
chr3:197394852-197395002_T4	0.217894	0.0378601	1.18999	0.070532	0.0236558	0.269873	0.103263	0.429927	0.338102	0.627046	0.0719138	0.509014	0.190862	12.3335	0.271001	0.435218	0.0875194	0.0225905	0.0402357	0.089559	0.117894	0.0770928	0.0432331	0.00795977	0.30314	0.404818	0.0136391	0.274555	0.0258187	1.06257
chr3:197494884-197495071_T1	0.0263656	0.0529911	0.571996	0.827017	0.72869	0.00725514	0.00538364	0.720211	0.139234	0.0116519	0.0323142	0.0786608	0.0431197	0.0034446	0.0255659	0.0411375	0.663863	0.013392	0.0174634	0.0246534	0.0399667	0.00681601	0.00588686	0.0342186	0.192936	0.0535473	0.0111087	0.0493383	0.103302	0.190265
chr3:197494884-197495071_T2	0.108267	0.0315069	0.464588	0.0372341	0.150747	0.655308	0.186059	0.840819	0.0524522	0.0380694	0.146606	0.127708	0.028939	0.189266	2.41801	0.114494	0.254574	0.0572594	0.0812518	0.0733273	0.0266729	0.0207323	0.141368	0.27508	0.778757	0.0247788	0.0760205	0.138836	0.0301131	0.593536
chr3:197494884-197495071_T3	0.158071	0.00393066	0.00372891	0.00968846	0.0456526	0.00883709	0.00726792	0.052489	0.403492	0.0269658	0.157217	0.271801	0.162481	0.0101862	0.0721186	0.014572	0.0113016	0.436608	0.00341676	0.01837	0.0350357	0.0101576	0.00340597	0.0228437	0.0529668	0.0105182	0.00112757	0.120419	0.822237	0.00354531
chr3:197494884-197495071_T4	0.00767349	0.314644	0.05285	6.8202	1.04382	0.34635	1.15682	0.193788	0.574548	2.90986	0.0143387	0.0191972	0.0310845	0.0261324	0.248404	0.00983475	2.80824	0.0699025	0.259636	0.011252	0.17025	0.0134805	0.0265993	0.0385434	0.383202	0.0157649	0.0107628	0.121752	0.0129333	0.0733208
chr4:88823574-88823775_T1	0.0277203	0.0207518	0.00328111	0.00959059	0.00435581	0.49571	0.00548153	0.135943	0.0354415	0.00508447	0.00373883	0	2.5346	0.0163671	0.934385	0.37184	0.110809	0.0665544	0.0128847	0.00427869	0.0431596	0.00315452	0.0674313	0.00335007	3.04803	0.00252412	0.0104177	0.242662	0.0131147	0.0124782
chr4:88823574-88823775_T2	0.0114406	0.0116233	6.61283	0.0268591	0.016265	0.921702	0.0122811	0.117143	0.0574642	0.0541097	0.0345538	0.154206	0.379743	0.69574	3.33385	1.19936	0.0179035	0.00727376	0.0880463	0.99976	0.0719472	0.0481477	6.39851	0.101327	0.0533514	0.0088362	0.00916944	0.316745	0.0543583	0.230207
chr4:88823574-88823775_T3	0.264302	1.19527	0.446503	0.398327	0.567324	0.536894	0.119603	0.108829	0.639959	0.297784	0.137753	0.133531	0.443583	22.792	0.155043	0.393884	0.197606	0.169637	0.320346	12.1983	2.84578	272.134	2.28309	0.117338	0.12795	0.214138	0.191416	42.3393	0.299331	0.64663
chr4:88823574-88823775_T4	0.0187041	0.155842	0.0779426	0.0369662	0.0244537	9.76693	0.0358259	0.0338441	0.0928424	0.135054	0.215226	0.0193989	0.0203747	0.0152816	0.0234393	0.0429754	8.81598	0.070593	0.0126317	0.234113	0.0206653	0.0182383	0.0113004	0.0564224	0.0325108	0.019035	0.0759439	15.6911	0.0128572	0.00941016
chr5:150497583-150497784_T1	0.00294771	0.00673828	0.277952	0.0138407	0.141646	0.551547	0.279246	0.00980927	0.0215357	0.472544	0.0104317	0.0114379	0.00731072	0.0924558	0.0790571	0.516883	0.0774965	0.00140558	0.0044627	0.0477516	0.0249143	0.00455244	0.000865007	0.0014504	0.0363201	0.0524545	0.00558417	0.0385013	0.00529941	0.0148565
chr5:150497583-150497784_T2	0.0393117	1.79448	1.44286	0.145179	0.567494	0.506732	0.0506161	0.374766	0.258649	18.6116	0.062634	20.6415	14.476	0.162105	11.956	0.135867	0.223866	0.327307	0.0366683	0.0997444	0.306133	0.0420216	0.0907332	13.8196	0.0555585	0.0240717	1.19356	6.21974	0.780205	0.050056
chr5:150497583-150497784_T3	0.00222022	0.0157898	0.0823863	0.00648655	0.0125206	0.0443741	0.00278055	0.269865	0.26967	0.0937088	0.0044253	0.00634795	0.0137049	0.0171977	4.25888	0.524665	0.0108094	0.12022	0.0065359	0.00361734	0.00938275	0.020802	0.0250837	0.0535296	0.0186175	0.762467	0.0309519	0.00215952	0.0232839	0.0284836
chr5:150497583-150497784_T4	0.0099213	0.0114657	0.0479714	0.475006	0.0113545	0.0469288	7.48495	0.0093333	0.0310777	0.017864	0.0737323	0.997792	0.0361711	0.128392	0.263541	0.174386	7.66856	0.0447066	0.0109524	0.0155179	0.0216627	0.0589915	0.0647062	0.0791649	0.783217	0.694736	0.024795	0.0154401	0.0396864	0.0164406
chr5:150582402-150582603_T1	0.154171	0.0242267	0.104191	0.0818949	0.0740017	1.11062	15.4347	0.164636	0.0657043	0.031658	0.106088	0.0545431	0.0189251	0.0364997	0.0995276	0.109489	0.0608437	1.48013	0.0512299	0.0213127	0.662501	0.0749177	9.61948	1.10225	0.0275161	0.0569151	0.0214452	3.91172	0.581636	0.254727
chr5:150582402-150582603_T2	0.0214772	0.405436	0.981013	0.289299	0.0778455	3.14333	1.85183	0.184591	0.407845	0.80713	1.0178	0.746253	0.419529	1.29671	0.0721437	0.407528	0.96232	0.152264	1.03323	1.17073	0.0679402	0.0259071	0.118963	2.70502	1.53718	1.70454	0.957967	0.093822	0.861792	0.175714
chr5:150582402-150582603_T3	0.0686581	0.0266218	1.00241	0.0944267	0.0265313	0.223352	0.0521403	0.0516973	0.300233	1.82466	0.374356	0.0276705	0.0562171	14.7484	1.07853	0.805602	1.19003	0.159689	0.0145137	0.629762	0.0277805	0.0181614	0.0866462	0.0113208	1.83568	0.0350664	0.00968582	0.0124326	0.0275757	0.585656
chr5:150582402-150582603_T4	0.404968	0.68716	46.7212	0.175688	0.0592213	0.338443	0.149445	0.993913	1.0031	0.835723	1.61141	0.530129	49.9145	0.0757926	8.07645	0.40646	0.0969804	0.0881639	0.0414901	0.116652	0.0732392	0.0724593	0.0550075	0.0445885	0.527141	0.0612301	0.551433	2.94371	0.0796751	0.174118
chr5:150618922-150619087_T1	0.0604591	0.179075	1.25222	0.168418	0.178075	0.242936	0.139551	0.15898	0.815455	0.117632	0.180527	0.0453472	0.0227498	1.06462	0.526862	0.047257	0.181363	0.70707	1.75745	5.29511	0.0618707	0.0660939	0.173758	2.97978	0.306752	0.0354134	0.0647145	0.541518	0.0163285	0.343473
chr5:150618922-150619087_T2	0.00337471	0.00720009	0.01442	0.00295785	0.0067169	0.0170869	0	0.130012	0.00172588	0.00548837	0.00172965	0.0260518	0.0101553	0.00378584	0.00179735	0.00395447	3.58834	0.0112643	0.0154978	0.00593818	0.0133109	0.0408613	0.00485253	0.141807	0.0234473	0.498607	0.00413092	0.000656489	0.00364025	0.0216474
chr5:150618922-150619087_T3	0.0883667	0.570092	0.0290998	20.9395	0.0119348	0.0353226	0.0118573	0.156646	0.0355081	0.0146646	0.172536	0.0225584	0.0219162	0.0212426	0.0134467	2.33907	0.0175162	0.0217706	0.0133784	0.0111065	0.00978063	0.0170592	15.9231	0.0115947	0.0264641	1.84385	0.0199596	0.0583238	0.0181562	0.0350899
chr5:150618922-150619087_T4	1.48959	0.0210044	0.041513	0.0679513	0.0684417	0.967789	0.205285	0.86622	0.423192	0.0605309	0.112269	0.431265	5.86949	0.635434	0.71936	6.91117	0.0924374	0.193174	0.00838386	0.113425	0.172957	0.37129	0.0114837	0.815983	1.17335	0.0102194	0.319778	0.485691	0.239697	0.0216516
chr5:150781893-150782094_T1	0.217757	0.0309282	7.21758	0.276	0.175201	0.957281	0.275601	0.14252	4.26458	0.502754	0.59796	4.60179	0.0424499	2.42354	0.21878	0.481353	1.54954	0.193312	1.16089	2.72347	7.49663	4.14136	0.128294	2.09774	0.043183	0.895969	0.134046	0.705128	1.01978	0.121219
chr5:150781893-150782094_T2	0.176474	8.52181	0.513499	0.961367	0.35341	0.0513688	0.0214212	0.383842	0.121493	0.0435238	0.0194813	0.312832	0.0408503	0.125311	0.0571165	0.0636283	0.20779	0.0344367	0.0139068	0.0541431	0.285312	20.8822	0.0200773	0.0822909	0.0982209	0.106625	0.0276948	0.0142601	0.023429	0.0354117
chr5:150781893-150782094_T3	0.0189265	0.432986	3.75613	1.42493	0.758856	0.254151	0.094442	0.15036	0.366376	0.871888	0.406332	3.4525	0.0912157	0.661611	1.70693	0.846835	13.305	0.66415	0.23701	1.99559	0.0747769	0.551489	0.657129	0.342578	0.147371	1.28981	0.0588239	0.039263	0.145542	1.10751
chr5:150781893-150782094_T4	0.00113284	0.00302121	0.00891689	0.00496454	0.118375	0.0166037	0.00744843	0.0147169	0.0231741	0.00197397	0.00435464	0.00161949	0.0308121	0.00363101	0	0.0149339	0.0711482	0.0044115	0.0310143	0.568109	0.0095749	0.131042	0.495659	0.00520246	0.00135706	0.000489976	0.00115558	0.0572974	0	0.00121112
chr5:1555444-1555645_T1	0.00482054	0.571379	0.0102388	0.65254	0.0207883	0.023551	0.0090557	0.0307122	0.0191745	0.00871084	1.25776	0.160798	0.0179777	3.02708	0.0135501	0.0078454	3.2325	0.196064	0.0108796	0.00314158	0.00452707	0.0237408	0.0027506	0.10331	1.09076	1.86118	0.064471	0.0203179	0.00866641	0.12655
chr5:1555444-1555645_T2	0.289968	0.0414512	0.0704548	0.514844	0.0246518	0.969784	0.00821192	1.41842	0.298544	2.97616	0.486369	0.129151	0.828059	0.0213087	0.163942	0.087507	1.05508	0.0838987	0.0193027	0.0345424	0.265815	0.0149651	0.00710877	0.125888	0.575586	1.67043	1.39198	0.0294087	0.121158	0.00545234
chr5:1555444-1555645_T3	0.0314035	0.446018	0.25214	0.181081	0.265004	0.551297	0.154211	0.124389	2.089	2.09814	42.7924	0.258861	0.316914	0.246781	0.280711	1.11848	0.587423	0.579476	0.0682801	0.134464	0.419868	0.728032	1.44822	1.53178	1.35494	0.0366968	0.122702	0.135577	0.0586035	8.09257
chr5:1555444-1555645_T4	0.00854066	0.017418	0.319463	0.0214662	0.0269984	3.11706	0.449709	0.0292572	1.59393	0.0461051	0.321865	0.00682297	0.0127923	0.019122	0.0464904	0.129514	0.106032	4.26747	0.0064334	0.107555	0.0173389	0.0309582	0.0696594	0.206204	0.142633	0.0543234	0.0117869	0.127295	0.310477	0.121117
chr5:1568657-1568802_T1	0.0196827	0.282048	0.320095	0.15449	0.107295	0.00469714	0.0160042	0.636156	0.202072	0.00307136	0.0647439	0.0386371	0.0234607	0.056496	0.00312921	0.105854	0.0939678	0.141202	0.0031133	0.00516923	0.0132426	0.0746337	0.140303	0.014503	0.0119651	0.000508246	0.0164817	0.0840075	0.0126755	0.00188442
chr5:1568657-1568802_T3	0.0153862	0.470521	0.854678	0.0918705	1.23262	1.05426	0.213889	0.0444567	0.0477041	0.128689	0.123546	1.5254	0.0961628	10.7669	0.0568498	0.162265	0.0561818	0.0556367	0.0543527	0.0124088	0.562446	0.31105	0.0118521	0.0631518	0.26403	2.76673	0.00784747	0.467672	0.0314648	0.0119258
chr5:1568657-1568802_T4	0.051234	0.347696	3.84448	0.912781	0.0193285	0.0330173	0.02013	0.0144008	0.225627	1.8454	0.0131581	1.31694	0.0244169	0.0633252	0.828417	0.410049	0.397634	0.0163934	0.0127165	0.0157128	0.013208	0.0202728	0.0440231	0.0434435	0.0268764	0.0246218	0.0102475	6.57441	0.194151	0.0143201
chr5:38845891-38846092_T2	0.00218294	0.050455	0.00736389	0.011958	0.0955864	0.197785	0.0123024	0.00977886	0.00418645	0.0836824	0.00559412	1.07039	0.0252653	0.494148	0.0145327	0.668266	0.098839	1.52771	0.00289176	0.0917601	0.049201	0.181715	0.00112102	0.0488714	0.0117674	1.34637	0.0411948	0	0.00196225	0.140026
chr5:38845891-38846092_T3	0.0350874	0.204716	0.216042	0.411287	0.0291551	1.42478	0.11327	0.288114	0.15723	10.501	0.0759494	0.0228886	0.123013	0.105912	0.0548827	0.0309363	0.0258728	0.0947551	0.0045127	0.0509507	0.0436686	0.247481	0.0209928	0.00860431	1.88001	0.195961	0.0170271	0.278658	0.0774727	0.0105616
chr5:38845891-38846092_T4	0.0488713	7.27893	0.126688	3.09323	0.0230185	0.0705851	0.0381949	0.438023	1.64628	0.0390035	0.0979935	0.642653	0.648969	0.0496235	0.119463	0.26721	0.133498	0.411758	0.0217449	0.0547038	0.618546	0.247633	0.0319943	0.0413322	0.0151946	2.00437	0.0083721	0.310067	0.0139169	0.0269218
chr5:39074522-39074723_T1	0.00391463	0.141521	0.00188651	0.0837346	0.0189223	0.00521596	0.00350186	0.108558	0.0328901	0.00887841	0.323886	0.0322452	0.0330101	0.00283807	0.111692	0.0698995	0.00789579	0.0037333	0.00428032	0.00765359	0.124732	0.0914925	0.0457587	0.0269663	0.219286	0.00886889	0.0294736	0.109695	0.00184322	0.0025908
chr5:39074522-39074723_T2	0.0182292	0.0402943	0.0565081	0.038864	0.017651	1.06084	2.18796	0.024719	0.0730697	0.0377736	2.23265	33.7942	11.0892	0.460322	0.696012	1.64537	0.0424564	0.0274084	0.0134883	0.0211915	0.0347015	0.215181	0.0895659	0.0169694	0.0348214	0.0426187	0.0206053	0.0368992	0.034987	0.0384509
chr5:39074522-39074723_T3	0.0413689	0.144589	0.06759	0.161925	0.284668	0.234617	2.41578	0.14097	19.9818	0.0431277	5.13913	0.11828	0.0540188	22.3107	0.028718	3.92158	0.0914086	7.74096	0.426862	0.0490818	0.0308811	0.0848592	0.0537469	0.066575	0.0419326	0.0575017	0.050134	21.7408	0.0775518	0.30997
chr5:39074522-39074723_T4	0.222114	0.451867	0.369569	0.630206	0.0425085	2.60601	0.239387	1.27883	0.104673	1.14042	0.0709477	0.144517	0.0815718	0.0509604	0.417703	1.37714	0.208306	0.119076	0.0276634	0.0468594	0.199567	0.0382248	0.270537	0.0381424	0.0480414	0.0747199	0.0290477	0.135949	0.0870311	16.9996
chr5:91280552-91280753_T1	0.186305	0.136276	0.0163568	0.403325	0.0746083	0.729057	0.0210202	0.779449	0.593706	0.0168979	0.220318	0.278334	0.0874172	0.136286	1.10995	0.321239	0.6668	0.0709632	0.154652	0.130714	0.0898458	0.0870965	0.0316043	0.0205546	0.0355209	1.87633	0.00856053	0.0370041	0.110641	0.0293085
chr5:91280552-91280753_T2	0.0273841	1.3413	0.0410565	5.32973	0.0272521	0.120909	108.189	0.0380043	0.0425631	0.262597	0.0839361	0.0506616	0.0497165	0.0869114	0.0336017	0.151005	0.0564659	5.92038	0.0294002	0.0477654	2.24343	0.0452773	0.120223	0.0863048	0.0488844	0.282865	0.0476515	0.0349916	6.78862	0.0309984
chr5:91280552-91280753_T4	57.7009	3.91289	0.301771	0.380798	0.638228	0.252049	0.881178	38.2923	10.7174	0.317114	211.258	0.290214	0.26255	0.520053	0.324566	144.94	0.372882	0.25496	0.231575	319.97	0.203647	0.239419	0.281165	0.241018	0.288324	0.225498	0.251008	0.249813	5.65148	16.2998
chr5:91281495-91281696_T1	0.0377194	0.0294424	11.4032	0.0262061	2.10302	0.00980648	0.0190108	14.0691	0.0352871	0.0192368	5.28733	0.305124	0.0479155	1.10578	1.01548	0.816611	0.0228431	0.0235427	0.0162495	0.364233	0.103677	1.80914	0.0519693	0.226034	1.37428	0.248296	0.0140767	0.653228	0.0140586	0.0285231
chr5:91281495-91281696_T2	0.0124247	0.00552265	0.0349279	0.0272249	0.0123649	0.604259	0.0116703	0.00556589	0.031771	0.245367	1.07727	0.00444053	10.0051	3.55429	2.11341	0.0363982	0.934588	0.293761	0.0246888	0.012146	0.00437563	0.00671607	0.290317	0.00713241	0.0372097	0.0483653	0.202785	0.00302126	0.823688	0.00664164
chr5:91281495-91281696_T3	0.0151508	0.0215499	0.333916	0.0149392	0.0211089	0.792351	0.600543	0.027827	0.0242136	4.67106	0.00841237	0.00433184	0.114858	0.330826	0.00504326	0.0288497	0.032087	0.146657	0.00735917	0.0622055	0.0149399	0.187542	0.00466832	0.00434865	0.017242	0.933802	0.0834562	0.00663146	0.144363	0.00647908
chr5:91281495-91281696_T4	0.0415281	0.0136012	0.00245773	0.0862065	0.0097882	0.00145613	0.00410596	0.82246	1.68507	0.114256	0.0242718	0.0749906	0.188464	0.00963271	0.189164	0.188887	0.0143657	0.0291822	0.00386055	0.0822609	0.00153947	0.00708871	0.255916	0.0351314	0.0157097	0.216485	0.0167216	0.0212593	0.0117884	0.00233672
chr6:131635663-131635864_T1	0.0335855	0.245252	6.86559	0.275313	0.042078	0.31445	0.193221	0.128959	0.228504	0.175219	1.26566	1.06014	0.0638608	0.356346	2.25829	1.61814	0.200159	0.501799	0.181937	3.24831	0.0422422	0.577372	0.600582	0.156303	1.85538	0.57379	2.45537	1.0716	0.414845	0.0150678
chr6:131635663-131635864_T2	0.0484061	0.00138813	0.0948151	0.0119753	0.0155396	0.474369	0.0396003	1.86486	0.018966	0.0136044	2.80176	0.275685	0.0289162	0.106354	0.011435	0.00686154	0.0855254	0.788755	0.0172377	0.0114484	0.0142977	0.00422023	0.512405	0.041233	0.0317992	0.00270149	1.03534	0.0205038	0.0357925	0.376446
chr6:131635663-131635864_T3	0.00959566	0.164757	0.0141811	0.0444547	0.0532039	3.94268	0.604131	0.173907	4.19615	0.0500018	4.78249	0.0497758	0.0145965	0.0272412	10.4482	0.458601	0.0780849	0.015557	0.0123483	0.0182247	0.0324414	0.163015	0.0146425	0.0871898	0.0203623	0.0246646	0.0727126	0.0399999	2.1421	1.13227
chr6:131635663-131635864_T4	0.00925003	0.134493	0.138684	0.739126	0.0198429	0.0495738	1.82765	1.25969	0.0486201	0.0484737	4.91723	0.0614164	0.12871	0.51127	0.0227167	0.0614219	9.13425	0.329566	0.0121629	0.0253189	0.0686266	0.117334	0.0705149	0.470582	0.0561428	0.19524	0.0450815	0.140355	2.74613	0.454684
chr6:151045027-151045206_T1	0.0210921	0.0621364	0.0150614	0.125831	1.99349	1.47329	5.65683	0.0893825	0.523792	0.666202	0.769222	1.77638	0.78849	0.694677	0.12361	4.32164	0.656387	1.81626	0.142764	0.0729938	0.0646293	0.366002	0.82368	0.878311	0.130576	0.0487434	2.2142	0.177002	0.243018	1.19793
chr6:151045027-151045206_T2	0.0237589	0.877889	0.822379	0.10496	0.109069	2.10749	0.110502	0.133556	10.7068	1.18635	0.669419	19.6604	1.85659	0.0611062	1.11333	0.231257	0.222204	0.0859128	0.17852	1.7543	1.56655	0.381344	0.0716325	1.79966	0.697532	0.0535355	0.101634	0.120579	0.0637265	0.624978
chr6:151045027-151045206_T3	0.178212	0.0127763	0.0323213	1.78872	0.0114421	0.0440438	0.259186	0.0296155	9.93537	0.00667811	0.00736606	0.195184	0.0382582	0.0886752	0.0133952	1.24202	0.0209913	0.0095943	0.0088847	0.126445	3.81627	0.0699173	0.354266	2.69451	0.760965	0.067134	0.118749	1.60479	0.0322974	0.00614599
chr6:151045027-151045206_T4	0.0186182	0.0874401	0.160769	0.399493	0.014683	1.09293	0.015838	0.0138482	0.864583	0.0138746	0.929037	0.00753288	0.01545	0.0185782	0.332558	0.551594	0.0569522	0.234119	0.0989654	0.00446426	1.91112	2.13772	0.0122672	0.00564637	0.00715385	0.00820466	0.0677257	0.00546693	0.0179991	0.169002
chr6:166956840-166956943_T1	0.00102559	0.0164111	0.0219116	0.0629234	0	0.140752	0.267803	0.0431867	0.00786755	0.536125	0.00438041	0.0117293	0.0166183	0.0320506	0.00955892	0.0991473	0.0224694	0.0148343	0.00181149	0.0411058	0.0910182	0.0155225	0.0316009	0.200172	0.00368574	0.165902	0	0.00299266	0.00829719	0.0054823
chr6:166956840-166956943_T2	0.263051	0.0162785	0.0368254	0.0370374	0.0445067	0.154838	0.0231534	0.0309188	0.0279142	2.97927	0.0739988	0.251205	0.156099	1.50907	0.135504	0.0897493	0.188246	0.293852	0.0385631	0.0977648	0.0977235	0.179308	1.10819	0.0157675	0.060745	0.0252832	0.127161	0.0815188	0.0120287	0.0624951
chr6:166956840-166956943_T3	0.066808	0.113057	0.168952	0.0717246	0.334566	1.74101	0.0967735	0.294952	0.199991	0.906052	0.0469843	0.0471782	0.583497	6.96731	1.02493	0.0337979	0.0309586	1.31529	0.290029	0.355921	0.472824	1.21129	0.488311	0.0625323	0.0539966	0.180337	0.316111	0.521678	0.0397948	0.0705638
chr6:166956840-166956943_T4	0.0805891	0.089985	0.0196999	0.0162084	0.0325453	0.00726235	0.109704	0.0526697	1.85864	0.103115	0.162624	0.00166969	0.0441586	0.0112307	0.0165879	0.0159671	0.00625496	0.0454824	0.00378207	0.0688857	0.0597786	0.320294	0.0179938	0.0102805	1.88975	0.118545	0.0190624	0.0284007	0.00664926	0.0678441
chr6:166958368-166958569_T1	0.0868179	0.593496	0.0388165	0.643695	0.18843	0.182832	0.0275605	0.152783	0.0255984	0.0667674	0.243568	0.253161	0.0950892	0.0363743	1.17665	1.10581	0.0486546	0.0831529	0.0655451	0.0209222	0.0201805	0.00746379	1.57969	0.0834262	0.0175747	0.0350868	0.00774681	0.292281	0.474297	0.00738107
chr6:166958368-166958569_T2	0.00917758	0.443364	0.0182809	0.0333248	0.833223	0.0363359	0.264521	2.37678	0.0640335	0.0362482	0.0353905	0.031863	0.0746583	0.152123	0.0167586	0.019204	0.196473	0.105613	0.0150523	0.00410133	0.233448	1.36834	0.00403975	0.0153536	0.0144493	0.00453654	0.00401218	1.10053	0.0374775	0.126431
chr6:166958368-166958569_T3	0.856104	0.198838	0.0254138	0.162229	1.53139	0.0534782	0.0475813	0.076108	0.0338781	0.0742369	0.473665	0.565419	0.201147	0.0259162	0.0456578	1.95545	0.0614676	0.0810749	0.144192	13.5221	13.8427	0.0484454	0.0304168	0.0626331	0.0485466	0.27236	0.236109	40.7912	0.0742585	0.0529076
chr6:166958368-166958569_T4	0.0758576	0.108237	0.0383488	0.230471	0.299748	0.442944	0.00598754	1.78333	6.56739	0.068127	0.181873	0.448814	0.0711971	0.532763	0.0165509	0.30906	0.0879852	0.20391	0.247424	0.430912	0.0296332	0.323209	0.0621985	0.346904	0.022527	0.141165	0.227263	0.182599	0.265306	0.0425942
chr6:167128211-167128412_T1	0.0158817	0.0129737	0.0304075	0.0216323	0.198633	0.0772097	0.00806346	0.0111525	0.0153662	0.0254299	0.0975319	14.8988	0.0129167	0.704061	0.00685823	0.109397	0.0131656	0.0472801	0.0238818	0.00839208	0.0253955	0.0116009	0.00661287	0.0734278	0.00719866	0.00594086	3.51987	0.004175	0.00617346	0.0151435
chr6:167128211-167128412_T2	3.26842	0.0421093	0.0284478	0.183996	0.614964	0.147029	0.00303356	0.0805377	0.280789	0.00875413	0.255653	0.04694	0.023674	0.00517588	0.0838547	0.0788438	1.71234	1.45053	0.0095075	0.0405173	0.00758261	0.0133842	0.0176913	0.0525295	0.0128963	0.095454	0.294855	0.00314136	0.0217737	0.00345283
chr6:167128211-167128412_T3	8.60906	0.0806993	0.53454	0.0338149	8.31433	0.0338673	2.16007	14.9961	0.316852	2.166	0.21273	0.142751	2.32406	0.0385525	0.0394839	0.231361	0.0751334	1.51267	0.0732217	0.920835	0.0353793	0.563313	0.738118	4.26511	0.0275487	0.198671	3.88393	0.391445	0.0631045	0.283711
chr6:167128211-167128412_T4	0.519482	0.155104	2.54937	0.368988	1.91227	0.929024	13.7361	33.9581	2.88462	0.191612	0.520097	5.41244	1.36716	0.105448	1.4619	7.4907	0.205884	0.726781	0.31122	0.0600655	0.0553121	0.236399	0.444962	0.0513047	1.91925	0.315924	1.01792	2.59911	0.307914	2.66676
chr6:43516869-43517012_T1	0.920775	0.0504103	0.082318	0.0254618	0.0143395	0.0411845	1.45993	0.146793	0.217205	0.155504	0.461564	0.0973451	0.0796184	0.179893	1.41971	0.0483381	0.0220637	0.343129	0.0229873	0.0599773	0.023244	0.252501	0.182601	0.0365543	0.175948	0.944064	0.0151722	0.0592245	0.0877409	0.939677
chr6:43516869-43517012_T2	0.00231203	0.000685113	0.0753939	0.0717695	0.00345133	0	0.0492241	0.00414286	0.00246335	0.00850501	0.0559578	0.0446205	0.0222995	0.200394	0.0123137	0.177229	0.012382	0.0111471	0.00578524	0.0207181	0.00162846	0.0312436	0.00514504	0.00619369	0.00877049	0.00499997	0.00589607	0.00637165	0.0159336	0.0201863
chr6:43516869-43517012_T3	0.0218117	0.0685578	0.0424833	0.294442	0.021319	1.38669	0.122924	0.484709	3.17514	1.57366	0.0412565	0.329633	0.166345	0.0674144	0.131726	2.75556	0.0836266	2.1538	0.0371497	0.0369332	0.00603542	0.191589	1.26573	0.10464	0.0881844	0.727089	0.168063	0.014775	0.050067	0.207788
chr6:43668195-43668396_T1	0.0500762	0.0236211	1.1595	4.41816	0.0177982	0.0122552	0.188143	0.0201435	0.186193	0.0130589	0.0109123	0.875125	0.0691949	14.5114	1.02735	0.0853243	0.0462725	0.122234	0.0555062	0.136868	0.0410292	0.0121531	0.106538	0.586658	0.724134	0.659491	0.0224132	0.0173954	0.182352	0.020759
chr6:43668195-43668396_T2	0.00750542	0.0854034	0.0045011	0.0274096	0.00547745	0.697361	0.00563977	0.00627609	0.00191919	0.128456	0.219693	0.00786835	0.0225856	1.34716	0.0433045	0.0190554	0.040195	0.0105776	0.00397701	0.0249458	0.0444055	0.00216372	0.00205564	0.0292977	0.0881108	0.713738	0.0239889	0.0691088	0.00809599	0.00106987
chr6:43668195-43668396_T3	0.00268513	0.06803	0.246075	0.00588362	0.0173692	0.529504	0.0302652	0.00120285	0.0300391	0.767325	0.0344054	0.643925	0.00466165	0.00860642	0.0250264	0.00589955	0.0107851	0.488462	0.00533554	0.00590598	0.00567374	0.00217713	0.0882509	0.299031	0.00241243	0.833862	0.0239664	0.0443992	0.0096547	0.00645901
chr6:43668195-43668396_T4	0.0512017	0.00988372	0.0154628	0.0673155	0.0174703	0.014814	0.0807961	0.00865043	0.101375	0.156005	0.00824765	0.00669228	0.0142226	0.238667	0.0167514	0.131996	0.197858	0.0185554	0.00930207	0.116123	0.172693	0.0319467	0.74525	0.0026873	0.00736028	3.04269	0.0182056	0.00256124	0.000789008	0.00875835
chr6:43769129-43769296_T2	0.0168087	0.01112	0.129668	0.294648	0.204234	0.0651056	0.00293733	0.0441279	0.086462	0.0208883	0.0210366	4.68181	0.198163	0.093969	2.36036	0.025193	0.184414	0.311406	0.0127732	0.0152852	0.0484576	0.0147908	0.00361337	0.0821289	0.033247	0.054441	0.493247	1.19501	0.0214343	0.339762
chr6:43769129-43769296_T3	0.022258	0.0817004	0.0137252	3.08833	0.178635	0.0535741	0.0175345	0.0328074	0.221236	0.0375332	0.180319	0.257635	3.18194	20.2041	0.0229441	0.033654	0.0566296	0.0191727	0.586538	0.0203548	0.0182058	0.0465729	0.025073	0.0189597	0.0197825	0.0422345	0.0131834	0.439973	0.0206532	0.0260988
chr6:43769129-43769296_T4	0.0233173	0.368088	0.0305893	0.474541	0.715133	0.0823786	0.185831	0.112684	7.03428	0.0652545	0.0392326	0.043435	2.27062	0.495698	0.330693	0.0620979	0.043861	0.162342	0.0196564	0.252807	0.663403	0.07295	1.3629	0.051513	0.261124	0.329143	0.236771	1.09653	0.0257237	0.725948
chr6:43917437-43917558_T1	0.0684178	0.0349064	0.0577557	0.790427	0.0315771	0.0483553	0.531619	0.0819084	0.0803753	0.0352469	0.420288	0.0303348	0.103287	0.209918	1.76016	0.0342763	2.06811	0.0335383	0.128902	0.0779328	0.0100569	0.144929	0.0421623	0.00273219	0.0883734	0.495944	0.0548212	0.0358777	0.677582	0.026714
chr6:43917437-43917558_T2	19.6266	0.014123	0.0294758	0.0435137	1.40316	0.13865	0.0164144	32.2561	0.0243743	0.0341419	0.0366412	0.26913	0.0275811	0.456376	0.409311	0.0395592	0.775013	0.022095	0.0315682	1.91101	0.0156656	0.0369261	1.6007	0.0164157	0.0333045	0.0432894	0.0243084	0.0146798	0.0214211	0.0687875
chr6:43917437-43917558_T3	0.0121741	0.0035236	2.6188	0.078166	0.0236674	0.0192389	0.00957342	0.00380484	0.00723955	0.491358	0.0379697	0.435095	0.00720898	0.411304	0.047121	0.0771335	0.145558	0.100486	0.00400054	0.00719591	0.0458648	0.580928	0.0485611	0.0458317	0.0108529	0.108249	0.0205048	0.090324	0.0165423	0.0880804
chr6:43917437-43917558_T4	0.030736	0.105473	0.0118427	4.54577	0.021604	0.0383759	0.0226113	0.547861	0.0769454	0.0981257	0.172404	0.334001	2.85436	0.091454	0.0426416	0.58558	0.0153827	0.574901	0.0125281	8.65586	0.153206	1.21062	0.0158945	0.0231963	0.0136463	0.827381	0.0589783	3.01633	0.0330385	0.0291832
chr6:43954560-43954761_T1	0.0171229	0.0408946	0.0744301	0.221197	0.055445	0.0643588	0.0849774	1.65981	2.60486	2.51607	0.145831	1.22685	0.564371	0.0606168	1.25836	0.0778626	0.328856	0.0241697	0.0230215	0.17763	0.0194406	0.0226556	0.00498725	0.00733538	0.207569	0.20383	0.0341511	0.0288352	0.181487	0.0191258
chr6:43954560-43954761_T2	0.00974491	0.0854351	1.43849	0.136217	0.149482	0.816224	0.0820635	0.113501	0.0554222	0.0741674	0.169644	0.0533225	0.0108898	0.367545	0.174047	0.541421	0.0520249	0.0396309	0.0433275	0.362326	0.0388157	0.388343	0.123557	0.0370365	0.185168	0.0267425	0.0150821	0.0402019	0.0187277	0.00610727
chr6:43954560-43954761_T3	0.0382639	0.213288	0.207379	0.278722	0.123844	0.315089	0.0356168	0.0815356	12.7726	0.153371	0.0447589	0.212398	0.157995	0.143361	0.228576	0.103005	0.654035	0.0533125	0.0371413	16.2885	94.5814	0.0521738	0.0860352	0.332053	3.83669	0.0411509	0.0355154	0.253818	0.0542273	0.0527012
chr6:43954560-43954761_T4	0.00688253	0.0601644	1.70132	0.119391	1.50115	0.108517	0.0161616	0.0611493	0.297719	8.64277	0.0308658	1.07574	0.0238975	0.431549	0.498673	0.0537662	0.0100525	0.677703	0.0217804	0.0908294	0.167244	0.0954873	0.0306319	2.37647	0.466514	0.0208377	0.0345182	0.836796	0.109299	0.0128767
chr6:43990973-43991174_T1	0.00622129	0.0309712	0.0524671	0.0586176	0.00619131	0.00994728	0.03623	0.0451484	0.0222716	0.0224038	0.0175374	0.269482	0.0331223	0.0234302	0.429916	9.1691	0.0263514	0.0470692	0.0104391	0.0170287	0.0210332	0.0121063	0.0051118	0.0399988	0.0156505	0.0145304	0.100269	0.00423584	0.062075	0.0312605
chr6:43990973-43991174_T2	0.39254	0.152694	0.0331658	0.0332647	0.382448	0.0479686	0.265632	0.0715041	0.149732	0.0730606	0.00778081	0.0514661	0.0893591	0.602674	0.0115505	0.501909	0.138741	0.0443989	0.0881037	0.0101763	0.00916517	0.044078	0.0258385	0.0756935	0.475429	0.00225124	0.0110613	0.0814244	0.00740804	0.1048
chr6:43990973-43991174_T3	0.0599235	0.00447652	0.0758753	0.866163	0.022551	0.0415992	0.103111	0.116399	0.0824089	0.219947	0.0206472	0.0611895	0.00291409	0.521731	0.0636957	0.207999	0.0456003	0.174805	0.0102284	0.763988	0.0886694	0.224832	0.262735	0.181535	0.0180967	0.00261358	0.0878367	0.473629	0.101394	0.643872
chr6:43990973-43991174_T4	0.484951	0.654649	0.0922137	0.0683555	0.168868	8.65547	0.0337412	0.0224442	0.0389784	1.65545	0.0254367	0.0814226	0.0169588	0.0191267	0.0427952	0.0186929	0.128407	0.17223	0.0125228	0.0298026	0.00599247	0.0252938	0.0344677	0.0333737	0.260741	0.425429	0.0180805	0.102062	0.0106219	0.077567
chr6:44010938-44011139_T1	4.57917	4.74041	0.0465962	0.372803	3.96648	0.0522939	0.78444	1.41794	0.715497	2.10579	0.135805	0.217877	0.722643	0.125157	0.306645	0.342588	0.104172	0.181541	0.0494401	0.0342767	0.245563	0.894032	1.20909	0.0258464	0.054652	4.30186	0.28065	0.144558	6.40707	0.0394032
chr6:44010938-44011139_T2	0.148965	3.09332	0.0315305	5.3224	2.0227	0.0321078	0.155558	2.20489	0.059938	0.0575126	31.4323	0.0952042	1.79663	4.6623	0.263681	0.0680257	3.75445	0.0394856	6.9911	0.0338358	0.0450548	0.0625226	0.0386997	12.4356	0.0624569	2.11899	0.0339663	1.91982	0.0303256	0.0580824
chr6:44010938-44011139_T3	0.00158723	0.00564403	0.00178478	0.00347791	0	2.57167	0	0.0853233	0.00202933	0.00553145	0.112535	0.496924	0.0808303	0	0.00211337	0.162742	0.0880943	0.116555	0.113541	0.0356871	0.0514256	0.207626	0	0.00182229	0.00950686	0.0274602	0.00161908	0.0046315	0	0.00678761
chr6:44010938-44011139_T4	0.022128	0.161187	1.07216	0.034013	0.191126	0.112875	2.48483	1.02781	0.245756	0.0734709	0.730274	0.0632674	0.0552355	0.331866	1.44501	0.361852	0.0967181	0.103993	0.00452095	0.0219544	0.0241927	3.26948	0.0269674	0.309791	0.377041	0.362689	0.0133074	0.110828	0.728544	0.0429004
chr7:101100309-101100489_T1	0.0328252	0.0325008	0.113164	0.122318	0.215368	0.109998	0.201609	0.0811839	0.472709	0.46603	0.015783	0.151456	0.0634715	0.0781215	0.0753737	0.318426	0.0585662	10.3543	0.0175325	0.138539	0.247261	0.104335	0.0944802	0.109449	0.0442667	0.574022	0.381757	0.245672	0.148417	0.133439
chr7:101100309-101100489_T2	0.0187041	0.0184751	0.00584226	0.022769	0.018614	1.01903	0.337705	0.0288605	0.0478279	0.398344	0.0124269	0.185688	0.00721605	2.44133	0.130056	0.0152204	0.59191	1.00585	0.01193	0.0121896	0.0175655	0.312297	2.29354	0.0453344	0.0435674	7.56135	0.0105997	0.159692	1.22363	0.00444369
chr7:101100309-101100489_T3	0.468295	0.360741	1.67048	2.96185	0.0366704	5.32859	1.26526	0.395743	0.195006	18.9132	2.14437	0.754147	0.212159	2.71568	0.835924	0.0450912	1.63161	17.8066	0.200607	0.850372	0.0972435	0.0297506	0.360253	1.56207	0.276579	7.34774	0.740329	0.0821156	0.0641491	3.93342
chr7:101100309-101100489_T4	0.0563812	0.031326	0.0589078	0.338195	0.21345	0.276079	0.0229484	0.033255	0.0976157	0.0971521	0.674267	0.25826	0.194135	0.887192	0.0450424	1.20848	0.551054	0.567454	0.0253112	0.345853	0.0191939	2.13131	0.0398117	0.027241	0.495295	1.13598	0.0227654	23.1106	2.16536	0.482468
chr7:101108326-101108527_T1	0.0329731	0.0792444	6.55063	1.77088	0.340363	2.9242	1.41186	0.0776238	0.101469	0.765544	0.12063	3.22487	1.04304	0.0349857	0.110212	1.33567	0.678225	0.21	2.1613	0.423479	0.615045	0.120215	0.260885	0.316428	0.341056	1.42163	0.452563	0.334651	0.373461	0.249192
chr7:101108326-101108527_T2	0.0173109	0.0365488	0.0717788	1.41768	0.0193809	0.21768	1.25607	0.048467	57.4161	0.0364482	1.89	10.3969	0.117709	0.507168	0.574788	0.0348645	0.284444	0.0228718	0.0563743	0.102592	0.0365783	6.01084	1.1779	0.0198746	0.0311056	0.02059	0.185412	0.599839	0.0155608	0.0115669
chr7:101108326-101108527_T3	0.273262	0.635922	0.187012	0.185503	0.0795149	0.179214	0.0277609	0.388894	3.03487	0.79345	0.0205398	0.311875	0.0858084	0.505369	0.181089	0.0843811	0.0556064	1.11527	2.07044	0.144706	5.54264	0.320872	0.0172359	6.01469	6.78548	0.0127833	2.34622	0.0920891	0.53788	0.0203511
chr7:101108326-101108527_T4	0.195574	0.102083	2.22068	0.119257	0.0244033	0.145833	0.0471888	0.0450111	0.262283	0.0201484	0.00664165	0.0538655	0.0242278	0.0498418	2.62792	0.040298	1.36624	0.0505737	0.021656	0.0754218	0.650419	0.0963401	0.0571281	0.270544	0.0845422	1.56141	0.00915132	4.81326	0.00537622	0.0230188
chr7:101117299-101117468_T1	0.937014	0.0413335	0.0464734	0.10754	0.435081	0.242645	0.653874	0.921663	1.29213	0.616638	0.0430272	0.524366	0.061288	5.75674	0.0412721	0.0756713	0.0820585	0.193995	0.0655854	0.0808041	0.227422	0.920835	1.50095	0.14754	0.0201132	0.594368	6.59719	0.10992	0.113775	0.0200214
chr7:101117299-101117468_T2	0.0110398	2.40315	0.33145	0.0249966	0.00769063	0.161807	0.480454	0.200457	0.00282296	0.0166719	0.0223187	0.0520815	0.0110738	0.00678212	0.0044098	0.00862428	0.145658	1.72865	0.0168995	0.00575579	0.0414709	0.0218807	0.00302367	0.567408	0.00573076	0.0286495	0.00375379	0.0150332	0.000661583	0.00708159
chr7:101117299-101117468_T3	0.0866471	0.0191883	0.0157763	0.053377	1.39333	0.268495	15.2824	0.0368813	1.23989	1.36081	0.0421442	0.407753	0.459492	0.174565	0.121528	0.636838	2.12712	0.0782223	0.0142968	0.0721934	0.0212842	0.0231681	0.906244	0.113994	2.10917	0.988525	0.249588	0.212345	0.0480907	0.0766459
chr7:101117299-101117468_T4	2.53565	0.0351159	0.0241952	0.0552405	0.115696	0.177154	0.374048	4.89056	0.245951	0.185788	0.093822	0.339053	0.0827031	0.0463211	0.096853	0.0503332	0.0227497	0.540089	0.0401325	0.0464638	0.402183	0.259177	0.0286967	0.1202	0.767888	0.28892	0.0419323	0.251458	0.0145785	0.0329608
chr7:101126801-101127002_T1	0.00608692	1.23238	0.0175391	0.0183392	0.0174156	0.914951	0.00500267	0.0143154	0.0466942	0.14849	0.0285976	0.00489472	2.18747	0.384406	0.94419	0.0401211	0.398403	0.0435976	0.0191506	0.695446	0.0391213	0.197825	0.0359476	0.624587	0.205989	0.0431105	0.308513	0.245701	0.483891	0.251353
chr7:101126801-101127002_T2	1.1718	0.360336	7.23277	0.86931	0.0214152	9.22936	1.29947	1.0779	0.230107	0.0495408	0.107618	0.251137	0.900237	0.274951	0.0385501	0.0767935	0.117149	0.128419	0.010366	0.0244783	0.346674	0.227138	0.00964434	0.0152727	1.26265	0.292419	0.00917941	0.664832	0.0629542	0.0250973
chr7:101126801-101127002_T3	0.0194284	0.0408233	0.0205225	0.206406	0.0755815	0.281618	0.221197	0.631386	0.687992	0.655876	0.116676	0.0715402	1.08753	1.1827	0.0148941	0.167297	0.238193	2.32607	0.631728	0.214097	1.29461	0.141934	0.00483746	0.0121668	0.0246843	0.00712995	0.0612566	0.168357	0.106903	0.179385
chr7:101126801-101127002_T4	0.00172635	0.0598525	0.210621	0.274249	0.0111672	0.00460045	0	0.00618679	0.0408332	0.321871	0.00442404	0	0.0139865	0.220641	0.0022986	0.0505731	0	0.0220889	0	0.00421902	0.00243187	0.00933159	0.00265964	0.0317122	0.0610068	0	0.0827666	0.0033583	0.00232773	0
chr7:101154445-101154562_T1	0.171546	0	0.0271485	0.0111375	0.00379377	1.84043	0.24826	0.0148002	0.178712	0.0516647	0	0.267037	0.114716	0.954078	0	0.00372254	0.00371195	0.00424147	0.00336666	0	0.00358006	0.0192324	0.0182717	0.00437671	0.00456664	0	0.0998084	0.00123597	0.0022845	0
chr7:101154445-101154562_T2	0.189153	0.0239568	0.0116992	0.0837162	0.443361	0.0290894	4.88885	0.12821	0.144144	0.224883	0.667294	1.2055	0.0120419	0.858164	0.139213	0.200863	0.132781	0.056362	0.972169	1.40491	0.0127342	0.0427788	0.22756	0.0734332	0.155283	0.0181477	0.0448881	0.0288664	0.0116522	0.0672863
chr7:101154445-101154562_T3	0.00226273	0.0140806	0.00254436	1.05359	0.00112591	0.016582	0.452698	0	0.00144649	0.0236567	0.0318923	0	0.0104755	0	0.0150639	0.00994297	0.00165245	0	0	0	0.0047812	0	0.004648	0	0.00271057	0.00195734	0.0103866	0.0176069	0.00101699	0.00362862
chr7:101154445-101154562_T4	0.0173028	0.0659221	0.027239	4.77497	0.912632	0.204858	0.0603656	0.0239178	1.19903	1.30937	0.51267	0.915223	4.45156	0.863582	0.176409	0.149169	2.76261	0.161163	0.0174639	0.105354	0.0243742	0.0326015	0.0126938	0.0107841	0.143316	0.0701339	0.0267273	0.194745	4.81362	0.00687086
chr7:101217848-101218049_T1	0.0195134	1.90102	0.01807	0.0301818	0.0439792	0.21106	0.189755	0.05142	0.109334	0.100672	0.0490258	4.37064	0.0405198	0.036791	0.727491	0.0252196	24.0892	0.0855672	0.0299045	0.267058	0.0323391	0.468446	0.0335995	0.0355818	0.0103127	0.0163834	0.0175633	0.235016	0.00722264	0.151555
chr7:101217848-101218049_T2	6.0199	0.0293236	11.0819	1.67882	0.126831	0.990896	2.642	0.116869	0.471577	0.236876	0.0473887	0.00857375	0.0260302	0.349618	0.0159709	0.20644	2.54907	1.20945	0.149628	0.838386	0.0232332	0.0453858	11.1523	0.817667	0.068252	0.0778197	0.0214122	0.0175003	7.67288	0.00641182
chr7:101217848-101218049_T3	0.0109139	0.0419556	0.153902	2.52782	0.0525454	0.0102187	2.58055	0.0248419	0.0377132	0.152482	1.50048	1.07825	0.219861	0.00850902	0.026707	0.0190105	0.0637627	0.179193	0.0114621	0.0193196	0.111775	0.0934341	0.654997	0.00203194	0.0773842	0.00331709	0.00812405	0.809364	0.0848483	0.0709545
chr7:101217848-101218049_T4	0.0413613	1.09515	0.292888	0.424243	0.110357	29.695	1.39893	0.537328	5.9205	0.0333435	0.58815	1.7647	0.958667	0.121857	0.100886	0.055361	0.459596	0.0218196	0.744728	0.0486244	0.256667	0.0682287	2.17607	0.0270184	0.217411	0.851602	0.0561945	2.16273	0.641192	5.72125
chr7:128455679-128455880_T2	0.0098294	0	16.8279	0.00358967	0.00489102	0.0218282	0	0.011742	0.00418909	0.00570921	0.00279882	0.00702594	0.00758436	0.10108	0.0196315	0.0191968	3.61548	0.00546821	0.00434038	0.0720664	0.00692325	0.0106264	0.00673038	0.00564256	0.00392495	0.0141713	0.00668444	0.533804	0.00441785	0.0052543
chr7:128455679-128455880_T3	0.00111535	0.00396607	0.00627084	0.00977574	0	0.0148612	0.0586671	0.429691	0.0171122	0.0505306	0.0295353	0.44167	0.103272	0.00178747	0.0118805	0.0065348	0.00325811	0.0136506	0.00492505	0	0	0.0337619	0.0022911	0.0665875	0.0026722	0	0.00113773	0	0.00100259	0.0393498
chr7:128455679-128455880_T4	0.01186	0.168692	0.536302	0.0352686	0.0185473	0.111746	0.00318282	0.0197336	0.375836	0.0127932	0.11723	0.0520753	0.0147072	0.00407291	0.1049	0.0570789	0.0346449	0.342145	0.170577	0.0215315	0.0966616	0.047623	0.011311	8.13192	0.0121777	0.259414	0.030245	0.0214235	0.727232	0.00181136
chr7:151712141-151712332_T1	0.00912237	0.0324383	0	0.0599664	0.181568	0.021271	0.00428424	0.316706	0.00291582	0.0158957	0.00779251	0.0554248	0.00263956	0.811387	3.20662	0	0	0.0456739	0	0.00445884	0.0257011	0.014793	0.0117117	0.00261835	0.42892	0.00591839	0.00697908	0.00887297	0	0.00243818
chr7:151712141-151712332_T2	0.409664	0.211591	4.90289	0.38614	0.526884	0.50722	2.19266	0.0495528	13.2235	0.0456394	0.411525	0.122691	0.362451	0.224956	0.0700871	0.16426	0.854065	0.251667	0.126324	16.3489	90.9152	0.0795863	0.0877556	0.359539	5.92001	0.242849	0.0688693	0.542415	0.0404593	0.156593
chr7:151712141-151712332_T3	0.124183	0.0157427	0.0116988	0.380273	0.0724766	1.22019	0.759324	0.0228074	7.07289	0.178973	0.0389526	0.22563	0.340749	0.206467	0.0150316	0.106998	0.139349	0.0253679	0.315329	0.225265	0.0492686	0.0658098	0.0493359	0.253889	0.0148496	0.241654	0.300995	0.0135644	0.0125359	0.134657
chr7:151712141-151712332_T4	0.0418071	0.131628	0.65325	0.0248102	0.0216696	0.0162472	0.00327239	0.0171676	0.00890865	7.05618	0.173354	0.0136965	0.0070565	0.052344	0.148441	0.0204122	0.463058	0.00775258	0.0453828	0.0621549	0.0257656	4.00745	0.00805109	0.068998	0.0239974	0.582401	0.172361	3.86478	0.0383635	0.338013
chr7:151808870-151809071_T1	0	0.0302121	0.0047769	0	0.181791	0	0.0119707	0	0.0543144	0.00740239	0.00181443	0.0121462	0.00491682	0.00340407	0.00282818	0	0.00620479	0.0023633	0	0.00415284	0	0.00918521	0.0021816	0.00487731	0.00254448	0	0.00216671	4.17541	0	0.00681256
chr7:151808870-151809071_T2	0.00143719	0.00766577	0.105044	0	0.00286053	0	0.00269986	0.0206021	0.003675	0.00834763	0.00491071	0.0554735	0	0.00115163	0.00382719	0.054733	0.00419826	0.681195	0.00634621	0	0.00202454	0.113421	0	0	0.00172164	0.00248644	0	0	0	0.0384125
chr7:151808870-151809071_T3	0.221131	0.0388917	0.0196776	0.0871472	0.00949922	0.00741899	0.00821851	0.216292	0.351371	0.420431	0.852402	0.034114	0.0506349	0.0312318	0.0333619	0.043109	0.0470527	9.56439	0.0108885	0.00622069	0.0694719	0.0692242	2.36146	0.00867575	0.0424026	0.0116974	0.0373243	0.180656	0.0210931	0.0446459
chr7:151808870-151809071_T4	0.202747	0.0251494	0.0281	0.0516577	0.00938465	0.0716199	0.44199	0.0130956	0.236915	0.0153364	0.010472	0.172557	0.0147344	0.0241804	0.00878921	0.277635	0.00757538	0.0152136	0.292733	0.0175151	0.0046494	0.00662655	0.253759	0.0936507	0.038973	1.607	5.12134	0.0316444	0.0970588	0.00655311
chr7:44980590-44980791_T1	0.609491	0.660069	0.0712431	0.0649487	0.356927	0.284359	0.0758672	1.77861	1.34108	0.341314	0.415878	1.95768	1.3967	0.816453	0.119879	0.0759786	0.429682	0.151292	0.206799	0.0148501	0.0527152	0.0933287	0.813223	0.0808228	0.0159784	0.106408	3.79534	0.259835	0.313737	0.284409
chr7:44980590-44980791_T2	0.00918684	0.00544459	0.018078	1.11219	0.00609505	0.0244816	0.0302017	0.00891673	0.04111	0.061364	0.268126	4.46532	0.0239239	0.0116556	0.0214062	0.0112137	1.34964	0.0391824	0.0101416	0.773838	0.0301965	0.00413821	0.0259479	0.0421896	0.00641965	0.207945	0	0.00670176	0.00137635	0.0270095
chr7:44980590-44980791_T3	0.0264316	0.113373	0.0501548	0.0962862	1.4658	0.163324	0.0105514	0.022201	2.51214	0.0291693	1.42978	0.180428	0.354866	0.0288574	0.2094	0.0271009	1.17409	0.421275	0.0443514	0.160199	0.017686	1.98272	0.193425	1.95694	0.024143	0.077167	0.0202215	0.160038	0.0302933	0.0187209
chr7:44980590-44980791_T4	0.00961137	0.00284809	0.0180127	0.147422	0.00159418	0.0149408	0.135417	0.170788	0.831522	0.0409389	0.550085	0.597698	0.0203943	0.00256721	0.0639869	0.00469274	0.203554	1.20662	0.0014147	0.227063	0.0157959	0.015586	0.0559393	0.00367827	0.0115137	0.0249426	0.00490213	0.0903698	0.00719976	0.00513775
chr7:45111666-45111768_T1	0.00236945	0.0136915	0.0579498	0.765805	0.0076636	0.0505138	0.387251	0.45748	0.053015	0.00275249	0.0597089	0.0110087	0.0308519	0.0113919	0.686975	0.0104119	0.11161	0.0184541	0.00418512	0.00347442	0.0233646	0.293299	0.00486722	0.232591	0.0262553	0.00204966	0.002417	0.577319	0.00266238	0.0468637
chr7:45111666-45111768_T3	0.0393246	4.66467	0.0659115	2.12818	0.0132912	0.0434995	0.238348	0.182145	0.0844291	0.143941	0.0538738	0.00848567	2.20701	0.132584	0.00987926	1.09115	0.141966	0.0066043	0.00393161	0.0340903	0.00940685	0.0168448	0.069348	0.00511115	0.0133324	0.011553	0.0174079	0.114027	1.00245	0.0349027
chr7:45111666-45111768_T4	0.0289498	0.278941	0.181666	0.0266015	0.0241635	0.0348405	0.0157889	0.0552211	0.0370134	0.0249511	0.0510544	0.0387159	1.56399	0.0389121	0.147968	0.10943	0.399647	0.0322102	0.0131957	0.131459	0.040781	0.0191821	0.0268562	0.0557527	0.677929	0.023427	55.6683	0.0544999	0.0268625	0.0439293
chr7:45978366-45978567_T1	0.0208527	0.542931	0.411733	3.35102	0.127679	0.012715	0.0165988	0.0459152	0.285589	0.106338	0.0256625	0.47899	0.049088	0.0560756	0.24518	0.961875	0.32109	1.79239	0.00624269	0.0176208	0.0109533	0.0290391	0.164079	0.389548	1.85698	0.0663445	0.0948191	0.158479	0.0171561	0.00982431
chr7:45978366-45978567_T2	0.0152998	0.0284977	0.105682	1.3825	0.00761305	0.0407717	0.0465342	0.498698	0.0111779	0.0571281	0.102999	0.100508	0.228939	0.00963271	0.653827	0.0352162	0.0638475	11.2793	0.00932965	0.00640994	1.11971	0.0476519	0.0306799	3.13799	0.00436381	1.00176	0.0434763	0.0464162	0.028816	0.153444
chr7:45978366-45978567_T3	0.256196	2.15946	9.70351	0.110603	3.48306	2.50043	0.185433	2.39043	0.0702727	0.77713	0.0912186	1.72863	0.194478	0.787189	0.0427148	0.129469	0.333892	0.581582	0.0945052	0.162287	0.053408	3.28773	2.72327	0.0723756	0.0927159	0.783042	0.0938253	1.14842	0.073606	20.7741
chr7:45978366-45978567_T4	0.0165334	0.00979853	0.119293	0.0513226	0.0109692	0.0156042	0.120354	9.6438	0.223717	0.204066	0.0117693	0.00689376	0.481582	0.167812	0.0119242	0.0080724	9.08582	0.0252937	0.0365033	0.00808121	0.613311	0.0156397	0.0382075	0.00395458	0.0379609	0.0977303	0.00632445	0.0536046	0.0247699	5.98474
chr7:55699019-55699220_T1	0.00955837	0.0793069	0.0573228	0.223404	0.0126831	0.0127358	0.149634	0.0342548	0.0285151	0.0666215	0	2.81943	0	0.00510611	0.00848454	0.0186674	0.0139608	0.0283596	0.0196966	1.03406	0.0448824	0	0.0032724	0.332876	0	0	5.37235	0.0960695	0.770422	0.00340628
chr7:55699019-55699220_T2	0.0992137	0.171084	0.0100809	0.047146	0.509143	0.0406141	0.0359286	0.0289158	0.867307	0.288826	0.0102109	0.23582	0.0421965	0.0201145	0.00557054	0.0122561	0.0017459	0.0365741	0.00791745	0.00642688	0.00841931	0.0542751	0	0.000686187	0.0221949	0.00155103	0.029264	0.001744	0.00644701	0.00127794
chr7:55699019-55699220_T3	0.0127021	0.0888297	0.304325	0.0256062	0.0564629	0.123437	0.0973563	0.0840627	1.43736	0.211497	0.169845	0.0443072	0.573357	0.0667696	0.138684	0.0689641	0.0314156	0.0667064	0.0514523	2.39485	0.980791	0.0408299	0.0391383	0.500111	0.0789213	0.107095	0.0578749	7.20059	0.0459766	0.793064
chr7:55699019-55699220_T4	0.00370353	0.0109745	0.00277632	0.400346	0.019657	0.694144	0.0463821	0.357252	1.44263	0.0143408	0.00105454	0.330022	0.227182	0.0207736	0.0821865	0.245921	0.0288496	0.00412063	0.13192	0.00603405	1.91815	0.00400381	0.0659328	0.187089	0.547173	0.00320369	0.00251857	0.00120076	0.516013	0.00395944
chr8:100310238-100310439_T1	0.0128326	0.187089	0.0317454	0.305555	0.0868409	0.184663	0.00642848	0.0298926	0.107192	0.166959	0.0577323	0.00489203	0.00495079	0.187832	0.0102518	0.12531	14.9781	0.0675816	0.00679978	0.219113	0.00482053	0.00277461	0.00351468	1.09712	0.0102483	0.0562432	0.00436336	0.0141459	0.00230705	0.219508
chr8:100310238-100310439_T2	0.011403	0.0115851	0.0109905	0.0107083	0.124828	0.160618	1.32812	0.183894	0.0145791	0.0851553	1.51119	1.23192	0.00942698	2.39918	0.0151829	2.82033	0.0642405	0.19212	0.0129477	0.00159244	0.0849053	0.024655	7.91714	0.972528	0.0136599	0	0.0249253	0.0823919	0.00439293	0.0766285
chr8:100310238-100310439_T3	0.00322166	2.03772	1.94173	0.0300018	0.0168322	0.0171705	0.0272344	0.0021648	0.0401603	0.0102918	0.004128	0.0782953	0.113727	0.209104	1.41985	0.0117973	0.423494	0.293032	0.00924683	0.0511772	0.0294989	0.00174143	0.00579057	0.00369878	0.0212261	0.0675811	0.00410789	0.00470037	0.00072399	0.0137771
chr8:100310238-100310439_T4	0.264121	4.20642	0.727912	3.104	0.128984	1.25366	0.122397	0.0947799	0.0627008	0.0944059	0.231602	0.116179	1.39711	1.0627	2.74342	0.418682	5.55325	0.194872	0.0624905	0.0431466	0.0365154	0.0234791	4.0396	0.0530866	0.146029	1.45084	2.26257	0.862012	20.0906	0.576727
chr8:123396487-123396688_T1	0.0692985	0.104308	0.255908	0.213102	0.0141064	0.104926	0.00517769	0.211661	2.65047	0.0251567	0.075677	0.186877	0.134892	0.643634	0.00733965	0.0484454	0.273744	0.025409	0.00312957	0.00500379	0.16917	0.0323506	0.113233	0.00135616	0.0188669	0.0912811	0.00441808	0.00612763	0.00566298	0.0122075
chr8:123396487-123396688_T2	0.0597673	0.172678	0.0216651	0.0137854	0.0148698	0.0733484	0.0132959	0.0433314	0.155846	0.0264928	1.14973	0.77235	0.11787	0.225595	0.0790556	0.0380125	0.0275668	0.121622	0.0229189	0.0111471	0.00997024	0.009777	0.0286736	0.0316007	0.0725386	0.383675	0.0377031	0.00458947	0.0265091	0.192112
chr8:123396487-123396688_T3	0.0858492	0.0192803	0.853566	0.241575	0.0188858	0.245632	0.0152785	1.00314	0.226455	0.0188958	1.52612	0.093015	1.64104	0.0253442	0.0794132	0.35474	0.263978	0.0130709	0.0151634	0.0229684	6.45789	9.04848	0.0176348	0.0197127	0.0205681	0.970106	0.0165926	12.9261	4.46044	0.0260852
chr8:123396487-123396688_T4	0.0287186	152.844	0.0512889	0.040718	0.026899	0.0315126	0.0729908	0.0605413	0.0475171	0.156994	7.49236	0.0217352	2.24851	0.0257197	0.0382383	0.0742331	0.0419458	0.031953	0.0223788	0.0396342	0.0404554	0.0456575	0.024291	0.137706	0.0546394	0.105216	0.0413575	0.0443649	0.0349265	0.0379272
chr8:127870719-127870906_T1	0.0522936	0.458717	0.0272758	0.096638	0.00438906	0.029382	0.067464	0.0217325	0.0366518	0.0515987	0.0834204	4.4571	0.096256	2.37788	0.0373308	0.00922854	0.035889	0.382046	0.0125194	0.00615907	0.0545832	0.0112386	0.0870356	0.051358	0.0494357	0.0654013	0.0122111	0.0064346	0.0056635	0.00673579
chr8:127870719-127870906_T2	0.00605869	0.0232014	0.0204383	0.00919088	0.028756	0.108051	0.0153214	0.0897741	0.0297933	0.13562	0.00696696	0.0486369	0.038298	0.0112035	1.54732	0.218448	0.465264	0.140525	0.0168752	0.132123	0.0272456	0.012596	0.0026327	0.0379903	0.0452219	0.00181419	0.00213933	0.00770629	0.0412653	0.113104
chr8:127870719-127870906_T3	0.00664808	0.0151971	0.426105	4.31293	0.0184304	0.185387	0.115076	0.0195706	2.12556	0.116394	2.57255	0.0685642	0.469913	0.783089	0.00821955	0.645474	2.58565	0.90928	0.0130005	0.0654534	0.0207369	0.746433	0.176068	1.88527	0.0290113	0.00328619	0.00920347	0.106694	0.005976	0.48483
chr8:127870719-127870906_T4	1.36193	0.105003	0.343786	0.146567	0.0295493	0.265636	0.0183887	0.166046	0.335825	1.02037	0.0345617	1.91247	0.0147282	0.142494	0.0391005	0.0363228	0.880706	0.0744227	0.0178659	0.131734	1.68274	0.0973577	0.0113943	0.115755	0.396733	0.104433	0.0505913	0.00539527	0.0087991	0.0108139
chr8:133216669-133216870_T1	0.0431055	0.273713	0.0480089	13.9384	0.0232874	0.0700158	0.0817477	0.534792	0.00734827	0.0157375	0.108711	2.09986	0.0142543	0.101977	0.0142119	1.62597	0.0623594	0.115561	1.09999	0.0413356	0.0185057	0.0115392	9.77963	0.625451	0.0250808	0.928289	0.0184257	0.106614	0.0118088	0.311616
chr8:133216669-133216870_T2	0.0124694	0.234171	0.0353457	0.663717	0.0191311	0.123917	0.0780822	1.02013	0.178358	0.329238	0.0150898	1.39229	0.0950113	0.142591	0.0307844	3.79065	0.721675	0.444539	0.204874	0.617608	3.78792	2.85533	0.581922	0.0930549	0.0401443	1.74831	1.19962	0.18875	0.135207	0.111648
chr8:133216669-133216870_T3	2.12443	0.0359321	1.15244	0.850394	1.06323	0.527608	0.0366786	0.0451134	0.926264	0.124547	0.360781	2.27117	1.37173	0.128181	0.909892	0.699416	0.548837	0.038874	12.3878	0.509647	0.0661066	0.0729516	0.126653	0.952892	0.0910945	0.045039	6.45787	0.297525	0.0261724	0.0201415
chr8:133216669-133216870_T4	0.0155887	0.245216	0.0448621	0.633365	0.0241907	0.142931	0.0938093	1.03186	0.175998	0.326265	0.0137676	1.40737	0.0960219	0.139733	0.0390496	3.96296	0.729365	0.446543	0.225639	0.631511	3.89688	2.9892	0.61411	0.0991938	0.0420957	1.8177	1.2635	0.187347	0.13514	0.107339
chr8:133217883-133218077_T1	0.409054	0.727279	0.231735	0.440842	0.135104	0.0284675	0.939849	1.61509	0.039267	0.252845	0.507594	0.299705	0.309616	0.938391	0.0408931	0.0964916	0.522043	0.0212952	0.025158	0.135323	0.364923	0.108751	2.23323	0.18397	0.0197286	0.011166	0.671072	0.0151529	0.0732201	0.0309312
chr8:133217883-133218077_T2	0.00582317	0.0103533	0.00500725	3.1704	0.0105676	0.00912817	0.0270263	0.151606	1.28801	0.0214874	0.00819292	0.0391749	0.0202192	0.0466613	0.0296456	0.0612115	0.0165101	0.0262971	0.00393265	0.00602737	0.041015	3.00102	0.00773994	0.0672491	0.00738604	0.0453353	0.00908476	0.175916	0.0203221	0.482297
chr8:133217883-133218077_T3	0.00270926	0.000602118	0.0156131	0.0504602	0.00438134	1.40695	0.00318096	0.00364099	0.0454636	0.0369801	0.00318217	0.0677792	0.153257	0.477336	0.0117239	0.0932569	0.0732063	0.0384334	0.00269175	0.101304	0.00954123	2.48117	0.0483481	0.00660981	0.0105478	0.161416	0.00690908	0.00757618	0.00243537	0.108618
chr8:133217883-133218077_T4	0.00127633	0	0.031574	0	0.000635088	0.0187067	0.00119883	0.00285877	0.0171342	0.000741329	0	0.00182461	0	0.0317045	0	0.011217	0.00559253	0.00284014	0.00169077	0.00935766	0	0	0.00524355	0.00732674	0.00382235	0.00110407	0.0351524	0.000620716	0.00229459	0.00068226
chr8:133297395-133297561_T1	0.00339188	0.563861	0.0638852	0.202529	0.129114	0.00225971	0.0876132	1.59695	0.0552923	1.95533	0.141249	0.030306	0.0215917	0.00815378	0.0350008	0.0596189	0.0086697	0.00188694	0.236645	0.0663155	0.138564	0.129258	0.00348373	0.270648	0.0121896	0.188516	0.00345995	0.0758804	0.00152449	0.0335429
chr8:133297395-133297561_T3	0.0434671	0.0104653	0.0488772	0.0813547	0.0364987	0.00965278	0.0740006	0.0324532	0.0839404	0.0341887	0.0174049	0.022655	0.010481	0.0152383	0.100077	0.0172435	0.115071	0.013602	0.0055982	0.00177049	0.0280644	0.0186008	0.00558052	0.00727774	0.0363407	0.0227171	0.0101611	0.00132121	0.000814016	0.302543
chr8:133320703-133320816_T1	0.0927323	0.0131438	0.0816692	3.26218	0.530222	1.04602	0.156418	0.0873816	0.584849	0.0439933	1.40026	0.0958568	0.101924	0.191743	0.324825	0.211628	0.163858	0.578652	0.0208462	0.517031	0.12387	0.0660395	0.237109	0.832518	0.841923	0.679992	0.0127006	0.879137	0.0633051	0.154187
chr8:133320703-133320816_T2	0.121556	0.118901	0.443231	0.6189	0.164817	0.166157	0.161102	0.107144	0.556773	0.173195	0.0994669	0.366105	0.11246	0.107175	0.140898	0.396431	0.210292	0.201774	269.224	0.220736	0.356875	0.118228	0.1301	0.162592	0.14797	2.70906	0.161314	0.123589	0.106792	0.169068
chr8:133320703-133320816_T3	0.00325391	0.0925649	0.00853745	0.00950657	0.0399382	2.98867	0.00815025	0.0087459	0.0651773	0.0138598	0.00741215	0.240339	0.0213411	0.13906	0.0317719	4.6041	0.728732	0.00603396	0.0354419	0.115573	0.00305582	0.0539387	0.0111401	0.290148	0.0142924	0.00375301	0.292091	0.0696289	0.178422	0.0081171
chr8:133320703-133320816_T4	0.0953467	0.0497424	0.0405198	1.06276	0.0398705	4.43276	0.0420458	0.746764	0.14537	0.820044	0.404368	1.02037	0.832578	0.109402	0.867808	4.06453	0.385748	0.11505	0.0757051	0.738001	3.25599	0.0372627	0.125744	0.100988	0.0906236	0.0495645	1.84064	0.121912	0.0185096	0.0727424
chr8:133368987-133369155_T1	0.409461	0.0795916	0.0425634	0.194287	0.283986	0.0679379	0.0801993	0.234915	0.0738086	0.707157	0.43496	0.0976004	0.17364	0.336135	0.682351	0.188864	0.14743	0.0153846	0.043198	0.133481	0.397843	0.271501	0.132786	0.0724301	0.304157	0.0414154	0.518174	1.8412	0.208037	0.0903595
chr8:133368987-133369155_T2	0.0373871	0.0993354	0.417098	0.222755	0.0334445	0.0330238	0.257262	0.336471	0.998447	0.876431	0.50453	0.276247	1.89958	0.302951	0.386497	0.306425	0.0631968	0.0247717	0.0738271	0.936292	0.0727864	0.0395102	0.383132	0.0217032	1.31241	4.59972	0.0724183	0.0208384	0.303978	2.06365
chr8:133368987-133369155_T3	0.0420156	0.0980933	5.69947	0.262243	0.057018	0.0593756	0.054214	0.114451	14.4899	14.1671	0.777992	0.150465	14.5066	1.64018	3.26278	1.29176	0.183482	0.117105	0.088829	16.0205	0.425068	0.415683	2.34118	0.0579831	22.125	0.318295	0.927309	0.0722395	5.29478	0.416974
chr8:133368987-133369155_T4	1.07103	2.57833	2.70376	0.24711	0.58383	0.263179	1.26343	0.142306	3.56044	0.910755	2.22297	0.133569	0.0764557	5.83351	1.13469	0.318367	0.317462	1.95928	0.135062	0.930985	0.138544	0.355654	0.0451191	0.0459189	1.48172	0.10833	0.431893	0.0436852	0.800231	0.0292655
chr8:133375568-133375769_T1	0.00252906	0.00149885	0.000947946	0.0664998	0.0268467	0.00786283	0.166285	0.0974329	0.00107783	0.0205654	0.00792138	0.0192826	0.01366	0.0297227	0.0123472	0.25931	0.0061565	0.0431464	0.00446704	0.0477981	0.0522521	0.0938714	0.0034634	0.00290361	0.00605924	1.0946	0.027518	0.0664178	0.0265228	0.0585827
chr8:133375568-133375769_T2	0.047433	0.095741	0.356436	0.426282	1.67709	0.361191	1.08118	0.481564	0.405276	4.02157	0.0467166	1.29634	0.29801	0.673682	0.739569	0.896155	0.165223	0.124331	0.148403	1.25151	0.480638	0.0386449	0.394368	0.129611	1.0925	0.931297	0.245742	3.07946	0.0617251	0.520089
chr8:133375568-133375769_T3	0.0496066	0.200494	0.110342	0.108103	0.170763	0.0545392	0.0234246	0.0165149	0.930912	2.42691	0.106053	1.00601	0.18197	0.2385	1.05572	0.0277939	0.0261311	0.0895763	0.0301641	0.0211994	3.03501	0.0732633	0.00501147	2.0553	1.47815	0.0178212	0.0246098	4.05804	0.0253417	0.0278213
chr8:133375568-133375769_T4	0.359528	0.218338	0.0578086	0.0610025	0.202779	0.100588	0.408768	0.064882	0.0563397	0.110315	0.073241	0.098888	0.608658	0.21405	0.0425264	0.189632	0.158908	0.40078	0.311934	0.0128563	0.410703	0.0132945	0.377509	0.0909867	2.67435	0.166657	0.0625467	0.179418	0.0884336	0.0142427
chr8:133428817-133428992_T1	0.16603	0.00945702	0.0491303	0.1332	0.18527	0.00101246	0.0763689	0.541569	0.0102009	0.626279	0.0191482	0.00325885	0.00791519	0.403994	0.0546344	1.07739	0.203656	0.0629855	0.0177833	0.00408548	0.0305066	0.0435382	0.00234132	0.302723	0.00227565	0.112071	0.0589086	0.361045	0.00580589	0.0028433
chr8:133428817-133428992_T2	0.0326413	0.0227993	0.76816	0.0163481	0.0125295	0.00900906	0.107746	8.23045	0.0858509	4.78011	0.0396334	0.0176653	0.0248262	0.0638943	0.512223	0.153679	0.0561886	0.0617396	0.146193	0.0129915	0.0295593	0.100318	0.096744	0.823655	0.0608869	0.11012	5.09814	0.0664458	0.0840421	0.473848
chr8:133428817-133428992_T3	0.0483037	13.1298	0.22557	1.00114	0.0486365	0.0514889	0.0384318	0.0203657	0.135141	0.743986	0.455824	0.188476	0.0499871	0.125225	0.0310228	0.339613	4.59747	0.0094842	0.0717676	1.73491	0.0880577	0.0294891	0.220043	0.56958	0.166104	0.219246	0.0284045	0.03427	0.178279	1.02979
chr8:133428817-133428992_T4	0.00880568	0.0130467	0.0569345	0.0739637	0.408221	1.1024	0.00964953	0.407944	0.0792778	0.540443	0.0313416	0.04878	0.0471365	0.0141121	0.0175869	0.0343949	0.0144691	0.0449047	0.0826271	0.137012	0.805253	0.0479949	1.08643	0.034963	12.5259	0.198048	2.98665	0.205558	0.0201185	0.0372643
chr8:133448712-133448871_T1	0.0455101	6.29109	13.9287	2.75239	0.538298	2.22909	0.502254	0.102325	0.467345	0.579408	0.415995	0.607643	0.697167	2.69217	5.94073	5.28871	0.828703	0.83737	0.0472746	0.601499	0.602574	2.27595	2.73518	1.7775	0.387874	0.422349	0.17633	1.67694	4.24623	0.0680755
chr8:133448712-133448871_T2	0.0474909	0.12396	0.0363587	0.0631011	0.132401	0.813415	0.0183492	0.389428	0.118639	0.0919472	0.26182	0.924968	0.5136	0.230082	0.012557	0.087816	0.0484567	0.0682042	0.249714	0.314112	0.216356	0.129446	0.0361503	0.72815	0.312696	1.34039	0.094483	0.130387	2.56881	0.0435707
chr8:133448712-133448871_T3	0.441395	0.0353703	0.041594	0.0292878	2.01537	0.663919	0.361456	0.0373182	0.0556391	1.62997	0.0573538	0.108427	1.76142	3.12568	0.0347659	0.146608	0.0340507	0.202668	0.0271772	0.0373756	0.0814451	0.075946	0.0478888	63.4501	0.173521	2.25437	0.0443911	0.450189	0.0852221	0.0222654
chr8:133448712-133448871_T4	0.0695774	0.560798	4.18482	2.13101	0.021542	0.238977	0.0885895	0.12883	0.076108	0.0332282	0.0812271	0.12378	4.39598	0.207524	0.130727	0.414447	0.121948	0.186652	0.0081929	0.0642376	0.569561	0.217299	0.0730495	0.0071006	0.0490829	0.0060187	0.0346983	0.0398532	0.0264072	0.109925
chr8:144413371-144413505_T1	0.0568966	0.301704	0.0871001	0.133857	0.126159	0.319734	1.06209	1.16314	0.253712	0.221939	0.696632	0.514	0.0667763	1.05468	1.9415	0.260252	0.486366	0.128608	0.0389641	0.151638	0.0846489	3.8885	0.208529	0.197573	0.566307	0.042828	3.26767	0.122915	0.029969	0.0537849
chr8:144413371-144413505_T2	0.31812	1.55986	0.160796	0.678895	0.165684	1.26655	14.8306	0.106146	19.2809	0.189789	0.96689	3.38441	0.0735583	0.728197	1.22748	0.57474	0.110484	0.121441	3.19807	0.0918426	0.781429	0.246826	0.497728	0.478649	1.17304	0.231263	1.58024	2.17771	1.17271	0.483749
chr8:144413371-144413505_T3	0.00646199	0.0242548	0.0104957	0.00629308	0.00857448	0.0535741	0.00809286	0.672873	0.35618	0.649742	0.053973	0.378755	0.0232683	0.0310681	0.0994245	1.25151	0.0503374	0.0143795	0.0202911	4.13483	0.00505717	0.00465729	0.00368721	0.00906768	0.23911	0.0124219	0.0080565	0.00907881	0.00129083	0.0345426
chr8:144413371-144413505_T4	0.00523114	0.0155012	0.00392148	0.057312	0.00520593	0.00464673	0.00327568	0.678019	0.022294	0.0141792	0	0.159537	0.369325	0.0475063	1.19105	0.730471	0.0076405	1.40657	0.0970166	0.00511376	0.0859718	0.00188509	0	0.146143	0.00417766	0.036201	0.352184	0.040705	0.00626973	0
chr8:144465526-144465642_T2	2.96709	0.793914	2.23141	0.0965561	0.540858	0.1233	0.102096	0.11186	0.135215	0.0665462	19.7005	0.310777	6.501	0.052965	2.13373	0.038727	0.02789	0.761576	0.0285386	1.48041	0.0103458	0.0254072	0.0165949	0.0219231	0.0351915	0.0203298	0.02697	0.0157157	0.0171647	0.0251257
chr8:144465526-144465642_T3	0.968313	0.0202384	0.548683	0.453949	0.0158594	0.0960576	0.333586	0.0163175	0.0882918	0.0493665	0.572395	0.007594	0.0895877	3.48736	0.244521	0.0867006	3.7541	1.03009	0.0274777	0.151335	0.0342081	7.98983	0.751357	0.199517	0.0218175	0.0282272	0.065024	0.708594	0.0109144	0.0235278
chr8:144465526-144465642_T4	0.0253691	0.0773229	0.039224	0.0158824	0.0211893	0.13702	0.0034041	0.111616	0.0249057	0.149982	0.0572727	0.0667054	0.0104865	0.0511839	1.05015	0.0650286	2.17425	0.15474	0.0172034	0.0256855	0.216336	0.19639	0.0167503	0.0473301	0.144353	0.0144995	0.0466732	0.129987	0.0097733	0.469308
chr8:21637784-21637922_T1	0.0407209	0.0232051	0.00410929	0.170447	0.00363684	0.268506	0.050998	0.0603379	0.015352	0.00485168	0.0289872	0.0164193	0.00664659	0.0543831	0.0257194	0.00152938	0.0152503	0.0243961	0.165519	0.0010207	0.0213272	0.0118522	0.0005362	0.029969	0.0231395	0.0121933	0.0292897	0.0203116	0.000938571	0.00223255
chr8:21637784-21637922_T2	0.975148	0.00622414	0.0231813	0.0511384	0.00812901	0.0253954	0.0233826	0.0669106	0.0223791	0.0307259	0.0192714	0.202407	0.0112548	0.0115323	0.224772	0.0102554	0.00795371	11.8784	0.357257	0.012548	0.0531497	0.00841016	0.0918857	0.200959	0.284233	0.0211978	0.0257904	0.0109717	0.0248249	0.019129
chr8:21637784-21637922_T3	0.558155	0.0560298	0.0592871	0.465439	0.0796107	0.178456	9.82899	0.0553826	0.612507	0.408674	0.0157894	3.08774	0.0690899	1.15528	0.0556776	0.0328442	0.0234567	0.0721485	0.0181972	0.274001	0.0140862	0.0111379	0.103948	0.956355	0.0406548	0.105634	0.00896381	0.0109051	0.285729	0.652119
chr8:21637784-21637922_T4	0.00712295	0.0422142	0.00667458	0.277037	0.00649791	0.189025	0.0490634	0.0579672	0.145711	0.0131012	1.57185	0.00424283	1.96622	0.658758	0.00316136	0.173888	0.0086697	0.0898184	0.00262107	0.0644089	0.151346	0.0879138	0.327993	0.00204446	0.0213318	0.835412	0.42566	0.125862	0.00853714	0.00253838
chr8:22392416-22392545_T1	0.204068	0.164919	0.199666	0.255515	3.0278	0.180093	0.194167	0.113973	0.182975	29.8785	18.5299	0.159126	0.165638	0.121048	0.201138	58.0268	136.019	13.5817	0.13107	8.02878	0.690667	33.0319	0.152432	0.115624	165.498	0.169648	0.167612	0.144355	29.8979	0.119001
chr8:22392416-22392545_T2	0.0140534	0.0055525	0.0122908	0.013686	0.160058	0.0104028	0.164268	0.00279799	0.00598926	0.961377	0.628245	0.0312517	0.0361453	0.0125123	0.00831638	1.82974	4.92627	0.488194	0.0179272	0.270182	0.030795	1.0635	0.0384905	0.00358548	5.23377	0.00135074	0.0063713	0.0015188	1.00781	0.00166938
chr8:22392416-22392545_T3	0.0126709	0.0148213	0.0971114	0.0248418	0.0574081	0.0430963	1.38685	0.0116511	0.00980543	0.143707	0.432096	0.0519588	0.103815	0.214822	0.0173151	0.0693547	0.0530857	0.0333899	0.460272	0.0296627	0.155007	0.0169426	0.0366448	0.0589556	24.481	0.276617	0.0551023	0.0502711	1.1297	0.0217457
chr8:22392416-22392545_T4	2.45771	0.394163	0.0710501	0.0429678	0.0108416	0.126285	0.856472	0.0131766	0.0194999	0.010757	0.248934	0.12537	0.00819573	0.213436	0.274876	0.0734026	0.186963	0.0521204	0.00625367	9.90844	0.00844048	0.0129551	0.00503509	0.00875525	0.0117452	0.119211	0.00277818	0.0731142	0.00930312	0.0430934
chr8:28365845-28366046_T1	1.64498	1.62894	0.125968	0.335548	0.106599	0.184413	1.51217	1.54306	3.1776	2.94761	0.467546	2.22119	0.240416	1.3174	0.552849	0.614203	1.11883	2.09096	1.24036	0.377653	0.417282	0.0676527	1.88915	1.38462	4.5898	13.4237	0.0505552	0.223812	1.06859	0.0709318
chr8:28365845-28366046_T2	0.604064	0.134195	0.0909931	0.259192	0.0229034	0.136178	0.0934411	0.0880204	0.435992	0.113839	0.121761	1.53961	0.136048	0.0836807	0.0767728	0.0210235	0.499154	3.63168	0.0118016	1.83346	0.201143	0.0248803	0.198759	0.0150581	0.186464	0.098899	2.14895	0.174508	0.477151	1.1498
chr8:28365845-28366046_T3	0.035113	0.0570474	0.225667	0.0862249	0.0108446	1.56086	0.0136473	0.0214247	0.217887	0.027779	0.101101	0.016011	5.2688	1.62462	0.00967291	0.0993162	1.09335	0.0586013	0.677403	2.32612	0.0413614	0.0526858	0.626764	0.0736758	0.0580174	0.0164962	0.0213053	0.0462244	0.028026	2.11417
chr8:28365845-28366046_T4	0.635768	0.131567	0.0922922	0.304881	0.0287829	0.154494	0.0998541	0.0861416	0.51403	0.116836	0.12531	1.60507	0.142342	0.0954163	0.0853454	0.0213727	0.527851	3.83343	0.0117357	1.88998	0.207749	0.0267603	0.218643	0.0173507	0.171672	0.107513	2.26639	0.183489	0.504274	1.197
chr8:28401467-28401668_T1	0.0118484	0.10232	0.433317	0.00494515	0.0454807	0.142836	0.022258	0.243144	0.245985	0.104212	0.0168686	0.209711	0.00914221	0.00452103	0.472527	0.968568	0.318916	1.28124	0.00398622	0.00165465	0.0437135	0.00426969	0.00579487	0.00129554	0.0270351	0.0483181	0.00287766	0.109757	0.00963624	0.00301598
chr8:28401467-28401668_T2	0.00236945	2.96263	0.0106574	2.38827	0.0613088	0.00157856	0.0144663	0.0100837	0.0189339	0.044728	0.0232763	0.0567374	0.102154	2.34578	0.00236616	0.109325	0.0164387	0.00659075	0.00366198	0.562856	0.0450603	0.283693	0.0261613	1.06026	1.10343	0.00563656	0.0060425	0.00576167	0.00372734	0.00633294
chr8:28401467-28401668_T3	29.811	0.00915597	0.108782	0.0886601	0.0234282	0.2529	0.0483705	1.17521	0.0423265	0.0170921	0.0320499	0.0115687	0.925973	0.0394965	0.332064	0.0409479	1.23462	0.137104	0.0146184	0.0194175	0.0269447	0.0163041	0.301483	0.0236496	0.0207101	0.0289556	0.0285167	0.0139535	0.397773	0.01691
chr8:28401467-28401668_T4	1.23089	0.00386655	0.00489078	2.51603	0.00757484	0.0840318	0.130731	0.0126647	0.0257193	0.00694728	0.623719	0.020208	0.0176191	0.00217826	0.00941071	1.42388	0.724208	0.0725893	0.00336102	0.113205	0.0053611	0.0152818	0.00502562	0.0293373	0.201247	0.728499	0.00499131	0.0814376	0.00244358	0.00755622
chr8:28412035-28412236_T1	0.0194462	0.0270583	0.40881	2.84007	0.024401	0.0270372	2.30781	5.17981	0.522118	0.0265186	0.294671	8.41007	34.8027	0.691043	0.0270181	0.032199	0.0358122	0.169328	0.0164271	0.541369	0.0142923	0.0164527	0.0208412	0.0184434	0.0222822	0.0204786	0.0181116	0.0139803	0.0243204	0.050619
chr8:28412035-28412236_T2	0.00745484	0.0182247	0.315399	0.0142931	0.0148378	0.132854	1.29016	0.0100186	0.00595706	0.028145	0.0159202	0.551514	0.0970675	0.0112005	0.902026	0.0764361	0.0285821	0.429237	0.021397	0.0209518	0.0485695	0.24883	0.155048	0.00641917	0.0256747	0.0217644	0.23954	0.158616	0.984238	0.000996246
chr8:28412035-28412236_T3	0.0263756	0.0361758	0.0127107	0.19815	0.0232486	0.0281148	0.00283133	4.64582	0.0780427	0.0236361	0.346326	0.0258555	0.4361	0.00724623	0.219742	0.0110381	0.0759466	0.0821689	0.0252899	0.0132602	8.70484	0.0513254	0.0278638	0.0735414	0.285265	2.05603	0.00922453	0.282199	0.0223543	0.0145019
chr8:28412035-28412236_T4	0.0016019	0.0113924	0.00180127	0.71956	0.00159418	0.00640322	0.00300927	0	0.0675868	0	0	0.192363	0.0519129	0.0128361	0	0.0140782	0	0.0213877	0.0042441	0	0	0.00173178	0.0312602	0.00367827	0.00191895	0	0	0.0046743	0	0.020551
chr8:48008326-48008504_T1	0.015864	2.15167	0.526489	0.0248292	0.01263	0.260294	0.177106	0.0467002	0.0260777	0.0563387	0.0181975	0.0233267	0.0220331	0.107506	0.0259506	0.0292118	0.0635536	0.0953133	0.0368266	0.0172803	0.174947	0.126912	0.0265352	0.0926281	46.0331	0.110175	0.219617	0.019398	0.107155	0.019383
chr8:48008326-48008504_T2	0.0156149	0.234593	0.194459	1.08376	0.0159281	0.0730798	0.0308002	0.107023	0.0801064	0.00997655	0.0825322	1.96914	0.0408893	0.0147019	0.0241695	0.413408	0.828171	2.4818	0.0113769	0.119254	0.440478	0.570153	0.0306721	0.0168069	1.41576	5.06529	0.217022	0.666752	0.0126327	0.0110597
chr8:48008326-48008504_T3	0.0227859	0.0243074	0.0307463	1.5045	0.91007	0.0273245	0.0328171	0.0612443	0.0155374	10.0222	0.258225	0.0217162	0.0395586	0.233708	0.0637122	0.0445008	0.0743269	0.0287325	0.0288433	0.0185622	0.0192589	3.02416	0.0296438	0.163939	0.0436732	30.5338	0.0263423	6.65111	0.0197996	0.0251724
chr8:48008326-48008504_T4	0.00396806	0.0141101	0.102625	0.0208674	0.0331711	0.0602735	0.00745427	7.41459	0.843186	0.010141	0.626398	0.00340359	0.00459263	0.0127185	0.00845346	0.404529	0.0962083	0.00176598	0.00140175	0.00465484	0.00558974	0.0137274	0.694468	0.00273344	0.0627453	0.00205951	0.0040477	0.00617533	0.0171212	0.0347865
chr8:9088792-9088993_T1	0.0409577	1.17903	0.0974814	1.74989	3.29972	0.526062	0.169925	0.0350099	0.417818	0.317249	0.979634	0.771938	1.5811	3.55739	5.69858	0.493509	0.143954	0.549262	0.0745159	0.557147	1.92152	0.301658	0.192794	8.38415	0.103329	0.425159	15.7873	0.0425126	0.463011	0.402601
chr8:9088792-9088993_T2	0.0493516	2.70212	0.0752178	0.101624	0.0647947	0.416727	0.880747	1.19996	0.0186253	0.678287	1.21443	0.589065	1.60175	11.2224	0.418412	0.0644491	0.14069	0.590114	0.157009	0.24064	0.0280596	0.0996351	0.401839	0.0716789	0.017807	0.36313	0.0188024	0.0404839	0.670513	0.427497
chr8:9088792-9088993_T3	0.50701	0.445569	0.133366	0.226555	71.668	0.337294	0.332338	0.109669	1.944	0.294697	1.19226	0.647928	33.6973	6.63844	2.8751	0.172399	0.198885	3.36049	0.067804	9.44023	40.5121	0.14995	0.119956	4.56988	0.739459	1.50825	6.91163	0.0857727	0.14519	0.0878886
chr8:9088792-9088993_T4	0.209521	1.9323	0.278979	1.68657	0.136718	1.01638	0.39242	0.217224	1.17338	13.76	0.407253	2.91545	0.269	0.138987	0.872419	0.0643192	3.66585	1.4193	0.014127	0.282393	0.0229756	0.199382	6.75382	0.0162047	0.0480938	3.61428	0.0409534	1.3997	0.061182	0.0211256
chr9:129642253-129642408_T1	0.0364566	0.0277792	2.75832	0.194002	0.0186588	0.152666	0.00782699	0.0214641	0.015981	0.0133101	3.10886	0.00744536	0.10609	2.93547	5.97614	0.0457711	0.0319487	0.0544696	0.0505943	0.0122189	4.30948	0.32093	0.036374	0.0107629	0.625136	5.96036	0.0233755	0.195536	0.0205989	0.276171
chr9:129642253-129642408_T2	0.00962917	0.0242536	0.0279714	0.0175828	0.0255541	0.124025	1.47576	0.00647035	6.68707	1.91184	0.425666	0.00802996	0.0287907	0.0135028	0.0128211	0.0235071	0.00820411	0.215166	0.141732	0.0117664	0.0101733	0.0373022	0.00164832	0.00368508	0.00961249	0.00555306	0.0130966	0.0124879	0.0122623	0.0325994
chr9:129642253-129642408_T3	0.00379267	0.0236012	0.0586399	0.0581731	0.0500108	0.00126336	0.0017812	0.133371	0.597648	0.044058	0.461668	0	0.0153637	0.0121563	0.614823	0.0305541	0.461164	1.02119	0.00167473	0.000926893	0.008014	0.0707281	0.00292153	0.0272148	0.00227166	0	0.0222455	1.5134	0.000852313	0.00608211
chr9:129642253-129642408_T4	0.0634344	2.9929	1.09984	0.365888	1.36934	0.653177	0.0254103	0.0856677	0.0381662	3.47748	0.0613587	0.204706	4.32901	0.0788616	2.48479	0.640842	27.5787	7.39051	0.525202	0.148188	0.207628	0.315659	0.0579662	0.463213	5.12426	0.0294539	5.98829	7.19441	7.07234	0.102225
chr9:129743254-129743455_T2	0.0609918	0.124827	0.69467	23.0854	1.3626	0.405251	0.0422662	4.53503	0.17225	0.165006	18.5711	0.127882	1.93673	2.89067	0.094564	0.0659112	2.71843	1.60333	4.18634	1.09813	0.532692	0.640615	0.750885	0.222834	0.085403	11.8935	3.92125	1.33704	0.126709	1.4812
chr9:129743254-129743455_T4	0.00509447	0.292866	0.00891106	0.714427	0.0135198	0.19836	0.00425346	0.0841864	0.434231	0.0295902	0.0696287	0.143231	1.18975	0.0199575	0.0324086	0.0829122	0.0711018	0.123441	0.232455	0.0442681	0.0303007	0.0783293	0.0488359	0.00259953	0.0420413	0.289876	0.0664023	0.00715749	0.837529	0.00423616
chrX:153676147-153676348_T2	5.14186	0.0205846	0.0336955	0.0365611	1.15897	0.046733	0.0364624	0.0808476	33.2343	0.0308544	0.102099	0.20689	0.0618766	0.11733	0.0480602	0.124694	0.0313336	0.0375083	0.0604464	0.0495991	0.0158296	0.0176703	0.327708	0.0215023	0.039568	7.0377	0.022578	0.0980385	0.255284	0.0356769
chrX:153676147-153676348_T3	0.000789996	0.0337098	0.00977153	0.0121172	0.0141514	0.218943	1.31191	0.0382205	0.999939	0.0128479	0.0195701	0.125359	0.0301732	0.175981	0.015778	0.0185143	0.00346156	0.0624067	0.0300002	0.00077227	0.251505	0.173372	0	0.0308378	0.00189271	0.0191345	0.315087	0.000768398	0.0205938	0.00337834
chrX:153676147-153676348_T4	0.010317	0.0476047	0.064082	0.0123797	0.0102673	0.042549	0.0433768	0.0250891	0.174305	0.015409	0.0677759	0.41016	0.0284306	0.0185024	0.0140639	0.106502	0.00789316	0.0399028	0.00650811	0.00360196	0.0128032	0.0711698	0.24195	0.0676851	0.0194212	0.0486601	1.27341	0.0322551	0.108859	0.0265242
chrX:155007013-155007191_T1	0.0680307	0.102431	1.02732	0.180851	0.278537	0.699307	0.531925	0.424828	0.668674	0.249901	0.573802	0.772492	0.0257733	0.0599155	4.89169	0.416545	0.990063	0.312544	0.0516009	0.0397428	0.813867	0.2975	0.248857	1.50348	4.99496	0.21737	0.1092	0.202089	0.883874	0.248554
chrX:155007013-155007191_T3	0.015673	0.305705	0.0326557	0.0434331	0.805106	0.382652	0.131627	0.01239	0.210405	0.772179	0.0811168	0.0593094	0.0389475	0.0465416	0.0196408	0.0621189	0.0484765	0.045134	0.0264617	0.0225314	0.0298706	0.597019	4.31695	0.013231	0.077309	0.00717762	0.055016	0.409809	19.2135	0.0842728
chrX:155007013-155007191_T4	0.0172941	0.0831336	0.0122441	0.00842101	0.00318718	2.85734	0.0457239	0.0103296	2.02931	0.417422	0.70746	2.35511	0.0845126	0.0174506	0.110017	1.04328	0.0645518	0.00997722	0.0854164	0.00626149	0.021655	0.106638	0.0111837	0.0220614	0.223283	0.155695	0.163997	0.53205	0.0115154	0.00616303
CTRL0001-6	0.0124311	0.0284167	0.0389396	6.8389	0.129014	0.286312	0.00333609	0.64677	1.15115	0.208359	0.139563	0.737505	0.0781049	0.00924959	0.107587	0.0364168	0.00389071	0.00296381	0.00627339	0.0269084	0.00750492	0.00479965	0.0145917	0.110099	0.0787121	0.0506944	0.00362302	0.0043183	0.41425	0.000949291
CTRL0002-7	0.026604	50.3995	0.263628	1.64099	10.3828	0.100583	0.162426	0.0586949	0.0629263	0.12246	0.103118	0.0541963	0.818667	8.62602	0.0797013	0.275699	13.6413	0.860627	0.0446407	0.0601413	0.12742	0.0417035	0.0860719	11.7594	0.48601	0.0304928	3.66124	8.22587	0.034377	0.0284423
CTRL0003-8	0.0973616	0.316407	0.417065	0.0476688	0.00887294	0.0665267	0.206349	0.0437747	0.169166	0.337232	0.0362528	0.271744	2.01473	0.304921	2.58179	0.790885	2.10286	0.367438	0.63118	0.066589	0.0617936	0.109497	0.027472	0.0872135	0.0833083	0.00308503	1.46208	0.139101	0.22569	0.0144886
CTRL0004-9	0.00942553	0.00931009	0.0100099	0.00688437	0.0239714	0.00418627	0.107223	0.00562979	0.00401697	0.0261566	0.111379	0.0913273	0.0139394	7.70713	0.00976107	0.013806	0.00076482	2.70508	0.00601184	0.00665459	1.90312	0.235497	0.00591602	0.0210417	0.00501824	0.0520914	0.0865322	0.0208823	0.0767246	0.978012
CTRL0011-16	0.0670201	1.96799	0.506203	0.0332499	0.0205545	0.0713271	0.0839345	0.0419188	0.0226345	0.0993994	0.0262846	9.32736	0.0614698	0.244199	3.07556	0.0370443	0.0578711	0.564655	2.40476	0.0531548	14.4157	3.25543	0.00865849	2.45646	0.0737207	0.0576103	0.0253682	0.0147595	0.0215972	0.128882
CTRL0012-17	0.00160983	0.000954068	0.0235325	0.00117581	0.00801037	0.257397	0.00504029	0.0100961	0.0219544	0.0542322	0.0742581	0.0713427	0.0385065	0.0214994	0.215775	0.0141479	0.0470258	0.0895567	0.00236952	0.048785	0.00302365	0.0116024	0.00110228	0.0492865	0.00514254	0.000928375	0.00602117	0.000521939	0.0241181	0.0837587
CTRL0013-18	0.00766224	0.0310043	0.0065362	0.0144736	0.0031553	0.0594959	0.00694884	0.0641511	0.0425639	0.275315	0.383009	0.0222852	0.0131495	0.011221	0.159365	0.120746	0.769885	0.148456	0.0443345	0.00697374	0.111659	0.285923	0.765805	0.732578	0.0452608	0.00479967	0.00485131	4.97998	0.380957	0.388117
CTRL0015-20	0.0213982	0.0100707	0.0162769	0.00827424	0.222345	0.0226414	0.00472916	0.250356	0.0466701	0.0021933	0.034407	0.0674786	0.00655576	0.0277369	0.0167596	0.0497798	0.00459614	0.0140048	0.0289022	0.0172266	0.0336895	0.00952541	0.0109888	0.0130062	0.0211098	0.698488	0.00577789	0.00795797	0.0175377	1.28177
EIF4A3_1	0.000914162	0	0.00102794	0	0	0	0	0.000819031	0	0	0.00156179	0	0.188333	0	0.00486877	0	0	0	0	0	0	0.00197656	0.000938916	0	0	0	0	0	0	0
EIF4A3_2	11.5989	0.0325067	0.0328941	0.0280434	0.0181951	0.0852636	0.027477	0.026209	74.2299	0.0339823	0.0281122	0.0261373	0.0317415	0.0219757	0.0413845	0.0749848	0.0721012	0.0366162	0.0306787	0.0411079	0.0206042	0.045461	0.0206562	0.0293873	0.0591351	16.007	0.0354353	0.0248967	0.147914	0.0312745
EIF4A3_3	0.00719191	0.00319672	0	0	0	0	0	0	0	0.00104432	0.000767935	0	0.00312147	0.224033	0.00119699	0.00263358	0	0.00100024	0	0	0	0	0	0.00103213	0.00107692	0	0.00183406	0.000874411	0	0
EIF4A3_4	11.8188	0.0391734	0.0330335	0.0442549	0.0347173	0.0856249	0.0275934	0.018095	74.6125	0.0447907	0.0392102	0.0236232	0.0403762	0.0308963	0.0342258	0.0699238	0.0375442	0.0265571	0.0259442	0.0233333	0.0336237	0.0238193	0.03583	0.0316199	0.0637846	15.8207	0.0262209	0.0160729	0.158443	0.0274812
FARSA_2	0	0	0.000761914	0	0	0.000902825	0	0.000607069	0.000866312	0.00157424	0.000578803	0.000968653	0	0	0	0.00198497	0	0.000753892	0.0005984	0	0	0	0.00139186	0	0	0.000586132	0	0.00263622	0	0.141258
FARSA_3	0.00538946	0	0	0	0	0.00574484	0.00202489	0.000965723	0	0.00250429	0	0	0	0.0362762	0.00287039	0	0.00157435	0.01679	0.00190386	0.00105371	0.00303682	0	0	0	0.00258246	0	0	0	0.000968923	0.00230475
PCNA_2	0	0	0.00225055	0	0	0	0	0.000896584	0.00255892	0	0.000854837	0	0.00115823	0	0	0.00293161	0	0	0	0.000978268	0	0.00216372	0	0	0	0	0.00102081	0	0.000899554	0
PCNA_3	0	0.00503536	0.0031846	0.0124114	0.0310031	0	0	0.880475	0	0	0.0120962	0	2.7567	0	0.00754182	0.86285	0.00413652	0.00630214	0.00250115	0	0	0.00918521	0	0	0	0	0	0.00275468	0.0025458	0.00302781
PCNA_4	0.0195043	0.0168703	0.038529	0.8484	0.622181	0.079369	0.0079222	0.145229	0.323508	0.0214327	0.0114826	0.0308973	0.041793	0.0551236	0.00526413	2.75265	0.0292576	0.031965	0.0677366	0.0164901	0.280324	0.0145321	0.00378993	0.0251164	0.00410461	0.0585959	0.910635	0.0125619	0.00236926	0.0146528
SF1_1	0.159055	0.0211433	0.010029	0.0201945	0.00414212	0.113689	0.0139624	0.0226407	0.0288882	0.0100154	0.0106663	0.0429261	0.579453	0.0421661	0.0122713	0.0243861	0.0243168	0.0112466	0.013653	0.0383629	0.0217776	0.0546386	0.0143514	0.661494	0.0306281	0.0105441	0.0115241	0.0945588	0.00694832	0.0232024
SF1_2	0.00828514	0.0441918	0.017701	0.0199697	0.540886	0.0397416	0.00778209	0.00668066	0.00529643	0.160729	0.0771429	0.162266	0.00958921	0.00597502	0.0220631	0.0606781	0.00121011	0.0202801	0.00292678	0.00242977	0.0641912	0.0358276	0	0.00285365	1.25749	0.0121838	0.000845141	0.0717218	0.0320245	0.00354305
SF1_3	0	0	0.00115052	0.00448391	0.00712768	0	0.00192209	0	0.0183143	0.00118858	0	0.0014627	0	0	0.0177104	0.00899211	0.00298885	0	0	0.00400085	0	0	0	0.0011747	0.00122568	0	0	0.000995197	0.000919733	0
SF1_4	0.0108169	0.00113129	0	0	0.00189967	0.00593465	0	0.0022803	0.0545058	0.000739152	0.00271765	0	0.00441864	0.00101972	0.000847208	0	0.0390328	0.0070795	0	0.00124402	0	0	0.000653519	0.000730522	0.01372	0.00110083	0.85481	0.00804561	0.00114393	0.00136051
SF3B3_1	0	0.00124226	0.000523778	0.00051033	0.000927116	0.00248259	0.00306264	0.000625994	0	0.00973988	0.0127327	0.0306314	0.00970414	0.00671849	0.213662	0.00886966	0.0367385	0.00129566	0.00041137	0.000683026	0.000328084	0.0911461	0.000717624	0.00187175	0.00530095	0.000201468	0.0047515	0.00113267	0.000418712	0.0131967
SF3B3_2	0.000225273	0.0016021	0.0767533	0.00148085	0.000672563	0	0.000846381	0.00504576	0.00086406	0.00104676	0.00230919	0.278891	0.00104292	0.0281599	0.000299947	0.00263974	0.00394835	0.0160412	0.00338212	0.000880873	0.00158669	0.000487077	0.000231373	0.000775907	0.0148423	0.00409226	0.00206815	0.0337436	0.00546747	0.000240839
SF3B3_3	0.000849633	0.00453182	0.00191076	0.00372341	0.144587	0	0.0606515	0.000761217	0.00108629	0.0365184	0	0.00121462	0.00196673	0.000680814	0	0	0.00248191	0.000945321	0.000750346	0.000830569	0	0.000918521	0.0706838	0.000975462	0	0	0.794749	0.00165281	0.00152748	0.000908342
SF3B3_4	0.00376248	0.0055746	0.00987181	0.027481	0.0255864	0.00334215	0	0.00898919	0.0152332	0.0138406	0.174627	0.0394442	0.0558852	0.00502482	0.048427	0.0367405	0.00732722	0.113028	0.000553801	0.00245204	0.0167838	0.00203377	0.00193218	0.0014399	0.00150239	0.00162734	0.00127933	0.602007	0.000563686	0.0462584

## Sheet: Fig. 2e
Sample-KIRP	Normalised ATAC-seq signal		Sample-KIRC	Normalised ATAC-seq signal
KIRP_042753BE_85C4_4099_8D32_D0CB0E1EB4DD_X017_S10_L019_B1_T1_P040	-0.014377		KIRC_0A1F461B_6A6F_4142_8174_073ABBC28DF8_X002_S01_L001_B1_T1_P005	3.22355
KIRP_09B393E2_4336_4C79_BA60_5DCF9129164C_X011_S08_L015_B1_T1_P027	0.702806		KIRC_0BCD21B9_CB40_447A_A948_1E81C1639D73_X004_S11_L060_B1_T1_PMRG	3.13784
KIRP_0C6C66CE_7D41_4176_8438_F275CDFE7759_X006_S07_L044_B1_T1_P012	0.338492		KIRC_26756D07_DF00_425A_853F_93B4E5617D46_X022_S04_L054_B1_T1_P049	3.97578
KIRP_0FE0002E_9238_49B8_9550_980FC3AB7146_X021_S11_L044_B1_T1_P047	-0.165945		KIRC_2C210B7C_F149_4818_98F3_9B143E33B851_X001_S01_L001_B1_T1_P004	2.62639
KIRP_270E1387_1CB4_4420_AB6C_F489F428DF35_X023_S12_L095_B1_T1_P057	1.00033		KIRC_3452354F_0DD5_47A3_BCB0_46A55541F9CF_X014_S12_L023_B1_T1_P034	-0.0917864
KIRP_3AB3B701_7C1B_488C_B975_0F6F80F0CB57_X018_S07_L036_B1_T1_P040	-0.264062		KIRC_5786B3A8_42EB_47D3_A498_7FB1B3396376_X003_S10_L037_B1_T1_P010	2.98063
KIRP_505F564D_34DD_4D23_BB66_E55A20D17D60_X008_S05_L009_B1_T1_P021	-0.245426		KIRC_636FFA9B_55A1_4D2E_A2DF_AF9FF8FA74A2_X018_S12_L046_B1_T1_P043	4.37905
KIRP_519FD510_1C90_4477_ADEA_078669DC38F2_X022_S09_L063_B1_T1_P048	-0.321359		KIRC_74F7F7E1_DD7C_4A10_A83D_3531DB117830_X003_S03_L023_B1_T1_P003	3.99103
KIRP_52DFFDB2_62DB_4DD7_91BB_B9C34FC1E08C_X016_S07_L059_B1_T1_P032	1.36983		KIRC_764CDC61_4B64_49A5_ADD9_8CFDA859D486_X023_S09_L089_B1_T1_P056	3.63888
KIRP_5C0BAEF0_C8D9_44C6_B37D_642EE07EA762_X023_S10_L091_B1_T1_PMRG	0.291018		KIRC_7D6A394E_01EC_4C58_A010_1C63147A376A_X010_S10_L067_B1_T1_P019	3.8077
KIRP_5E268D3E_9CC0_4D85_9742_765A53CB3D96_X015_S03_L029_B1_T1_P034	0.317739		KIRC_8B2A2833_6735_4555_941D_BAEFE9248C9E_X003_S04_L025_B1_T1_P003	4.37914
KIRP_727BDE79_FED3_4534_9639_7BD8E0AF8FC0_X020_S01_L001_B1_T1_P050	0.0641029		KIRC_97AE56C6_2AA5_4B27_977E_204C9A68FB9C_X013_S02_L051_B1_T1_P023	2.90843
KIRP_72FE20F7_344B_4E28_B403_E85361A66552_X008_S10_L019_B1_T1_P020	-0.085825		KIRC_B4113118_07F1_4E2F_A702_43CDB2C0B192_X010_S05_L057_B1_T1_P018	3.95914
KIRP_737F435D_531F_4B20_ABB1_91E3E2027D4D_X010_S06_L059_B1_T1_PMRG	-0.718726		KIRC_B73B67F3_4074_4DBF_97F1_081A17147C54_X007_S07_L067_B1_T1_P009	1.00754
KIRP_791AAC61_D60E_41AC_9248_99F517F220E3_X012_S04_L031_B1_T1_P023	-0.0839916		KIRC_E23C2DB7_95FC_4883_AE21_DC5573914B08_X018_S11_L044_B1_T1_P045	3.24142
KIRP_804764D2_A6F0_46BD_9D0E_7DE65B228F5C_X021_S02_L026_B1_T1_P050	-0.672919		KIRC_F62461A5_6358_41C0_9435_01FA2C47868F_X004_S12_L062_B1_T1_P007	4.37869
KIRP_8AF1A570_9364_41E5_A8A3_E4DD24FAEEA6_X017_S02_L003_B1_T1_P044	0.600256
KIRP_8CAE0E7A_6D06_46BF_BC85_57E457CFBBDA_X008_S11_L021_B1_T1_P018	0.539017
KIRP_90796CEF_ABF4_4134_B560_6BD9A7E78BA0_X007_S09_L071_B1_T1_P010	-0.514935
KIRP_9B640802_873B_4B53_B626_566FFC002E91_X015_S08_L039_B1_T1_P035	0.35912
KIRP_9E89F1FA_31C6_46C4_B203_29DBB9F1B184_X016_S06_L057_B1_T1_P036	0.0461418
KIRP_A1F39D17_79BC_485B_80ED_5EBB531CA57C_X006_S12_L054_B1_T1_P013	1.77386
KIRP_A66508E8_FAA2_4B0C_8F22_823809294A97_X020_S11_L020_B1_T1_P054	-0.10469
KIRP_B3C1CAEA_4175_4066_B9D1_6CC8097BDB40_X021_S10_L042_B1_T1_P047	-0.041586
KIRP_B66E832D_DDE1_44C7_BCA0_AF649AAF50D7_X019_S08_L062_B1_T1_P039	-0.00766584
KIRP_BEB0AB9C_2DFA_49E1_BD4B_5A65BED95B83_X012_S12_L047_B1_T1_P027	1.64728
KIRP_DB49B30A_EECF_4F76_8E0B_3B0F612996F4_X006_S10_L050_B1_T1_P013	0.994762
KIRP_DB8EEE5B_654A_4078_861D_67364F7F3881_X011_S10_L019_B1_T1_P026	-0.235843
KIRP_DD265FAD_F2AB_4B2E_891B_9F33085DF9AF_X006_S01_L030_B1_T1_P009	0.407317
KIRP_DFEC4B50_8B95_4E6C_B78D_D68B890C66FE_X019_S09_L064_B1_T1_P039	0.500193
KIRP_E65C8B50_CC10_43D7_9739_6E8658F9D89B_X012_S01_L025_B1_T1_PMRG	-0.0993971
KIRP_FAD34DB3_49EA_4DDC_A565_145EC396087E_X013_S10_L066_B1_T1_P023	-0.0944736
KIRP_FDA28C1E_17D3_4068_88C3_51D150F15DC9_X022_S01_L048_B1_T1_P051	-0.330729
KIRP_FFF322EC_6F9A_42E4_879B_6439754FE484_X023_S13_L097_B1_T1_P056	-0.208815

## Sheet: Fig. 2f
signal_chr11:69419652-69419832	classification.of.samples	library.order	Biosample.name
0	0	1	GM06990		0 – other
0	0	2	HepG2		1 – fetal kidney
0	0	3	hTH1		2 – kidney
0	0	4	Hela		3 – RCC
0	0	5	CACO2
0	0	6	CACO2
0	0	7	SKNSH
0	0	8	SKNSH
0	0	9	HMEC
0	0	10	GM12878
0	0	11	MCF7
0	0	12	K562
0	0	13	K562
0	0	14	PANC1
0	0	15	PANC1
0	0	16	HeLaS3
0	0	17	BJ
0	0	18	HUVEC
0	0	19	BJ
0	0	20	HESC
0	0	21	SAEC
0	0	22	SAEC
0	2	23	HRE
0	2	24	HRE
0	2	25	HRCE
0	2	26	HRCE
0	0	27	GM12878
0	0	28	Jurkat
0	0	29	hTH17
0	0	30	CD34
0	0	31	NHEK
0	0	32	NHEK
0	0	33	HConF
0	0	34	HConF
0	0	35	CD34
0	0	36	HL60
0	0	37	HGF
0	0	38	HGF
0	0	39	IMR90
0	0	40	IMR90
0	0	41	HL60
0	0	42	H7_hESC_T14
0	0	43	fBrain
0	0	44	fBrain
0	0	45	hESCT0
0	0	46	NHDF_Neo
0	0	47	NHDF_Neo
0	0	48	SkMC
0	0	49	H7_hESC_T5
0	0	50	NHBE_RA
0	0	51	NHBE_RA
0	0	52	PrEC
0	0	53	PrEC
0	0	54	H7_hESC_T14
0	0	55	AG04450
0	0	56	AG04450
0	0	57	CD34
0	0	58	AG09319
0	0	59	AG09319
0	0	60	AG04449
0	0	61	AG04449
0	0	62	CD34
0	0	63	CD34
0	0	64	AG09309
0	0	65	AG09309
0	0	66	AG10803
0	0	67	AG10803
0	0	68	CMK
0	0	69	GM12864
0	0	70	GM12865
0	0	71	GM12865
0	0	72	HCPEpiC
0	0	73	HCPEpiC
0	0	74	HNPCEpiC
0	0	75	HNPCEpiC
0	0	76	HCF
0	0	77	HCF
0	0	78	fAdrenal
0	0	79	fHeart
0	0	80	NB4
0	0	81	NB4
0	0	82	HRPEpiC
0	0	83	HRPEpiC
0	0	84	HCM
0	0	85	HCM
0	0	86	MCF7
0	1	87	fKidney
0	0	88	fLung
0	0	89	Jurkat
0.272091	0	90	HAEpiC
0	0	91	HAEpiC
0.306176	0	92	HIPEpiC
0	0	93	HIPEpiC
0	0	94	HEEpiC
0	0	95	HEEpiC
0	0	96	CD34
0	0	97	CD34
0	0	98	CD34
0	0	99	NHA
0	0	100	NHA
0	0	101	fHeart
0	0	102	fLung
0	0	103	NHLF
0	0	104	NHLF
0	0	105	NHDF_Ad
0	0	106	NHDF_Ad
0	0	107	HPAEC
0	0	108	HMVEC_dNeo
0	0	109	HMVEC_dNeo
0	0	110	HMVEC_dAd
0	0	111	hESCT0
0	0	112	HMVEC_dLyNeo
0	0	113	HMVEC_dLyNeo
0	0	114	HMVEC_LLy
0	0	115	HMVEC_LLy
0	0	116	CD34
0	0	117	CD34
0	0	118	IMR90
0	0	119	IMR90
0	0	120	HMVEC_dBlNeo
0	0	121	HMVEC_dBlNeo
0	0	122	HMVEC_dLyAd
0	0	123	HMVEC_dLyAd
0	0	124	HMVEC_dBlAd
0	0	125	HMVEC_dBlAd
0	0	126	HMF
0	0	127	HMF
0	0	128	HMVEC_LBl
0	0	129	HMVEC_LBl
0	0	130	HPF
0	0	131	HPF
0	0	132	HPAF
0	0	133	HPAF
0	0	134	HUVEC
0.185817	0	135	HCFaa
0	0	136	HCFaa
0	0	137	fLung
0	0	138	AoAF
0	0	139	AoAF
0	0	140	HCT116
0	0	141	HCT116
0	0	142	HPdLF
0	0	143	HPdLF
0	0	144	WERI_Rb1
0	0	145	WERI_Rb1
0	1	146	HRGEC
0	1	147	HRGEC
0	0	148	HBMEC
0	0	149	HBMEC
0	0	150	HMEC
0	0	151	HVMF
0.337214	0	152	HVMF
0	0	153	fLung
0	0	154	CD34
0	2	155	RPTEC
0	2	156	RPTEC
0	0	157	CD4pos_N
0	0	158	CD34
0	0	159	CD34
0	0	160	CD34
0	0	161	A549
0	0	162	A549
0	0	163	WI_38
0	0	164	WI_38
0	0	165	WI_38_TAM
0	0	166	WI_38_TAM
0	0	167	SK_N_MC
0	0	168	SK_N_MC
0	0	169	HSMM
0	0	170	HSMM
0	0	171	fBrain
0	0	172	NT2_D1
0	0	173	NT2_D1
0	0	174	BE2_C
0	0	175	BE2_C
0	0	176	fLung
0	0	177	LNCap
0	0	178	LNCap
0	0	179	hTR
0	0	180	fBrain
0	0	181	fBrain
0	0	182	fLung
0	0	183	H7_hESC_T2
0	0	184	fLung
0	0	185	HAc
0	0	186	HAc
0	0	187	HAsp
0	0	188	HAsp
0	0	189	fBrain
0	0	190	fLung
0	0	191	fBrain
0	0	192	fLung
0	0	193	HBVP
0	0	194	HBVSMC
0	0	195	HBVSMC
0	0	196	HFF_MyC
0	0	197	HFF_MyC
0	0	198	HFF
0	0	199	HFF
0	0	200	fAdrenal
0	0	201	iPS_19_7
0	0	202	iPS_6_9
0	0	203	iPS_4_7
0.351798	0	204	HAh
0	0	205	HAh
0	0	206	fLung
0	0	207	K562
0	0	208	fBrain
0	0	209	fLung
0	0	210	HSMM_D
0	0	211	HSMM_D
0	0	212	fLung
0	0	213	fLung_R
0	0	214	fLung_L
0	0	215	fHeart
0	1	216	fKidney_R
0	0	217	H7_hESC_T5
0	0	218	H7_hESC_T9
0	0	219	fHeart
0	0	220	CD4
0	0	221	fHeart
0	0	222	fIntestine_Lg
0	1	223	fKidney
0	0	224	fHeart
0	0	225	fIntestine_Lg
0	0	226	fBrain
0	0	227	CD56
0	1	228	fKidney_R
0	1	229	fKidney_L
0	0	230	fThymus
0	0	231	fHeart
0	0	232	fStomach
0	0	233	fIntestine_Sm
0	0	234	fIntestine_Lg
0	0	235	fLung_R
0	0	236	fLung_L
0	1	237	fKidney_L
0	0	238	fHeart
0	0	239	HS5
0	0	240	HS27a
0	0	241	fHeart
0	0	242	fIntestine_Sm
0	0	243	fLung_R
0	1	244	fKidney_R
0	1	245	fKidney_L
0	0	246	CD34
0	0	247	fHeart
0	0	248	fIntestine_Sm
0	0	249	CD3
0	1	250	fKidney
0	0	251	fThymus
0	0	252	K562
0	0	253	CD4
0	0	254	CD8
0	0	255	fIntestine_Sm
0	1	256	fKidney
0	0	257	fIntestine_Sm
0	0	258	fIntestine_Lg
0	0	259	fLung_R
0	0	260	fLung_L
0	0	261	CD34
0	1	262	fKidney_L
0	1	263	fKidney_R
0	0	264	fIntestine_Sm
0	0	265	fLung_L
0	0	266	fIntestine_Lg
0	0	267	fLung_R
0	0	268	fStomach
0	0	269	CD4
0	0	270	CD19
0	0	271	CD56
0	0	272	CD3
0	0	273	CD8
0	0	274	CD14
0	0	275	CD19
0	1	276	fKidney_renal_cortex
0	0	277	fIntestine_Lg
0	0	278	fIntestine_Sm
0	0	279	fAdrenal
0	0	280	CD4
0	0	281	CD8
0	1	282	fKidney_renal_pelvis
0	1	283	fKidney_renal_cortex
0	0	284	CD14
0	0	285	fIntestine_Lg
0	0	286	fMuscle_leg
0	0	287	fMuscle_arm
0	0	288	CD19
0	0	289	fSpleen
0	1	290	fKidney_renal_pelvis
0	1	291	fKidney_renal_cortex
0	0	292	fIntestine_Lg
0	0	293	fLung_L
0	1	294	fKidney
0	0	295	CD3
0	0	296	CD20
0	1	297	fKidney_renal_cortex_R
0	1	298	fKidney_renal_pelvis_R
0	1	299	fKidney_renal_cortex_L
0	1	300	fKidney_renal_pelvis_L
0	0	301	hTH1
0	0	302	hTH2
0	0	303	iTH2
0	0	304	fPlacenta
0	0	305	fIntestine_Sm
0	0	306	fIntestine_Lg
0	0	307	fStomach
0	0	308	fMuscle_upper_limb_sk
0	0	309	fLung_R
0	0	310	fLung_L
0	0	311	fAdrenal
0	0	312	CD3
0	0	313	fLung_L
0	0	314	fPlacenta
0	0	315	fIntestine_Lg
0	1	316	fKidney
0	1	317	fKidney_renal_cortex
0	1	318	fKidney_renal_pelvis
0	0	319	fIntestine_Sm
0	0	320	fMuscle_back
0	0	321	fIntestine_Lg
0	1	322	fKidney_renal_cortex
0	0	323	fIntestine_Sm
0	0	324	fMuscle_arm
0	0	325	fMuscle_trunk
0	0	326	fLung_R
0	0	327	fLung_L
0	0	328	fIntestine_Lg
0	0	329	fIntestine_Sm
0	0	330	fMuscle_arm
0	0	331	fMuscle_back
0	0	332	fThymus
0	0	333	fThymus
0	0	334	fStomach
0	0	335	CD4
0	0	336	CD14
0	0	337	fLung_R
0	0	338	fLung_L
0	0	339	fStomach
0	0	340	fIntestine_Lg
0	0	341	hTH1
0	0	342	iTH1
0	0	343	MCF7
0	0	344	MCF7_ER
0	0	345	CD14
0	0	346	fMuscle_arm
0	0	347	fMuscle_back
0	1	348	fKidney_renal_pelvis
0	0	349	fLung_L
0	0	350	fMuscle_lower_limb
0	0	351	fMuscle_arm
0	0	352	CD20
0.276609	0	353	Skin_Fibroblasts
0	0	354	Skin_Fibroblasts
0	0	355	Skin_Fibroblasts
0	0	356	Skin_Fibroblasts
0	0	357	MCF7
0	0	358	MCF7_ER
0	0	359	fMuscle_back
0	0	360	fMuscle_arm
0	0	361	fThymus
0	0	362	fMuscle_leg
0	0	363	fStomach
0	0	364	fLung_R
0	0	365	fLung_L
0	1	366	fKidney_renal_cortex
0	1	367	fKidney_renal_pelvis
0	0	368	vHMEC
0	0	369	fMuscle_arm
0	0	370	fMuscle_back
0	0	371	fMuscle_leg
0	1	372	fKidney_R
0	1	373	fKidney_L
0	0	374	fMuscle_back
0	0	375	fMuscle_leg
0	0	376	fMuscle_arm
0	0	377	fLung_L
0	0	378	fLung_R
0	0	379	fIntestine_Lg
0	0	380	fSpinal_cord
0	1	381	fKidney_renal_cortex_L
0	0	382	fMuscle_arm
0	0	383	Skin_Melanocytes
0	0	384	GM04503D
0	0	385	GM04503D
0	1	386	fKidney_renal_pelvis_R
0	1	387	fKidney_renal_pelvis_L
0	0	388	Skin_Melanocytes
0	0	389	Skin_Keratinocytes
0	0	390	Skin_Keratinocytes
0	0	391	Skin_Keratinocytes
0	0	392	Mesendoderm
0	0	393	fStomach
0	0	394	fMuscle_back
0	0	395	fMuscle_leg
0	1	396	fKidney_renal_cortex_R
0	1	397	fKidney_renal_cortex_L
0	0	398	fTestes
0	1	399	fKidney_renal_pelvis_R
0	1	400	fKidney_renal_pelvis_L
0	0	401	GM04504A
0	0	402	GM04504A
0	0	403	fMuscle_arm
0	0	404	fMuscle_arm
0	0	405	fMuscle_arm
0	0	406	fMuscle_leg
0	0	407	fMuscle_back
0.372586	0	408	fSkin_fibro_back
0	0	409	fSkin_fibro_back
0	1	410	fKidney_renal_pelvis_R
0	1	411	fKidney_renal_pelvis_L
0	1	412	fKidney_renal_cortex_R
0	1	413	fKidney_renal_cortex_L
0	0	414	fMuscle_arm
0	0	415	fMuscle_leg
0	0	416	fMuscle_upper_back
0	0	417	fMuscle_leg
0	0	418	fMuscle_arm
0	0	419	Mesendoderm
0	0	420	fMuscle_arm
0	0	421	fMuscle_back
0	1	422	fKidney_renal_pelvis
0	1	423	fKidney_renal_cortex
0	0	424	fPlacenta
0	0	425	fHeart
0	0	426	fHeart
0	0	427	fMuscle_leg
0	0	428	fMuscle_back
0	0	429	fSkin_fibro_scalp
0.509049	0	430	fSkin_fibro_scalp
0	0	431	fSkin_fibro_abdomen
0.286332	0	432	fSkin_fibro_abdomen
0	0	433	fMuscle_leg
0	0	434	fMuscle_arm
0	0	435	fMuscle_back
0	0	436	fSkin_fibro_upper_back
0.482142	0	437	fSkin_fibro_upper_back
0	0	438	fSkin_fibro_bicep_R
0	0	439	fSkin_fibro_bicep_R
0	0	440	T_47D
0	0	441	T_47D
0	0	442	fSkin_fibro_bicep_L
0	0	443	fSkin_fibro_bicep_L
0	0	444	fSkin_fibro_leg_R_quad
0	0	445	fSkin_fibro_leg_R_quad
0	1	446	fKidney_renal_cortex
0	1	447	fKidney_renal_pelvis
0	1	448	fKidney_renal_cortex
0	1	449	fKidney_renal_pelvis
0	0	450	fSkin_fibro_leg_L_quad
0	0	451	fSkin_fibro_leg_L_quad
0	0	452	fTestes
0	0	453	fBrain
0	0	454	fBrain
0	0	455	fBrain
0	0	456	fMuscle_leg
0	0	457	fMuscle_trunk
0	0	458	fMuscle_back
0	0	459	Psoas_Muscle
0	0	460	fThymus
0	0	461	fThymus
0	0	462	fAdrenal
0	0	463	fStomach
0	0	464	fSpinal_cord
0	1	465	fKidney_renal_pelvis
0	0	466	LHCN_M2
0	0	467	M059J
0	0	468	M059J
0	0	469	MSC
0	0	470	MSC
0	0	471	fSpinal_cord
0	0	472	LHCN_M2_D4
0	0	473	fMuscle_trunk
0	0	474	fStomach
0	0	475	LHCN_M2
0	1	476	fKidney
0	1	477	fKidney_renal_cortex
0	1	478	fKidney_renal_pelvis
0	0	479	LHCN_M2_D4
0	0	480	MSC
0	0	481	Small_Intestine_Mucosa
0	0	482	fBrain
0	0	483	fMuscle_back
0	0	484	fMuscle_leg
0	0	485	RPMI_7951
0	0	486	RPMI_7951
0	1	487	fKidney_R
0	0	488	fSpinal_cord
0	0	489	SK-N-DZ+RA (3 days)
0	0	490	vHMEC
0	0	491	SK-N-DZ+RA (3 days)
0	0	492	SKNDZ
0	0	493	SKNDZ
0	0	494	Skin_Melanocytes
0	0	495	Skin_Melanocytes
0	0	496	Skin_Keratinocytes
0	0	497	Pancreas
0	0	498	Ovary
0	0	499	iPS_19_11
0	0	500	Heart
0	0	501	MSC
0	0	502	Stomach_Mucosa
0	0	503	fThymus
0	0	504	fStomach
0	0	505	fStomach
0	0	506	fStomach
0	0	507	fSpinal_cord
0	0	508	fPlacenta
0	0	509	fPlacenta
0	0	510	fPlacenta
0	0	511	fOvary
0	0	512	fMuscle_arm
0	0	513	fMuscle_leg
0	0	514	fLung_R
0	0	515	fLung_L
0	1	516	fKidney_R
0	1	517	fKidney_R
0	1	518	fKidney_R
0	1	519	fKidney_renal_cortex
0	1	520	fKidney_L
0	1	521	fKidney_L
0	1	522	fKidney_L
0	1	523	fKidney
0	1	524	fKidney
0	0	525	fAdrenal
0	0	526	fAdrenal
0	0	527	CD34
0	0	528	CD8
0	0	529	CD4
0	1	530	fKidney
0	0	531	fMuscle_back
0	1	532	fKidney
0	0	533	Namalwa + Sendai virus_2h
0	0	534	Namalwa_0
0	0	535	Namalwa + Sendai virus_2h
0	0	536	MCF10a_ER_SRC_24h_Tam
0	0	537	MCF10a_ER_SRC_control
0	0	538	RPMI_8226
0	0	539	NCI_H460
0	0	540	NCI_H460
0	0	541	SJCRH30
0	0	542	SJCRH30
0	0	543	SK_MEL_5
0	0	544	SK_MEL_5
0	0	545	fRetina
0	0	546	fRetina
0	0	547	fRetina
0	0	548	fRetina
0	0	549	ELF_1
0	0	550	ELF_1
0	0	551	HT_1080
0	0	552	HT_1080
0	0	553	KBM7
0	0	554	KBM7
0	0	555	Brain_hippocampus
0	0	556	Brain_Cerebellar_Cortex
0	0	557	EH
0	0	558	EH
0	0	559	MCF10a_ER_SRC_6h_Tam/Washout 18 h
0	0	560	Cerebellar_Cortex
0	0	561	fBrain
0	0	562	fEye
0	0	563	EL
0	0	564	EL
0	0	565	Brain_Globus_Pallidus
0	0	566	Globus_Pallidus
0	0	567	fLung
0.208218	3	568	Caki2
0	3	569	Caki2
0	0	570	SJSA1
0	0	571	SJSA1
0	1	572	fKidney
0	1	573	fKidney_L
0	0	574	CD34_T0
0	0	575	CD34_T8
0	0	576	G401
0	0	577	fLung
0	3	578	ACHN
0	0	579	Brain_Putamen
0	0	580	Daoy
0	0	581	Daoy
0	0	582	CD34_T15
0	0	583	MG63
0	0	584	MG63
0	0	585	fBrain
0	0	586	H4
0	0	587	fStomach
0	0	588	fHeart
0	0	589	fEye
0	0	590	fLung
0	0	591	fUmbilical_cord
0	0	592	fEye
0	0	593	HeLaS3
0	0	594	HeLaS3
0	0	595	fBrain
0	0	596	A172
0	0	597	A172
0	0	598	HepG2
0	0	599	HepG2
0	0	600	fTongue
0	0	601	fSpinal_cord
0	0	602	fTongue
0	0	603	fTongue
0	0	604	fBrain
0	0	605	L1S8
0	0	606	L1S8
0	0	607	HT29
0	0	608	CD34_T17
0	0	609	CD34_T4
0	0	610	CD34_T17
0	0	611	PC3
0	0	612	AL
0	0	613	CD34_T4
0	0	614	CD34_T8
0	0	615	CD34_T8
0	0	616	CD34_T6
0	0	617	CD34_T6
0	0	618	CD34_T18
0	0	619	PGP1_fibroblast
0	0	620	PGP1_iPSC
0	0	621	PGP1_fibroblast
0	0	622	ELR
0	0	623	ELR
0	0	624	CD34_T0
0	0	625	AL
0	0	626	PGP1_iPSC
0	0	627	bipolar_neuron
0	0	628	bipolar_neuron
0	0	629	PC9
0	0	630	PC9
0	0	631	MM_1S
0	0	632	fHeart
0	0	633	fRetina
0	1	634	fKidney
0	3	635	ACHN
0.346992	0	636	NCI_H226
0	0	637	Karpas_422
0	0	638	Karpas_422
0	0	639	A673
0	0	640	Oci_Ly_7
0	0	641	A673
0.444797	1	642	fKidney
9.35135	3	643	renal_cell_carcinoma
0	0	644	fHeart
0	0	645	fHeart
8.82427	3	646	renal_cell_carcinoma
0	2	647	podocytes
0	0	648	fSpinal_cord
0	0	649	Brain_Mid_Frontal_Gyrus
0	0	650	NCI_H226
0	0	651	Oci_Ly_7
0.231209	0	652	Trophoblast
0	0	653	Trophoblast
0	0	654	Trophoblast
0.216404	0	655	Trophoblast
0	0	656	Dendritic_cells_C51
0	0	657	PC3
0	0	658	RPMI_8226
0	0	659	neuronal
0	0	660	HT29
0	0	661	fBrain
0	0	662	G401
0	0	663	neuronal
0	0	664	RuES2_cms
0	0	665	hepatocytes
0.376844	2	666	kidney_tubular
0	0	667	HT29
0	0	668	LoVo
0	0	669	CEC
0	0	670	H9_AzH_G2M
0	0	671	H9_AzL_S
0	0	672	H9_DN3_early
0	0	673	H9_KO2_late
0	0	674	Dendritic_cells_C190
0	0	675	Trophoblast
0	0	676	Trophoblast
5.1679	3	677	786_O
1.77197	3	678	renal_cell_carcinoma
2.19779	3	679	renal_cell_carcinoma
0.403051	2	680	kidney_tubular
1.56228	2	681	kidney_tubular
0	0	682	Trophoblast
0	0	683	fPlacenta
0	0	684	RuES2_cms
0	0	685	fRightVentricle
0	0	686	fLeftVentricle
0	0	687	fHeart
0	0	688	fHeart
0	0	689	fLeftAtrium
6.79599	3	690	786_O
0	2	691	kidney_tubular
0	0	692	fLeftVentricle
0	0	693	SW_480
0	0	694	CEC
0	2	695	glomeruli
0	0	696	SW_480
0	0	697	HT29
0	0	698	fPlacenta
0	0	699	H9_AzL_S
0	0	700	HAP1
0	0	701	HAP1
0	0	702	RKO
0	0	703	fHeartFibroblasts
0	0	704	RKO
0	0	705	fLeftVentricle
0	0	706	HepG2
0	0	707	GM06990
0	0	708	hTH2
0	0	709	K562
0	2	710	HK_2
0	2	711	HK_2
0	0	712	H9_hESC
0	0	713	DE
0	0	714	H9_hESC
0	0	715	NPC
0	0	716	DE
0	0	717	ISL1
0	0	718	limb
0	0	719	fPlacenta
0	0	720	fBone_arm_left
0	0	721	fBone_arm_right
0	0	722	fBone_leg_left
0	0	723	fBone_leg_right
0	1	724	fKidney
0	1	725	fKidney
0.663553	1	726	fKidney
0	0	727	fLung
0.586841	1	728	fKidney
0.390946	0	729	fUmbilical_cord
0	0	730	fBone_femur
0	0	731	fLiver
0	0	732	fPlacenta
0	0	733	fPlacenta

## Sheet: Fig.2g
Fig.2g
Mouse no.	Time	Tumour (yes=1, no=0)	Cells injected
1	10	1	Control
2	17	1	Control
3	17	1	Control
4	24	1	Control
5	24	1	Control
6	24	1	Control
7	24	1	Control
8	24	1	Control
9	24	1	iE11:69419-1
10	24	1	iE11:69419-1
11	24	1	iE11:69419-2
12	31	1	iE11:69419-1
13	31	1	iE11:69419-2
14	38	1	iE11:69419-2
15	45	1	iE11:69419-2
16	45	1	iE11:69419-2
17	55	1	iE11:69419-1
18	55	1	iE11:69419-1
19	55	1	iE11:69419-1
20	55	1	iE11:69419-2
21	64	0	iE11:69419-2
22	64	1	iE11:69419-2
23	64	0	iE11:69419-1
24	64	0	iE11:69419-1

## Sheet: Fig.2i
Fig.2i
786-M1A
		shRen								shCCND1-1								shCCND1-2								shMYEOV-1										shMYEOV-2
	mouse no.	1	2	3	4	5	6	7	8	9	10	11	12	13	14	15	16	17	18	19	20	21	22	23	24	25	26	27	28	29	30	31	32	33	34	35	36	37	38	39	40	41	42	43	44
Days from injection	0	0	0	0	0	0	0	0	0	0	0	0	0	0	0	0	0	0	0	0	0	0	0	0	0	0	0	0	0	0	0	0	0	0	0	0	0	0	0	0	0	0	0	0	0
	7	0	0	0	0	0	0	0	0	0	0	0	0	0	0	0	0	0	0	0	0	0	0	0	0	0	0	0	0	0	0	0	0	0	0	0	0	0	0	0	0	0	0	0	0
	14	0	0	6.8	9.5	8.8	14.7	20.3	10.2	0	0	6.4	12.2	4.6	7.4	0	0	4.114	7.2	0	0	10.625	3.757	6.624	16.335	14.4	23.826	17.408	11.76	12.152	10.584	6.912	7.6545	18.375	16.337	3.179	11.979	7.8125	15.028	19.6	15.606	0	0	24.3745	11.664
	21	4.8	16.2	59.2	16.1	11.7	14.7	8.6	24.6	0.6	25.6	7.5	11.8	2.6	7.2	0	0	1.568	7.1415	9.477	9.016	11.76	13.456	10	11.109	26.714	25.1125	14.4	16.384	18.144	14.504	6.776	20	50.688	8.112	19.6	16.896	16.8795	16.8795	30.976	34.4	6.875	7.436	25.0965	11.492
	28	16.5	11.4	23.5	28.7	14.4	58.1	28.1	32.6	8.4	11.8	8	10.8	6.9	12.6	0	0	4.1515	14.4	5.324	11.664	18.496	11.774	15.246	15.36	68.4285	145.408	20.691	25.5915	16.896	13.5	8.788	21.66	117.74	17.34	66.55	111.63	94.08	33.516	53.016	31.487	5.324	6.912	38.4	22.5835
	42	40.3	27.4	182.3	212.3	63.4	106.4	40.5	111.5	12.6	24.3	19.1	12.6	14.4	17.3	4	12.5	12.544	17.34	21.294	59.823	65	36.784	15.872	68.728	213.75	220.32	37.9045	109.76	101.209	45.864	10.816	107.632	0	0	98.6065	197.568	142.956	192	157.216	133.12	8.064	30.42	135.036	69.12
