# Supplementary material for: The renal lineage factor PAX8 controls oncogenic signalling in kidney cancer
Source: Nature. 2022 Jun 8;606(7916):999–1006. doi: 10.1038/s41586-022-04809-8 (PMC9242860; doi:10.1038/s41586-022-04809-8)
Supplement: Supplementary file 15 — Source Data Fig. 3 [file 41586_2022_4809_MOESM15_ESM.xlsx]

## Sheet: Fig. 3i
Fig.3i
sample	Allele T	Allele C
IgG_rep1	0.880875	0.857466
IgG_rep2	0.670918	0.769017
IgG_rep3	0.954058	0.994055
IgG_rep4	1.05561	1.02743
IgG_rep5	0.932126	1.01642
input_rep1	0.754463	0.891392
input_rep2	0.957479	0.936639
input_rep3	1.00066	1.07703
input_rep4	1.13921	1.05378
input_rep5	1.14819	1.04116
PAX8_rep1	1.48786	1.11022
PAX8_rep2	1.52736	1.00738
PAX8_rep3	1.4071	0.905105
PAX8_rep4	1.52702	1.00091
PAX8_rep5	1.55868	0.985423
HIF2A_rep1	1.47644	0.782324
HIF2A_rep2	1.70431	1.00014
HIF2A_rep3	1.48633	0.966623
