# Supplementary material for: The renal lineage factor PAX8 controls oncogenic signalling in kidney cancer
Source: Nature. 2022 Jun 8;606(7916):999–1006. doi: 10.1038/s41586-022-04809-8 (PMC9242860; doi:10.1038/s41586-022-04809-8)
Supplement: Supplementary file 16 — Source Data Fig. 4 [file 41586_2022_4809_MOESM16_ESM.xlsx]

## Sheet: Fig. 4b
Fig.4b
	Kidney	Other
MMP7	-0.0924356	-0.0947826
ENPP3	0.0786322	0.0679325
ITGB6	-0.0903348	-0.0792011
SYT13	0.0415212	-0.0127439
PCSK5	-0.0180332	-0.0172712
MGLL	-0.0760428	-0.0823583
CDH16	0.0833282	0.020315
VSTM1
GAS2L3	0.207683	0.206843
SNHG12
SPNS2	-0.150168	-0.149889
CDHR1	-0.229689	-0.196215
HNF1B	-1.12923	-0.302884
KRT80	-0.0082376	-0.0244736
PPP1R14C	-0.154559	-0.175469
PVR	-0.0361493	-0.0857789
STAC	0.115571	0.10265
GALNT14	0.00751046	-0.00101102
SEMA7A	-0.050682	-0.0701833
LINC01588
GFRA1	-0.0622488	-0.0547578
FGD4	-0.00972677	-0.0183286
MYC	-1.71195	-1.77849
DIRAS2	0.0213737	-0.040026
PARD3	-0.523347	-0.187612
C14orf105	-0.068631	-0.0911219
LAMC2	-0.236864	-0.258081
TRIB3	0.0671166	0.107441

## Sheet: Fig. 4d
Fig.4d
	sensitivity score
ID	Rep2	Rep1
PRPF19_essential	-9.31381	-8.53104
FARSA_essential	-7.03678	-5.3401
CCT2_essential	-6.43056	-6.07153
EIF4A3_essential	-4.53355	-4.49674
ATP6V1A_essential	-4.49947	-4.21295
SF3B3_essential	-3.95931	-3.61849
IMP3_essential	-3.68925	-3.60209
SF1_essential	-2.20828	-1.62182
chr8:127877	-1.70176	-1.60795
chr8:127916	-1.50775	-0.940746
MYC_Prom	-1.49165	-1.21199
chr8:127794	-1.46673	-1.20349
chr8:128787	-1.372	-0.699843
chr8:128526	-1.31866	-1.2605
chr8:128972	-1.29059	-0.207682
chr8:127884	-1.29013	-1.00346
chr8:128514	-1.26736	-1.67552
chr8:128149	-1.1258	-1.69509
chr8:128170	-1.09117	-0.954135
chr8:127880	-1.04951	-1.17127
chr8:128167	-0.992328	-0.810916
chr8:128611	-0.946512	-1.11647
chr8:128035	-0.933827	-1.07411
chr8:128108	-0.922804	-1.15635
chr8:128018	-0.917021	-1.17427
chr8:127911	-0.85897	-0.844764
chr8:127996	-0.848434	-0.427314
chr8:128226_1	-0.823017	-0.643811
chr8:128845	-0.809536	-0.639768
chr8:127945	-0.784529	-0.627484
chr8:128240	-0.769224	-0.938536
chr8:127809	-0.734931	-0.598907
chr8:127926	-0.715207	-1.02896
chr8:128176	-0.690168	-0.960007
chr8:127949	-0.680498	-0.525646
chr8:127907	-0.679427	-1.56126
chr8:128184	-0.669296	-0.835145
chr8:128182	-0.630052	-0.685801
chr8:127478	-0.629109	-0.815649
chr8:127875	-0.605351	-0.57192
chr8:128665	-0.589291	-0.913628
chr8:127859	-0.553687	-0.459547
chr8:127881	-0.523758	-0.602888
chr8:127891	-0.50997	-0.354491
chr8:127694	-0.481804	-0.121553
chr8:128132	-0.459543	-0.763335
chr8:127931	-0.450012	-0.41096
chr8:128015	-0.428365	-0.341989
chr8:127969	-0.392354	-0.201379
chr8:127890	-0.353504	-0.369445
chr8:128226_2	-0.351045	-0.229258
chr8:128150	-0.341963	-0.363647
chr8:128776	-0.34031	-0.119853
chr8:127918	-0.300922	-0.300595
chr8:127734	-0.294356	0.083881
chr8:127898	-0.278697	-0.307707
chr8:128267	-0.274336	-0.432483
chr8:127917	-0.257125	-0.24731
chr8:127222	-0.254219	-0.150653
chr8:128591	-0.251198	-0.319856
chr8:128499	-0.204535	0.0619592
chr8:128076	-0.190654	-0.212267
chr8:128185	-0.167114	-0.213298
chr8:128153	-0.164514	0.044614
chr8:127668	-0.158279	-0.301715
chr8:127851	-0.112918	0.0347404
chr8:127993	-0.0722504	0.00158342
chr8:128428	-0.0576104	-0.224449
chr8:127863	-0.049378	-0.322947
chr8:127742	-0.0093461	0.0594473
chr8:127870	0.0101668	0.107064
chr8:127831	0.0131474	0.200298
chr8:128175	0.0578366	-0.195534
chr8:127853	0.126901	-0.224558
MYC_CTRL	0.138922	0.193784

## Sheet: Fig. 4h
signal_chr8:128133440-128133680	signal_chr8:128526400-128526624	classification.of.samples	library.order	Biosample.name
0	0	0	1	GM06990		0 – other
0	0	0	2	HepG2		1 – fetal kidney
0	0	0	3	hTH1		2 – kidney
0	0	0	4	Hela		3 – RCC
0	0	0	5	CACO2
0	0	0	6	CACO2
0	0	0	7	SKNSH
0	0	0	8	SKNSH
0	0	0	9	HMEC
0	0	0	10	GM12878
0	0	0	11	MCF7
0	0	0	12	K562
0	0	0	13	K562
0	0	0	14	PANC1
0	0	0	15	PANC1
0	0	0	16	HeLaS3
0	0	0	17	BJ
0	0	0	18	HUVEC
0	0	0	19	BJ
0	0	0	20	HESC
0	0	0	21	SAEC
0	0	0	22	SAEC
0	0	2	23	HRE
0	0	2	24	HRE
0	0	2	25	HRCE
1.83017	0.903444	2	26	HRCE
0	0	0	27	GM12878
0	0	0	28	Jurkat
0	0	0	29	hTH17
0	0	0	30	CD34
0	0	0	31	NHEK
0	0	0	32	NHEK
0	0	0	33	HConF
0	0	0	34	HConF
0	0	0	35	CD34
0	0	0	36	HL60
0	0	0	37	HGF
0	0	0	38	HGF
0	0	0	39	IMR90
0	0	0	40	IMR90
0	0	0	41	HL60
0	0	0	42	H7_hESC_T14
0	0	0	43	fBrain
0	0	0	44	fBrain
0	0	0	45	hESCT0
0	0	0	46	NHDF_Neo
0	0	0	47	NHDF_Neo
0	0	0	48	SkMC
0	0	0	49	H7_hESC_T5
0	0	0	50	NHBE_RA
0	0	0	51	NHBE_RA
0	0	0	52	PrEC
0	0	0	53	PrEC
0	0	0	54	H7_hESC_T14
0	0	0	55	AG04450
0	0	0	56	AG04450
0	0	0	57	CD34
0	0	0	58	AG09319
0	0	0	59	AG09319
0	0	0	60	AG04449
0	0	0	61	AG04449
0	0	0	62	CD34
0	0	0	63	CD34
0	0	0	64	AG09309
0	0	0	65	AG09309
0	0	0	66	AG10803
0	0	0	67	AG10803
0	0	0	68	CMK
0	0	0	69	GM12864
0	0	0	70	GM12865
0	0	0	71	GM12865
0	0	0	72	HCPEpiC
0	0	0	73	HCPEpiC
0	0	0	74	HNPCEpiC
0	0	0	75	HNPCEpiC
0	0	0	76	HCF
0	0	0	77	HCF
0	0	0	78	fAdrenal
0	0	0	79	fHeart
0	0	0	80	NB4
0	0	0	81	NB4
0	0	0	82	HRPEpiC
0	0	0	83	HRPEpiC
0	0	0	84	HCM
0	0	0	85	HCM
0	0	0	86	MCF7
0	0	1	87	fKidney
0	0	0	88	fLung
0	0	0	89	Jurkat
0	0	0	90	HAEpiC
0	0	0	91	HAEpiC
0	0	0	92	HIPEpiC
0	0	0	93	HIPEpiC
0	0	0	94	HEEpiC
0	0	0	95	HEEpiC
0	0	0	96	CD34
0	0	0	97	CD34
0	0	0	98	CD34
0	0	0	99	NHA
0	0	0	100	NHA
0	0	0	101	fHeart
0	0	0	102	fLung
0	0	0	103	NHLF
0	0	0	104	NHLF
0	0	0	105	NHDF_Ad
0	0	0	106	NHDF_Ad
0	0	0	107	HPAEC
0	0	0	108	HMVEC_dNeo
0	0	0	109	HMVEC_dNeo
0	0	0	110	HMVEC_dAd
0	0	0	111	hESCT0
0	0	0	112	HMVEC_dLyNeo
0	0	0	113	HMVEC_dLyNeo
0	0	0	114	HMVEC_LLy
0	0	0	115	HMVEC_LLy
0	0	0	116	CD34
0	0	0	117	CD34
0	0	0	118	IMR90
0	0	0	119	IMR90
0	0	0	120	HMVEC_dBlNeo
0	0	0	121	HMVEC_dBlNeo
0	0	0	122	HMVEC_dLyAd
0	0	0	123	HMVEC_dLyAd
0	0	0	124	HMVEC_dBlAd
0	0	0	125	HMVEC_dBlAd
0	0	0	126	HMF
0	0	0	127	HMF
0	0	0	128	HMVEC_LBl
0	0	0	129	HMVEC_LBl
0	0	0	130	HPF
0	0	0	131	HPF
0	0	0	132	HPAF
0	0	0	133	HPAF
0	0	0	134	HUVEC
0	0	0	135	HCFaa
0	0	0	136	HCFaa
0	0	0	137	fLung
0	0	0	138	AoAF
0	0	0	139	AoAF
0	0	0	140	HCT116
0	0	0	141	HCT116
0	0	0	142	HPdLF
0	0	0	143	HPdLF
0	0	0	144	WERI_Rb1
0	0	0	145	WERI_Rb1
0	0	1	146	HRGEC
0	0	1	147	HRGEC
0	0	0	148	HBMEC
0	0	0	149	HBMEC
0	0	0	150	HMEC
0	0	0	151	HVMF
0	0	0	152	HVMF
0	0	0	153	fLung
0	0	0	154	CD34
0	0	2	155	RPTEC
0	0	2	156	RPTEC
0	0	0	157	CD4pos_N
0	0	0	158	CD34
0	0	0	159	CD34
0	0	0	160	CD34
0	0	0	161	A549
0	1.05031	0	162	A549
0	0	0	163	WI_38
0	0	0	164	WI_38
0	0	0	165	WI_38_TAM
0	0	0	166	WI_38_TAM
0	0	0	167	SK_N_MC
0	0	0	168	SK_N_MC
0	0	0	169	HSMM
0	0	0	170	HSMM
0	0	0	171	fBrain
0	0	0	172	NT2_D1
0	0	0	173	NT2_D1
0	0	0	174	BE2_C
0	0	0	175	BE2_C
0	0	0	176	fLung
0	0	0	177	LNCap
0	0	0	178	LNCap
0	0	0	179	hTR
0	0	0	180	fBrain
0	0	0	181	fBrain
0	0	0	182	fLung
0	0	0	183	H7_hESC_T2
0	0	0	184	fLung
0	0	0	185	HAc
0	0	0	186	HAc
0	0	0	187	HAsp
0	0	0	188	HAsp
0	0	0	189	fBrain
0	0	0	190	fLung
0	0	0	191	fBrain
0	0	0	192	fLung
0	0	0	193	HBVP
0	0	0	194	HBVSMC
0	0	0	195	HBVSMC
0	0	0	196	HFF_MyC
0	0	0	197	HFF_MyC
0	0	0	198	HFF
0	0	0	199	HFF
0	0	0	200	fAdrenal
0	0	0	201	iPS_19_7
0	0	0	202	iPS_6_9
0	0	0	203	iPS_4_7
0	0	0	204	HAh
0	0	0	205	HAh
0	0	0	206	fLung
0	0	0	207	K562
0	0	0	208	fBrain
0	0	0	209	fLung
0	0	0	210	HSMM_D
0	0	0	211	HSMM_D
0	0	0	212	fLung
0	0	0	213	fLung_R
0	0	0	214	fLung_L
0	0	0	215	fHeart
0	0	1	216	fKidney_R
0	0	0	217	H7_hESC_T5
0	0	0	218	H7_hESC_T9
0	0	0	219	fHeart
0	0	0	220	CD4
0	0	0	221	fHeart
0	0	0	222	fIntestine_Lg
0	0	1	223	fKidney
0	0	0	224	fHeart
0	0	0	225	fIntestine_Lg
0	0	0	226	fBrain
0	0	0	227	CD56
0	0	1	228	fKidney_R
0	0	1	229	fKidney_L
0	0	0	230	fThymus
0	0	0	231	fHeart
0	0	0	232	fStomach
0	0	0	233	fIntestine_Sm
0	0.589094	0	234	fIntestine_Lg
0	0	0	235	fLung_R
0	0	0	236	fLung_L
0	0	1	237	fKidney_L
0	0	0	238	fHeart
0	0	0	239	HS5
0	0	0	240	HS27a
0	0	0	241	fHeart
0	0	0	242	fIntestine_Sm
0	0	0	243	fLung_R
0	0	1	244	fKidney_R
0	0	1	245	fKidney_L
0	0	0	246	CD34
0	0	0	247	fHeart
0	0	0	248	fIntestine_Sm
0	0	0	249	CD3
0	0	1	250	fKidney
0	0	0	251	fThymus
0	0	0	252	K562
0	0	0	253	CD4
0	0	0	254	CD8
0	0	0	255	fIntestine_Sm
0	0	1	256	fKidney
0	0	0	257	fIntestine_Sm
0	0	0	258	fIntestine_Lg
0	0	0	259	fLung_R
0	0	0	260	fLung_L
0	0	0	261	CD34
0	0	1	262	fKidney_L
0	0	1	263	fKidney_R
0	0	0	264	fIntestine_Sm
0	0	0	265	fLung_L
0	0	0	266	fIntestine_Lg
0	0	0	267	fLung_R
0	0	0	268	fStomach
0	0	0	269	CD4
0	0	0	270	CD19
0	0	0	271	CD56
0	0	0	272	CD3
0	0	0	273	CD8
0	0	0	274	CD14
0	0	0	275	CD19
0	0	1	276	fKidney_renal_cortex
0	0.726104	0	277	fIntestine_Lg
0	0.360778	0	278	fIntestine_Sm
0	0	0	279	fAdrenal
0	0	0	280	CD4
0	0	0	281	CD8
0	0	1	282	fKidney_renal_pelvis
0	0	1	283	fKidney_renal_cortex
0	0	0	284	CD14
0	0	0	285	fIntestine_Lg
0	0	0	286	fMuscle_leg
0	0	0	287	fMuscle_arm
0	0	0	288	CD19
0	0	0	289	fSpleen
0	0	1	290	fKidney_renal_pelvis
0	0	1	291	fKidney_renal_cortex
0	0	0	292	fIntestine_Lg
0	0	0	293	fLung_L
0	0	1	294	fKidney
0	0	0	295	CD3
0	0	0	296	CD20
0	0	1	297	fKidney_renal_cortex_R
0	0	1	298	fKidney_renal_pelvis_R
0	0	1	299	fKidney_renal_cortex_L
0	0	1	300	fKidney_renal_pelvis_L
0	0	0	301	hTH1
0	0	0	302	hTH2
0	0	0	303	iTH2
0	0	0	304	fPlacenta
0	0	0	305	fIntestine_Sm
0	0	0	306	fIntestine_Lg
0	0	0	307	fStomach
0	0	0	308	fMuscle_upper_limb_sk
0	0	0	309	fLung_R
0	0	0	310	fLung_L
0	0	0	311	fAdrenal
0	0	0	312	CD3
0	0	0	313	fLung_L
0	0	0	314	fPlacenta
0	0	0	315	fIntestine_Lg
0	0	1	316	fKidney
0	0	1	317	fKidney_renal_cortex
0	0	1	318	fKidney_renal_pelvis
0	0	0	319	fIntestine_Sm
0	0	0	320	fMuscle_back
0	0	0	321	fIntestine_Lg
0	0	1	322	fKidney_renal_cortex
0	0	0	323	fIntestine_Sm
0	0	0	324	fMuscle_arm
0	0	0	325	fMuscle_trunk
0	0	0	326	fLung_R
0	0	0	327	fLung_L
0	0	0	328	fIntestine_Lg
0	0	0	329	fIntestine_Sm
0	0	0	330	fMuscle_arm
0	0	0	331	fMuscle_back
0	0	0	332	fThymus
0	0	0	333	fThymus
0	0	0	334	fStomach
0	0	0	335	CD4
0	0	0	336	CD14
0	0	0	337	fLung_R
0	0	0	338	fLung_L
0	0	0	339	fStomach
0	0	0	340	fIntestine_Lg
0	0	0	341	hTH1
0	0	0	342	iTH1
0	0	0	343	MCF7
0	0	0	344	MCF7_ER
0	0	0	345	CD14
0	0	0	346	fMuscle_arm
0	0	0	347	fMuscle_back
0	0	1	348	fKidney_renal_pelvis
0	0	0	349	fLung_L
0	0	0	350	fMuscle_lower_limb
0	0	0	351	fMuscle_arm
0	0	0	352	CD20
0	0	0	353	Skin_Fibroblasts
0	0	0	354	Skin_Fibroblasts
0	0	0	355	Skin_Fibroblasts
0	0	0	356	Skin_Fibroblasts
0	0	0	357	MCF7
0	0	0	358	MCF7_ER
0	0	0	359	fMuscle_back
0	0	0	360	fMuscle_arm
0	0	0	361	fThymus
0	0	0	362	fMuscle_leg
0	0	0	363	fStomach
0	0	0	364	fLung_R
0	0	0	365	fLung_L
0	0	1	366	fKidney_renal_cortex
0	0	1	367	fKidney_renal_pelvis
0	0	0	368	vHMEC
0	0	0	369	fMuscle_arm
0	0	0	370	fMuscle_back
0	0	0	371	fMuscle_leg
0	0	1	372	fKidney_R
0	0	1	373	fKidney_L
0	0	0	374	fMuscle_back
0	0	0	375	fMuscle_leg
0	0	0	376	fMuscle_arm
0	0	0	377	fLung_L
0	0	0	378	fLung_R
0	0	0	379	fIntestine_Lg
0	0	0	380	fSpinal_cord
0	0	1	381	fKidney_renal_cortex_L
0	0	0	382	fMuscle_arm
0	0	0	383	Skin_Melanocytes
0	0	0	384	GM04503D
0	0	0	385	GM04503D
0	0	1	386	fKidney_renal_pelvis_R
0	0	1	387	fKidney_renal_pelvis_L
0	0	0	388	Skin_Melanocytes
0	0	0	389	Skin_Keratinocytes
0	0	0	390	Skin_Keratinocytes
0	0	0	391	Skin_Keratinocytes
0	0	0	392	Mesendoderm
0	0	0	393	fStomach
0	0	0	394	fMuscle_back
0	0	0	395	fMuscle_leg
0	0	1	396	fKidney_renal_cortex_R
0	0	1	397	fKidney_renal_cortex_L
0	0	0	398	fTestes
0	0	1	399	fKidney_renal_pelvis_R
0	0	1	400	fKidney_renal_pelvis_L
0	0	0	401	GM04504A
0	0	0	402	GM04504A
0	0	0	403	fMuscle_arm
0	0	0	404	fMuscle_arm
0	0	0	405	fMuscle_arm
0	0	0	406	fMuscle_leg
0	0	0	407	fMuscle_back
0	0	0	408	fSkin_fibro_back
0	0	0	409	fSkin_fibro_back
0	0	1	410	fKidney_renal_pelvis_R
0	0	1	411	fKidney_renal_pelvis_L
0	0	1	412	fKidney_renal_cortex_R
0	0	1	413	fKidney_renal_cortex_L
0	0	0	414	fMuscle_arm
0	0	0	415	fMuscle_leg
0	0	0	416	fMuscle_upper_back
0	0	0	417	fMuscle_leg
0	0	0	418	fMuscle_arm
0	0	0	419	Mesendoderm
0	0	0	420	fMuscle_arm
0	0	0	421	fMuscle_back
0	0	1	422	fKidney_renal_pelvis
0	0	1	423	fKidney_renal_cortex
0	0	0	424	fPlacenta
0	0	0	425	fHeart
0	0	0	426	fHeart
0	0	0	427	fMuscle_leg
0	0	0	428	fMuscle_back
0	0	0	429	fSkin_fibro_scalp
0	0	0	430	fSkin_fibro_scalp
0	0	0	431	fSkin_fibro_abdomen
0	0	0	432	fSkin_fibro_abdomen
0	0	0	433	fMuscle_leg
0	0	0	434	fMuscle_arm
0	0	0	435	fMuscle_back
0	0	0	436	fSkin_fibro_upper_back
0	0	0	437	fSkin_fibro_upper_back
0	0	0	438	fSkin_fibro_bicep_R
0	0	0	439	fSkin_fibro_bicep_R
0	0	0	440	T_47D
0	0	0	441	T_47D
0	0	0	442	fSkin_fibro_bicep_L
0	0	0	443	fSkin_fibro_bicep_L
0	0	0	444	fSkin_fibro_leg_R_quad
0	0	0	445	fSkin_fibro_leg_R_quad
0	0	1	446	fKidney_renal_cortex
0	0	1	447	fKidney_renal_pelvis
0	0	1	448	fKidney_renal_cortex
0	0	1	449	fKidney_renal_pelvis
0	0	0	450	fSkin_fibro_leg_L_quad
0	0	0	451	fSkin_fibro_leg_L_quad
0	0	0	452	fTestes
0	0	0	453	fBrain
0	0	0	454	fBrain
0	0	0	455	fBrain
0	0	0	456	fMuscle_leg
0	0	0	457	fMuscle_trunk
0	0	0	458	fMuscle_back
0	0	0	459	Psoas_Muscle
0	0	0	460	fThymus
0	0	0	461	fThymus
0	0	0	462	fAdrenal
0	0	0	463	fStomach
0	0	0	464	fSpinal_cord
0	0	1	465	fKidney_renal_pelvis
0	0	0	466	LHCN_M2
0	0	0	467	M059J
0	0	0	468	M059J
0	0	0	469	MSC
0	0	0	470	MSC
0	0	0	471	fSpinal_cord
0	0	0	472	LHCN_M2_D4
0	0	0	473	fMuscle_trunk
0	0	0	474	fStomach
0	0	0	475	LHCN_M2
0	0	1	476	fKidney
0	0	1	477	fKidney_renal_cortex
0	0	1	478	fKidney_renal_pelvis
0	0	0	479	LHCN_M2_D4
0	0	0	480	MSC
0	0.413759	0	481	Small_Intestine_Mucosa
0	0	0	482	fBrain
0	0	0	483	fMuscle_back
0	0	0	484	fMuscle_leg
0	0	0	485	RPMI_7951
0	0	0	486	RPMI_7951
0	0	1	487	fKidney_R
0	0	0	488	fSpinal_cord
0	0	0	489	SK-N-DZ+RA (3 days)
0	0	0	490	vHMEC
0	0	0	491	SK-N-DZ+RA (3 days)
0	0	0	492	SKNDZ
0	0	0	493	SKNDZ
0	0	0	494	Skin_Melanocytes
0	0	0	495	Skin_Melanocytes
0	0	0	496	Skin_Keratinocytes
0	0	0	497	Pancreas
0	0	0	498	Ovary
0	0	0	499	iPS_19_11
0	0	0	500	Heart
0	0	0	501	MSC
0	0	0	502	Stomach_Mucosa
0	0	0	503	fThymus
0	0	0	504	fStomach
0	0	0	505	fStomach
0	0	0	506	fStomach
0	0	0	507	fSpinal_cord
0	0	0	508	fPlacenta
0	0	0	509	fPlacenta
0	0	0	510	fPlacenta
0	0	0	511	fOvary
0	0	0	512	fMuscle_arm
0	0	0	513	fMuscle_leg
0	0	0	514	fLung_R
0	0	0	515	fLung_L
0	0	1	516	fKidney_R
0	0	1	517	fKidney_R
0	0	1	518	fKidney_R
0	0	1	519	fKidney_renal_cortex
0	0	1	520	fKidney_L
0	0	1	521	fKidney_L
0	0	1	522	fKidney_L
0	0	1	523	fKidney
0	0	1	524	fKidney
0	0	0	525	fAdrenal
0	0	0	526	fAdrenal
0	0	0	527	CD34
0	0	0	528	CD8
0	0	0	529	CD4
0	0	1	530	fKidney
0	0	0	531	fMuscle_back
0	0	1	532	fKidney
0	0	0	533	Namalwa + Sendai virus_2h
0	0	0	534	Namalwa_0
0	0	0	535	Namalwa + Sendai virus_2h
0	0	0	536	MCF10a_ER_SRC_24h_Tam
0	0	0	537	MCF10a_ER_SRC_control
0	0	0	538	RPMI_8226
0	0	0	539	NCI_H460
0	0	0	540	NCI_H460
0	0	0	541	SJCRH30
0	0	0	542	SJCRH30
0	0	0	543	SK_MEL_5
0	0	0	544	SK_MEL_5
0	0	0	545	fRetina
0	0	0	546	fRetina
0	0	0	547	fRetina
0	0	0	548	fRetina
0	0	0	549	ELF_1
0	0	0	550	ELF_1
0	0	0	551	HT_1080
0	0	0	552	HT_1080
0	0	0	553	KBM7
0	0	0	554	KBM7
0	0	0	555	Brain_hippocampus
0	0	0	556	Brain_Cerebellar_Cortex
0	0	0	557	EH
0	0	0	558	EH
0	0	0	559	MCF10a_ER_SRC_6h_Tam/Washout 18 h
0	0	0	560	Cerebellar_Cortex
0	0	0	561	fBrain
0	0	0	562	fEye
0	0	0	563	EL
0	0	0	564	EL
0	0	0	565	Brain_Globus_Pallidus
0	0	0	566	Globus_Pallidus
0	0	0	567	fLung
0.26837	2.03591	3	568	Caki2
0	2.77747	3	569	Caki2
0	0	0	570	SJSA1
0	0	0	571	SJSA1
0	0	1	572	fKidney
0	0	1	573	fKidney_L
0	0	0	574	CD34_T0
0	0	0	575	CD34_T8
0	0	0	576	G401
0	0	0	577	fLung
2.12639	0.480782	3	578	ACHN
0	0	0	579	Brain_Putamen
0	0	0	580	Daoy
0	0	0	581	Daoy
0	0	0	582	CD34_T15
0	0	0	583	MG63
0	0	0	584	MG63
0	0	0	585	fBrain
0	0	0	586	H4
0	0	0	587	fStomach
0	0	0	588	fHeart
0	0	0	589	fEye
0	0	0	590	fLung
0	0	0	591	fUmbilical_cord
0	0	0	592	fEye
0	0	0	593	HeLaS3
0	0	0	594	HeLaS3
0	0	0	595	fBrain
0	0	0	596	A172
0	0	0	597	A172
0	0	0	598	HepG2
0	0.429757	0	599	HepG2
0	0	0	600	fTongue
0	0	0	601	fSpinal_cord
0	0	0	602	fTongue
0	0	0	603	fTongue
0	0	0	604	fBrain
0	0	0	605	L1S8
0	0	0	606	L1S8
0	4.03243	0	607	HT29
0	0	0	608	CD34_T17
0	0	0	609	CD34_T4
0	0	0	610	CD34_T17
0	1.19535	0	611	PC3
0	0	0	612	AL
0	0	0	613	CD34_T4
0	0	0	614	CD34_T8
0	0	0	615	CD34_T8
0	0	0	616	CD34_T6
0	0	0	617	CD34_T6
0	0	0	618	CD34_T18
0	0	0	619	PGP1_fibroblast
0	0	0	620	PGP1_iPSC
0	0	0	621	PGP1_fibroblast
0	0	0	622	ELR
0	0	0	623	ELR
0	0	0	624	CD34_T0
0	0	0	625	AL
0	0	0	626	PGP1_iPSC
0	0	0	627	bipolar_neuron
0	0	0	628	bipolar_neuron
0	0	0	629	PC9
0	0	0	630	PC9
0	0	0	631	MM_1S
0	0	0	632	fHeart
0	0	0	633	fRetina
0	0	1	634	fKidney
2.57059	0.447256	3	635	ACHN
0	0	0	636	NCI_H226
0	0	0	637	Karpas_422
0	0	0	638	Karpas_422
0	0	0	639	A673
0	0	0	640	Oci_Ly_7
0	0	0	641	A673
0	0	1	642	fKidney
4.45712	2.91176	3	643	renal_cell_carcinoma
0	0	0	644	fHeart
0	0	0	645	fHeart
4.47683	3.49348	3	646	renal_cell_carcinoma
0.865379	0.688183	2	647	podocytes
0	0	0	648	fSpinal_cord
0	0	0	649	Brain_Mid_Frontal_Gyrus
0	0	0	650	NCI_H226
0	0	0	651	Oci_Ly_7
0	0	0	652	Trophoblast
0	0	0	653	Trophoblast
0	0	0	654	Trophoblast
0	0	0	655	Trophoblast
0	0	0	656	Dendritic_cells_C51
0	1.11353	0	657	PC3
0	0	0	658	RPMI_8226
0	0	0	659	neuronal
0	1.53584	0	660	HT29
0	0	0	661	fBrain
0	0	0	662	G401
0	0	0	663	neuronal
0	0	0	664	RuES2_cms
0	0	0	665	hepatocytes
1.89871	1.44457	2	666	kidney_tubular
0	0	0	667	HT29
0	0	0	668	LoVo
0	0	0	669	CEC
0	0	0	670	H9_AzH_G2M
0	0	0	671	H9_AzL_S
0	0	0	672	H9_DN3_early
0	0	0	673	H9_KO2_late
0	0	0	674	Dendritic_cells_C190
0	0	0	675	Trophoblast
0	0	0	676	Trophoblast
2.33126	6.521	3	677	786_O
2.99872	1.59023	3	678	renal_cell_carcinoma
2.89949	1.5358	3	679	renal_cell_carcinoma
2.61564	1.55763	2	680	kidney_tubular
1.89427	1.0936	2	681	kidney_tubular
0	0	0	682	Trophoblast
0	0	0	683	fPlacenta
0	0	0	684	RuES2_cms
0	0	0	685	fRightVentricle
0	0	0	686	fLeftVentricle
0	0	0	687	fHeart
0	0	0	688	fHeart
0	0	0	689	fLeftAtrium
2.36071	5.73247	3	690	786_O
2.01929	2.24031	2	691	kidney_tubular
0	0	0	692	fLeftVentricle
0	0	0	693	SW_480
0	0	0	694	CEC
0.827918	0.260509	2	695	glomeruli
0	0.731289	0	696	SW_480
0	4.94144	0	697	HT29
0	0	0	698	fPlacenta
0	0	0	699	H9_AzL_S
0	0	0	700	HAP1
0	0	0	701	HAP1
0	0	0	702	RKO
0	0	0	703	fHeartFibroblasts
0	0	0	704	RKO
0	0	0	705	fLeftVentricle
0	0	0	706	HepG2
0	0	0	707	GM06990
0	0	0	708	hTH2
0	0	0	709	K562
0	0	2	710	HK_2
0.894055	0	2	711	HK_2
0	0	0	712	H9_hESC
0	0	0	713	DE
0	0	0	714	H9_hESC
0	0	0	715	NPC
0	0	0	716	DE
0	0	0	717	ISL1
0	0	0	718	limb
0	0	0	719	fPlacenta
0	0	0	720	fBone_arm_left
0	0	0	721	fBone_arm_right
0	0	0	722	fBone_leg_left
0	0	0	723	fBone_leg_right
0	0	1	724	fKidney
0	0	1	725	fKidney
0	0	1	726	fKidney
0	0	0	727	fLung
0	0	1	728	fKidney
0	0	0	729	fUmbilical_cord
0	0	0	730	fBone_femur
0	0	0	731	fLiver
0	0	0	732	fPlacenta
0	0	0	733	fPlacenta

## Sheet: Fig. 4j
Fig.4j
Surface area (um2)	shRen
day 1	31415.9	10568.3	12469	24884.5	27759.1	7542.96	10568.3	30790.8	19113.5	28952.9	42273.3	38707.6	20106.2	44488.1	22698	24328.5	29559.2	33979.5	37325.3	21124.1	33329.2
day 3	150674	96211.3	49875.9	36643.5	65144.1	49875.9	77437.1	76453.8	49087.4	60698.7	174974	79422.6	52279.2	39408.1	55571.6	43005.3	78426.7	40115	14102.6	33979.5	29559.2
day 5	95114.9	282743	69746.5	44488.1	111036	87615.9	41547.6	335927	222286	248063	96211.3	65144.1	157632	174974	154830	92940.9	76453.8	84496.3	22698	79422.6	52279.2
day 7	766662	264208	413964	138544	371764	363168	187038	31415.9	125664	107521	96211.3	180956	90792	152053	135918	167638	217301	134614	70685.8	53092.9	48305.1
day 9	1343709	241051	742032	533266	1356065	482750	92940.9	382649	492652	205887	363168	218956	298024	365308	253388	180956	246301	260576	180956	199504	528102
	shPAX8-1
day 1	31415.9	15836.8	10935.9	15836.8	21124.1	27171.6	21124.1	38013.3	21642.4	30790.8	37325.3	23778.7	32685.1	36643.5	23778.7	47529.2	24328.5	33979.5	37325.3	22698	33329.2
day 3	76453.8	49087.4	60698.7	174974	79422.6	52279.2	39408.1	55571.6	43005.3	78426.7	33979.5	30790.8	62458	23778.7	21124.1	22698	27759.1	14957.1	17671.5	37325.3	17203.4
day 5	235858	97314	104062	157632	48305.1	33329.2	43743.5	36643.5	47529.2	36643.5	58964.6	63347.1	34636.1	39408.1	40115	24884.5	36643.5	66966.2	55571.6	25446.9	28352.9
day 7	185508	124410	58964.6	87615.9	111036	124410	146574	105209	90792	113412	99538.2	49875.9	53092.9	65144.1	38707.6	45238.9	58106.9	43005.3	24884.5	44488.1	35298.9
day 9	384845	180956	145220	115812	61575.2	46759.5	101788	137228	96211.3	66966.2	125664	55571.6	92940.9	86569.7	282743	87615.9	27171.6	48305.1	58106.9	41547.6	72583.4
	shPAX8-2
day 1	10568.3	22167.1	27759.1	19113.5	31415.9	10568.3	24884.5	8494.87	31415.9	26015.5	34636.1	26015.5	12076.3	27171.6	30790.8	22698	16741.5	14957.1	18626.5	20106.2	20106.2
day 3	80424.8	78426.7	26590.4	84496.3	43743.5	39408.1	24884.5	79422.6	133317	55571.6	38707.6	22698	24328.5	35298.9	19606.7	19606.7	21642.4	18145.8	26590.4	33329.2	20612
day 5	123163	146574	115812	99538.2	24884.5	30790.8	80424.8	39408.1	41547.6	22167.1	35968.1	21124.1	99538.2	39408.1	125664	38013.3	31415.9	27171.6	14957.1	10935.9	14102.6
day 7	282743	84496.3	145220	107521	74506	47529.2	130740	49875.9	152053	83469	31415.9	39408.1	26590.4	48305.1	57255.5	26015.5	31415.9	22698	24328.5	20106.2	19606.7
day 9	472948	222286	82447.9	86569.7	79422.6	35298.9	51471.8	58106.9	28952.9	31415.9	38707.6	65144.1	249832	99538.2	137228	76453.8	36643.5	63347.1	52279.2	35298.9	55571.6
