# Supplementary material for: The renal lineage factor PAX8 controls oncogenic signalling in kidney cancer
Source: Nature. 2022 Jun 8;606(7916):999–1006. doi: 10.1038/s41586-022-04809-8 (PMC9242860; doi:10.1038/s41586-022-04809-8)
Supplement: Supplementary file 17 — Source Data Extended Data Fig. 1 [file 41586_2022_4809_MOESM17_ESM.xlsx]

## Sheet: Extended Data Fig. 1a
Ext data Fig.1a
Cell line	PAX8 CERES score	HNF1B CERES score	lineage1	lineage2
CAKI2	-0.398668	-3.06392	Kidney	Renal Cell Carcinoma
VCAP	0.148335	-2.2025	Prostate	Prostate Adenocarcinoma
NCIH28	-1.4893	-2.13706	Lung	Mesothelioma
KMS20	-0.0940455	-2.11606	Plasma Cell	Multiple Myeloma
NCIH2887	0.24693	-1.78323	Lung	NSCLC
TUHR14TKB	-1.37376	-1.74265	Kidney	Renal Cell Carcinoma
PEA1	-1.2343	-1.73741	Ovary	Ovary Adenocarcinoma
OSRC2	-1.49561	-1.72815	Kidney	Renal Cell Carcinoma
JHH4	0.0218243	-1.67264	Liver	Hepatocellular Carcinoma
HEC59	-0.86595	-1.60583	Uterus	Endometrial Adenocarcinoma
OVISE	-1.27386	-1.57149	Ovary	Ovary Adenocarcinoma
UOK101	-1.10166	-1.55914	Kidney	Renal Cell Carcinoma
EKVX	0.0890177	-1.5372	Lung	NSCLC
PLCPRF5	-0.208546	-1.53527	Liver	Hepatocellular Carcinoma
SLR24	-1.42319	-1.5158	Kidney	Renal Cell Carcinoma
PACADD137	-0.160923	-1.51522	Pancreas	Exocrine
EMTOKA	-1.71396	-1.5134	Uterus	Uterine Carcinosarcoma
CAKI1	-0.859339	-1.49368	Kidney	Renal Cell Carcinoma
SNU1077	-1.02355	-1.46782	Uterus	Mullerian Carcinoma
RBE	-0.0552012	-1.46477	Bile Duct	Cholangiocarcinoma
SLR23	-0.426773	-1.44051	Kidney	Renal Cell Carcinoma
769P	-1.23691	-1.43925	Kidney	Renal Cell Carcinoma
786O	-1.26939	-1.4351	Kidney	Renal Cell Carcinoma
GCIY	-0.0126568	-1.42949	Gastric	Gastric Adenocarcinoma
SNU761	-0.00117183	-1.38777	Liver	Hepatocellular Carcinoma
HT29	-0.146606	-1.38771	Colorectal	Colorectal Adenocarcinoma
253J	-1.00618	-1.36972	Urinary Tract	Bladder Carcinoma
SNU449	-0.0833054	-1.36796	Liver	Hepatocellular Carcinoma
SUIT2	0.154136	-1.36294	Pancreas	Exocrine
NCIH1944	0.0567949	-1.36146	Lung	NSCLC
SNU1079	-0.0869637	-1.35017	Bile Duct	Cholangiocarcinoma
KMRC20	-1.19995	-1.34777	Kidney	Renal Cell Carcinoma
JHOC5	-1.04747	-1.34499	Ovary	Ovary Adenocarcinoma
ICC106	0.0586384	-1.34115	Bile Duct	Cholangiocarcinoma
JHUEM7	-1.23494	-1.33261	Uterus	Endometrial Adenocarcinoma
MKN45	-0.0957618	-1.32699	Gastric	Gastric Adenocarcinoma
A549	-0.253253	-1.32021	Lung	NSCLC
JHH1	-1.47718	-1.31776	Liver	Hepatocellular Carcinoma
FU97	-0.0627503	-1.30592	Gastric	Gastric Adenocarcinoma
GP5D	-0.124178	-1.29472	Colorectal	Colorectal Adenocarcinoma
NCIH2023	-0.137116	-1.27123	Lung	NSCLC
PACADD165	-0.125606	-1.26136	Pancreas	Exocrine
TFK1	-0.0520585	-1.2269	Bile Duct	Cholangiocarcinoma
KE39	-0.0136251	-1.17351	Gastric	Gastric Adenocarcinoma
9505BIK	-0.14499	-1.15387	Pancreas	Exocrine
CFPAC1	0.106278	-1.13475	Pancreas	Exocrine
VAESBJ	-0.198806	-1.12984	Soft Tissue	Epithelioid Sarcoma
OVMANA	-1.94837	-1.12922	Ovary	Ovary Adenocarcinoma
HEC1B	-0.669507	-1.11326	Uterus	Endometrial Adenocarcinoma
HEC1	-0.475392	-1.10468	Uterus	Endometrial Adenocarcinoma
RCC10RGB	-0.613068	-1.09738	Kidney	Renal Cell Carcinoma
SLR26	-0.909317	-1.06322	Kidney	Renal Cell Carcinoma
EFE184	-1.00472	-1.05013	Uterus	Endometrial Adenocarcinoma
OPM2	-0.100569	-1.02721	Plasma Cell	Multiple Myeloma
HCC515	-0.0759255	-0.983663	Lung	NSCLC
SNGM	-0.375422	-0.97585	Uterus	Endometrial Adenocarcinoma
CI	0.0171415	-0.974268	Blood	Unspecified Leukemia
SNUC4	-0.031237	-0.962681	Colorectal	Colorectal Adenocarcinoma
AGS	0.160305	-0.942759	Gastric	Gastric Adenocarcinoma
T24	-0.437841	-0.942312	Urinary Tract	Bladder Carcinoma
OCUG1	-0.261119	-0.923002	Bile Duct	Gallbladder Adenocarcinoma
KMRC1	-1.14382	-0.887059	Kidney	Renal Cell Carcinoma
LU65	0.152495	-0.886095	Lung	NSCLC
CCLFPEDS0001T	-0.0642177	-0.863412	Kidney	Renal Cell Carcinoma
CAL51	-0.852191	-0.839837	Breast	Breast Carcinoma
NCIH2030	0.024704	-0.837943	Lung	NSCLC
SNU1196	-0.0311941	-0.831532	Bile Duct	Cholangiocarcinoma
EFO21	-0.319254	-0.821775	Ovary	Ovary Adenocarcinoma
UMUC9	-0.076213	-0.821465	Urinary Tract	Bladder Carcinoma
KMCH1	-0.0735525	-0.82022	Bile Duct	Cholangiocarcinoma
OE33	0.0616045	-0.818191	Esophagus	Esophagus Adenocarcinoma
HCC827	-0.0750236	-0.815169	Lung	NSCLC
LS513	-0.0643395	-0.81135	Colorectal	Colorectal Adenocarcinoma
HCC827GR5	-0.0632697	-0.771522	Lung	NSCLC
KATOIII	-0.0381134	-0.762928	Gastric	Gastric Adenocarcinoma
SNU16	-0.824606	-0.744894	Gastric	Gastric Adenocarcinoma
HLF	-0.000465123	-0.742276	Liver	Hepatocellular Carcinoma
NCIH2122	-0.107799	-0.73857	Lung	NSCLC
SNU886	0.149237	-0.714821	Liver	Hepatocellular Carcinoma
NCIH211	-0.0606595	-0.711207	Lung	SCLC
SKOV3	-0.96129	-0.697431	Ovary	Ovary Adenocarcinoma
OVCAR5	0.0292583	-0.675605	Ovary	Ovary Adenocarcinoma
SNU869	-0.0880015	-0.671277	Bile Duct	Cholangiocarcinoma
PANC0403	-0.0311265	-0.660151	Pancreas	Exocrine
MFE319	-0.662897	-0.647737	Uterus	Endometrial Adenocarcinoma
C80	-0.0134233	-0.642458	Colorectal	Colorectal Adenocarcinoma
HEC251	-0.791738	-0.635832	Uterus	Endometrial Adenocarcinoma
NCIH1573	0.401269	-0.6298	Lung	NSCLC
C75	0.0890541	-0.617654	Colorectal	Colorectal Adenocarcinoma
ICC108	0.101539	-0.617136	Bile Duct	Cholangiocarcinoma
SNU1033	-0.282744	-0.59979	Colorectal	Colorectal Adenocarcinoma
NP5	-0.168307	-0.598153	Central Nervous System	Glioma
EGI1	-0.0398087	-0.577043	Bile Duct	Cholangiocarcinoma
HUNS1	-0.191987	-0.576691	Plasma Cell	Multiple Myeloma
SISO	-0.0439564	-0.575278	Cervix	Cervical Adenocarcinoma
OCUM1	-0.0426725	-0.562013	Gastric	Gastric Adenocarcinoma
COGN305	-0.0703665	-0.543856	Peripheral Nervous System	Neuroblastoma
ICC8	-0.0348264	-0.543096	Bile Duct	Cholangiocarcinoma
JOPACA1	-0.165609	-0.54224	Pancreas	Exocrine
OV90	-0.0335033	-0.538351	Ovary	Ovary Adenocarcinoma
SW948	0.215985	-0.534633	Colorectal	Colorectal Adenocarcinoma
SW837	-0.0975976	-0.529628	Colorectal	Colorectal Adenocarcinoma
PACADD161	0.0278827	-0.528522	Pancreas	Exocrine
NCIN87	0.102299	-0.526852	Gastric	Gastric Adenocarcinoma
SLR20	-0.0369483	-0.526448	Kidney	Renal Cell Carcinoma
SNU601	0.0737984	-0.526111	Gastric	Gastric Adenocarcinoma
SNU719	-0.0252425	-0.520788	Gastric	Gastric Adenocarcinoma
ICC12	0.0813605	-0.508745	Bile Duct	Cholangiocarcinoma
CCK81	0.00814837	-0.508002	Colorectal	Colorectal Adenocarcinoma
SUPT1	-0.0398776	-0.500203	Blood	ALL
CORL47	-0.101682	-0.49836	Lung	SCLC
HT55	-0.0664576	-0.494167	Colorectal	Colorectal Adenocarcinoma
TOV21G	-0.311906	-0.487385	Ovary	Ovary Adenocarcinoma
YAPC	0.0428409	-0.481853	Pancreas	Exocrine
UMUC5	-0.0831213	-0.475699	Urinary Tract	Bladder Carcinoma
COLO201	-0.135347	-0.469462	Colorectal	Colorectal Adenocarcinoma
NCIH1437	-0.11685	-0.467	Lung	NSCLC
A375SKINCJ3	-0.172878	-0.463337	Skin	Melanoma
LPS6	0.216176	-0.461769	Soft Tissue	Liposarcoma
NALM6	-0.0317501	-0.461174	Blood	ALL
SW756	-0.00391506	-0.455947	Cervix	Cervical Squamous
LXF289	-0.105353	-0.44438	Lung	NSCLC
TC138	-0.171004	-0.44435	Bone	Ewing Sarcoma
MONOMAC1	0.0290902	-0.443464	Blood	AML
CL11	0.181089	-0.443217	Colorectal	Colorectal Adenocarcinoma
SMZ1	-0.198835	-0.43312	Lymphocyte	Lymphoma Unspecified
KLE	-0.963555	-0.427523	Uterus	Endometrial Adenocarcinoma
HS939T	-0.257255	-0.42629	Skin	Melanoma
C2BBE1	-0.0640983	-0.422317	Colorectal	Colorectal Adenocarcinoma
SNU668	0.212051	-0.421883	Gastric	Gastric Adenocarcinoma
C84	-0.0175828	-0.416724	Colorectal	Colorectal Adenocarcinoma
T84	-0.323375	-0.416261	Colorectal	Colorectal Adenocarcinoma
COLO800	-0.199428	-0.415271	Skin	Melanoma
HG3	0.0620551	-0.406551	Blood	Unspecified Leukemia
ICC9	-0.0670685	-0.405369	Bile Duct	Cholangiocarcinoma
KE97	-0.0902967	-0.405101	Plasma Cell	Multiple Myeloma
SKNBE2	-0.116429	-0.404433	Peripheral Nervous System	Neuroblastoma
PF382	-0.183925	-0.403932	Blood	ALL
UPCISCC152	0.0490097	-0.399359	Upper Aerodigestive	Upper Aerodigestive Squamous
HCC56	-0.0878171	-0.397187	Colorectal	Colorectal Adenocarcinoma
TUHR10TKB	-0.556452	-0.39612	Kidney	Renal Cell Carcinoma
U343	-0.0455144	-0.395679	Central Nervous System	Glioma
LAN2	0.0285923	-0.394732	Peripheral Nervous System	Neuroblastoma
UW228	-0.0694327	-0.393692	Central Nervous System	Medulloblastoma
TEN	-1.04169	-0.39339	Uterus	Clear Cell Carcinoma
PATU8988S	-0.0674197	-0.39085	Pancreas	Exocrine
CII	-0.182899	-0.390114	Blood	Unspecified Leukemia
CHLA15	-0.0343222	-0.388055	Peripheral Nervous System	Neuroblastoma
CAL27	-0.223854	-0.387871	Upper Aerodigestive	Upper Aerodigestive Squamous
JM1	-0.138574	-0.387755	Blood	ALL
LCLC97TM1	-0.0628978	-0.386619	Lung	NSCLC
HCA1	0.0966885	-0.385756	Cervix	Cervical Adenocarcinoma
SNU213	0.0163121	-0.38515	Pancreas	Exocrine
CAL29	-0.019149	-0.384908	Urinary Tract	Bladder Carcinoma
NCIH82	0.284633	-0.382963	Lung	SCLC
WM115	-0.215622	-0.379549	Skin	Melanoma
SNU398	-0.072762	-0.3789	Liver	Hepatocellular Carcinoma
HS294T	-0.206046	-0.374624	Skin	Melanoma
C99	-0.0147393	-0.3727	Colorectal	Colorectal Adenocarcinoma
KYO1	-0.157027	-0.369991	Blood	CML
SKNEP1	-0.088136	-0.368898	Bone	Ewing Sarcoma
TUHR4TKB	-0.906711	-0.368771	Kidney	Renal Cell Carcinoma
KASUMI1	0.123871	-0.367307	Blood	AML
SNU349	-0.109808	-0.364567	Kidney	Renal Cell Carcinoma
NCIH1568	0.109373	-0.362125	Lung	NSCLC
NCIH1092	0.159505	-0.36174	Lung	SCLC
NCO2	-0.0141451	-0.359577	Blood	CML
HS683	0.159996	-0.35881	Central Nervous System	Glioma
CHP212	-0.173305	-0.356794	Peripheral Nervous System	Neuroblastoma
BL70	-0.407906	-0.354743	Lymphocyte	Non Hodgkin Lymphoma
NB1	-0.0591001	-0.353335	Peripheral Nervous System	Neuroblastoma
NCIH1703	-0.180967	-0.353334	Lung	NSCLC
KYM1	-0.110677	-0.353322	Soft Tissue	Malignant Rhabdoid Tumor
VMCUB1	-0.00160951	-0.352173	Urinary Tract	Bladder Carcinoma
SNU46	-0.185577	-0.351738	Upper Aerodigestive	Upper Aerodigestive Squamous
YKG1	-0.0888707	-0.350838	Central Nervous System	Glioma
JHH7	-0.120302	-0.350238	Liver	Hepatocellular Carcinoma
TC205	0.0470848	-0.348741	Bone	Ewing Sarcoma
MPP89	0.0880041	-0.345235	Lung	Mesothelioma
TE6	-0.033769	-0.343433	Esophagus	Esophagus Squamous
8MGBA	-0.0897259	-0.339532	Central Nervous System	Glioma
ESO26	0.0332252	-0.337542	Esophagus	Esophagus Adenocarcinoma
A3KAW	-0.245145	-0.336578	Lymphocyte	Non Hodgkin Lymphoma
NP3	-0.0441951	-0.334873	Central Nervous System	Glioma
SKMM2	-0.0901632	-0.334237	Plasma Cell	Multiple Myeloma
EFO27	-0.565789	-0.333545	Ovary	Ovary Adenocarcinoma
D283MED	-0.17783	-0.333441	Central Nervous System	Medulloblastoma
OC316	-0.634973	-0.333057	Ovary	Ovary Adenocarcinoma
SUM149PT	0.0705121	-0.330042	Breast	Breast Ductal Carcinoma
OE21	-0.166873	-0.326681	Esophagus	Esophagus Squamous
ICC3	-0.352762	-0.324648	Bile Duct	Cholangiocarcinoma
PA1	-0.124918	-0.324243	Ovary	Mixed Germ Cell
OMM1	-0.499142	-0.324163	Eye	Uveal Melanoma
COV644	0.107579	-0.323554	Ovary	Ovary Adenocarcinoma
HT144	0.157166	-0.3221	Skin	Melanoma
LN235	0.00139995	-0.321613	Central Nervous System	Glioma
DLD1	-0.111545	-0.321288	Colorectal	Colorectal Adenocarcinoma
TM31	-0.0279862	-0.319664	Central Nervous System	Glioma
SW1463	0.0233941	-0.319187	Colorectal	Colorectal Adenocarcinoma
NCIH1650	-0.136701	-0.317332	Lung	NSCLC
HMY1	-0.0258444	-0.316721	Skin	Melanoma
OCIMY5	0.0940291	-0.315121	Plasma Cell	Multiple Myeloma
94T778	-1.39607	-0.313823	Soft Tissue	Liposarcoma
HUPT3	-0.0764217	-0.311602	Pancreas	Exocrine
143B	0.0238872	-0.311499	Bone	Osteosarcoma
SUM52PE	-0.651122	-0.311352	Breast	Breast Carcinoma
SNU478	-0.138223	-0.310541	Bile Duct	Cholangiocarcinoma
OACM51	-0.071861	-0.310338	Esophagus	Esophagus Adenocarcinoma
ONDA7	0.0383478	-0.31012	Central Nervous System	Glioma
SCC25	0.115678	-0.309574	Upper Aerodigestive	Upper Aerodigestive Squamous
REH	0.0565222	-0.309359	Blood	ALL
AMO1	-0.0817203	-0.308932	Plasma Cell	Multiple Myeloma
LMSU	-0.21651	-0.307934	Gastric	Gastric Adenocarcinoma
SW403	0.130437	-0.307317	Colorectal	Colorectal Adenocarcinoma
HUH1	-0.090409	-0.306348	Liver	Hepatocellular Carcinoma
KMS26	-0.0950047	-0.305896	Plasma Cell	Multiple Myeloma
DKMG	0.292292	-0.305791	Central Nervous System	Glioma
L363	-0.0826614	-0.305586	Plasma Cell	Multiple Myeloma
OCIAML2	-0.232242	-0.302452	Blood	AML
T98G	0.169943	-0.300861	Central Nervous System	Glioma
HT115	-0.0668615	-0.299738	Colorectal	Colorectal Adenocarcinoma
JHH2	0.196262	-0.299016	Liver	Hepatocellular Carcinoma
SJSA1	0.0259344	-0.297636	Bone	Osteosarcoma
SU8686	-0.013576	-0.297065	Pancreas	Exocrine
NUGC3	-0.131469	-0.295341	Gastric	Gastric Adenocarcinoma
SNB75	-0.0572526	-0.2947	Central Nervous System	Glioma
GI1	0.0497653	-0.292795	Central Nervous System	Glioma
MCF7	-0.0601612	-0.292707	Breast	Breast Carcinoma
C4II	-0.0329464	-0.289513	Cervix	Cervical Carcinoma
PACADD119	0.14872	-0.288882	Pancreas	Exocrine
GAMG	-0.180869	-0.287668	Central Nervous System	Glioma
LK2	-0.255338	-0.287639	Lung	NSCLC
JHH6	0.0316887	-0.287594	Liver	Hepatocellular Carcinoma
MC116	-0.0869493	-0.285577	Lymphocyte	Non Hodgkin Lymphoma
LI7	0.0701658	-0.285245	Liver
GSU	-0.0726654	-0.282827	Gastric	Gastric Adenocarcinoma
SCC4	0.0206402	-0.281049	Upper Aerodigestive	Upper Aerodigestive Squamous
HCS2	-0.183905	-0.280705	Cervix	Cervical Squamous
RH30	-0.105676	-0.280486	Soft Tissue	Rhabdomyosarcoma
CME1	-0.0382697	-0.279985	Soft Tissue	Synovial Sarcoma
UMUC3	-0.0434346	-0.278751	Urinary Tract	Bladder Carcinoma
COLO679	0.0360533	-0.276215	Skin	Melanoma
SIHA	0.0281024	-0.27619	Cervix	Cervical Carcinoma
PECAPJ34CLONEC12	-0.0429563	-0.276026	Upper Aerodigestive	Upper Aerodigestive Squamous
TE4	-0.0986907	-0.275907	Esophagus	Esophagus Squamous
ONDA8	0.0965705	-0.275857	Central Nervous System	Glioma
NB4	-0.0723562	-0.273267	Blood	AML
EJM	0.0309717	-0.2731	Plasma Cell	Multiple Myeloma
KYSE140	-0.01354	-0.271585	Esophagus	Esophagus Squamous
NCIH2126	0.0637073	-0.27146	Lung	NSCLC
ICC15	-0.0374295	-0.271358	Bile Duct	Cholangiocarcinoma
MUTZ8	0.0135021	-0.27083	Blood	AML
TCCPAN2	-0.0634403	-0.269226	Pancreas	Exocrine
SCCOHT1	-0.183423	-0.268367	Ovary	SCCOHT
HARA	-0.061158	-0.268057	Lung	NSCLC
COV504	-0.222612	-0.267418	Ovary	Ovary Adenocarcinoma
BICR78	0.201992	-0.26449	Upper Aerodigestive	Upper Aerodigestive Squamous
CAL12T	-0.283218	-0.264289	Lung	NSCLC
HEC50B	-0.448145	-0.262372	Uterus	Endometrial Adenocarcinoma
SKNMC	-0.135987	-0.261216	Bone	Ewing Sarcoma
AU565	-0.164837	-0.259194	Breast	Breast Adenocarcinoma
HDMYZ	-0.0102783	-0.258978	Lymphocyte	Hodgkin Lymphoma
MOLM13	-0.162655	-0.257357	Blood	AML
8305C	-0.196463	-0.256629	Thyroid	Thyroid Carcinoma
JURKAT	0.163767	-0.256581	Blood	ALL
HUH6	-0.0198581	-0.256335	Liver	Hepatoblastoma
BT12	0.0879292	-0.253997	Soft Tissue	ATRT
G401	-0.311419	-0.253908	Kidney	Malignant Rhabdoid Tumor
HS944T	-0.092484	-0.253729	Skin	Melanoma
NCIH716	-0.306958	-0.253051	Colorectal	Colorectal Adenocarcinoma
KURAMOCHI	-1.43141	-0.252759	Ovary	Ovary Adenocarcinoma
U87MG	-0.0134323	-0.250679	Central Nervous System	Glioma
JR	0.0656839	-0.250453	Soft Tissue	Rhabdomyosarcoma
SKGT2	-0.248388	-0.249309	Gastric	Gastric Adenocarcinoma
MYLA	-0.207725	-0.249252	Lymphocyte	Lymphoma Unspecified
KELLY	-0.146988	-0.249197	Peripheral Nervous System	Neuroblastoma
HUCCT1	-0.107243	-0.246894	Bile Duct	Cholangiocarcinoma
LNZ308	-0.0477224	-0.246141	Central Nervous System	Glioma
ONDA9	-0.201681	-0.245175	Central Nervous System	Glioma
NCIH1915	0.0187683	-0.242257	Lung	NSCLC
HT3	0.124954	-0.242186	Cervix	Cervical Carcinoma
TCCSUP	0.0544213	-0.241142	Urinary Tract	Bladder Carcinoma
R256	0.0468407	-0.239888	Central Nervous System	Medulloblastoma
OCIC5X	-0.742564	-0.23823	Ovary	Ovary Adenocarcinoma
BICR6	0.00136763	-0.238217	Upper Aerodigestive	Upper Aerodigestive Squamous
SW1088	0.140221	-0.237617	Central Nervous System	Glioma
JHH5	-0.0737229	-0.2375	Liver	Hepatocellular Carcinoma
59M	-0.0200554	-0.236233	Ovary	Ovary Adenocarcinoma
NCIH2087	-0.102445	-0.236041	Lung	NSCLC
SCABER	0.0229479	-0.236012	Urinary Tract	Bladder Carcinoma
CCSW1	-0.179131	-0.235583	Bile Duct	Cholangiocarcinoma
HT1376	0.0472673	-0.234207	Urinary Tract	Bladder Carcinoma
PANC1005	0.0231863	-0.233809	Pancreas	Exocrine
BLUE1	-0.0932794	-0.231396	Lymphocyte	Non Hodgkin Lymphoma
639V	-0.00941403	-0.231243	Urinary Tract	Bladder Carcinoma
KD	-0.0522265	-0.231201	Soft Tissue	Malignant Rhabdoid Tumor
TE9	-0.0536504	-0.231157	Esophagus	Esophagus Squamous
PC14	0.00937282	-0.230762	Lung	NSCLC
BICR56	-0.0279474	-0.229395	Upper Aerodigestive	Upper Aerodigestive Squamous
KMS18	0.0779184	-0.228567	Plasma Cell	Multiple Myeloma
MALME3M	0.0153072	-0.228566	Skin	Melanoma
SNU8	-1.09772	-0.227721	Ovary	Ovary Adenocarcinoma
SW982	0.192714	-0.22697	Soft Tissue	Synovial Sarcoma
HCC1806	-0.084569	-0.226859	Breast	Breast Ductal Carcinoma
LN319	-0.120228	-0.226751	Central Nervous System	Glioma
NCIH1048	-0.00773145	-0.22547	Lung	SCLC
PECAPJ41CLONED2	-0.185708	-0.22525	Upper Aerodigestive	Upper Aerodigestive Squamous
HSC1	0.0317492	-0.225143	Skin	Skin Squamous
BFTC909	-0.730009	-0.225143	Kidney	Renal Cell Carcinoma
HCC2429	-0.00564924	-0.224896	Lung	NSCLC
YD38	-0.175265	-0.223976	Upper Aerodigestive	Upper Aerodigestive Squamous
KYSE150	0.0819715	-0.223078	Esophagus	Esophagus Squamous
G292CLONEA141B1	0.0197017	-0.222582	Bone	Osteosarcoma
YD8	0.0447291	-0.222006	Upper Aerodigestive	Upper Aerodigestive Squamous
HB1119	-0.217548	-0.221969	Blood	ALL
RERFLCAD1	-0.0337405	-0.221059	Lung	NSCLC
FADU	-0.010029	-0.220792	Upper Aerodigestive	Upper Aerodigestive Squamous
NCIH747	-0.0501748	-0.220757	Colorectal	Colorectal Adenocarcinoma
NCIH1299	-0.157186	-0.220388	Lung	NSCLC
NP2	0.0585621	-0.220139	Central Nervous System	Glioma
ABC1	0.0297831	-0.219736	Lung	NSCLC
OAW28	-0.927627	-0.219532	Ovary	Ovary Adenocarcinoma
K562	-0.0962754	-0.219461	Blood	CML
SUM229PE	0.117612	-0.219391	Breast	Breast Carcinoma
CCLFPEDS0008T	-0.148098	-0.218686	Soft Tissue	Epithelioid Sarcoma
TTC642	-0.336563	-0.218346	Soft Tissue	Malignant Rhabdoid Tumor
WM2664	-0.0801181	-0.218165	Skin	Melanoma
MELHO	-0.148293	-0.218093	Skin	Melanoma
D425	-0.0911315	-0.217648	Central Nervous System	Medulloblastoma
COV413A	-1.06764	-0.2176	Ovary	Ovary Carcinoma
THP1	0.0719857	-0.215921	Blood	AML
PECAPJ15	0.0412497	-0.215758	Upper Aerodigestive	Upper Aerodigestive Squamous
RH4	-0.108044	-0.214761	Soft Tissue	Rhabdomyosarcoma
SNU182	0.153928	-0.214677	Liver	Hepatocellular Carcinoma
BFTC905	-0.026996	-0.214585	Urinary Tract	Bladder Carcinoma
NP8	0.0444433	-0.213814	Central Nervous System	Glioma
KYSE30	-0.0702025	-0.213416	Esophagus	Esophagus Squamous
YH13	-0.0161719	-0.213219	Central Nervous System	Glioma
CAOV3	-0.0427112	-0.212705	Ovary	Ovary Adenocarcinoma
KMBC2	0.038554	-0.212614	Urinary Tract	Bladder Carcinoma
C33A	0.013255	-0.212319	Cervix	Cervical Carcinoma
UMUC1	-0.0635261	-0.212115	Urinary Tract	Bladder Carcinoma
MV411	-0.216238	-0.211992	Blood	AML
PECAPJ49	0.0657643	-0.2109	Upper Aerodigestive	Upper Aerodigestive Squamous
CJM	-0.118655	-0.209907	Skin	Melanoma
SNU410	0.0530794	-0.209564	Pancreas	Exocrine
UWB1289	-1.38092	-0.208881	Ovary	Ovary Adenocarcinoma
HCC1937	0.0370859	-0.208477	Breast	Breast Ductal Carcinoma
SNU738	-0.0140755	-0.207773	Central Nervous System	Glioma
KYSE510	0.113966	-0.206753	Esophagus	Esophagus Squamous
CCLP1	-0.0722629	-0.206454	Bile Duct	Cholangiocarcinoma
BOKU	-0.564773	-0.20641	Cervix	Cervical Squamous
RKN	-0.124494	-0.20629	Soft Tissue	Leiomyosarcoma
SNU685	-0.281726	-0.205016	Uterus	MMMT
NCIH1339	0.0562633	-0.204735	Lung	SCLC
SKNAS	-0.0639213	-0.203241	Peripheral Nervous System	Neuroblastoma
JURLMK1	0.0652802	-0.202902	Blood	CML
F5	-0.135646	-0.202345	Central Nervous System	Meningioma
BC3C	0.0458837	-0.201314	Urinary Tract	Bladder Carcinoma
INA6	-0.247153	-0.201161	Plasma Cell	Multiple Myeloma
HEPG2	0.116341	-0.200538	Liver	Hepatocellular Carcinoma
MCC13	0.0324028	-0.20051	Skin	Merkel Cell Carcinoma
ES2	-0.0570016	-0.197584	Ovary	Ovary Adenocarcinoma
HCC1954	-0.0545453	-0.197266	Breast	Breast Ductal Carcinoma
SEMK2	-0.0903469	-0.197094	Blood	ALL
KM12	-0.228824	-0.196905	Colorectal	Colorectal Adenocarcinoma
TE8	0.179417	-0.196683	Esophagus	Esophagus Squamous
HCC1428	-0.0249386	-0.195492	Breast	Breast Carcinoma
MEL202	-0.0200354	-0.194773	Eye	Uveal Melanoma
SF172	-0.081489	-0.194443	Central Nervous System	Glioma
SKMEL2	-0.0270088	-0.194316	Skin	Melanoma
CAL33	0.054237	-0.194086	Upper Aerodigestive	Upper Aerodigestive Squamous
U118MG	0.0581753	-0.193445	Central Nervous System	Glioma
TGW	-0.0676797	-0.193332	Peripheral Nervous System	Neuroblastoma
NCIH727	0.0557775	-0.193322	Lung	Lung Carcinoid
DOTC24510	0.0423464	-0.193228	Cervix	Cervical Adenocarcinoma
T3M4	0.00838246	-0.193038	Pancreas	Exocrine
H376	-0.0106724	-0.192556	Upper Aerodigestive	Upper Aerodigestive Squamous
P31FUJ	-0.0675951	-0.191876	Blood	AML
UMUC13	0.148845	-0.190628	Urinary Tract	Bladder Carcinoma
SYO1	-0.130631	-0.189952	Soft Tissue	Synovial Sarcoma
MCC142	0.0415912	-0.189449	Skin	Merkel Cell Carcinoma
MIAPACA2	-0.112091	-0.189159	Pancreas	Exocrine
PANC1	0.0828554	-0.188735	Pancreas	Exocrine
KARPAS422	-0.0129883	-0.188303	Lymphocyte	Non Hodgkin Lymphoma
ANGMCSS	0.00443949	-0.187807	Central Nervous System	Glioma
NCIH1694	-0.0926793	-0.185222	Lung	SCLC
KNS60	-0.0293084	-0.184089	Central Nervous System	Glioma
NB1643	0.0961175	-0.183595	Peripheral Nervous System	Neuroblastoma
U2904	-0.348759	-0.183534	Lymphocyte	Lymphoma Unspecified
RH18DM	-0.15951	-0.18346	Soft Tissue	Rhabdomyosarcoma
KU812	-0.0489853	-0.183198	Blood	CML
LS180	0.0233905	-0.182724	Colorectal	Colorectal Adenocarcinoma
DMS53	-0.189873	-0.182462	Lung	SCLC
HUH7	-0.003056	-0.181522	Liver	Hepatocellular Carcinoma
U937	-0.0812653	-0.180827	Blood	AML
AML193	0.158796	-0.180711	Blood	AML
SKNFI	-0.017739	-0.179817	Peripheral Nervous System	Neuroblastoma
RERFLCAI	0.0882123	-0.179571	Lung	NSCLC
SKUT1	0.00831534	-0.179531	Soft Tissue	Leiomyosarcoma
SKBR3	0.0256413	-0.179493	Breast	Breast Carcinoma
JIMT1	-0.120705	-0.179272	Breast	Breast Ductal Carcinoma
CAL72	-0.00990349	-0.178734	Bone	Osteosarcoma
EN	0.325281	-0.17864	Uterus	Endometrial Adenocarcinoma
NCIH2286	-0.0564742	-0.178528	Lung	SCLC
JEG3	-0.0927045	-0.178026	Uterus	Choriocarcinoma
ONCODG1	-1.71707	-0.176635	Ovary	Ovary Adenocarcinoma
H103	0.0935665	-0.176622	Upper Aerodigestive	Upper Aerodigestive Squamous
SEM	-0.123603	-0.176565	Blood	ALL
EOL1	-0.120788	-0.175781	Blood	AML
SUPM2	-0.17609	-0.175529	Lymphocyte	Non Hodgkin Lymphoma
RDES	-0.158846	-0.175487	Bone	Ewing Sarcoma
ACCMESO1	-0.0945731	-0.175476	Lung	Mesothelioma
WM1799	0.0605373	-0.174618	Skin	Melanoma
NCIH209	-0.041226	-0.173687	Lung	SCLC
KALS1	0.000899932	-0.172966	Central Nervous System	Glioma
COV318	-1.05127	-0.172341	Ovary	Ovary Adenocarcinoma
U251MG	0.0170169	-0.172312	Central Nervous System	Glioma
SUDHL4	-0.194145	-0.171795	Lymphocyte	Non Hodgkin Lymphoma
CALU6	0.102815	-0.171029	Lung	NSCLC
SKGI	0.208883	-0.170249	Uterus	Endometrial Squamous
LN382	-0.00487995	-0.170157	Central Nervous System	Glioma
UHO1	-0.0125895	-0.170018	Lymphocyte	Hodgkin Lymphoma
IMR32	0.109627	-0.16911	Peripheral Nervous System	Neuroblastoma
TTC442	-0.0781827	-0.169071	Soft Tissue	Rhabdomyosarcoma
LP1	-0.132529	-0.168833	Plasma Cell	Multiple Myeloma
697	0.0201977	-0.167615	Blood	ALL
OMM25	-0.00412406	-0.166415	Eye	Uveal Melanoma
SNU1076	-0.0866954	-0.166074	Upper Aerodigestive	Upper Aerodigestive Squamous
NOMO1	-0.0364222	-0.165994	Blood	AML
42MGBA	0.0703662	-0.165726	Central Nervous System	Glioma
SNU626	0.154678	-0.164703	Central Nervous System	Glioma
KON	-0.0290942	-0.163656	Upper Aerodigestive	Upper Aerodigestive Squamous
D341	-0.0180424	-0.163269	Central Nervous System	Medulloblastoma
CCLFPEDS0003T	-0.258558	-0.163097	Soft Tissue	Undifferentiated Sarcoma
CAL78	-0.0507276	-0.162802	Bone	Chondrosarcoma
EBC1	0.0843951	-0.162268	Lung	NSCLC
RPMI7951	0.0592327	-0.161846	Skin	Melanoma
NGP	0.083555	-0.161503	Peripheral Nervous System	Neuroblastoma
SF767	-0.00147854	-0.161295	Central Nervous System	Glioma
HMC18	-0.146254	-0.160884	Breast	Breast Carcinoma
ASH3	-0.0506039	-0.160115	Thyroid	Thyroid Carcinoma
SKMEL24	-0.0100705	-0.159974	Skin	Melanoma
KYSE410	-0.0317887	-0.159241	Esophagus	Esophagus Squamous
MSTO211H	-0.0283713	-0.158837	Lung	Mesothelioma
HCC38	0.172696	-0.158303	Breast	Breast Ductal Carcinoma
647V	-0.0318905	-0.15783	Urinary Tract	Bladder Carcinoma
KMM1	-0.101752	-0.157223	Plasma Cell	Multiple Myeloma
R262	-0.0407179	-0.156651	Central Nervous System	Medulloblastoma
MHHES1	-0.148712	-0.156434	Bone	Ewing Sarcoma
SHI1	-0.0924975	-0.155969	Blood	AML
P30OHK	-0.112287	-0.155867	Blood	ALL
NCIH2170	-0.148068	-0.15578	Lung	NSCLC
GIMEN	-0.451172	-0.155758	Peripheral Nervous System	Neuroblastoma
MHHNB11	-0.161782	-0.155583	Peripheral Nervous System	Neuroblastoma
SF539	0.161622	-0.155387	Central Nervous System	Glioma
A2780	-0.137893	-0.155217	Ovary	Ovary Adenocarcinoma
HS936T	-0.135496	-0.153483	Skin	Melanoma
NCIH1666	0.15454	-0.153068	Lung	NSCLC
LU135	0.101632	-0.152899	Lung	SCLC
TE1	0.0833358	-0.152565	Esophagus	Esophagus Squamous
U2OS	-0.0368152	-0.152536	Bone	Osteosarcoma
M059K	-0.0993203	-0.152484	Central Nervous System	Glioma
RD	0.00605748	-0.152117	Soft Tissue	Rhabdomyosarcoma
SKGT4	0.0488381	-0.151406	Esophagus	Esophagus Adenocarcinoma
KNS62	-0.147242	-0.150729	Lung	NSCLC
ECC2	-0.0953246	-0.150157	Bile Duct	Cholangiocarcinoma
SW1573	0.117766	-0.149526	Lung	NSCLC
OUMS23	0.0821866	-0.149088	Colorectal	Colorectal Adenocarcinoma
UMUC10	0.118363	-0.147481	Urinary Tract	Bladder Carcinoma
IGR1	-0.0989309	-0.146672	Skin	Melanoma
NCIH2110	0.143249	-0.146586	Lung	NSCLC
MM386	0.0541612	-0.146294	Skin	Melanoma
NCIH838	-0.0715352	-0.145852	Lung	NSCLC
LPS853	-0.138386	-0.145233	Soft Tissue	Liposarcoma
ESS1	0.0176907	-0.145061	Uterus	Endometrial Stromal Sarcoma
MDAMB415	0.112028	-0.145039	Breast	Breast Carcinoma
JHC7	0.0138543	-0.144198	Bone	Chordoma
DB	0.0802379	-0.14364	Lymphocyte	Non Hodgkin Lymphoma
SSP25	-0.0677611	-0.143169	Bile Duct	Cholangiocarcinoma
TC106	-0.125934	-0.142298	Bone	Ewing Sarcoma
YD15	-0.0766605	-0.14187	Upper Aerodigestive	Upper Aerodigestive Squamous
RL952	-0.128911	-0.141655	Uterus	Endometrial Adenosquamous
SKGII	0.0500332	-0.141602	Uterus	Endometrial Squamous
HCC461	0.0151145	-0.141432	Lung	NSCLC
MM383	-0.0271984	-0.141153	Skin	Melanoma
CCFSTTG1	0.0803737	-0.140934	Central Nervous System	Glioma
NCIH1155	-0.00926104	-0.140188	Lung	NSCLC
HS729	-0.0929331	-0.139359	Fibroblast	Fibroblast Soft Tissue
F36P	-0.150076	-0.139338	Blood	AML
L1236	-0.0456269	-0.136176	Lymphocyte	Hodgkin Lymphoma
BIN67	-0.00257638	-0.135264	Ovary	SCCOHT
HS746T	-0.0718531	-0.134981	Gastric	Gastric Adenocarcinoma
A673	0.0486611	-0.134567	Bone	Ewing Sarcoma
HS695T	0.161312	-0.134564	Skin	Melanoma
CORL279	-0.036152	-0.134434	Lung	SCLC
LN340	-0.0320798	-0.133594	Central Nervous System	Glioma
MELJUSO	0.0379491	-0.13313	Skin	Melanoma
A375SKINCJ1	-0.0972715	-0.132935	Skin	Melanoma
KPNYN	-0.136835	-0.132665	Peripheral Nervous System	Neuroblastoma
A375	-0.0611131	-0.132559	Skin	Melanoma
KYSE180	0.0151607	-0.131656	Esophagus	Esophagus Squamous
OV7	-0.0234252	-0.131478	Ovary	Ovary Adenocarcinoma
JMSU1	0.085245	-0.131003	Urinary Tract	Bladder Carcinoma
DANG	-0.0935638	-0.130665	Pancreas	Exocrine
LN464	-0.0635873	-0.130511	Central Nervous System	Glioma
OVK18	-0.138364	-0.130356	Ovary	Ovary Adenocarcinoma
NCIH1793	-0.0669937	-0.128643	Lung	NSCLC
UACC257	-0.0188051	-0.127356	Skin	Melanoma
RT112	0.0689778	-0.127252	Urinary Tract	Bladder Carcinoma
VMRCRCW	-0.35191	-0.126456	Kidney	Renal Cell Carcinoma
BT549	-0.0280372	-0.126294	Breast	Breast Ductal Carcinoma
MDAMB231	-0.0179501	-0.124728	Breast	Breast Carcinoma
JHOS2	-1.24258	-0.123907	Ovary	Ovary Adenocarcinoma
A2058	0.0126453	-0.123778	Skin	Melanoma
NCIH446	0.0955114	-0.123356	Lung	SCLC
SNU475	-0.00717701	-0.123205	Liver	Hepatocellular Carcinoma
L33	0.0290048	-0.122998	Pancreas	Exocrine
MM426	-0.169272	-0.122065	Skin	Melanoma
SIMA	-0.0412023	-0.122062	Peripheral Nervous System	Neuroblastoma
MDAMB468	-0.101088	-0.12144	Breast	Breast Carcinoma
BICR22	0.0619921	-0.121122	Upper Aerodigestive	Upper Aerodigestive Squamous
SNU638	-0.00988672	-0.120812	Gastric	Gastric Adenocarcinoma
CHLA266	-0.138977	-0.120672	Soft Tissue	ATRT
ONS76	-0.0451067	-0.120395	Central Nervous System	Medulloblastoma
BHY	0.0711505	-0.12034	Upper Aerodigestive	Upper Aerodigestive Squamous
COV362	-0.31871	-0.120326	Ovary	Ovary Adenocarcinoma
KKU213	-0.116374	-0.119905	Bile Duct	Cholangiocarcinoma
2313287	-0.08365	-0.119417	Gastric	Gastric Adenocarcinoma
A375SKINCJ2	0.00210119	-0.118977	Skin	Melanoma
CASKI	-0.324936	-0.118856	Cervix	Cervical Squamous
NCIH2172	-0.0331549	-0.118815	Lung	NSCLC
OVTOKO	-1.46288	-0.118456	Ovary	Ovary Adenocarcinoma
KMS27	-0.0584144	-0.118102	Plasma Cell	Multiple Myeloma
PATU8902	0.13208	-0.116989	Pancreas	Exocrine
BICR16	0.173107	-0.116852	Upper Aerodigestive	Upper Aerodigestive Squamous
ISTMES2	-0.0127866	-0.116043	Lung	Mesothelioma
TE11	0.0276983	-0.11572	Esophagus	Esophagus Squamous
HT1080	-0.00447244	-0.11557	Soft Tissue	Fibrosarcoma
YSCCC	-0.0210179	-0.114031	Bile Duct	Cholangiocarcinoma
NCIH1792	-0.27194	-0.113588	Lung	NSCLC
UCH2	0.157104	-0.113512	Bone	Chordoma
COV434	-0.195651	-0.113065	Ovary	Ovary Adenocarcinoma
TE10	-0.0423724	-0.112758	Esophagus	Esophagus Squamous
HSC5	0.130702	-0.112715	Skin	Skin Squamous
UMCHOR1	0.0117612	-0.112469	Bone	Chordoma
HT	-0.109526	-0.111938	Lymphocyte	Non Hodgkin Lymphoma
SKNDZ	-0.0410854	-0.111492	Peripheral Nervous System	Neuroblastoma
EM2	0.0340258	-0.11129	Blood	CML
TF1	-0.0468132	-0.11048	Blood	AML
KMS34	-0.188499	-0.110376	Plasma Cell	Multiple Myeloma
SHP77	-0.10603	-0.110207	Lung	SCLC
JHOM1	-0.862496	-0.109592	Ovary	Ovary Adenocarcinoma
RT11284	0.0121778	-0.10935	Urinary Tract	Bladder Carcinoma
NCIH520	0.0177031	-0.108999	Lung	NSCLC
ASPC1	-0.0601163	-0.108794	Pancreas	Exocrine
LUDLU1	-0.0555519	-0.108761	Lung	NSCLC
BXPC3	0.0288343	-0.108164	Pancreas	Exocrine
JHOS4	-0.612212	-0.107973	Ovary	Ovary Adenocarcinoma
NOZ	0.0432153	-0.10778	Bile Duct	Gallbladder Adenocarcinoma
MDAMB435S	0.0527189	-0.106939	Skin	Melanoma
LCLC103H	-0.1201	-0.106899	Lung	NSCLC
NCIH1648	-0.077561	-0.106772	Lung	NSCLC
SNU1041	0.00470422	-0.106724	Upper Aerodigestive	Upper Aerodigestive Squamous
GB1	-0.0888459	-0.106	Central Nervous System	Glioma
LN443	-0.00996941	-0.105006	Central Nervous System	Glioma
MCC26	0.106834	-0.104617	Skin	Merkel Cell Carcinoma
PACADD188	-0.17935	-0.104154	Pancreas	Exocrine
NCIH3122	-0.261121	-0.103891	Lung	NSCLC
SNU201	0.0729262	-0.103814	Central Nervous System	Glioma
HSC3	0.166383	-0.101682	Upper Aerodigestive	Upper Aerodigestive Squamous
RAJI	-0.139712	-0.101553	Lymphocyte	Non Hodgkin Lymphoma
HUO9	-0.177619	-0.101302	Bone	Osteosarcoma
KNS42	0.160027	-0.101204	Central Nervous System	Glioma
5637	-0.111604	-0.100639	Urinary Tract	Bladder Carcinoma
Y79	0.0241147	-0.100519	Eye	Retinoblastoma
93T449	0.0736173	-0.100294	Soft Tissue	Liposarcoma
JJN3	-0.0615803	-0.0994077	Plasma Cell	Multiple Myeloma
KYSE520	0.012629	-0.0990425	Esophagus	Esophagus Squamous
SNU1	-0.00490144	-0.0980021	Gastric	Gastric Adenocarcinoma
SNU387	0.0900718	-0.097171	Liver	Hepatocellular Carcinoma
NCIH522	-0.142476	-0.0969164	Lung	NSCLC
EWS502	-0.0158984	-0.096541	Bone	Ewing Sarcoma
KYSE70	0.00446387	-0.0964061	Esophagus	Esophagus Squamous
KYSE450	0.0109837	-0.0960695	Esophagus	Esophagus Squamous
A431	-0.0726397	-0.0951185	Skin	Skin Squamous
KP4	-0.0742419	-0.0940097	Pancreas	Exocrine
WM793	-0.112762	-0.0932673	Skin	Melanoma
CH157MN	-0.0178644	-0.0925934	Central Nervous System	Meningioma
YAMATO	0.0379872	-0.0919017	Soft Tissue	Synovial Sarcoma
UMUC6	-0.0119212	-0.0919007	Urinary Tract	Bladder Carcinoma
SNU216	-0.0997013	-0.0917813	Gastric	Gastric Adenocarcinoma
A388	-0.00307304	-0.0914922	Epidermoid Carcinoma	Skin Squamous
HS852T	0.107459	-0.0909258	Skin	Melanoma
JAR	-0.0521572	-0.0907195	Uterus	Choriocarcinoma
MEL290	0.0531385	-0.0904091	Eye	Uveal Melanoma
MORCPR	-0.168221	-0.089452	Lung	NSCLC
95T1000	-0.0217311	-0.0889975	Soft Tissue	Liposarcoma
KCL22	-0.092061	-0.0887135	Blood	CML
NCIH647	-0.164553	-0.0868464	Lung	NSCLC
LS	0.178796	-0.0867375	Peripheral Nervous System	Neuroblastoma
DAOY	-0.00795947	-0.086585	Central Nervous System	Medulloblastoma
SF295	0.00896157	-0.0864255	Central Nervous System	Glioma
MCAS	0.0454628	-0.0860928	Ovary	Ovary Adenocarcinoma
ZR751	-0.00975532	-0.0860181	Breast	Breast Ductal Carcinoma
FTC133	-0.562505	-0.0860113	Thyroid	Thyroid Carcinoma
SNU840	0.0819028	-0.0822591	Ovary	Brenner Tumor
OVCAR8	-0.256261	-0.0821831	Ovary	Ovary Adenocarcinoma
SKHEP1	-0.191793	-0.0817275	Liver	Hepatocellular Carcinoma
JL1	-0.0489362	-0.0812698	Lung	Mesothelioma
G402	-0.0280435	-0.0811617	Soft Tissue	Malignant Rhabdoid Tumor
KARPAS299	-0.0343101	-0.0807597	Lymphocyte	Non Hodgkin Lymphoma
HCC366	-0.187639	-0.0802071	Lung	NSCLC
RHJT	-0.0744064	-0.0792775	Soft Tissue	Rhabdomyosarcoma
MM370	-0.0445952	-0.0791944	Skin	Melanoma
SNU1066	-0.0845718	-0.0787446	Upper Aerodigestive	Upper Aerodigestive Squamous
GCT	0.0612972	-0.078741	Soft Tissue	Pleomorphic Sarcoma
SUDHL10	0.0741477	-0.0786325	Lymphocyte	Non Hodgkin Lymphoma
LPS141	-0.223003	-0.0778269	Soft Tissue	Liposarcoma
H4	-0.04603	-0.0777373	Central Nervous System	Glioma
EW8	-0.152652	-0.0768721	Bone	Ewing Sarcoma
SKN	-0.480454	-0.0766044	Uterus	Endometrial Squamous
NCIH23	-0.146628	-0.0763702	Lung	NSCLC
SW620	-0.0983559	-0.0737422	Colorectal	Colorectal Adenocarcinoma
PANC0203	0.0205234	-0.0736269	Pancreas	Exocrine
MDST8	-0.173048	-0.0736028	Colorectal	Colorectal Adenocarcinoma
UACC62	-0.0249696	-0.0732419	Skin	Melanoma
EPLC272H	0.133323	-0.073111	Lung	NSCLC
CHLA57	0.179628	-0.0720328	Bone	Ewing Sarcoma
CHAGOK1	0.123335	-0.0718945	Lung	NSCLC
KPL1	-0.0562068	-0.0717614	Breast	Breast Carcinoma
FLO1	-0.0221687	-0.0715528	Esophagus	Esophagus Adenocarcinoma
NCIH1693	0.256809	-0.0700514	Lung	NSCLC
UMUC7	0.166932	-0.0696367	Urinary Tract	Bladder Carcinoma
HKGZCC	0.00623492	-0.0685831	Bile Duct	Cholangiocarcinoma
NCIH2882	-0.224209	-0.067074	Lung	NSCLC
TOV112D	-0.217589	-0.0670499	Ovary	Ovary Adenocarcinoma
CALU1	0.0697531	-0.0657978	Lung	NSCLC
DEL	-0.0511106	-0.0632474	Lymphocyte	Non Hodgkin Lymphoma
COLO678	0.147005	-0.0631664	Colorectal	Colorectal Adenocarcinoma
COGE352	-0.0645046	-0.0602662	Bone	Ewing Sarcoma
TC71	-0.151183	-0.0600506	Bone	Ewing Sarcoma
HCC1187	0.0788811	-0.0595995	Breast	Breast Ductal Carcinoma
NCIH292	-0.0475405	-0.0595221	Lung	NSCLC
KMS11	-0.0586246	-0.0594411	Plasma Cell	Multiple Myeloma
NCIH322	-0.0942381	-0.0591217	Lung	NSCLC
LN18	-0.0385896	-0.0576423	Central Nervous System	Glioma
OCIMY7	-0.010079	-0.0575865	Plasma Cell	Multiple Myeloma
HCC2450	0.0428086	-0.0569866	Lung	NSCLC
MUGCHOR1	0.0220337	-0.054536	Bone	Chordoma
H357	0.11686	-0.0540749	Upper Aerodigestive	Upper Aerodigestive Squamous
SAOS2	0.104172	-0.0531464	Bone	Osteosarcoma
HS766T	0.0281972	-0.0522383	Pancreas	Exocrine
A253	0.00151666	-0.052215	Upper Aerodigestive	Upper Aerodigestive Squamous
MDAMB436	0.0869366	-0.0514914	Breast	Breast Carcinoma
KU1919	-0.0681751	-0.0502691	Urinary Tract	Bladder Carcinoma
SCMCRM2	0.0734898	-0.0501518	Soft Tissue	Rhabdomyosarcoma
MM1S	0.169758	-0.0498649	Plasma Cell	Multiple Myeloma
TTC549	-0.0938756	-0.0497117	Soft Tissue	Malignant Rhabdoid Tumor
CHLA06ATRT	-0.0286844	-0.0491367	Soft Tissue	ATRT
RKO	-0.125279	-0.0478084	Colorectal	Colorectal Adenocarcinoma
K029AX	-0.0578964	-0.0474856	Skin	Melanoma
NCIH526	0.0507347	-0.0463546	Lung	SCLC
HT1197	-0.107722	-0.0457745	Urinary Tract	Bladder Carcinoma
SNU503	0.0281765	-0.0429951	Colorectal	Colorectal Adenocarcinoma
HCC1143	-0.0330684	-0.0429146	Breast	Breast Ductal Carcinoma
HOP62	-0.157674	-0.0427076	Lung	NSCLC
CCLFUPGI0005T	-0.0533564	-0.0419028	Gastric	Gastric Adenocarcinoma
SG231	0.0884118	-0.0410869	Bile Duct	Cholangiocarcinoma
HS578T	-0.0798552	-0.0406285	Breast	Breast Carcinoma
HSC2	0.0499227	-0.0403648	Upper Aerodigestive	Upper Aerodigestive Squamous
NCIH1581	-0.0352661	-0.0391438	Lung	NSCLC
JMURTK2	0.0150478	-0.0382321	Kidney	Malignant Rhabdoid Tumor
SW1271	0.0228492	-0.0373378	Lung	SCLC
ECGI10	0.0909444	-0.0371186	Esophagus	Esophagus Squamous
WM88	0.0712398	-0.0364583	Skin	Melanoma
CAL62	-0.288376	-0.0353661	Thyroid	Thyroid Carcinoma
NCIH2452	-0.0472226	-0.0334195	Lung	Mesothelioma
MB1	-0.196127	-0.0325198	Thyroid	Thyroid Carcinoma
CAS1	0.0139948	-0.0320607	Central Nervous System	Glioma
NCIH2291	0.0413392	-0.0319871	Lung	NSCLC
TO14	-1.62769	-0.0312873	Ovary	Ovary Adenocarcinoma
HCC2935	-0.168134	-0.0303109	Lung	NSCLC
NCIH841	-0.171259	-0.0302935	Lung	SCLC
SKMES1	9.28803e-06	-0.029188	Lung	NSCLC
PK1	-0.124927	-0.0281353	Pancreas	Exocrine
WM983B	0.0146107	-0.0271086	Skin	Melanoma
MDAMB157	0.156573	-0.0267688	Breast	Breast Ductal Carcinoma
NCIH441	-0.113931	-0.0246522	Lung	NSCLC
SW579	-0.149115	-0.0227396	Thyroid	Thyroid Squamous
RH28	-0.0465268	-0.0169656	Soft Tissue	Rhabdomyosarcoma
C10	0.117036	-0.0159284	Colorectal	Colorectal Adenocarcinoma
ICC2	-0.219675	-0.0154689	Bile Duct	Cholangiocarcinoma
SNU1105	0.0742357	-0.01478	Central Nervous System	Glioma
SKPNDW	0.161956	-0.0144743	Bone	Ewing Sarcoma
HCC1395	0.0286629	-0.0143522	Breast	Breast Ductal Carcinoma
HGC27	-0.361365	-0.0117293	Gastric	Gastric Adenocarcinoma
LU99	0.158524	-0.0114791	Lung	NSCLC
MKN74	-0.292205	-0.00871718	Gastric	Gastric Adenocarcinoma
GSS	0.102097	-0.00716485	Gastric	Gastric Adenocarcinoma
MERO82	-0.116079	-0.00707472	Lung	Mesothelioma
HEC6	0.0879905	-0.0063404	Uterus	Endometrial Adenocarcinoma
CORL311	0.0128488	-0.00606287	Lung	SCLC
PK45H	-0.0420969	-0.00588388	Pancreas	Exocrine
MM127	0.0697809	-0.00389187	Skin	Melanoma
C8166	-0.0810891	-0.00261476	Lymphocyte	ATL
NCIH661	-0.320979	-0.00212951	Lung	NSCLC
SKRC20	0.1409	-0.00212925	Kidney	Renal Cell Carcinoma
SH10TC	-0.132547	0.00183807	Gastric	Gastric Adenocarcinoma
NCIH1975	0.0754743	0.00223654	Lung	NSCLC
TE5	0.00453133	0.00582612	Esophagus	Esophagus Squamous
PSN1	-0.184451	0.00617479	Pancreas	Exocrine
RMUGS	0.0223444	0.00665209	Ovary	Ovary Adenocarcinoma
HEYA8	-0.313351	0.00734986	Ovary	Ovary Adenocarcinoma
IPC298	-0.121062	0.00851534	Skin	Melanoma
MEC1	0.0558604	0.00905395	Blood	CLL
CW9019	0.0250037	0.00907406	Soft Tissue	Rhabdomyosarcoma
TM87	-0.165508	0.0102718	Soft Tissue	Malignant Rhabdoid Tumor
LPS510	0.261939	0.012296	Soft Tissue	Liposarcoma
KIJK	-0.0373157	0.0149535	Lymphocyte	Non Hodgkin Lymphoma
KYSE270	-0.0689862	0.0159207	Esophagus	Esophagus Squamous
MEL285	-0.127055	0.0180584	Eye	Uveal Melanoma
HCC44	-0.14414	0.0183779	Lung	NSCLC
KP3	0.00881924	0.0187504	Pancreas	Exocrine
TC32	-0.103207	0.0191515	Bone	Ewing Sarcoma
S117	-1.26698	0.020446	Soft Tissue	Thyroid Sarcoma
SF268	0.0076371	0.0216078	Central Nervous System	Glioma
HCC1359	0.0615126	0.0217717	Lung	NSCLC
MDAMB453	0.0260304	0.0264562	Breast	Breast Carcinoma
C32	0.0424262	0.0265256	Skin	Melanoma
RVH421	0.0247364	0.0269654	Skin	Melanoma
ISHIKAWAHERAKLIO02ER	-0.618559	0.0269848	Uterus	Endometrial Adenocarcinoma
SMSCTR	0.0647681	0.0275152	Soft Tissue	Rhabdomyosarcoma
LPS27	0.178497	0.0282954	Soft Tissue	Liposarcoma
SKES1	0.0746522	0.0284505	Bone	Ewing Sarcoma
HCC202	-0.160557	0.0289103	Breast	Breast Ductal Carcinoma
H413	0.00968773	0.029633	Upper Aerodigestive	Upper Aerodigestive Squamous
KP2	0.112613	0.0296436	Pancreas	Exocrine
SKMEL19	-0.0923744	0.0303198	Skin	Melanoma
HCC1419	0.096555	0.0304691	Breast	Breast Ductal Carcinoma
SUSA	-0.217515	0.031084	Embryo	Teratoma
BICR31	-0.142853	0.0317566	Upper Aerodigestive	Upper Aerodigestive Squamous
D458	-0.0862104	0.0323054	Central Nervous System	Medulloblastoma
IGR39	0.0606109	0.0350142	Skin	Melanoma
HEL9217	0.248955	0.038822	Blood	AML
RERFLCAD2	0.197934	0.0397262	Lung	NSCLC
SUM159PT	0.153326	0.0460359	Breast	Breast Carcinoma
COLO320	-0.22276	0.0466964	Colorectal	Colorectal Adenocarcinoma
COLO792	-0.0597579	0.0468549	Skin	Melanoma
OCIAML3	0.058429	0.0472084	Blood	AML
RPMI8226	-0.208009	0.0546277	Plasma Cell	Multiple Myeloma
NCIH460	-0.156974	0.0553815	Lung	NSCLC
MERO14	0.0935992	0.0602443	Lung	Mesothelioma
HEC265	-0.206177	0.0631187	Uterus	Endometrial Adenocarcinoma
LOVO	0.0535636	0.0668613	Colorectal	Colorectal Adenocarcinoma
UMUC11	0.0330737	0.0719885	Urinary Tract	Bladder Carcinoma
A427	-0.12626	0.0763104	Lung	NSCLC
EFM19	-0.0189958	0.0808622	Breast	Breast Ductal Carcinoma
CAMA1	0.131873	0.0814575	Breast	Breast Carcinoma
UMUC16	0.0933121	0.0862759	Urinary Tract	Bladder Carcinoma
SW48	0.167744	0.0872754	Colorectal	Colorectal Adenocarcinoma
OCIM2	-0.24034	0.0879263	Blood	AML
UMUC14	-0.0297226	0.0900389	Urinary Tract	Bladder Carcinoma
SNU308	0.01765	0.091927	Bile Duct	Gallbladder Adenocarcinoma
DETROIT562	0.335425	0.0930551	Upper Aerodigestive	Upper Aerodigestive Squamous
CAL120	0.00943732	0.0938879	Breast	Breast Carcinoma
SEKI	-0.00112345	0.1036	Skin	Melanoma
KKU100	0.0478341	0.106521	Bile Duct	Cholangiocarcinoma
COGAR359	0.0207423	0.119593	Soft Tissue	ATRT
UACC62SKINCJ1	-0.278477	0.119879	Skin	Melanoma
BT16	-0.0807279	0.12113	Soft Tissue	ATRT
TGBC52TKB	-0.0255603	0.135941	Bile Duct	Cholangiocarcinoma
SNU423	0.016458	0.138385	Liver	Hepatocellular Carcinoma
NCIH2052	0.0877272	0.140804	Lung	Mesothelioma
NMCG1	0.0559119	0.144886	Central Nervous System	Glioma
JHUEM1	-1.02522	0.146581	Uterus	Endometrial Adenocarcinoma
HSB2	-0.356252	0.149057	Blood	ALL
COGN278	0.1323	0.154366	Peripheral Nervous System	Neuroblastoma
CORL23	-0.124554	0.187706	Lung	NSCLC
SCS214	0.196337	0.189478	Soft Tissue	Synovial Sarcoma
SKMEL30	-0.264164	0.216477	Skin	Melanoma
HCC15	0.0982381	0.244277	Lung	NSCLC
HKA1	0.0546088	0.246592	Skin	Skin Squamous
DU4475	0.205708	0.281595	Breast	Breast Carcinoma
HCC95	-0.0675182	0.294273	Lung	NSCLC
SNU1544	0.319011	0.305418	Colorectal	Colorectal Adenocarcinoma
KO52	-0.0995518	0.340999	Blood	AML
OS252	0.170953	0.379366	Bone	Osteosarcoma
SW13			Adrenal Cortex	Adrenal Carcinoma
ETK1			Bile Duct	Cholangiocarcinoma
G415			Bile Duct	Gallbladder Adenocarcinoma
GB2			Bile Duct	Gallbladder Adenocarcinoma
HUH28			Bile Duct	Cholangiocarcinoma
ICC10			Bile Duct	Cholangiocarcinoma
ICC137			Bile Duct	Cholangiocarcinoma
ICC4			Bile Duct	Cholangiocarcinoma
ICC5			Bile Duct	Cholangiocarcinoma
ICC6			Bile Duct	Cholangiocarcinoma
SNU245			Bile Duct	Cholangiocarcinoma
TGBC1TKB			Bile Duct	Gallbladder Adenocarcinoma
TGBC24TKB			Bile Duct	Gallbladder Adenocarcinoma
TKKK			Bile Duct	Cholangiocarcinoma
ALLPO			Blood	ALL
ALLSIL			Blood	ALL
ATN1			Blood	ALL
BALL1			Blood	ALL
BDCM			Blood	AML
BE13			Blood	ALL
BONNA12			Blood	Hairy Cell Leukemia
BV173			Blood	CML
CCRFCEM			Blood	ALL
CESS			Blood	AML
CMK			Blood	AML
CMK115			Blood	AML
CMK86			Blood	AML
CMLT1			Blood	CML
CTV1			Blood	ALL
DND41			Blood	ALL
GDM1			Blood	AML
GRST			Blood	ALL
HAL01			Blood	ALL
HC1			Blood	Hairy Cell Leukemia
HEL			Blood	AML
HL60			Blood	AML
HNT34			Blood	AML
HPBALL			Blood	ALL
JK1			Blood	CML
JVM3			Blood	CLL
KARPAS45			Blood	ALL
KASUMI2			Blood	ALL
KASUMI6			Blood	AML
KE37			Blood	ALL
KG1			Blood	AML
KMOE2			Blood	AML
KOPN8			Blood	ALL
KY821			Blood	AML
LAMA84			Blood	CML
LC41			Blood	ALL
LOUCY			Blood	ALL
M07E			Blood	AML
MC1010			Blood	AML
ME1			Blood	AML
MEG01			Blood	CML
MHHCALL2			Blood	ALL
MHHCALL3			Blood	ALL
MHHCALL4			Blood	ALL
ML2			Blood	AML
MLMA			Blood	Hairy Cell Leukemia
MN60			Blood	ALL
MOLM1			Blood	CML
MOLM14			Blood	AML
MOLM16			Blood	AML
MOLM6			Blood	CML
MOLT13			Blood	ALL
MOLT16			Blood	ALL
MOLT3			Blood	ALL
MOLT4			Blood	ALL
MONOMAC6			Blood	AML
MOT			Blood	Hairy Cell Leukemia
MUTZ3			Blood	AML
MUTZ5			Blood	ALL
MYM12			Blood	Acute Biphenotypic Leukemia
NALM1			Blood	CML
NALM16			Blood	ALL
NALM19			Blood	ALL
NK92MI			Blood	NKC
NKM1			Blood	AML
OCIAML4			Blood	AML
OCIAML5			Blood	AML
OCIM1			Blood	AML
P12ICHIKAWA			Blood	ALL
PEER			Blood	ALL
PGA1			Blood	CLL
PL21			Blood	AML
PLB985			Blood	AML
QIMRWIL			Blood	AML
RCHACV			Blood	ALL
ROS50			Blood	ALL
RPMI8402			Blood	ALL
RPMI8866			Blood	CML
RS411			Blood	ALL
SET2			Blood	AML
SIGM5			Blood	AML
SKM1			Blood	AML
SKNO1			Blood	AML
SUPB15			Blood	ALL
SUPB8			Blood	ALL
SUPT11			Blood	ALL
TALL1			Blood	ALL
TUR			Blood	AML
UT7			Blood	AML
YT			Blood	NKC
C396			Bone	Osteosarcoma
CADOES1			Bone	Ewing Sarcoma
CBAGPN			Bone	Ewing Sarcoma
CHLA10			Bone	Ewing Sarcoma
CHLA218			Bone	Ewing Sarcoma
CHLA258			Bone	Ewing Sarcoma
CHLA32			Bone	Ewing Sarcoma
CHLA9			Bone	Ewing Sarcoma
CHLA99			Bone	Ewing Sarcoma
CHSA0011			Bone	Chondrosarcoma
CHSA0108			Bone	Chondrosarcoma
CHSA8926			Bone	Chondrosarcoma
CS1			Bone	Chondrosarcoma
ES1			Bone	Ewing Sarcoma
ES3			Bone	Ewing Sarcoma
ES4			Bone	Ewing Sarcoma
ES5			Bone	Ewing Sarcoma
ES6			Bone	Ewing Sarcoma
ES7			Bone	Ewing Sarcoma
ES8			Bone	Ewing Sarcoma
EW1			Bone	Ewing Sarcoma
EW11			Bone	Ewing Sarcoma
EW12			Bone	Ewing Sarcoma
EW13			Bone	Ewing Sarcoma
EW16			Bone	Ewing Sarcoma
EW18			Bone	Ewing Sarcoma
EW22			Bone	Ewing Sarcoma
EW24			Bone	Ewing Sarcoma
EW3			Bone	Ewing Sarcoma
EW7			Bone	Ewing Sarcoma
EWS834			Bone	Ewing Sarcoma
HEMCSS			Bone	Chondrosarcoma
HOS			Bone	Osteosarcoma
HS860T			Bone	Osteosarcoma
HSOS1			Bone	Osteosarcoma
HUO3N1			Bone	Osteosarcoma
MCIXC			Bone	Ewing Sarcoma
MG63			Bone	Osteosarcoma
NOS1			Bone	Osteosarcoma
NY			Bone	Osteosarcoma
OUMS27			Bone	Chondrosarcoma
RH1			Bone	Ewing Sarcoma
SARC9371			Bone	Osteosarcoma
SW1353			Bone	Chondrosarcoma
TTC466			Bone	Ewing Sarcoma
UCH1			Bone	Chordoma
184A1			Breast
21NT			Breast	Breast Carcinoma
600MPE			Breast
BT20			Breast	Breast Ductal Carcinoma
BT474			Breast	Breast Ductal Carcinoma
BT483			Breast	Breast Ductal Carcinoma
CAL148			Breast	Breast Ductal Carcinoma
CAL851			Breast	Breast Carcinoma
COLO824			Breast
EFM192A			Breast	Breast Adenocarcinoma
EVSAT			Breast	Breast Carcinoma
HCC1008			Breast	Breast Ductal Carcinoma
HCC1500			Breast	Breast Ductal Carcinoma
HCC1569			Breast	Breast Carcinoma
HCC1599			Breast	Breast Ductal Carcinoma
HCC2157			Breast	Breast Ductal Carcinoma
HCC2185			Breast
HCC2218			Breast	Breast Ductal Carcinoma
HCC2688			Breast
HCC3153			Breast
HCC70			Breast	Breast Ductal Carcinoma
HDQP1			Breast	Breast Ductal Carcinoma
LY2			Breast
MACLS2			Breast
MCF12A			Breast
MDAMB134VI			Breast	Breast Ductal Carcinoma
MDAMB175VII			Breast	Breast Ductal Carcinoma
MDAMB330			Breast	Breast Carcinoma
MDAMB361			Breast	Breast Carcinoma
MFM223			Breast	Breast Ductal Carcinoma
MRKNU1			Breast	Breast Carcinoma
MX1			Breast
OCUBM			Breast	Breast Carcinoma
SKBR5			Breast
SKBR7			Breast
SUM102PT			Breast	Breast Carcinoma
SUM1315MO2			Breast	Breast Ductal Carcinoma
SUM185PE			Breast	Breast Carcinoma
SUM190PT			Breast	Breast Carcinoma
SUM225CWN			Breast	Breast Adenocarcinoma
SUM44PE			Breast	Breast Carcinoma
T47D			Breast	Breast Ductal Carcinoma
UACC812			Breast	Breast Ductal Carcinoma
UACC893			Breast	Breast Ductal Carcinoma
VP229			Breast	Breast Ductal Carcinoma
YMB1			Breast	Breast Carcinoma
YMB1E			Breast	Breast Ductal Carcinoma
ZR7530			Breast	Breast Ductal Carcinoma
ZR75B			Breast
1321N1			Central Nervous System	Glioma
A1207			Central Nervous System	Glioma
A172			Central Nervous System	Glioma
AM38			Central Nervous System	Glioma
BECKER			Central Nervous System	Glioma
D245MG			Central Nervous System	Glioma
D247MG			Central Nervous System	Glioma
D263MG			Central Nervous System	Glioma
D336MG			Central Nervous System	Glioma
D384			Central Nervous System	Medulloblastoma
D392MG			Central Nervous System	Glioma
D423MG			Central Nervous System	Glioma
D502MG			Central Nervous System	Glioma
D542MG			Central Nervous System	Glioma
D556			Central Nervous System	Medulloblastoma
D566MG			Central Nervous System	Glioma
DBTRG05MG			Central Nervous System	Glioma
GMS10			Central Nervous System	Glioma
GOS3			Central Nervous System	Glioma
HSPSS			Central Nervous System	MPNST
HSSCH2			Central Nervous System	MPNST
IOMMLEE			Central Nervous System	Meningioma
KG1C			Central Nervous System	Glioma
KINGS1			Central Nervous System	Glioma
KNS81			Central Nervous System	Glioma
KNS81FD			Central Nervous System	Glioma
KS1			Central Nervous System	Glioma
LN215			Central Nervous System	Glioma
LN229			Central Nervous System	Glioma
LN405			Central Nervous System	Glioma
LN428			Central Nervous System	Glioma
LNZTA3WT4			Central Nervous System	Glioma
M059J			Central Nervous System	Glioma
MOGGCCM			Central Nervous System	Glioma
MOGGUVW			Central Nervous System	Glioma
NO10			Central Nervous System	Glioma
NO11			Central Nervous System	Glioma
PFSK1			Central Nervous System	PNET
SF126			Central Nervous System	Glioma
SKMG1			Central Nervous System	Glioma
SNB19			Central Nervous System	Glioma
SNU466			Central Nervous System	Glioma
SNU489			Central Nervous System	Glioma
SUMB002			Central Nervous System	Medulloblastoma
SW1783			Central Nervous System	Glioma
U138MG			Central Nervous System	Glioma
U178			Central Nervous System	Glioma
C4I			Cervix	Cervical Carcinoma
HCSC1			Cervix	Cervical Carcinoma
HELA			Cervix	Cervical Carcinoma
HOKUG			Cervix	Glassy Cell Carcinoma
ME180			Cervix	Cervical Squamous
MS751			Cervix	Cervical Squamous
OMC1			Cervix	Cervical Squamous
SKGIIIA			Cervix	Cervical Carcinoma
SW954			Cervix	Cervical Squamous
TCYIK			Cervix	Cervical Small Cell
C125PM			Colorectal	Colorectal Adenocarcinoma
CACO2			Colorectal	Colorectal Adenocarcinoma
CAR1			Colorectal	Colorectal Adenocarcinoma
CL14			Colorectal	Colorectal Adenocarcinoma
CL34			Colorectal	Colorectal Adenocarcinoma
CL40			Colorectal	Colorectal Adenocarcinoma
COLO205			Colorectal	Colorectal Adenocarcinoma
COLO320HSR			Colorectal	Colorectal Adenocarcinoma
CW2			Colorectal	Colorectal Adenocarcinoma
DIFI			Colorectal	Colorectal Adenocarcinoma
ECC4			Colorectal	Colorectal Adenocarcinoma
GEO			Colorectal	Colorectal Adenocarcinoma
GISTT1			Colorectal
GP2D			Colorectal	Colorectal Adenocarcinoma
HCC2998			Colorectal	Colorectal Adenocarcinoma
HCT116			Colorectal	Colorectal Adenocarcinoma
HCT15			Colorectal	Colorectal Adenocarcinoma
HCT8			Colorectal	Colorectal Adenocarcinoma
HRT18			Colorectal	Colorectal Adenocarcinoma
LS1034			Colorectal	Colorectal Adenocarcinoma
LS123			Colorectal	Colorectal Adenocarcinoma
LS411N			Colorectal	Colorectal Adenocarcinoma
NCIH508			Colorectal	Caecum Adenocarcinoma
NCIH630			Colorectal	Colorectal Adenocarcinoma
NCIH684			Colorectal	Colorectal Adenocarcinoma
PMFKO14			Colorectal	Colorectal Adenocarcinoma
RCM1			Colorectal	Colorectal Adenocarcinoma
SKCO1			Colorectal	Colorectal Adenocarcinoma
SNU1040			Colorectal	Colorectal Adenocarcinoma
SNU1197			Colorectal	Colorectal Adenocarcinoma
SNU175			Colorectal	Colorectal Adenocarcinoma
SNU283			Colorectal	Colorectal Adenocarcinoma
SNU407			Colorectal	Colorectal Adenocarcinoma
SNU61			Colorectal	Colorectal Adenocarcinoma
SNU81			Colorectal	Colorectal Adenocarcinoma
SNUC1			Colorectal	Colorectal Adenocarcinoma
SNUC2A			Colorectal	Colorectal Adenocarcinoma
SNUC2B			Colorectal	Colorectal Adenocarcinoma
SNUC5			Colorectal	Colorectal Adenocarcinoma
SW1116			Colorectal	Colorectal Adenocarcinoma
SW1417			Colorectal	Colorectal Adenocarcinoma
SW480			Colorectal	Colorectal Adenocarcinoma
SW527			Colorectal	Colorectal Adenocarcinoma
SW626			Colorectal	Colorectal Adenocarcinoma
TGBC18TKB			Colorectal	Colorectal Adenocarcinoma
TT1TKB			Colorectal	Colorectal Adenocarcinoma
NCCIT			Embryo	Embryo Carcinoma
NEC8			Embryo
NTERA2CLD1			Embryo	Embryo Carcinoma
184B5			Engineered
ARH77			Engineered
IM9			Engineered
MCCAR			Engineered
RPE1SS111			Engineered
RPE1SS48			Engineered
RPE1SS51			Engineered
RPE1SS6			Engineered
RPE1SS77			Engineered
WIL2NS			Engineered
HAP1			Engineered Blood	CML
A673STAG2KO16			Engineered Bone	Ewing Sarcoma
A673STAG2KO45			Engineered Bone	Ewing Sarcoma
A673STAG2NT14			Engineered Bone	Ewing Sarcoma
A673STAG2NT23			Engineered Bone	Ewing Sarcoma
HMEL			Engineered Breast
MCF10A			Engineered Breast
NHAHTDD			Engineered Central Nervous System
HA1E			Engineered Kidney
HEKTE			Engineered Kidney
HK2			Engineered Kidney
SALE			Engineered Lung
OELE			Engineered Ovary
PRECLH			Engineered Prostate
COLO680N			Esophagus	Esophagus Squamous
ESO51			Esophagus	Esophagus Adenocarcinoma
HCE4			Esophagus	Esophagus Squamous
JHESOAD1			Esophagus	Esophagus Adenocarcinoma
KYAE1			Esophagus	Esophagus Adenocarcinoma
KYSE220			Esophagus	Esophagus Squamous
KYSE50			Esophagus	Esophagus Squamous
OACP4C			Esophagus	Esophagus Adenocarcinoma
OE19			Esophagus	Esophagus Squamous
TDOTT			Esophagus	Esophagus Squamous
TE12			Esophagus	Esophagus Squamous
TE14			Esophagus	Esophagus Squamous
TE15			Esophagus	Esophagus Squamous
921			Eye	Uveal Melanoma
MP46			Eye	Uveal Melanoma
WERIRB1			Eye	Retinoblastoma
BJHTERT			Fibroblast
CCLFPEDS0018T			Fibroblast	Fibroblast Soft Tissue
DM3			Fibroblast	Fibroblast Lung
HLFA			Fibroblast	Fibroblast Lung
HS172T			Fibroblast	Fibroblast Urinary Tract
HS229T			Fibroblast	Fibroblast Lung
HS255T			Fibroblast	Fibroblast Colorectal
HS274T			Fibroblast	Fibroblast Breast
HS281T			Fibroblast	Fibroblast Breast
HS343T			Fibroblast	Fibroblast Breast
HS600T			Fibroblast	Fibroblast Skin
HS604T			Fibroblast	Fibroblast Lymphocyte
HS606T			Fibroblast	Fibroblast Breast
HS616T			Fibroblast	Fibroblast Lymphocyte
HS618T			Fibroblast	Fibroblast Lung
HS675T			Fibroblast	Fibroblast Colorectal
HS688AT			Fibroblast	Fibroblast Skin
HS698T			Fibroblast	Fibroblast Colorectal
HS706T			Fibroblast	Fibroblast Bone
HS737T			Fibroblast	Fibroblast Bone
HS739T			Fibroblast	Fibroblast Breast
HS742T			Fibroblast	Fibroblast Breast
HS751T			Fibroblast	Fibroblast Lymphocyte
HS819T			Fibroblast	Fibroblast Bone
HS821T			Fibroblast	Fibroblast Bone
HS822T			Fibroblast	Fibroblast Bone
HS834T			Fibroblast	Fibroblast Skin
HS839T			Fibroblast	Fibroblast Skin
HS840T			Fibroblast	Fibroblast Upper Aerodigestive
HS863T			Fibroblast	Fibroblast Bone
HS870T			Fibroblast	Fibroblast Bone
HS888T			Fibroblast	Fibroblast Bone
HS895T			Fibroblast	Fibroblast Skin
HS934T			Fibroblast	Fibroblast Skin
HS940T			Fibroblast	Fibroblast Skin
RS5			Fibroblast	Fibroblast Lung
SF8657			Fibroblast
T173			Fibroblast	Fibroblast Bone
TE125T			Fibroblast	Fibroblast Soft Tissue
TE159T			Fibroblast	Fibroblast Soft Tissue
TIG3TD			Fibroblast	Fibroblast Lung
TO175T			Fibroblast	Fibroblast Lymphocyte
AZ521			Gastric	Duodenal Adenocarcinoma
BGC823			Gastric	Gastric Adenocarcinoma
ECC10			Gastric	Gastric Small Cell
ECC12			Gastric	Gastric Small Cell
HSC39			Gastric	Gastric Adenocarcinoma
HUG1N			Gastric	Gastric Adenocarcinoma
HUTU80			Gastric	Duodenal Adenocarcinoma
IM95			Gastric	Gastric Adenocarcinoma
MKN1			Gastric	Gastric Adenocarcinoma
MKN28			Gastric	Gastric Adenocarcinoma
MKN7			Gastric	Gastric Adenocarcinoma
NCCSTCK140			Gastric	Gastric Adenocarcinoma
NUGC2			Gastric	Gastric Adenocarcinoma
NUGC4			Gastric	Gastric Adenocarcinoma
RERFGC1B			Gastric	Gastric Adenocarcinoma
SCH			Gastric	Choriocarcinoma
SNU5			Gastric	Gastric Adenocarcinoma
SNU520			Gastric	Gastric Adenocarcinoma
SNU620			Gastric	Gastric Adenocarcinoma
STS0421			Gastric	Gastric Adenocarcinoma
TGBC11TKB			Gastric	Gastric Adenocarcinoma
TMK1			Gastric	Gastric Adenocarcinoma
A498			Kidney	Renal Cell Carcinoma
A704			Kidney	Renal Cell Carcinoma
ACHN			Kidney	Renal Cell Carcinoma
BB65RCC			Kidney	Renal Cell Carcinoma
CAL54			Kidney	Renal Cell Carcinoma
HA7RCC			Kidney	Renal Cell Carcinoma
KMRC2			Kidney	Renal Cell Carcinoma
KMRC3			Kidney	Renal Cell Carcinoma
LB1047RCC			Kidney	Renal Cell Carcinoma
LB2241RCC			Kidney	Renal Cell Carcinoma
LB996RCC			Kidney	Renal Cell Carcinoma
NCC010			Kidney	Renal Cell Carcinoma
NCC021			Kidney	Renal Cell Carcinoma
RCC4			Kidney	Renal Cell Carcinoma
RCCAB			Kidney	Renal Cell Carcinoma
RCCER			Kidney	Renal Cell Carcinoma
RCCFG2			Kidney	Renal Cell Carcinoma
RCCJF			Kidney	Renal Cell Carcinoma
RCCJW			Kidney	Renal Cell Carcinoma
RCCMF			Kidney	Renal Cell Carcinoma
RXF393			Kidney	Renal Cell Carcinoma
SKRC31			Kidney	Renal Cell Carcinoma
SLR21			Kidney	Renal Cell Carcinoma
SLR25			Kidney	Renal Cell Carcinoma
SN12C			Kidney	Renal Cell Carcinoma
SNU1272			Kidney	Renal Cell Carcinoma
SW156			Kidney	Renal Cell Carcinoma
TK10			Kidney
UMRC2			Kidney	Renal Cell Carcinoma
UMRC3			Kidney
UMRC6NEO			Kidney	Renal Cell Carcinoma
UMRC7			Kidney
UO31			Kidney	Renal Cell Carcinoma
VMRCRCZ			Kidney	Renal Cell Carcinoma
C3A			Liver	Hepatocellular Carcinoma
HEP3B217			Liver	Hepatocellular Carcinoma
HLE			Liver	Hepatocellular Carcinoma
HUH6CLONE5			Liver	Hepatoblastoma
SNU878			Liver	Hepatocellular Carcinoma
201T			Lung	NSCLC
BEN			Lung	NSCLC
CALU3			Lung	NSCLC
COLO668			Lung	SCLC
COLO699			Lung	NSCLC
CORL105			Lung	NSCLC
CORL24			Lung	SCLC
CORL303			Lung	SCLC
CORL32			Lung	NSCLC
CORL321			Lung	Lung Carcinoma
CORL51			Lung	SCLC
CORL88			Lung	SCLC
CORL95			Lung	SCLC
CPCN			Lung	SCLC
DMS114			Lung	SCLC
DMS153			Lung	SCLC
DMS273			Lung	SCLC
DMS454			Lung	SCLC
DMS79			Lung	SCLC
DV90			Lung	NSCLC
EMCBAC1			Lung	NSCLC
EMCBAC2			Lung	NSCLC
GLC82			Lung	NSCLC
GT3TKB			Lung	NSCLC
H2369			Lung	Mesothelioma
H2373			Lung	Mesothelioma
H2461			Lung	Mesothelioma
H2591			Lung	Mesothelioma
H2595			Lung	Mesothelioma
H2722			Lung	Mesothelioma
H2731			Lung	Mesothelioma
H2795			Lung	Mesothelioma
H2803			Lung	Mesothelioma
H2804			Lung	Mesothelioma
H2810			Lung	Mesothelioma
H2818			Lung	Mesothelioma
H2869			Lung	Mesothelioma
H290			Lung	Mesothelioma
H513			Lung	NSCLC
HCC1171			Lung	NSCLC
HCC1195			Lung	NSCLC
HCC1438			Lung	NSCLC
HCC1588			Lung	NSCLC
HCC1833			Lung	NSCLC
HCC1897			Lung	NSCLC
HCC2108			Lung	NSCLC
HCC2279			Lung	NSCLC
HCC2814			Lung	NSCLC
HCC33			Lung	SCLC
HCC364			Lung	NSCLC
HCC4006			Lung	NSCLC
HCC78			Lung	NSCLC
HCC827GR			Lung
HLC1			Lung	NSCLC
HOP92			Lung	NSCLC
IALM			Lung	NSCLC
ISTMES1			Lung	Mesothelioma
ISTSL1			Lung	SCLC
ISTSL2			Lung	SCLC
JHU028			Lung	NSCLC
LB647SCLC			Lung	SCLC
LC1F			Lung	NSCLC
LC1SQ			Lung	NSCLC
LC1SQSF			Lung	NSCLC
LC2AD			Lung	NSCLC
LOUNH91			Lung	NSCLC
LU134A			Lung	SCLC
LU139			Lung	SCLC
LU165			Lung	SCLC
LU99A			Lung	NSCLC
MERO25			Lung	Mesothelioma
MERO41			Lung	Mesothelioma
MERO48A			Lung	Mesothelioma
MERO83			Lung	Mesothelioma
MERO84			Lung	Mesothelioma
MERO95			Lung	Mesothelioma
MS1			Lung	SCLC
NCIH1105			Lung	SCLC
NCIH1184			Lung	SCLC
NCIH128			Lung	SCLC
NCIH1304			Lung	SCLC
NCIH1341			Lung	SCLC
NCIH1355			Lung	NSCLC
NCIH1373			Lung	NSCLC
NCIH1385			Lung	NSCLC
NCIH1395			Lung	NSCLC
NCIH1417			Lung	SCLC
NCIH1435			Lung	NSCLC
NCIH1436			Lung	SCLC
NCIH146			Lung	SCLC
NCIH1563			Lung	NSCLC
NCIH1618			Lung	SCLC
NCIH1623			Lung	NSCLC
NCIH1651			Lung	NSCLC
NCIH1688			Lung	SCLC
NCIH1734			Lung	NSCLC
NCIH1755			Lung	NSCLC
NCIH1770			Lung	NSCLC
NCIH1781			Lung	NSCLC
NCIH1819			Lung	NSCLC
NCIH1836			Lung	SCLC
NCIH1838			Lung	NSCLC
NCIH1869			Lung	NSCLC
NCIH187			Lung	SCLC
NCIH1876			Lung	SCLC
NCIH1930			Lung	SCLC
NCIH196			Lung	SCLC
NCIH1963			Lung	SCLC
NCIH1993			Lung	NSCLC
NCIH2009			Lung	NSCLC
NCIH2029			Lung	SCLC
NCIH2066			Lung	SCLC
NCIH2073			Lung	NSCLC
NCIH2077			Lung	NSCLC
NCIH2081			Lung	SCLC
NCIH2085			Lung	NSCLC
NCIH2106			Lung	NSCLC
NCIH2135			Lung	NSCLC
NCIH2141			Lung	SCLC
NCIH2171			Lung	SCLC
NCIH2196			Lung	SCLC
NCIH2227			Lung	SCLC
NCIH2228			Lung	NSCLC
NCIH226			Lung	NSCLC
NCIH2342			Lung	NSCLC
NCIH2347			Lung	NSCLC
NCIH2405			Lung	NSCLC
NCIH2444			Lung	NSCLC
NCIH250			Lung	SCLC
NCIH322M			Lung	NSCLC
NCIH3255			Lung	NSCLC
NCIH345			Lung	SCLC
NCIH358			Lung	NSCLC
NCIH378			Lung	SCLC
NCIH510			Lung	SCLC
NCIH524			Lung	SCLC
NCIH596			Lung	NSCLC
NCIH64			Lung	SCLC
NCIH650			Lung	NSCLC
NCIH69			Lung	SCLC
NCIH720			Lung	Lung Carcinoid
NCIH740			Lung	SCLC
NCIH748			Lung	SCLC
NCIH810			Lung	NSCLC
NCIH835			Lung	Lung Carcinoid
NCIH847			Lung	SCLC
NCIH854			Lung	NSCLC
NCIH889			Lung	SCLC
PC3JPC3			Lung	NSCLC
PC9			Lung	NSCLC
RERFLCFM			Lung	SCLC
RERFLCKJ			Lung	NSCLC
RERFLCMS			Lung	NSCLC
RERFLCSQ1			Lung	NSCLC
SBC1			Lung	SCLC
SBC3			Lung	SCLC
SBC5			Lung	SCLC
SCLC21H			Lung	SCLC
SCLC22H			Lung	SCLC
SKLU1			Lung	NSCLC
SQ1			Lung	NSCLC
SW900			Lung	NSCLC
T3M10			Lung	NSCLC
UMC11			Lung	Lung Carcinoid
VMRCLCD			Lung	NSCLC
VMRCLCP			Lung	NSCLC
A4FUK			Lymphocyte	Non Hodgkin Lymphoma
BC1			Lymphocyte	Non Hodgkin Lymphoma
BC3			Lymphocyte	Non Hodgkin Lymphoma
BCP1			Lymphocyte	Non Hodgkin Lymphoma
BL41			Lymphocyte	Non Hodgkin Lymphoma
CA46			Lymphocyte	Non Hodgkin Lymphoma
CI1			Lymphocyte	Non Hodgkin Lymphoma
CROAP2			Lymphocyte	Non Hodgkin Lymphoma
CROAP3			Lymphocyte	Non Hodgkin Lymphoma
CTB1			Lymphocyte	Non Hodgkin Lymphoma
DAUDI			Lymphocyte	Non Hodgkin Lymphoma
DERL2			Lymphocyte	Lymphoma Unspecified
DG75			Lymphocyte	Non Hodgkin Lymphoma
DL40			Lymphocyte	Lymphoma Unspecified
DOHH2			Lymphocyte	Non Hodgkin Lymphoma
EB1			Lymphocyte	Non Hodgkin Lymphoma
EB2			Lymphocyte	Non Hodgkin Lymphoma
EB3			Lymphocyte	Non Hodgkin Lymphoma
EHEB			Lymphocyte	Lymphoma Unspecified
FARAGE			Lymphocyte	Non Hodgkin Lymphoma
FEPD			Lymphocyte	Lymphoma Unspecified
GA10			Lymphocyte	Non Hodgkin Lymphoma
GRANTA519			Lymphocyte	Non Hodgkin Lymphoma
H9			Lymphocyte	Non Hodgkin Lymphoma
HDLM2			Lymphocyte	Hodgkin Lymphoma
HH			Lymphocyte	Non Hodgkin Lymphoma
HS445			Lymphocyte	Hodgkin Lymphoma
HS611T			Lymphocyte	Hodgkin Lymphoma
HUT102			Lymphocyte	Lymphoma Unspecified
HUT78			Lymphocyte	Non Hodgkin Lymphoma
JEKO1			Lymphocyte	Non Hodgkin Lymphoma
JIYOYEP2003			Lymphocyte	Non Hodgkin Lymphoma
JSC1			Lymphocyte	Non Hodgkin Lymphoma
JVM2			Lymphocyte	Non Hodgkin Lymphoma
KARPAS1106P			Lymphocyte	Non Hodgkin Lymphoma
KARPAS231			Lymphocyte	Non Hodgkin Lymphoma
KARPAS384			Lymphocyte	Lymphoma Unspecified
KHYG			Lymphocyte	Lymphoma Unspecified
KMH2			Lymphocyte	Hodgkin Lymphoma
KML1			Lymphocyte	Non Hodgkin Lymphoma
L428			Lymphocyte	Hodgkin Lymphoma
L540			Lymphocyte	Hodgkin Lymphoma
L82			Lymphocyte	Lymphoma Unspecified
MAC2A			Lymphocyte	Lymphoma Unspecified
MEC2			Lymphocyte	Lymphoma Unspecified
MHHPREB1			Lymphocyte	Non Hodgkin Lymphoma
MINO			Lymphocyte	Non Hodgkin Lymphoma
MJ			Lymphocyte	Non Hodgkin Lymphoma
MOTN1			Lymphocyte	Lymphoma Unspecified
MTA			Lymphocyte	Lymphoma Unspecified
NAMALWA			Lymphocyte	Non Hodgkin Lymphoma
NKL			Lymphocyte	Lymphoma Unspecified
NUDHL1			Lymphocyte	Non Hodgkin Lymphoma
NUDUL1			Lymphocyte	Non Hodgkin Lymphoma
OCILY10			Lymphocyte	Non Hodgkin Lymphoma
OCILY12			Lymphocyte	Lymphoma Unspecified
OCILY132			Lymphocyte	Lymphoma Unspecified
OCILY18			Lymphocyte	Non Hodgkin Lymphoma
OCILY19			Lymphocyte	Non Hodgkin Lymphoma
OCILY3			Lymphocyte	Non Hodgkin Lymphoma
OCILY7			Lymphocyte	Non Hodgkin Lymphoma
P32ISH			Lymphocyte	Non Hodgkin Lymphoma
P3HR1			Lymphocyte	Non Hodgkin Lymphoma
PFEIFFER			Lymphocyte	Non Hodgkin Lymphoma
RAMOS			Lymphocyte	Non Hodgkin Lymphoma
RAMOS2G64C10			Lymphocyte	Non Hodgkin Lymphoma
RCK8			Lymphocyte	Lymphoma Unspecified
REC1			Lymphocyte	Non Hodgkin Lymphoma
RF48			Lymphocyte	Non Hodgkin Lymphoma
RI1			Lymphocyte	Non Hodgkin Lymphoma
RL			Lymphocyte	Non Hodgkin Lymphoma
SC1			Lymphocyte	Non Hodgkin Lymphoma
SCC3			Lymphocyte	Non Hodgkin Lymphoma
SLVL			Lymphocyte	Lymphoma Unspecified
SR786			Lymphocyte	Non Hodgkin Lymphoma
ST486			Lymphocyte	Non Hodgkin Lymphoma
SUDHL1			Lymphocyte	Non Hodgkin Lymphoma
SUDHL16			Lymphocyte	Non Hodgkin Lymphoma
SUDHL5			Lymphocyte	Non Hodgkin Lymphoma
SUDHL6			Lymphocyte	Non Hodgkin Lymphoma
SUDHL8			Lymphocyte	Non Hodgkin Lymphoma
SUPHD1			Lymphocyte	Hodgkin Lymphoma
TK			Lymphocyte	Non Hodgkin Lymphoma
TOLEDO			Lymphocyte	Non Hodgkin Lymphoma
U698M			Lymphocyte	Non Hodgkin Lymphoma
VAL			Lymphocyte	Non Hodgkin Lymphoma
WSUDLCL2			Lymphocyte	Non Hodgkin Lymphoma
WSUNHL			Lymphocyte	Lymphoma Unspecified
CAOV4			Ovary	Ovary Adenocarcinoma
COLO704			Ovary	Ovary Adenocarcinoma
DOV13			Ovary	Ovary Adenocarcinoma
FUOV1			Ovary	Ovary Adenocarcinoma
HEY			Ovary	Ovary Adenocarcinoma
HS571T			Ovary	Ovary Carcinoma
HSKTC			Ovary	Krukenberg Tumor
IGROV1			Ovary	Ovary Adenocarcinoma
JHOM2B			Ovary	Ovary Adenocarcinoma
JHOS3			Ovary	Ovary Adenocarcinoma
KGN			Ovary	Granulosa Cell Tumor
NIHOVCAR3			Ovary	Ovary Adenocarcinoma
NZOV9			Ovary	Ovary Adenocarcinoma
OAW42			Ovary	Ovary Carcinoma
OC314			Ovary	Ovary Adenocarcinoma
OC315			Ovary	Ovary Adenocarcinoma
OCIC4P			Ovary	Ovary Adenocarcinoma
OCIP5X			Ovary	Ovary Adenocarcinoma
OV17R			Ovary	Ovary Adenocarcinoma
OV56			Ovary	Ovary Adenocarcinoma
OVCA420			Ovary	Ovary Adenocarcinoma
OVCA433			Ovary	Ovary Adenocarcinoma
OVCAR4			Ovary	Ovary Adenocarcinoma
OVKATE			Ovary	Ovary Adenocarcinoma
OVMIU			Ovary	Ovary Adenocarcinoma
OVSAHO			Ovary	Ovary Adenocarcinoma
PEO1			Ovary	Ovary Adenocarcinoma
PEO4			Ovary	Ovary Adenocarcinoma
RMGI			Ovary	Ovary Adenocarcinoma
SNU119			Ovary	Ovary Adenocarcinoma
TYKNU			Ovary	Ovary Adenocarcinoma
CAPAN1			Pancreas	Exocrine
CAPAN2			Pancreas	Exocrine
HPAC			Pancreas	Exocrine
HPAFII			Pancreas	Exocrine
HUPT4			Pancreas	Exocrine
KCIMOH1			Pancreas	Exocrine
KLM1			Pancreas	Exocrine
KP1N			Pancreas	Exocrine
KP1NL			Pancreas	Exocrine
MZ1PC			Pancreas	Exocrine
PACADD135			Pancreas	Exocrine
PACADD159			Pancreas	Exocrine
PANC0213			Pancreas	Exocrine
PANC0327			Pancreas	Exocrine
PANC0504			Pancreas	Exocrine
PANC0813			Pancreas	Exocrine
PATU8988T			Pancreas	Exocrine
PK59			Pancreas	Exocrine
PK8			Pancreas	Exocrine
PL18			Pancreas	Exocrine
PL4			Pancreas	Exocrine
PL45			Pancreas	Exocrine
QGP1			Pancreas	Endocrine
SNU324			Pancreas	Exocrine
SW1990			Pancreas	Exocrine
ACN			Peripheral Nervous System	Neuroblastoma
BE2M17			Peripheral Nervous System	Neuroblastoma
CHP126			Peripheral Nervous System	Neuroblastoma
CHP134			Peripheral Nervous System	Neuroblastoma
GOTO			Peripheral Nervous System	Neuroblastoma
IMR5			Peripheral Nervous System	Neuroblastoma
KPNRTBM1			Peripheral Nervous System	Neuroblastoma
KPNSI9S			Peripheral Nervous System	Neuroblastoma
KPNYS			Peripheral Nervous System	Neuroblastoma
LAN6			Peripheral Nervous System	Neuroblastoma
NB10			Peripheral Nervous System	Neuroblastoma
NB12			Peripheral Nervous System	Neuroblastoma
NB13			Peripheral Nervous System	Neuroblastoma
NB14			Peripheral Nervous System	Neuroblastoma
NB17			Peripheral Nervous System	Neuroblastoma
NB5			Peripheral Nervous System	Neuroblastoma
NB6			Peripheral Nervous System	Neuroblastoma
NB69			Peripheral Nervous System	Neuroblastoma
NB7			Peripheral Nervous System	Neuroblastoma
NBSUSSR			Peripheral Nervous System	Neuroblastoma
NBTU110			Peripheral Nervous System	Neuroblastoma
NH12			Peripheral Nervous System	Neuroblastoma
NH6			Peripheral Nervous System	Neuroblastoma
NMB			Peripheral Nervous System	Neuroblastoma
SHSY5Y			Peripheral Nervous System	Neuroblastoma
SKNSH			Peripheral Nervous System	Neuroblastoma
TASK1			Peripheral Nervous System	PNET
COLO775			Plasma Cell	Multiple Myeloma
HTK			Plasma Cell	Multiple Myeloma
KARPAS620			Plasma Cell	Multiple Myeloma
KHM1B			Plasma Cell	Multiple Myeloma
KMS12BM			Plasma Cell	Multiple Myeloma
KMS21BM			Plasma Cell	Multiple Myeloma
KMS28BM			Plasma Cell	Multiple Myeloma
KMS28PE			Plasma Cell	Multiple Myeloma
MOLP2			Plasma Cell	Multiple Myeloma
MOLP8			Plasma Cell	Multiple Myeloma
NCIH929			Plasma Cell	Multiple Myeloma
OPM1			Plasma Cell	Multiple Myeloma
PCM6			Plasma Cell	Multiple Myeloma
U266B1			Plasma Cell	Multiple Myeloma
22RV1			Prostate	Prostate Adenocarcinoma
BPH1			Prostate	Prostate Hyperplasia
DU145			Prostate	Prostate Adenocarcinoma
LNCAPCLONEFGC			Prostate	Prostate Adenocarcinoma
MDAPCA2B			Prostate	Prostate Adenocarcinoma
NCIH660			Prostate	Prostate Small Cell
P4E6			Prostate	Prostate Adenocarcinoma
PC3			Prostate	Prostate Adenocarcinoma
PWR1E			Prostate	Prostate Adenocarcinoma
SHMAC4			Prostate	Prostate Adenocarcinoma
SHMAC5			Prostate	Prostate Adenocarcinoma
WPE1NA22			Prostate	Prostate Adenocarcinoma
451LU			Skin	Melanoma
A101D			Skin	Melanoma
CAL39			Skin	Skin Squamous
CHL1			Skin	Melanoma
COLO741			Skin	Melanoma
COLO783			Skin	Melanoma
COLO794			Skin	Melanoma
COLO818			Skin	Melanoma
COLO829			Skin	Melanoma
COLO849			Skin	Melanoma
CP50MELB			Skin	Melanoma
CP66MEL			Skin	Melanoma
CP67MEL			Skin	Melanoma
DJM1			Skin	Skin Squamous
G361			Skin	Melanoma
GAK			Skin	Melanoma
GMEL			Skin	Melanoma
GRM			Skin	Melanoma
HMCB			Skin	Melanoma
HMVII			Skin	Melanoma
HT144SKINFV1			Skin	Melanoma
HT144SKINFV2			Skin	Melanoma
HT144SKINFV3			Skin	Melanoma
IGR37			Skin	Melanoma
ISTMEL1			Skin	Melanoma
K2			Skin	Melanoma
LB2518MEL			Skin	Melanoma
LB373MELD			Skin	Melanoma
LOXIMVI			Skin	Melanoma
M00921			Skin	Melanoma
M040416			Skin	Melanoma
M1203273			Skin	Melanoma
M14			Skin	Melanoma
M140325			Skin	Melanoma
M980513			Skin	Melanoma
MET2B			Skin	Melanoma
MEWO			Skin	Melanoma
MKL1			Skin	Merkel Cell Carcinoma
MKL2			Skin	Merkel Cell Carcinoma
MM415			Skin	Melanoma
MMACSF			Skin	Melanoma
MSDASH1			Skin	Merkel Cell Carcinoma
MZ2MEL			Skin	Melanoma
MZ7MEL			Skin	Melanoma
PETA			Skin	Merkel Cell Carcinoma
RVH421SKINFV1			Skin	Melanoma
SH4			Skin	Melanoma
SKMEL1			Skin	Melanoma
SKMEL28			Skin	Melanoma
SKMEL3			Skin	Melanoma
SKMEL31			Skin	Melanoma
SKMEL5			Skin	Melanoma
SW962			Skin
VMRCMELG			Skin	Melanoma
WM1552C			Skin	Melanoma
WM278			Skin	Melanoma
WM3211			Skin	Melanoma
WM35			Skin	Melanoma
WM4235			Skin	Melanoma
127399			Soft Tissue	Synovial Sarcoma
A204			Soft Tissue	Malignant Rhabdoid Tumor
DL			Soft Tissue	Malignant Rhabdoid Tumor
FUJI			Soft Tissue	Synovial Sarcoma
HS633T			Soft Tissue	Fibrosarcoma
HSSYII			Soft Tissue	Synovial Sarcoma
KMLS1			Soft Tissue	Liposarcoma
KPMRTRY			Soft Tissue	Malignant Rhabdoid Tumor
LPS067			Soft Tissue	Liposarcoma
MESSA			Soft Tissue	Uterine Sarcoma
MFHINO			Soft Tissue	Malignant Fibrous Histiocytoma
MON			Soft Tissue	Malignant Rhabdoid Tumor
NCIH2004RT			Soft Tissue	Malignant Rhabdoid Tumor
RC2			Soft Tissue	Rhabdomyosarcoma
RH18			Soft Tissue	Rhabdomyosarcoma
RH36			Soft Tissue	Rhabdomyosarcoma
RH41			Soft Tissue	Rhabdomyosarcoma
RMS13			Soft Tissue	Rhabdomyosarcoma
SJRH30			Soft Tissue	Rhabdomyosarcoma
SKLMS1			Soft Tissue	Leiomyosarcoma
SS1A			Soft Tissue
STM9101			Soft Tissue	Malignant Rhabdoid Tumor
SW684			Soft Tissue	Fibrosarcoma
SW872			Soft Tissue	Liposarcoma
TE441T			Soft Tissue	Rhabdomyosarcoma
TE617T			Soft Tissue	Rhabdomyosarcoma
TTC1240			Soft Tissue	Malignant Rhabdoid Tumor
TTC709			Soft Tissue	Malignant Rhabdoid Tumor
8505C			Thyroid	Thyroid Carcinoma
BCPAP			Thyroid	Thyroid Carcinoma
BHT101			Thyroid	Thyroid Carcinoma
CGTHW1			Thyroid	Thyroid Carcinoma
FTC238			Thyroid	Thyroid Carcinoma
HOTHC			Thyroid	Thyroid Carcinoma
HTCC3			Thyroid	Thyroid Carcinoma
IHH4			Thyroid	Thyroid Carcinoma
K5			Thyroid	Thyroid Carcinoma
KMHDASH2			Thyroid	Thyroid Carcinoma
ML1			Thyroid	Thyroid Carcinoma
RO82W1			Thyroid	Thyroid Carcinoma
T3M5			Thyroid	Thyroid Squamous
TT			Thyroid	Thyroid Squamous
TT2609C02			Thyroid	Thyroid Carcinoma
BB30PBL			Unknown
BB49EBV			Unknown
BB65EBV			Unknown
COLO829BL			Unknown
CP50EBV			Unknown
CP66EBV			Unknown
DIPG007			Unknown
GBM001			Unknown
HA7EBV			Unknown
HBL100			Unknown
HCC1143BL			Unknown
HCC1187BL			Unknown
HCC1395BL			Unknown
HCC1599BL			Unknown
HCC1937BL			Unknown
HCC1954BL			Unknown
HCC2157BL			Unknown
HCC2218BL			Unknown
HCC38BL			Unknown
HCET			Unknown
J82EBV			Unknown
L542			Unknown
LB1047EBV			Unknown
LB2241EBV			Unknown
LB2518EBV			Unknown
LB373EBV			Unknown
LB647PBL			Unknown
LB771PBL			Unknown
LB831EBV			Unknown
LB996EBV			Unknown
LS1034PBL			Unknown
MZ1B			Unknown
MZ7B			Unknown
NCIBL128			Unknown
NCIBL1395			Unknown
NCIBL1437			Unknown
NCIBL1770			Unknown
NCIBL2009			Unknown
NCIBL2052			Unknown
NCIBL2087			Unknown
NCIBL209			Unknown
NCIBL2122			Unknown
NCIBL2126			Unknown
NCIBL2171			Unknown
RPMI6666			Unknown
BB30HNC			Upper Aerodigestive	Upper Aerodigestive Squamous
BB49HNC			Upper Aerodigestive	Upper Aerodigestive Squamous
BICR10			Upper Aerodigestive	Upper Aerodigestive Squamous
BICR18			Upper Aerodigestive	Upper Aerodigestive Squamous
CA922			Upper Aerodigestive	Upper Aerodigestive Carcinoma
DOK			Upper Aerodigestive
H157			Upper Aerodigestive	Upper Aerodigestive Squamous
H3118			Upper Aerodigestive
HN			Upper Aerodigestive	Upper Aerodigestive Squamous
HO1N1			Upper Aerodigestive	Upper Aerodigestive Squamous
HO1U1			Upper Aerodigestive	Upper Aerodigestive Squamous
HSC4			Upper Aerodigestive	Upper Aerodigestive Squamous
HSQ89			Upper Aerodigestive	Upper Aerodigestive Squamous
JHU011			Upper Aerodigestive	Upper Aerodigestive Squamous
JHU022			Upper Aerodigestive	Upper Aerodigestive Squamous
JHU029			Upper Aerodigestive	Upper Aerodigestive Squamous
KOSC2			Upper Aerodigestive	Upper Aerodigestive Squamous
KOSC2CL343			Upper Aerodigestive	Upper Aerodigestive Squamous
LB771HNC			Upper Aerodigestive	Upper Aerodigestive Squamous
OSC19			Upper Aerodigestive	Upper Aerodigestive Squamous
OSC20			Upper Aerodigestive	Upper Aerodigestive Squamous
PCI15A			Upper Aerodigestive	Upper Aerodigestive Squamous
PCI30			Upper Aerodigestive	Upper Aerodigestive Squamous
PCI38			Upper Aerodigestive	Upper Aerodigestive Squamous
PCI4B			Upper Aerodigestive	Upper Aerodigestive Squamous
PCI6A			Upper Aerodigestive	Upper Aerodigestive Squamous
RPMI2650			Upper Aerodigestive	Upper Aerodigestive Squamous
SAS			Upper Aerodigestive	Upper Aerodigestive Squamous
SAT			Upper Aerodigestive	Upper Aerodigestive Squamous
SCC15			Upper Aerodigestive	Upper Aerodigestive Squamous
SCC9			Upper Aerodigestive	Upper Aerodigestive Squamous
SKN3			Upper Aerodigestive	Upper Aerodigestive Squamous
SNU1214			Upper Aerodigestive	Upper Aerodigestive Squamous
SNU899			Upper Aerodigestive	Upper Aerodigestive Squamous
UDSCC2			Upper Aerodigestive	Upper Aerodigestive Squamous
UPCISCC026			Upper Aerodigestive	Upper Aerodigestive Squamous
UPCISCC040			Upper Aerodigestive	Upper Aerodigestive Squamous
UPCISCC074			Upper Aerodigestive	Upper Aerodigestive Squamous
UPCISCC090			Upper Aerodigestive	Upper Aerodigestive Squamous
UPCISCC116			Upper Aerodigestive	Upper Aerodigestive Squamous
UPCISCC131			Upper Aerodigestive	Upper Aerodigestive Squamous
UPCISCC154			Upper Aerodigestive	Upper Aerodigestive Squamous
YD10B			Upper Aerodigestive	Upper Aerodigestive Squamous
253JBV			Urinary Tract	Bladder Carcinoma
ACCS			Urinary Tract	Bladder Carcinoma
DSH1			Urinary Tract	Bladder Carcinoma
J82			Urinary Tract	Bladder Carcinoma
LB831BLC			Urinary Tract	Bladder Carcinoma
RT4			Urinary Tract	Bladder Carcinoma
SW1710			Urinary Tract	Bladder Carcinoma
SW780			Urinary Tract	Bladder Carcinoma
UBLC1			Urinary Tract	Bladder Carcinoma
UMUC4			Urinary Tract	Bladder Carcinoma
AN3CA			Uterus	Endometrial Adenocarcinoma
COLO684			Uterus	Endometrial Adenocarcinoma
HEC108			Uterus	Endometrial Adenocarcinoma
HEC116			Uterus	Endometrial Adenocarcinoma
HEC151			Uterus	Endometrial Adenocarcinoma
HEC1A			Uterus	Endometrial Adenocarcinoma
HHUA			Uterus	Endometrial Adenocarcinoma
HOUAI			Uterus	Endometrial Adenocarcinoma
HTMMT			Uterus	MMMT
JHUEM2			Uterus	Endometrial Adenocarcinoma
JHUEM3			Uterus	Endometrial Adenocarcinoma
MFE280			Uterus	Endometrial Adenocarcinoma
MFE296			Uterus	Endometrial Adenocarcinoma

## Sheet: Extended Data Fig. 1e
Ext data Fig.1e
	Control			iPAX8-1			iPAX8-2			iPAX8-3
Day	rep1	rep2	rep3	rep1	rep2	rep3	rep1	rep2	rep3	rep1	rep2	rep3
4	0.951373	1.00889	1.03973	0.576899	0.604975	0.607168	1.00871	0.967642	1.02747	0.699617	0.779521	0.818241
11	0.964085	1.0669	0.969019	0.222352	0.255871	0.258793	1.05029	1.07409	1.08151	0.296488	0.323031	0.30346
18	0.954045	1.05179	0.994166	0.157319	0.171847	0.158986	0.949348	1.05362	1.00262	0.185857	0.237892	0.193984
	Control			iHNF1B-1			iHNF1B-2
Day	rep1	rep2	rep3	rep1	rep2	rep3	rep1	rep2	rep3
4	0.975127	1.02685	0.998434	1.36281	1.33725	1.36281	0.863297	0.858484	0.898531
9	0.966157	0.993961	1.04058	1.11393	1.11393	1.05119	0.307068	0.301525	0.304071
12	0.952454	1.02707	1.02125	1.27471	1.21401	1.28238	0.207678	0.176259	0.197678
16	1.02791	1.00214	0.970281	1.2103	1.17002	1.19356	0.117514	0.104798	0.117273

## Sheet: Extended Data Fig. 1h
Ext Data Fig.1h
786-M1A HNF1B KO
		sgCTRL										sgHNF1B-2										sgHNF1B-8
	mouse no.	1	2	3	4	5	6	7	8	9	10	11	12	13	14	15	16	17	18	19	20	21	22	23	24	25	26	27	28	29	30
Days from injection	0	0	0	0	0	0	0	0	0	0	0	0	0	0	0	0	0	0	0	0	0	0	0	0	0	0	0	0	0	0	0
	7	0	0	0	0	0	0	0	0	0	0	0	0	0	0	0	0	0	0	0	0	0	0	0	0	0	0	0	0	0	0
	14	0	0	0	0	0	0	0	0	0	0	0	0	0	0	0	0	0	0	0	0	0	0	0	0	0	0	0	0	0	0
	21	0	0	0	0	0	0	0	0	0	0	0	0	0	0	0	0	0	0	0	0	0	0	0	0	0	0	0	0	0	0
	30	10.625	0	0	14.4	31.1805	13.95	18.432	32.49	26.011	27.864	0	11.83	15.979	0	12.544	13.95	0	0	10.206	15.3	6	7.018	14.504	10.14	14.7175	0	0	4.4	0	0
	37	27.136	0	22.542	19.7005	65	20.808	15.68	47.432	23.275	37.544	3.468	9.6875	10.976	11.664	10.478	14.4	0	0	9.375	10.976	9.375	7.1415	13.5	11.368	10.935	0	0	3.971	0	0
	44	41.6	0	19.652	113.49	122.4	37.6	37.6	171.5	67.228	87.725	18.432	25.272	22.05	0	36.1415	51.842	19.0575	0	0	0	34.656	18.432	36.982	39.71	0	18.513	0	5.808	0	0
	58	94.77	0	86.2125	243.36	262.122	135.168	135.168	152.626	137.216	183.996	26.011	20.808	7.488	12.544	25.432	57.6	10.625	0	0	0	25.3265	26.011	0	0	16.65	15.75	0	0	0	0
OS-LM1 HNF1B KO
		sgCTRL										sgHNF1B-2										sgHNF1B-8
	mouse no.	1	2	3	4	5	6	7	8	9	10	11	12	13	14	15	16	17	18	19	20	21	22	23	24	25	26	27	28	29	30
Days from injection	0	0	0	0	0	0	0	0	0	0	0	0	0	0	0	0	0	0	0	0	0	0	0	0	0	0	0	0	0	0	0
	7	0	0	0	0	0	0	0	0	0	0	0	0	0	0	0	0	0	0	0	0	0	0	0	0	0	0	0	0	0	0
	14	0	0	0	0	0	0	0	0	0	0	0	0	0	0	0	0	0	0	0	0	0	0	0	0	0	0	0	0	0	0
	21	0	0	0	0	0	0	0	0	0	0	0	0	0	0	0	0	0	0	0	0	0	0	0	0	0	0	0	0	0	0
	30	75	68.526	40.678	37.553	101.338	68.4285	62.5	0	62.694	68.75	0	0	0	22	0	0	0	0	0	0	0	0	0	0	25.7	0	0	0	22.7	27.6
	37	207.36	246.42	24	40	248.788	91.854	70.225	0	163.296	41.624	0	0	0	44.4	0	0	0	0	47.6	0	0	0	0	0	41.5	0	0	29.1	41.6	46.6
	44	502.984	622.364	26.95	20.384	435.896	230.625	248.788	18.944	236.25	92.2465	0	0	16.8	21	0	0	0	0	32	19.5	0	0	0	0	32.8	35.2	0	14.4	32.4	27.6
	58	506.25	462.25	0	78.336	648.96	262.848	698.139	*fused with 1L1R-L	404.6	272	0	0	22	38.4	0	0	0	10.2	70.3	40	11.7	21.5	0	16.7	28	22	0	18.9	23.9	22.5
786-M1A PAX8 KO
		sgCTRL								sgPAX8-4						sgPAX8-8
	mouse no.	1	2	3	4	5	6	7	8	9	10	11	12	13	14	15	16	17	18	19	20
Days from injection	0	0	0	0	0	0	0	0	0	0	0	0	0	0	0	0	0	0	0	0	0
	10	0	0	0	0	0	0	0	0	0	0	0	0	0	0	0	0	0	0	0	0
	17	0	0	0	0	0	0	0	0	0	0	0	0	0	0	0	0	0	0	0	0
	24	0	0	0	0	0	0	0	0	0	0	0	0	0	0	0	0	0	0	0	0
	31	92.51	28.88	0	51.6375	0	40.425	54.621	47.9085	0	10.14	0	0	0	22.05	0	0	0	0	0	0
	38	122.88	25.272	28.899	41.262	0	54.756	61.25	77.184	0	17.9685	0	0	13.5	15.75	0	0	0	0	0	0
	45	137.312	37.926	71.6295	71.7925	16.335	178.85	105.056	202.176	26.4	33.62	0	0	18.144	41.6025	0	0	0	0	0	0
OS-LM1 PAX8 KO
		sgCTRL								sgPAX8-4						sgPAX8-8
	mouse no.	1	2	3	4	5	6	7	8	9	10	11	12	13	14	15	16	17	18	19	20
Days from injection	0	0	0	0	0	0	0	0	0	0	0	0	0	0	0	0	0	0	0	0	0
	10	0	0	0	0	0	0	0	0	0	0	0	0	0	0	0	0	0	0	0	0
	17	0	0	0	0	0	0	0	0	0	0	0	0	0	0	0	0	0	0	0	0
	24	0	0	0	0	0	0	0	0	0	0	0	0	0	0	0	0	0	0	0	0
	31	10.935	6.336	199.838	15.288	112.225	135.889	68.992	86.49	0	0	0	0	0	0	0	0	0	0	0	0
	38	15.606	0	237.276	86.0625	162.729	265.226	145.656	220.064	0	0	0	0	0	0	0	0	0	0	0	0
	45	32.49	0	376.544	127.088	491.834	323.456	302.016	404.32	0	0	20.5	0	0	0	0	0	0	0	0	0
