# Supplementary material for: The renal lineage factor PAX8 controls oncogenic signalling in kidney cancer
Source: Nature. 2022 Jun 8;606(7916):999–1006. doi: 10.1038/s41586-022-04809-8 (PMC9242860; doi:10.1038/s41586-022-04809-8)
Supplement: Supplementary file 18 — Source Data Extended Data Fig. 2 [file 41586_2022_4809_MOESM18_ESM.xlsx]

## Sheet: Extended Data Fig. 2a
Ext data Fig.2a
TCGA					GTex
	HNF1B median TPM	PAX8 median TPM						HNF1B median TPM	PAX8 median TPM
acute myeloid leukemia	1	2.9			Adipose - Subcutaneous			0.01357	2.242
adrenocortical carcinoma	1	2.22			Adipose - Visceral (Omentum)			0.01675
bladder urothelial carcinoma	5.585	2.645			Adrenal Gland			0.01577
brain lower grade glioma	1.02	1.3			Artery - Aorta			0.01896	1.175
breast invasive carcinoma	1	1.82			Artery - Coronary			0.01493
cervical squamous cell carcinoma and endocervical adenocarcinoma	1.02	2.97			Artery - Tibial			0.0139	0.8051
cholangiocarcinoma	115.095	5.315			Bladder			1.107
colon adenocarcinoma	16.01	2.97			Brain - Amygdala			0.07985	0.9271
esophageal carcinoma	1.375	4.655			Brain - Anterior cingulate cortex (BA24)			0.084
glioblastoma multiforme	1.02	1.76			Brain - Caudate (basal ganglia)			0.03402	0.4462
head and neck squamous cell carcinoma	1.01	2.72			Brain - Cerebellar Hemisphere			0.02416	0.1128
kidney chromophobe	16.72	54.575			Brain - Cerebellum			0.03338	0.1737
kidney renal clear cell carcinoma	74.33	46.22			Brain - Cortex			0.07001	0.7019
kidney renal papillary cell carcinoma	176.545	150.42			Brain - Frontal Cortex (BA9)
liver hepatocellular carcinoma	7.23	1.78			Brain - Hippocampus			0.06057	0.6546
lung adenocarcinoma	17.22	2.24			Brain - Hypothalamus			0.2131
lung squamous cell carcinoma	1.28	2.69			Brain - Nucleus accumbens (basal ganglia)			0.04102	0.5338
lymphoid neoplasm diffuse large b-cell lymphoma	1.09	1.785			Brain - Putamen (basal ganglia)			0.03644	0.4168
mesothelioma	1	3.19			Brain - Spinal cord (cervical c-1)			0.07314
ovarian serous cystadenocarcinoma	1.13	189.16			Brain - Substantia nigra			0.06548
pancreatic adenocarcinoma	23.38	3.445			Breast - Mammary Tissue			0.215	1.881
pheochromocytoma and paraganglioma	1.01	1.36			Cells - Cultured fibroblasts			0.01802
prostate adenocarcinoma	6.06	1.72			Cervix - Ectocervix			0.03638
rectum adenocarcinoma	16.98	3.47			Cervix - Endocervix			0.05255	2.75
sarcoma	1	2.04			Colon - Sigmoid			0.08972	0.9705
skin cutaneous melanoma	1	1.52			Colon - Transverse			14.91
stomach adenocarcinoma	18.87	4.1			Esophagus - Gastroesophageal Junction			0.02423
testicular germ cell tumors	2.585	2.855			Esophagus - Mucosa			0.01916
thymoma	1.01	1.91			Esophagus - Muscularis			0.02796	1.012
thyroid carcinoma	1.03	312.83			Fallopian Tube			1.2	28.9
uterine carcinosarcoma	1.3	21.75			Heart - Atrial Appendage
uterine corpus endometrial carcinoma	13.79	127.09			Heart - Left Ventricle				0.3249
uveal melanoma	1	1.73			Kidney - Cortex			53.47	170
					Kidney - Medulla			90.41	275.9
					Liver			8.556
					Lung			9.665	2.112
					Minor Salivary Gland			0.01691
					Muscle - Skeletal				0.2404
					Nerve - Tibial			0.01409
					Ovary			0.03748	1.766
					Pancreas			23.02	0.3963
					Pituitary			0.1162
					Prostate			4.693	1.15
					Skin - Not Sun Exposed (Suprapubic)			0.01518
					Skin - Sun Exposed (Lower leg)			0.01327
					Small Intestine - Terminal Ileum			12.25
					Spleen			0.03078
					Stomach			11.21
					Testis			10.93	4.764
					Thyroid			0.02762	1193
					Uterus			0.04341	1.673
					Vagina			0.04
					Whole Blood				0.3775

## Sheet: Extended Data Fig. 2d
Ext data Fig.2d
HNF1B TPM					PAX8 TPM
Normal	T1	T2	T3-4		Normal	T1	T2	T3-4
75	100	17	97		82	44	14	24
47	138	75	120		62	61	91	29
61	74	97	69		66	99	35	85
180	13	94	140		128	39	89	82
55	45	257	54		63	33	98	42
130	54	86	22		90	15	26	24
85	60	29	70		71	49	19	26
85	164	18	95		82	96	54	60
141	80	7	0		76	66	21	0
94	89	29	56		70	61	59	85
76	111	2	69		60	67	7	59
101	55	37	71		122	31	22	38
90	31	130	49		125	28	29	85
96	58	172	131		111	18	82	81
124	177	105	18		158	65	45	16
91	16	66	75		83	15	52	38
163	116	99	63		126	67	43	55
74	112	31	81		63	84	45	46
90	113	87	46		71	56	80	44
182	24	17	120		260	49	30	59
41	28	79	33		52	46	62	57
51	122	192	79		56	43	114	46
47	67	126	79		37	33	44	66
171	89	54	101		187	54	55	40
85	59	166	131		118	30	84	52
167	96	15	38		169	74	77	91
54	103	132	128		87	88	55	88
100	56	35	82		83	31	44	40
64	146	66	145		44	32	40	111
133	49	119	79		102	70	47	56
135	33	153	76		173	64	55	37
54	22	39	55		46	21	41	2
116	10	37	81		125	41	32	31
72	121	32	17		89	66	43	14
139	13	31	149		110	44	32	33
147	24	97	98		169	140	57	17
92	7	44	92		81	11	75	37
143	92	121	118		123	32	32	50
86	170	21	16		63	57	30	60
136	40	121	29		92	79	62	50
127	70	26	101		74	85	37	32
81	90	67	19		44	74	120	17
122	14	4	36		137	17	13	31
169	112	54	113		177	65	32	48
110	86	81	62		103	30	63	22
70	116	80	205		129	32	37	60
53	124	109	79		57	32	67	73
98	97	86	68		137	67	44	129
83	213	23	38		65	86	14	48
135	64	22	147		172	35	22	85
120	263	86	80		169	121	34	82
144	47	81	33		161	24	62	24
112	260	69	21		132	52	51	15
92	193	98	99		191	62	82	23
139	155	75	153		215	53	8	54
125	54	49	108		239	111	81	55
125	44	93	10		74	33	54	52
165	66	57	60		148	82	45	45
107	75	102	50		101	75	57	61
122	46	37	22		234	24	11	6
67	80	162	66		44	24	45	134
68	44	26	33		128	39	15	48
141	65	130	105		178	76	45	86
116	109	93	84		174	36	53	59
126	90	117	54		126	24	126	26
47	73	59	81		55	95	19	17
63	127		121		76	23		55
65	27		30		63	9		48
106	71		84		77	38		30
72	62		41		100	22		40
81	91		48		83	16		23
162	54		68		255	73		64
	78		42			90		64
	134		77			58		107
	109		38			83		91
	38		66			55		23
	144		16			115		21
	32		197			34		77
	50		78			42		19
	84		37			34		61
	81		102			52		56
	37		88			35		105
	47		166			22		52
	114		111			28		73
	79		85			38		45
	119		34			21		31
	141		55			37		28
	14		37			37		26
	78		84			31		47
	85		85			46		30
	60		30			53		163
	148		83			42		41
	233		32			46		72
	74		74			29		47
	19		174			25		31
	76		51			33		47
	84		25			69		47
	28		13			43		18
	67		216			51		56
	51		55			25		43
	30		122			55		40
	27		40			38		25
	46		48			42		76
	65		80			35		36
	56		66			15		22
	136		82			50		58
	168		117			66		41
	112		143			62		101
	115		175			81		144
	80		66			28		24
	146		107			38		27
	128		58			53		41
	62		87			33		42
	62		66			27		45
	238		63			56		36
	65		164			39		118
	81		83			63		75
	169		112			46		66
	59		51			22		57
	112		99			27		30
	129		67			76		34
	77		48			37		26
	117		34			26		39
	81		153			28		65
	35		27			41		58
	23		85			17		49
	137		20			56		21
	63		105			37		44
	82		61			37		39
	82		21			57		32
	99		92			19		51
	116		65			33		41
	28		43			48		194
	113		34			50		58
	119		21			29		54
	57		135			102		109
	23		28			34		28
	68		148			52		32
	102		48			46		16
	35		149			55		59
	52		26			45		42
	75		138			81		158
	24		72			20		77
	60		85			62		16
	84		48			59		50
	61		168			180		55
	123		92			55		31
	37		114			74		27
	72		81			57		49
	71		38			69		12
	85		61			70		103
	86		14			26		11
	96		107			46		84
	31		88			66		72
	63		43			28		134
	16		59			49		37
	37		39			25		27
	146		9			38		3
	103		14			42		35
	95		76			53		73
	78		53			80		14
	14		90			48		36
	71		22			32		23
	26		53			42		55
	195		124			90		28
	16		153			63		42
	8		258			28		57
	7		130			52		53
	58		58			64		36
	32		53			31		37
	86		63			81		35
	116		27			18		28
	46		106			39		32
	11		48			39		20
	131		38			62		41
	37		69			27		147
	115		109			37		84
	76		33			28		52
	37		0			56		48
	120		48			48		26
	24		0			86		4
	27		8			48		84
	33		29			40		22
	69		65			31		43
	102		9			25		15
	64		49			27		9
	148		0			112		3
	193		31			63		78
	131		20			40		38
	96					54
	58					24
	83					97
	196					141
	77					25
	34					45
	103					35
	39					79
	26					64
	53					30
	25					14
	92					37
	85					55
	90					43
	93					22
	46					23
	131					70
	15					60
	85					76
	223					138
	190					179
	73					22
	62					49
	34					28
	80					49
	51					41
	133					49
	78					39
	105					36
	19					108
	38					36
	85					33
	105					72
	73					23
	10					16
	81					45
	52					41
	194					74
	63					27
	50					19
	75					27
	125					73
	116					74
	41					37
	102					52
	79					35
	83					53
	124					83
	63					29
	37					24
	136					62
	197					68
	42					6
	80					55
	128					23
	139					46
	69					19
	135					81
	61					54
	45					34
	31					76
	143					70
	52					44

## Sheet: Extended Data Fig. 2e
Ext data Fig.2e
Patient No.	HNF1B IHC score	PAX8 IHC score	T stage
3	0	0	pT1
5	0	3	pT1
15	0	0	pT1
20	0	3	pT1
23	3	3	pT1
24	3	2	pT1
25	3	3	pT1
31	0	2	pT1
41			pT1
54	3	3	pT1
74	3	3	pT1
90	3	3	pT1
102	3	3	pT1
106	0	3	pT1
107	3	3	pT1
109	3	3	pT1
117	0	3	pT1
118	3	3	pT1
153	3	3	pT1
156			pT1
157			pT1
159			pT1
200	0	0	pT1
203	3	3	pT1
17	3	3	pT1a
19	3	3	pT1a
37	1	0	pT1a
42	0	3	pT1a
61	0	3	pT1a
88			pT1a
116	0	3	pT1a
128	3	3	pT1a
134			pT1a
136			pT1a
142	3	3	pT1a
143	3	3	pT1a
158	0	0	pT1a
160	3	3	pT1a
176			pT1a
180	3	3	pT1a
191	3	3	pT1a
212	3	3	pT1a
213	0	0	pT1a
220			pT1a
221	3	3	pT1a
223	3	3	pT1a
229	0	0	pT1a
230	3	3	pT1a
237			pT1a
243	0		pT1a
257	0	0	pT1a
262	0	0	pT1a
267	0	0	pT1a
273	3	3	pT1a
274	3	3	pT1a
275	0	1	pT1a
280	0	0	pT1a
291	3	3	pT1a
292			pT1a
323	0	0	pT1a
324	0	0	pT1a
332	0		pT1a
333	0	2	pT1a
334			pT1a
354	3	3	pT1a
359	3	3	pT1a
361	3	3	pT1a
369	3	3	pT1a
378	3	3	pT1a
390	0		pT1a
392	0		pT1a
396	0	0	pT1a
398	0	0	pT1a
418	3	3	pT1a
423	3	3	pT1a
425	0	0	pT1a
428			pT1a
435	3	3	pT1a
437	3	3	pT1a
438			pT1a
439	3	3	pT1a
444			pT1a
447	0	3	pT1a
450		3	pT1a
453	3	3	pT1a
455	3	3	pT1a
460	0	0	pT1a
461	3	3	pT1a
472	3	3	pT1a
473	3	3	pT1a
487	3	3	pT1a
493	3	3	pT1a
497	3	3	pT1a
499	0	0	pT1a
506	3	3	pT1a
510			pT1a
516	0	0	pT1a
517		3	pT1a
519	0	0	pT1a
520	3	3	pT1a
535	3		pT1a
540	0	3	pT1a
12	0	0	pT1b
16	0	0	pT1b
27	1		pT1b
28	0	3	pT1b
33	0	3	pT1b
46	0	0	pT1b
63	3	3	pT1b
66	0	0	pT1b
67	3	3	pT1b
68	0	3	pT1b
72	0	3	pT1b
75	0	3	pT1b
80			pT1b
83			pT1b
84	0	2	pT1b
96	3	3	pT1b
101			pT1b
105	3	3	pT1b
120		3	pT1b
126	0	0	pT1b
129			pT1b
130			pT1b
131	0	0	pT1b
138	3	3	pT1b
140	0	0	pT1b
146	3	3	pT1b
155	0	0	pT1b
163	3	3	pT1b
164	3	3	pT1b
166	3	3	pT1b
168		1	pT1b
174	0	3	pT1b
175	3	3	pT1b
179	0	3	pT1b
185	0	2	pT1b
192	3	3	pT1b
195	3	3	pT1b
198	0	0	pT1b
205	0	0	pT1b
214	0	3	pT1b
217	0	0	pT1b
236	3	3	pT1b
240			pT1b
241	1	1	pT1b
244	1	3	pT1b
246	1	3	pT1b
250	3	3	pT1b
254	0	0	pT1b
261	0	0	pT1b
269	0	0	pT1b
271	0	0	pT1b
272	0	0	pT1b
276	3	3	pT1b
283	0	1	pT1b
285	0	0	pT1b
287	0	0	pT1b
300	0		pT1b
313	0	0	pT1b
315	0	3	pT1b
317	0	1	pT1b
318	0	1	pT1b
321	0	3	pT1b
327		0	pT1b
328		0	pT1b
329		2	pT1b
338	0	0	pT1b
340	0	0	pT1b
349	0	2	pT1b
355	0		pT1b
363	3		pT1b
364	0	0	pT1b
366	0	2	pT1b
374	3	3	pT1b
375	3	3	pT1b
377			pT1b
379	3	3	pT1b
383	3	3	pT1b
385	0	0	pT1b
388	3	3	pT1b
389	3	3	pT1b
397	0	0	pT1b
405		3	pT1b
406			pT1b
412			pT1b
426	0	1	pT1b
442	0	3	pT1b
467			pT1b
474			pT1b
491	3	3	pT1b
515			pT1b
518	0	0	pT1b
521	0	0	pT1b
528	3	3	pT1b
2	3	3	pT2
9	0	0	pT2
13	0	3	pT2
21	3	3	pT2
22	0	3	pT2
29		3	pT2
32	0	0	pT2
35	3	3	pT2
38		3	pT2
40	0	3	pT2
60	0	1	pT2
65	0		pT2
70	1	3	pT2
77	3	3	pT2
78	3	3	pT2
97	0	3	pT2
110	0	0	pT2
113	0	1	pT2
119	0		pT2
123			pT2
151	0	3	pT2
152			pT2
154	0	0	pT2
170			pT2
171			pT2
178	0	0	pT2
194	0	0	pT2
196	0	0	pT2
204			pT2
207			pT2
208		3	pT2
209	0	3	pT2
222	0	0	pT2
231	0	0	pT2
234	3	3	pT2
242	0	2	pT2
245	3	3	pT2
247	0	3	pT2
255	0	0	pT2
259	3	3	pT2
263	0	0	pT2
266	0	0	pT2
270	0	3	pT2
282	0	1	pT2
293	0	3	pT2
301	0	0	pT2
309	0	2	pT2
312	3	3	pT2
319	3	3	pT2
342	0	0	pT2
345	0	1	pT2
352	0	0	pT2
356	3	3	pT2
365			pT2
370		3	pT2
373	0	3	pT2
416	0	3	pT2
433			pT2
454	0	3	pT2
481	0	0	pT2
529	0	0	pT2
530	3	3	pT2
537	0	0	pT2
538	0	1	pT2
542	0	0	pT2
288	0		pT2
524	0	0	pT2
360	3	3	pT2b
6	3	3	pT3
4	0	3	pT3a
10	3	3	pT3a
11	3	3	pT3a
39	3	3	pT3a
59	0	1	pT3a
69	0	0	pT3a
76	3	3	pT3a
86	0	3	pT3a
87	0	1	pT3a
100	3	3	pT3a
114	0	0	pT3a
133	3	3	pT3a
144	3	3	pT3a
147	0	0	pT3a
184			pT3a
189	3	0	pT3a
211	3	3	pT3a
228	0	2	pT3a
253	0	0	pT3a
264	0	0	pT3a
286	3	3	pT3a
290	0	0	pT3a
320	0	0	pT3a
326	0	0	pT3a
348			pT3a
353			pT3a
357	0	1	pT3a
367	0	3	pT3a
395		3	pT3a
408	2	3	pT3a
424	0	0	pT3a
430	0		pT3a
431	0	0	pT3a
434	3	3	pT3a
446	3	3	pT3a
457	0	3	pT3a
458	3		pT3a
459	3	3	pT3a
462	3	3	pT3a
463	3	3	pT3a
469	0	0	pT3a
476	0	0	pT3a
477	0	0	pT3a
478	0	0	pT3a
482	3	3	pT3a
483	0	0	pT3a
484	3	3	pT3a
500	0	0	pT3a
503	3	3	pT3a
508	0	0	pT3a
513	0		pT3a
523	3	3	pT3a
532	0	0	pT3a
534			pT3a
536	0	0	pT3a
294	0	3	pT3a
399	3	0	pT3a
1	0	1	pT3b
26	2	3	pT3b
36	0	3	pT3b
55		0	pT3b
71	0	3	pT3b
73	0	0	pT3b
91	0	3	pT3b
92	0		pT3b
93	0	0	pT3b
98	0	3	pT3b
103	3	3	pT3b
125			pT3b
127	0	3	pT3b
132	0	1	pT3b
135	3	3	pT3b
137	0	0	pT3b
141			pT3b
148	0	3	pT3b
162			pT3b
165	0	3	pT3b
173	0	3	pT3b
182	3	3	pT3b
183	3	3	pT3b
186	0	0	pT3b
188	0	0	pT3b
190	0	3	pT3b
197	0	0	pT3b
202	3	3	pT3b
224	0	0	pT3b
235			pT3b
281	3	3	pT3b
289	0	0	pT3b
295	0	3	pT3b
297	0	3	pT3b
299	0		pT3b
302	0	3	pT3b
305	3	3	pT3b
306	0	0	pT3b
307	0	2	pT3b
308	3	3	pT3b
311	3	3	pT3b
314	0	0	pT3b
325	3	3	pT3b
336	0		pT3b
337	0	1	pT3b
339	3		pT3b
341	0	0	pT3b
344	0	2	pT3b
346	3	3	pT3b
350	0	3	pT3b
368	0	3	pT3b
371	0	1	pT3b
372	0	1	pT3b
376	3	3	pT3b
381	0	1	pT3b
382	0	0	pT3b
386		0	pT3b
387			pT3b
391	0		pT3b
393	0	0	pT3b
394	0	3	pT3b
401	0		pT3b
402	3	3	pT3b
404	0	0	pT3b
407	0		pT3b
410	0		pT3b
411	0	3	pT3b
413	0	0	pT3b
414	0	0	pT3b
417	0	3	pT3b
427			pT3b
432	0		pT3b
436	0	0	pT3b
441		3	pT3b
443	0		pT3b
448	0	0	pT3b
449	3		pT3b
451	0	3	pT3b
452	0	3	pT3b
456	3	3	pT3b
466	3	3	pT3b
470	0		pT3b
471	0	0	pT3b
475	0	3	pT3b
479	3	3	pT3b
480	0	0	pT3b
495	0	0	pT3b
496	0	0	pT3b
501	0	0	pT3b
502	0	0	pT3b
505	0		pT3b
509	0	0	pT3b
522	0	0	pT3b
527			pT3b
531	0	0	pT3b
539	0		pT3b
541		2	pT3b
543	0	0	pT3b
544	0	0	pT3b
546	0	0	pT3b
507	0	0	pT3b
206	0	3	pT4
210			pT4
239	0	0	pT4
358		3	pT4
362	3	3	pT4
