# Supplementary material for: The renal lineage factor PAX8 controls oncogenic signalling in kidney cancer
Source: Nature. 2022 Jun 8;606(7916):999–1006. doi: 10.1038/s41586-022-04809-8 (PMC9242860; doi:10.1038/s41586-022-04809-8)
Supplement: Supplementary file 19 — Source Data Extended Data Fig. 3 [file 41586_2022_4809_MOESM19_ESM.xlsx]

## Sheet: Extended Data Fig. 3c
shPAX8 vs shRen – DESeq2									shHNF1B vs shRen – DESeq2
genomic locus	baseMean	log2FoldChange	lfcSE	stat	pvalue	padj			genomic locus	baseMean	log2FoldChange	lfcSE	stat	pvalue	padj
chr1_817079_817580	42.4977	0.0942077	0.187261	0.503082	0.614906	0.794971			chr1_817079_817580	20.9382	0.607418	0.241902	2.51101	0.0120385	0.0877625
chr1_817846_818347	31.2004	-0.0434347	0.228759	-0.189871	0.84941	0.929869			chr1_817846_818347	10.2169	-0.0502846	0.346362	-0.145179	0.884569	0.950981
chr1_827241_827742	55.4577	-0.324329	0.213666	-1.51792	0.129034	0.324833			chr1_827241_827742	37.2274	0.206837	0.192338	1.07538	0.282204	0.548737
chr1_869653_870154	60.199	-0.0532635	0.168622	-0.315875	0.752098	0.877981			chr1_869653_870154	32.5255	-0.0930619	0.188929	-0.492576	0.622312	0.813621
chr1_904501_905002	121.149	0.011306	0.204228	0.0553597	0.955852	0.981303			chr1_904501_905002	75.6286	0.217742	0.132929	1.63802	0.101417	0.312612
chr1_906696_907197	233.457	-0.0316468	0.135986	-0.23272	0.815979	0.912359			chr1_906696_907197	108.393	0.272333	0.117134	2.32498	0.0200732	0.120592
chr1_911068_911569	300.808	-0.232403	0.126436	-1.83811	0.066046	0.215783			chr1_911068_911569	140.456	0.258402	0.0987356	2.61711	0.00886782	0.0722359
chr1_911905_912406	119.565	-0.301014	0.165574	-1.818	0.0690638	0.221863			chr1_911905_912406	41.152	0.142073	0.166761	0.851953	0.39424	0.652391
chr1_912729_913230	162.927	-0.357067	0.153939	-2.31953	0.0203665	0.104502			chr1_912729_913230	57.0386	-0.300211	0.156949	-1.91279	0.0557748	0.221525
chr1_916478_916979	74.41	0.478603	0.213173	2.24514	0.024759	0.118265			chr1_916478_916979	31.0218	0.835026	0.212081	3.9373	8.24023e-05	0.00284922
chr1_918507_919008	59.6121	0.467981	0.321735	1.45455	0.145793	0.349759			chr1_918507_919008	26.6208	0.600087	0.235631	2.54673	0.0108739	0.0822435
chr1_921005_921506	163.468	-0.0794894	0.141978	-0.55987	0.575568	0.767941			chr1_921005_921506	90.6463	0.347164	0.115078	3.01678	0.00255474	0.0324388
chr1_923015_923516	134.111	-0.223447	0.170493	-1.3106	0.189995	0.409734			chr1_923015_923516	61.7933	0.132799	0.147285	0.901646	0.367245	0.629748
chr1_923604_924105	171.296	0.0885455	0.252695	0.350405	0.726035	0.86293			chr1_923604_924105	112.199	0.0475003	0.118082	0.402266	0.687488	0.851949
chr1_924621_925122	187.564	-0.023893	0.239442	-0.0997863	0.920514	0.964458			chr1_924621_925122	74.4481	0.0173477	0.141417	0.12267	0.902368	0.958601
chr1_925423_925924	142.899	0.0895667	0.184331	0.4859	0.627038	0.802667			chr1_925423_925924	75.0633	0.118086	0.122837	0.961321	0.336391	0.602065
chr1_932496_932997	40.7426	0.296148	0.392783	0.753973	0.450865	0.674533			chr1_932496_932997	28.6092	0.744265	0.247115	3.01182	0.00259688	0.0327865
chr1_933320_933821	38.6965	0.399969	0.344005	1.16268	0.244958	0.475936			chr1_933320_933821	22.1656	0.4662	0.234953	1.98423	0.0472307	0.201055
chr1_938309_938810	359.689	-0.194042	0.178451	-1.08737	0.276874	0.5119			chr1_938309_938810	226.868	0.604957	0.115496	5.23789	1.62419e-07	2.06468e-05
chr1_940701_941202	257.689	-0.124453	0.125161	-0.994345	0.320055	0.555815			chr1_940701_941202	121.898	0.254508	0.118224	2.15275	0.0313382	0.158001
chr1_941521_942022	277.629	-0.0481465	0.142945	-0.336818	0.736254	0.868888			chr1_941521_942022	217.472	0.221644	0.0982149	2.25673	0.0240252	0.134437
chr1_944226_944727	64.6761	0.492223	0.260527	1.88934	0.0588462	0.200959			chr1_944226_944727	30.6101	0.650891	0.189524	3.43435	0.000593978	0.0119225
chr1_945106_945607	70.1415	0.390577	0.295121	1.32345	0.185687	0.404304			chr1_945106_945607	38.851	0.624027	0.190526	3.27529	0.00105555	0.0178718
chr1_947212_947713	31.8498	0.250605	0.435588	0.575326	0.565071	0.760569			chr1_947212_947713	20.0192	-0.0956556	0.239127	-0.40002	0.689142	0.852848
chr1_951302_951803	36.3332	0.00847666	0.27874	0.0304106	0.97574	0.990371			chr1_951302_951803	22.2368	0.402071	0.23575	1.7055	0.0881013	0.28843
chr1_959048_959549	102.544	-0.15318	0.229342	-0.667912	0.50419	0.715569			chr1_959048_959549	85.7458	-0.00646608	0.132797	-0.0486914	0.961165	0.98423
chr1_960309_960810	116.871	-0.0270304	0.205896	-0.131282	0.895552	0.953153			chr1_960309_960810	77.4008	0.168648	0.126823	1.32979	0.183586	0.435714
chr1_965925_966426	341.061	-0.252234	0.133834	-1.88467	0.059474	0.202386			chr1_965925_966426	156.397	0.133831	0.0968257	1.38219	0.166915	0.413095
chr1_966758_967259	277.342	-0.280935	0.143259	-1.96103	0.0498751	0.181829			chr1_966758_967259	134.008	0.193008	0.10351	1.86464	0.0622316	0.236341
chr1_975994_976495	258.133	-0.239692	0.127963	-1.87313	0.061051	0.205561			chr1_975994_976495	116.037	0.300463	0.117337	2.56069	0.0104463	0.0802133
chr1_980435_980936	60.7908	0.0695416	0.198258	0.350763	0.725766	0.862771			chr1_980435_980936	36.7291	0.395209	0.204732	1.93037	0.053561	0.216452
chr1_982090_982591	63.8806	-0.0419249	0.194332	-0.215739	0.829191	0.919601			chr1_982090_982591	32.7763	0.26902	0.218753	1.22979	0.218777	0.479727
chr1_983782_984283	68.3737	-0.00623778	0.183388	-0.0340141	0.972866	0.989075			chr1_983782_984283	34.8982	0.442347	0.220045	2.01025	0.0444043	0.193776
chr1_994652_995153	34.6436	0.0839623	0.321004	0.261561	0.79366	0.900695			chr1_994652_995153	10.3353	0.898332	0.340056	2.64171	0.00824876	0.0690472
chr1_995866_996367	57.151	0.223716	0.289332	0.773218	0.439393	0.665178			chr1_995866_996367	13.5006	-0.155111	0.288735	-0.537208	0.591124	0.794244
chr1_996832_997333	77.221	0.0997151	0.212123	0.470081	0.638297	0.809698			chr1_996832_997333	26.4873	0.41763	0.223567	1.86803	0.0617581	0.235244
chr1_999987_1000488	328.536	-0.0896718	0.236897	-0.378527	0.705039	0.850669			chr1_999987_1000488	228.373	0.0628157	0.103862	0.6048	0.545312	0.765049
chr1_1001736_1002237	196.822	0.00495656	0.163907	0.0302401	0.975876	0.99043			chr1_1001736_1002237	98.415	0.235949	0.114522	2.06029	0.0393706	0.18056
chr1_1005192_1005693	163.907	-0.0972764	0.142593	-0.682195	0.495116	0.708582			chr1_1005192_1005693	58.9066	0.423354	0.154791	2.735	0.00623794	0.0579719
chr1_1006447_1006948	134.783	-0.207749	0.151483	-1.37143	0.17024	0.383893			chr1_1006447_1006948	52.9927	-0.0403931	0.154823	-0.260899	0.794171	0.908491
chr1_1013210_1013711	239.992	0.0207279	0.110812	0.187054	0.851618	0.930997			chr1_1013210_1013711	99.0204	0.24754	0.117281	2.11065	0.0348021	0.1681
chr1_1014811_1015312	72.5299	0.516503	0.226325	2.28213	0.0224819	0.111265			chr1_1014811_1015312	34.9709	0.709057	0.199799	3.54885	0.000386914	0.00882132
chr1_1015342_1015843	63.5954	0.305729	0.208058	1.46944	0.141714	0.343779			chr1_1015342_1015843	28.8211	0.551098	0.196158	2.80946	0.00496245	0.0501158
chr1_1019377_1019878	255.052	0.0166771	0.276419	0.0603327	0.951891	0.979457			chr1_1019377_1019878	250.175	-0.262342	0.122165	-2.14743	0.0317589	0.159264
chr1_1021108_1021609	304.193	-0.126856	0.124676	-1.01748	0.308925	0.544702			chr1_1021108_1021609	138.677	0.175318	0.105715	1.65841	0.0972355	0.305127
chr1_1021770_1022271	239.551	-0.244044	0.127513	-1.91388	0.0556356	0.194333			chr1_1021770_1022271	131.245	0.26401	0.153969	1.71469	0.0864016	0.285388
chr1_1024602_1025103	214.247	-0.334906	0.157838	-2.12184	0.0338513	0.143376			chr1_1024602_1025103	84.3795	-0.0705074	0.121126	-0.582098	0.5605	0.774821
chr1_1031784_1032285	34.6447	0.12644	0.257143	0.491711	0.622923	0.800028			chr1_1031784_1032285	22.9386	0.688784	0.263594	2.61305	0.00897394	0.0727528
chr1_1035129_1035630	30.5455	0.0246817	0.408989	0.0603481	0.951878	0.979457			chr1_1035129_1035630	23.1867	1.00073	0.305247	3.27843	0.00104385	0.0177412
chr1_1038101_1038602	45.8533	0.215003	0.235676	0.912282	0.36162	0.596404			chr1_1038101_1038602	26.466	0.531947	0.221961	2.39657	0.0165492	0.106917
chr1_1040547_1041048	148.862	-0.000162513	0.158426	-0.0010258	0.999182	0.999729			chr1_1040547_1041048	109.813	-0.107037	0.109297	-0.979328	0.327418	0.593016
chr1_1056020_1056521	54.6012	0.221099	0.202077	1.09414	0.273895	0.508695			chr1_1056020_1056521	26.4869	0.0516807	0.241809	0.213725	0.830761	0.926034
chr1_1056617_1057118	49.775	0.191742	0.185331	1.03459	0.300858	0.536646			chr1_1056617_1057118	22.8375	0.149416	0.242042	0.617316	0.537026	0.759175
chr1_1058219_1058720	145.522	-0.175846	0.146654	-1.19905	0.230509	0.459262			chr1_1058219_1058720	64.1538	0.231853	0.141482	1.63875	0.101265	0.312297
chr1_1059421_1059922	183.436	-0.0200962	0.251932	-0.0797683	0.936422	0.972082			chr1_1059421_1059922	141.055	0.0277017	0.121367	0.228248	0.819454	0.920473
chr1_1061941_1062442	44.2569	0.260352	0.248544	1.04751	0.294864	0.530249			chr1_1061941_1062442	30.2193	0.294137	0.233984	1.25709	0.208723	0.467096
chr1_1064032_1064533	331.886	-0.408485	0.151464	-2.69692	0.00699845	0.0533875			chr1_1064032_1064533	175.993	-0.285077	0.104429	-2.72987	0.0063359	0.0585535
chr1_1066663_1067164	81.2349	0.116782	0.167385	0.697688	0.485373	0.701045			chr1_1066663_1067164	40.8889	0.141942	0.172168	0.824437	0.409691	0.665412
chr1_1069117_1069618	138.984	-0.107485	0.202772	-0.530078	0.596058	0.782138			chr1_1069117_1069618	78.097	-0.238806	0.141616	-1.68629	0.0917393	0.295111
chr1_1070176_1070677	347.024	-0.397088	0.149288	-2.65988	0.00781674	0.057277			chr1_1070176_1070677	152.167	0.0656282	0.100392	0.653721	0.513292	0.74315
chr1_1074290_1074791	47.217	-0.0223574	0.284235	-0.0786579	0.937305	0.972486			chr1_1074290_1074791	34.799	0.581276	0.394344	1.47403	0.140472	0.375567
chr1_1079378_1079879	474.404	-0.401844	0.137435	-2.92388	0.00345702	0.0336246			chr1_1079378_1079879	216.414	0.243869	0.0838741	2.90755	0.00364268	0.0408046
chr1_1086284_1086785	34.2695	0.109052	0.382641	0.284998	0.775646	0.891053			chr1_1086284_1086785	26.0448	0.465877	0.244086	1.90866	0.0563061	0.222636
chr1_1115996_1116497	361.711	-0.253135	0.239539	-1.05676	0.290622	0.526131			chr1_1115996_1116497	275.767	-0.027058	0.104797	-0.258195	0.796257	0.909448
chr1_1122039_1122540	132.803	-0.072301	0.142975	-0.50569	0.613074	0.793761			chr1_1122039_1122540	54.4451	0.298088	0.14874	2.00409	0.0450602	0.19548
chr1_1128438_1128939	97.7976	-0.362176	0.189099	-1.91528	0.0554573	0.193948			chr1_1128438_1128939	27.296	0.241776	0.200021	1.20876	0.226757	0.489067
chr1_1156068_1156569	52.6739	-0.465573	0.294738	-1.57962	0.114194	0.301983			chr1_1156068_1156569	21.7467	0.261965	0.237357	1.10368	0.269733	0.535937
chr1_1164768_1165269	264.788	-0.213118	0.123468	-1.72609	0.0843303	0.251037			chr1_1164768_1165269	107.172	0.134409	0.107437	1.25106	0.210914	0.469998
chr1_1166116_1166617	174.538	-0.452339	0.134689	-3.3584	0.00078394	0.0121317			chr1_1166116_1166617	70.8748	-0.0631522	0.135552	-0.465889	0.641295	0.825406
chr1_1170327_1170828	86.2771	-0.280221	0.205998	-1.36031	0.173733	0.388714			chr1_1170327_1170828	25.8853	0.196632	0.199737	0.984457	0.324891	0.590693
chr1_1171969_1172470	50.9161	-0.126674	0.222423	-0.56952	0.569003	0.763157			chr1_1171969_1172470	20.6352	0.16394	0.242416	0.676274	0.498866	0.733257
chr1_1173820_1174321	36.0063	-0.630835	0.310643	-2.03074	0.0422814	0.164393			chr1_1173820_1174321	20.8882	-0.0094185	0.258646	-0.0364147	0.970952	0.988279
chr1_1176213_1176714	31.8296	-0.151685	0.319372	-0.474948	0.634824	0.807623			chr1_1176213_1176714	16.2741	0.843061	0.293732	2.87018	0.00410244	0.0441956
chr1_1179191_1179692	37.9743	-0.992745	0.319849	-3.10379	0.00191056	0.0224175			chr1_1179191_1179692	23.0546	0.124567	0.291336	0.42757	0.668964	0.841498
chr1_1184944_1185445	47.0947	-0.573949	0.255306	-2.24808	0.0245709	0.117748			chr1_1184944_1185445	26.7543	0.606781	0.208954	2.9039	0.00368542	0.0411466
chr1_1198775_1199276	37.895	-0.0896024	0.311246	-0.287883	0.773436	0.889689			chr1_1198775_1199276	23.3812	0.546386	0.23426	2.33239	0.0196801	0.119125
chr1_1200785_1201286	69.1207	-0.260614	0.218923	-1.19043	0.233876	0.463223			chr1_1200785_1201286	37.7669	0.113078	0.17765	0.636521	0.524437	0.750826
chr1_1201417_1201918	106.439	-0.00276578	0.243015	-0.0113811	0.990919	0.996605			chr1_1201417_1201918	68.3751	0.106481	0.149779	0.710916	0.477136	0.717213
chr1_1203161_1203662	46.6968	-0.324951	0.277776	-1.16983	0.242068	0.472812			chr1_1203161_1203662	31.417	0.620483	0.255531	2.42821	0.0151734	0.101163
chr1_1204894_1205395	48.6878	-0.206488	0.336454	-0.61372	0.539401	0.741775			chr1_1204894_1205395	30.7077	0.826855	0.258188	3.20253	0.00136226	0.0213299
chr1_1208194_1208695	260.83	-0.197782	0.120281	-1.64434	0.100107	0.27832			chr1_1208194_1208695	104.973	0.196571	0.117819	1.66842	0.0952332	0.3015
chr1_1212756_1213257	55.8789	-0.287372	0.256091	-1.12214	0.261801	0.495386			chr1_1212756_1213257	34.976	0.191644	0.195616	0.979695	0.327237	0.592812
chr1_1215062_1215563	51.2908	-0.10601	0.17702	-0.598861	0.549265	0.749361			chr1_1215062_1215563	22.4825	0.068079	0.232682	0.292584	0.76984	0.895491
chr1_1215800_1216301	58.6765	0.0153393	0.234029	0.0655442	0.947741	0.977519			chr1_1215800_1216301	29.4681	0.343499	0.215847	1.5914	0.11152	0.329958
chr1_1217796_1218297	33.7627	-0.134869	0.353927	-0.381065	0.703155	0.849532			chr1_1217796_1218297	19.1652	0.161875	0.258524	0.626148	0.531218	0.755496
chr1_1230581_1231082	100.157	0.129471	0.163584	0.791467	0.428671	0.656328			chr1_1230581_1231082	32.7791	0.525023	0.186285	2.81838	0.00482663	0.0492344
chr1_1231839_1232340	238.644	-0.0810667	0.261806	-0.309644	0.756832	0.880704			chr1_1231839_1232340	212.521	-0.0463072	0.114534	-0.404309	0.685985	0.851171
chr1_1236024_1236525	43.5246	-0.158332	0.325893	-0.485841	0.62708	0.802698			chr1_1236024_1236525	27.5282	0.336708	0.202526	1.66254	0.0964046	0.303609
chr1_1239379_1239880	62.0614	-0.0480361	0.228258	-0.210446	0.833319	0.921745			chr1_1239379_1239880	34.5833	0.173044	0.188456	0.918216	0.358506	0.621989
chr1_1240871_1241372	61.7435	0.00241162	0.224975	0.0107195	0.991447	0.996844			chr1_1240871_1241372	37.3421	0.551986	0.208507	2.64732	0.00811316	0.0683293
chr1_1241623_1242124	62.0187	-0.163873	0.238697	-0.686529	0.492379	0.706511			chr1_1241623_1242124	31.5408	0.0961616	0.256029	0.375589	0.707223	0.862009
chr1_1243830_1244331	46.5275	-0.38459	0.295936	-1.29957	0.193749	0.41446			chr1_1243830_1244331	32.2942	0.7118	0.261045	2.72674	0.00639643	0.0588797
chr1_1246981_1247482	39.504	0.116973	0.287046	0.407504	0.683638	0.837946			chr1_1246981_1247482	24.5483	0.377548	0.232316	1.62515	0.10413	0.317294
chr1_1247870_1248371	49.406	0.0889947	0.225594	0.394491	0.693218	0.843648			chr1_1247870_1248371	22.8411	0.588893	0.223466	2.63527	0.00840702	0.0699438
chr1_1250800_1251301	34.6687	0.318102	0.272276	1.16831	0.242683	0.473403			chr1_1250800_1251301	19.537	0.981011	0.31756	3.08922	0.00200683	0.0276925
chr1_1258499_1259000	26.8365	0.447957	0.329152	1.36094	0.173532	0.388457			chr1_1258499_1259000	16.1233	0.35103	0.284113	1.23553	0.216633	0.477332
chr1_1264852_1265353	321.554	-0.18912	0.0989833	-1.91063	0.0560527	0.19517			chr1_1264852_1265353	142.208	0.10442	0.101765	1.02609	0.304848	0.571349
chr1_1270770_1271271	112.536	-0.36503	0.180546	-2.02181	0.043196	0.166537			chr1_1270770_1271271	38.3183	0.372264	0.212503	1.75181	0.0798072	0.272376
chr1_1272187_1272688	106.925	0.0426439	0.157357	0.271001	0.78639	0.896689			chr1_1272187_1272688	36.4419	0.270199	0.177455	1.52263	0.12785	0.356376
chr1_1273697_1274198	183.078	-0.0160683	0.275633	-0.0582958	0.953513	0.980166			chr1_1273697_1274198	136.918	-0.0196859	0.108631	-0.181218	0.856196	0.938136
chr1_1282043_1282544	255.491	-0.0809593	0.10625	-0.761968	0.446079	0.67061			chr1_1282043_1282544	84.8232	-0.0115685	0.120711	-0.0958368	0.92365	0.968216
chr1_1282863_1283364	95.6189	-0.212084	0.149482	-1.41879	0.155961	0.364178			chr1_1282863_1283364	37.7761	-0.0488852	0.176742	-0.276591	0.782094	0.901894
chr1_1283762_1284263	55.0024	-0.355836	0.166835	-2.13287	0.0329358	0.140999			chr1_1283762_1284263	24.6726	0.245202	0.207901	1.17942	0.238232	0.501737
chr1_1290085_1290586	31.1452	0.111221	0.267402	0.415932	0.67746	0.83423			chr1_1290085_1290586	21.4287	0.563201	0.238173	2.36468	0.0180458	0.113059
chr1_1291770_1292271	109.828	0.141846	0.184818	0.767494	0.442788	0.667924			chr1_1291770_1292271	46.9614	0.569999	0.17235	3.30722	0.000942267	0.0165425
chr1_1295042_1295543	40.0093	-0.0572523	0.336376	-0.170204	0.86485	0.937582			chr1_1295042_1295543	25.45	0.546968	0.21912	2.49621	0.0125529	0.0899635
chr1_1298976_1299477	32.3865	-0.0190032	0.356591	-0.0532912	0.9575	0.982121			chr1_1298976_1299477	28.3996	0.134607	0.221862	0.606717	0.544039	0.764167
chr1_1299941_1300442	44.1371	-0.160279	0.327287	-0.489718	0.624333	0.800836			chr1_1299941_1300442	31.6634	0.14436	0.191013	0.755761	0.449792	0.69718
chr1_1301868_1302369	41.0328	-0.115853	0.294839	-0.392935	0.694368	0.844307			chr1_1301868_1302369	26.9256	0.496704	0.254745	1.94981	0.0511993	0.210895
chr1_1304589_1305090	193.644	-0.22086	0.130032	-1.69851	0.089411	0.260231			chr1_1304589_1305090	72.4719	0.121286	0.136531	0.888342	0.374357	0.635579
chr1_1305515_1306016	193.625	0.0108616	0.141622	0.0766941	0.938867	0.97329			chr1_1305515_1306016	127.908	0.609831	0.156181	3.90465	9.43619e-05	0.00314424
chr1_1308156_1308657	321.042	-0.125763	0.226737	-0.554665	0.579124	0.770326			chr1_1308156_1308657	260.542	-0.015398	0.10736	-0.143423	0.885956	0.951488
chr1_1311228_1311729	56.116	0.045751	0.278979	0.163994	0.869735	0.940212			chr1_1311228_1311729	36.3003	0.512468	0.217512	2.35605	0.0184707	0.114632
chr1_1318188_1318689	77.967	0.193594	0.160015	1.20985	0.226336	0.454481			chr1_1318188_1318689	36.7374	0.337196	0.179585	1.87764	0.0604306	0.232284
chr1_1321250_1321751	43.6369	-0.178057	0.325623	-0.546819	0.584503	0.773956			chr1_1321250_1321751	30.1193	0.304388	0.21489	1.41648	0.156634	0.398729
chr1_1324518_1325019	249.184	-0.19727	0.218085	-0.904556	0.365701	0.6002			chr1_1324518_1325019	168.38	0.0934067	0.130676	0.714797	0.474735	0.715291
chr1_1325024_1325525	174.554	-0.0968394	0.137521	-0.704178	0.481322	0.698016			chr1_1325024_1325525	85.9282	0.166744	0.132198	1.26131	0.207196	0.465252
chr1_1328871_1329372	45.6549	0.0914186	0.31646	0.288879	0.772674	0.889303			chr1_1328871_1329372	28.892	0.657082	0.198713	3.30669	0.000944055	0.0165584
chr1_1330942_1331443	77.4999	0.332836	0.285178	1.16712	0.243162	0.473846			chr1_1330942_1331443	33.7064	0.538709	0.189443	2.84365	0.00445998	0.0466174
chr1_1332437_1332938	61.7605	0.131294	0.282669	0.46448	0.642304	0.812213			chr1_1332437_1332938	34.6536	0.501441	0.219877	2.28056	0.0225747	0.129472
chr1_1333611_1334112	71.03	0.0482146	0.216811	0.222381	0.824017	0.916869			chr1_1333611_1334112	31.1889	0.471216	0.209037	2.25422	0.0241821	0.134987
chr1_1334741_1335242	42.4105	0.00571098	0.279891	0.0204043	0.983721	0.993514			chr1_1334741_1335242	27.4857	0.391602	0.218366	1.79333	0.0729202	0.25856
chr1_1337637_1338138	47.7614	-0.556242	0.269372	-2.06496	0.0389271	0.156255			chr1_1337637_1338138	30.5366	0.189405	0.200216	0.946001	0.344148	0.609433
chr1_1344745_1345246	314.528	-0.447024	0.168426	-2.65413	0.00795132	0.0578901			chr1_1344745_1345246	204.921	0.116819	0.0873528	1.33732	0.181117	0.432593
chr1_1347854_1348355	210.886	-0.067574	0.135882	-0.497301	0.618977	0.797638			chr1_1347854_1348355	93.1845	0.397339	0.116596	3.40783	0.000654814	0.0127801
chr1_1348822_1349323	119.091	-0.00333894	0.449009	-0.00743625	0.994067	0.99759			chr1_1348822_1349323	83.324	0.108533	0.125638	0.863856	0.387667	0.646508
chr1_1349650_1350151	97.2489	0.047036	0.27791	0.169249	0.865601	0.938064			chr1_1349650_1350151	75.1151	0.012876	0.130878	0.0983814	0.921629	0.967381
chr1_1351647_1352148	40.9454	0.0463844	0.304722	0.152219	0.879014	0.944996			chr1_1351647_1352148	30.2596	0.506646	0.213603	2.3719	0.0176968	0.11172
chr1_1360499_1361000	303.69	-0.254901	0.130816	-1.94854	0.05135	0.185184			chr1_1360499_1361000	128.703	0.329006	0.110569	2.97556	0.00292451	0.0354528
chr1_1361937_1362438	28.0582	0.841828	0.248995	3.3809	0.000722487	0.0114699			chr1_1361937_1362438	16.5279	0.58491	0.264273	2.21328	0.0268782	0.143959
chr1_1371984_1372485	101.724	-0.0158915	0.17952	-0.0885218	0.929462	0.968876			chr1_1371984_1372485	50.3278	-0.109851	0.164774	-0.666677	0.504979	0.737539
chr1_1375165_1375666	294.425	-0.298484	0.196734	-1.5172	0.129216	0.325108			chr1_1375165_1375666	203.394	0.0886999	0.0998525	0.888309	0.374375	0.635579
chr1_1399258_1399759	314.327	-0.327818	0.17557	-1.86716	0.0618789	0.207232			chr1_1399258_1399759	205.23	0.0686165	0.116785	0.587543	0.556839	0.772705
chr1_1402057_1402558	73.2723	-0.116351	0.17627	-0.660075	0.509206	0.719416			chr1_1402057_1402558	25.8774	0.234051	0.209775	1.11572	0.26454	0.530476
chr1_1407054_1407555	159.604	-0.0914287	0.224467	-0.407315	0.683777	0.838005			chr1_1407054_1407555	84.9478	-0.0102611	0.126324	-0.0812286	0.93526	0.973127
chr1_1407650_1408151	69.4492	0.146556	0.25528	0.574098	0.565901	0.761184			chr1_1407650_1408151	25.2826	0.597936	0.228122	2.62113	0.00876393	0.0717316
chr1_1422651_1423152	46.4502	-0.122646	0.195309	-0.627959	0.530031	0.734813			chr1_1422651_1423152	17.3588	0.207375	0.265711	0.780454	0.435124	0.685835
chr1_1429624_1430125	43.8099	0.319259	0.233501	1.36727	0.171541	0.385808			chr1_1429624_1430125	19.3041	0.753312	0.252061	2.98861	0.00280251	0.0344579
chr1_1430138_1430639	64.3909	0.185135	0.222158	0.833348	0.404649	0.635868			chr1_1430138_1430639	20.2472	0.591261	0.250493	2.36039	0.0182557	0.113915
chr1_1431839_1432340	42.3234	0.225077	0.270279	0.83276	0.40498	0.636157			chr1_1431839_1432340	22.9878	0.428984	0.248832	1.72399	0.0847092	0.282028
chr1_1433121_1433622	49.0142	-0.18225	0.276599	-0.658896	0.509963	0.719982			chr1_1433121_1433622	22.474	0.138288	0.237866	0.581371	0.560991	0.775162
chr1_1437928_1438429	202.115	-0.238093	0.145824	-1.63274	0.102524	0.282714			chr1_1437928_1438429	78.8071	-0.0490478	0.13166	-0.372535	0.709495	0.863314
chr1_1440817_1441318	85.542	-0.0781226	0.183966	-0.424658	0.671086	0.830536			chr1_1440817_1441318	35.6861	0.310903	0.210359	1.47796	0.139418	0.373977
chr1_1462448_1462949	34.321	-0.393252	0.253585	-1.55077	0.120957	0.312563			chr1_1462448_1462949	17.0442	0.0119863	0.302945	0.0395658	0.968439	0.987177
chr1_1471442_1471943	147.473	-0.103496	0.181084	-0.571536	0.567637	0.7623			chr1_1471442_1471943	107.967	-0.0025961	0.115302	-0.0225156	0.982037	0.992668
chr1_1472479_1472980	48.8682	0.36145	0.278913	1.29592	0.195002	0.415992			chr1_1472479_1472980	14.2058	0.302696	0.270402	1.11943	0.262956	0.528741
chr1_1504562_1505063	104.189	-0.0958161	0.148212	-0.646481	0.517968	0.725671			chr1_1504562_1505063	48.2101	0.406304	0.174176	2.33271	0.0196632	0.119069
chr1_1505449_1505950	47.3129	-0.119182	0.198037	-0.601818	0.547295	0.747823			chr1_1505449_1505950	24.4966	0.0548209	0.219011	0.250311	0.802347	0.912416
chr1_1511802_1512303	224.771	-0.239989	0.163172	-1.47077	0.141353	0.343226			chr1_1511802_1512303	170.998	0.0115278	0.106014	0.108738	0.91341	0.963731
chr1_1534371_1534872	38.1933	0.418054	0.272852	1.53217	0.125482	0.31944			chr1_1534371_1534872	21.2967	0.804196	0.271912	2.95756	0.00310084	0.0368184
chr1_1536240_1536741	73.5341	0.321575	0.224518	1.43229	0.152061	0.358694			chr1_1536240_1536741	27.8114	0.617267	0.202112	3.05408	0.00225755	0.0298898
chr1_1548658_1549159	23.2352	-0.182568	0.369152	-0.494561	0.62091	0.798774			chr1_1548658_1549159	11.9266	0.176369	0.307929	0.572761	0.566807	0.778887
chr1_1550897_1551398	60.414	0.205327	0.305169	0.672831	0.501055	0.713115			chr1_1550897_1551398	18.0446	0.314445	0.240052	1.30991	0.190227	0.44437
chr1_1554807_1555308	196.873	-0.0599865	0.124099	-0.483376	0.628829	0.803837			chr1_1554807_1555308	80.4662	0.286163	0.136283	2.09977	0.0357488	0.170742
chr1_1574671_1575172	172.9	-0.118449	0.235428	-0.503125	0.614877	0.794971			chr1_1574671_1575172	114.473	-0.0314577	0.112758	-0.278985	0.780256	0.900939
chr1_1591440_1591941	36.2743	0.150915	0.235466	0.640922	0.521574	0.728327			chr1_1591440_1591941	8.77742	-0.238638	0.345602	-0.6905	0.48988	0.727047
chr1_1594481_1594982	46.1439	-0.225115	0.231931	-0.970612	0.331741	0.567515			chr1_1594481_1594982	18.0784	0.0486395	0.254869	0.190841	0.84865	0.93469
chr1_1597587_1598088	91.18	-0.127859	0.211527	-0.604459	0.545539	0.746632			chr1_1597587_1598088	33.2857	0.10589	0.186683	0.567219	0.570565	0.781258
chr1_1602746_1603247	36.2141	-0.0210883	0.298996	-0.0705306	0.943771	0.975647			chr1_1602746_1603247	22.41	0.141966	0.252302	0.562681	0.573652	0.783047
chr1_1614216_1614717	109.748	0.325177	0.155917	2.08558	0.0370171	0.151555			chr1_1614216_1614717	33.0572	0.358342	0.185062	1.93634	0.0528259	0.214762
chr1_1615215_1615716	272.354	-0.308905	0.193847	-1.59355	0.111036	0.296994			chr1_1615215_1615716	225.83	-0.0642005	0.0950855	-0.675187	0.499557	0.733803
chr1_1616467_1616968	75.1353	0.266146	0.186093	1.43018	0.152666	0.359541			chr1_1616467_1616968	36.2699	0.376074	0.184718	2.03594	0.0417563	0.186885
chr1_1620017_1620518	32.8179	-0.137426	0.351668	-0.390783	0.695958	0.845204			chr1_1620017_1620518	27.6398	0.658905	0.24497	2.68974	0.00715081	0.0631338
chr1_1622122_1622623	37.9404	-0.161878	0.335302	-0.482783	0.629249	0.804125			chr1_1622122_1622623	30.547	0.641007	0.228243	2.80844	0.00497822	0.0502002
chr1_1624978_1625479	34.3499	-0.133175	0.3735	-0.35656	0.721421	0.860382			chr1_1624978_1625479	24.1448	0.476624	0.401832	1.18613	0.235572	0.499075
chr1_1628622_1629123	37.8092	-0.200979	0.349704	-0.574713	0.565485	0.760855			chr1_1628622_1629123	30.1177	0.3895	0.241299	1.61418	0.106488	0.321526
chr1_1658899_1659400	60.8216	-0.369343	0.213181	-1.73253	0.083179	0.248834			chr1_1658899_1659400	40.075	-0.232091	0.174987	-1.32633	0.184729	0.437309
chr1_1686120_1686621	43.4716	0.00798199	0.224841	0.0355007	0.97168	0.98869			chr1_1686120_1686621	17.9206	0.0536645	0.245747	0.218373	0.827139	0.924232
chr1_1692226_1692727	36.2473	-0.000287755	0.250039	-0.00115084	0.999082	0.999729			chr1_1692226_1692727	33.7885	-0.120975	0.198631	-0.609041	0.542497	0.763122
chr1_1692931_1693432	45.6475	-0.0499298	0.219421	-0.227552	0.819995	0.914474			chr1_1692931_1693432	40.4634	-0.034124	0.166512	-0.204934	0.837624	0.92951
chr1_1724159_1724660	110.409	-0.311676	0.208891	-1.49205	0.135687	0.334531			chr1_1724159_1724660	77.7639	0.0728775	0.1347	0.541034	0.588484	0.792614
chr1_1753136_1753637	28.0832	0.0748365	0.326919	0.228915	0.818935	0.914026			chr1_1753136_1753637	24.0797	0.0759051	0.220896	0.343624	0.731129	0.874906
chr1_1758861_1759362	136.534	-0.26338	0.195222	-1.34913	0.177294	0.393495			chr1_1758861_1759362	62.9371	-0.128829	0.138634	-0.929279	0.352744	0.617189
chr1_1778212_1778713	194.649	0.0223778	0.318773	0.0701999	0.944035	0.975788			chr1_1778212_1778713	137.825	0.0455675	0.100992	0.451197	0.651847	0.831638
chr1_1780291_1780792	119.418	0.333117	0.138738	2.40106	0.0163478	0.0914287			chr1_1780291_1780792	45.1272	0.422703	0.162659	2.5987	0.00935776	0.0747187
chr1_1782889_1783390	79.452	0.408122	0.181681	2.24637	0.0246802	0.118036			chr1_1782889_1783390	41.3882	0.307559	0.197262	1.55914	0.118964	0.341824
chr1_1788954_1789455	27.3081	0.218088	0.220472	0.989187	0.322572	0.55848			chr1_1788954_1789455	15.3249	0.571373	0.267008	2.13991	0.032362	0.161079
chr1_1826292_1826793	134.753	-0.270118	0.134432	-2.00933	0.0445022	0.169671			chr1_1826292_1826793	41.376	-0.0268707	0.173017	-0.155307	0.87658	0.947652
chr1_1826996_1827497	133.597	-0.137108	0.144163	-0.951068	0.34157	0.577112			chr1_1826996_1827497	44.573	0.105942	0.179672	0.589643	0.55543	0.771769
chr1_1832789_1833290	95.3127	-0.11278	0.182129	-0.619232	0.535763	0.739112			chr1_1832789_1833290	50.3386	-0.0733438	0.156211	-0.469519	0.638699	0.823852
chr1_1833932_1834433	152.24	-0.304499	0.125932	-2.41796	0.0156079	0.088899			chr1_1833932_1834433	86.2402	0.248659	0.127652	1.94795	0.0514205	0.21146
chr1_1883394_1883895	54.5407	0.41705	0.304888	1.36788	0.17135	0.385525			chr1_1883394_1883895	17.2203	0.382134	0.261723	1.46007	0.14427	0.381277
chr1_1890895_1891396	167.975	-0.0535552	0.330877	-0.161858	0.871417	0.941121			chr1_1890895_1891396	131.461	-0.0611774	0.100004	-0.61175	0.540703	0.761812
chr1_1891504_1892005	173.794	-0.10898	0.180736	-0.602979	0.546523	0.747317			chr1_1891504_1892005	120.66	0.507202	0.119179	4.2558	2.08299e-05	0.00101722
chr1_1897132_1897633	49.7918	-0.132913	0.193807	-0.685802	0.492838	0.706842			chr1_1897132_1897633	28.2678	-0.0687047	0.197333	-0.348166	0.727716	0.873061
chr1_1906142_1906643	145.028	0.0120168	0.152992	0.078545	0.937395	0.972514			chr1_1906142_1906643	76.8991	0.222032	0.123232	1.80173	0.0715875	0.255845
chr1_1908346_1908847	125.549	0.119468	0.202834	0.588994	0.555865	0.754308			chr1_1908346_1908847	58.8476	0.0579635	0.146264	0.396293	0.691889	0.854223
chr1_1908896_1909397	205.022	-0.147168	0.225071	-0.653876	0.513192	0.722362			chr1_1908896_1909397	167.923	-0.153764	0.09426	-1.63128	0.102832	0.315045
chr1_1919168_1919669	154.621	-0.313858	0.216129	-1.45218	0.146451	0.350647			chr1_1919168_1919669	142.646	-0.301083	0.10095	-2.98249	0.00285917	0.0349066
chr1_1920532_1921033	58.8113	-0.230181	0.245439	-0.937836	0.348329	0.583556			chr1_1920532_1921033	33.6572	0.341566	0.203257	1.68046	0.0928674	0.297318
chr1_1922903_1923404	46.1653	0.0448463	0.318674	0.140728	0.888085	0.949228			chr1_1922903_1923404	31.2223	0.247439	0.240975	1.02682	0.304504	0.571048
chr1_1924438_1924939	36.9843	0.177007	0.276523	0.640116	0.522097	0.728711			chr1_1924438_1924939	23.0551	0.313435	0.228052	1.3744	0.169318	0.416763
chr1_1943901_1944402	62.3341	-0.111052	0.22634	-0.490645	0.623677	0.80042			chr1_1943901_1944402	34.9307	0.304131	0.178983	1.69922	0.0892778	0.290609
chr1_1959935_1960436	141.966	-0.208528	0.166249	-1.25431	0.209728	0.434459			chr1_1959935_1960436	54.9254	-0.0642829	0.14178	-0.453398	0.650262	0.83074
chr1_1969030_1969531	37.7906	0.858039	0.277059	3.09696	0.00195518	0.022781			chr1_1969030_1969531	23.4153	0.485518	0.224058	2.16693	0.0302403	0.154665
chr1_1977418_1977919	40.2019	-0.741677	0.290875	-2.54981	0.0107781	0.0703261			chr1_1977418_1977919	18.5969	0.235876	0.238674	0.988276	0.323018	0.589065
chr1_1985243_1985744	32.6675	-0.113019	0.313658	-0.360325	0.718604	0.858753			chr1_1985243_1985744	19.2237	0.285774	0.242167	1.18007	0.237971	0.501473
chr1_1988953_1989454	73.9434	0.125725	0.157111	0.80023	0.423578	0.651815			chr1_1988953_1989454	35.5134	0.348727	0.179943	1.93799	0.0526249	0.214369
chr1_2014943_2015444	47.9361	0.143952	0.198606	0.724812	0.468568	0.688149			chr1_2014943_2015444	21.2399	0.00225717	0.240706	0.00937729	0.992518	0.997032
chr1_2044783_2045284	71.9	0.199303	0.1528	1.30434	0.192118	0.412536			chr1_2044783_2045284	36.3548	0.0145601	0.194445	0.0748802	0.94031	0.97521
chr1_2046392_2046893	63.1859	0.16346	0.250334	0.652966	0.513778	0.722792			chr1_2046392_2046893	28.39	0.201541	0.194888	1.03414	0.301073	0.567519
chr1_2049369_2049870	29.4557	-0.135363	0.307496	-0.440213	0.659783	0.823413			chr1_2049369_2049870	25.1469	0.767651	0.283324	2.70945	0.00673949	0.0608531
chr1_2088319_2088820	178.168	-0.236942	0.186592	-1.26984	0.204142	0.427697			chr1_2088319_2088820	102.657	0.18022	0.115679	1.55794	0.119247	0.342282
chr1_2108490_2108991	35.2394	-0.133797	0.278753	-0.479983	0.63124	0.805326			chr1_2108490_2108991	18.7919	-0.0982102	0.239555	-0.409969	0.681829	0.848999
chr1_2132515_2133016	29.9325	0.273639	0.255005	1.07307	0.283238	0.518455			chr1_2132515_2133016	15.9498	0.289267	0.276719	1.04534	0.295864	0.562658
chr1_2135406_2135907	32.9855	0.515356	0.373839	1.37855	0.168033	0.380939			chr1_2135406_2135907	18.6247	0.730202	0.261442	2.79298	0.00522252	0.051743
chr1_2139983_2140484	132.437	-0.0263731	0.116512	-0.226354	0.820926	0.915043			chr1_2139983_2140484	61.4334	0.200063	0.1406	1.42293	0.154758	0.39604
chr1_2170163_2170664	28.8497	1.45184	0.308988	4.6987	2.61821e-06	0.000206353			chr1_2170163_2170664	17.2507	0.780638	0.288374	2.70703	0.00678884	0.0610783
chr1_2174215_2174716	83.4259	0.0689793	0.175914	0.392119	0.694971	0.844605			chr1_2174215_2174716	41.4755	0.327253	0.179593	1.82219	0.0684257	0.249426
chr1_2180395_2180896	192.675	-0.356308	0.14791	-2.40895	0.0159986	0.0903094			chr1_2180395_2180896	117.568	-0.169465	0.104076	-1.62829	0.103463	0.316213
chr1_2189506_2190007	363.434	-0.360463	0.134845	-2.67317	0.00751381	0.0558513			chr1_2189506_2190007	210.944	0.122522	0.0916087	1.33746	0.181074	0.432557
chr1_2194844_2195345	333.108	-0.252075	0.136466	-1.84716	0.064724	0.213068			chr1_2194844_2195345	214.595	0.0589861	0.0981191	0.601168	0.547728	0.766595
chr1_2199206_2199707	54.5437	-0.0473601	0.234409	-0.20204	0.839885	0.925136			chr1_2199206_2199707	38.7624	0.476889	0.190981	2.49705	0.0125231	0.08982
chr1_2204519_2205020	87.1152	-0.161039	0.192744	-0.835504	0.403434	0.634758			chr1_2204519_2205020	72.393	-0.234115	0.135023	-1.73389	0.0829373	0.27865
chr1_2205069_2205570	76.0349	-0.0920152	0.280145	-0.328455	0.742568	0.872495			chr1_2205069_2205570	92.8464	-0.431914	0.122707	-3.51989	0.000431728	0.00952279
chr1_2208257_2208758	171.215	0.0574424	0.134469	0.427178	0.669249	0.829517			chr1_2208257_2208758	83.4923	-0.0369096	0.11777	-0.313405	0.753973	0.887687
chr1_2212701_2213202	266.243	-0.215888	0.0960676	-2.24725	0.0246241	0.117894			chr1_2212701_2213202	101.788	0.0301356	0.115307	0.261352	0.793821	0.908303
chr1_2227480_2227981	269.924	0.0101841	0.384841	0.0264631	0.978888	0.991546			chr1_2227480_2227981	298.084	-0.0463375	0.123301	-0.375808	0.707059	0.86194
chr1_2229081_2229582	170.209	-0.170192	0.1342	-1.2682	0.204728	0.428291			chr1_2229081_2229582	74.9682	0.186796	0.135613	1.37742	0.168383	0.415384
chr1_2231563_2232064	120.747	-0.155474	0.140128	-1.10951	0.267209	0.501532			chr1_2231563_2232064	54.2096	0.0223108	0.155427	0.143546	0.885859	0.951488
chr1_2234346_2234847	98.7702	0.653034	0.166718	3.91701	8.96552e-05	0.00261387			chr1_2234346_2234847	39.7158	-0.0936455	0.172061	-0.544257	0.586265	0.791157
chr1_2237601_2238102	24.9131	-0.147468	0.338595	-0.43553	0.663178	0.825652			chr1_2237601_2238102	15.7378	0.109181	0.262226	0.416363	0.677144	0.846492
chr1_2246051_2246552	56.0328	0.548682	0.204815	2.67892	0.00738605	0.0552718			chr1_2246051_2246552	21.4371	0.245541	0.24106	1.01859	0.308397	0.574843
chr1_2255825_2256326	171.757	-0.0862897	0.195333	-0.441756	0.658665	0.822622			chr1_2255825_2256326	72.887	-0.359807	0.128057	-2.80975	0.00495797	0.0500978
chr1_2290551_2291052	87.4074	-0.0926794	0.142851	-0.648785	0.516477	0.724745			chr1_2290551_2291052	32.9548	-0.127647	0.180546	-0.707006	0.479563	0.71907
chr1_2311414_2311915	89.1568	0.241095	0.204218	1.18058	0.237771	0.467907			chr1_2311414_2311915	42.526	0.408991	0.178304	2.29379	0.0218025	0.126851
chr1_2315030_2315531	65.4953	-0.105369	0.23677	-0.445029	0.656299	0.821226			chr1_2315030_2315531	49.982	-0.0437756	0.154001	-0.284255	0.776215	0.898912
chr1_2316559_2317060	118.285	-0.211122	0.196438	-1.07475	0.282487	0.517699			chr1_2316559_2317060	62.3884	0.184966	0.146846	1.25959	0.207817	0.465906
chr1_2320748_2321249	138.223	-0.43288	0.212337	-2.03864	0.0414857	0.162567			chr1_2320748_2321249	42.7197	-0.266201	0.170614	-1.56025	0.1187	0.341423
chr1_2322119_2322620	180.358	-0.31936	0.150026	-2.12869	0.0332798	0.141947			chr1_2322119_2322620	66.6693	0.443323	0.135279	3.2771	0.00104878	0.0178007
chr1_2372715_2373216	39.8402	-0.030341	0.288536	-0.105155	0.916253	0.962348			chr1_2372715_2373216	22.5708	0.380129	0.250107	1.51987	0.128544	0.357419
chr1_2381665_2382166	167.573	0.0297576	0.164761	0.18061	0.856673	0.933506			chr1_2381665_2382166	71.9119	0.329882	0.130842	2.52122	0.0116948	0.0861747
chr1_2382524_2383025	69.8391	0.0431162	0.210216	0.205105	0.83749	0.923857			chr1_2382524_2383025	42.019	0.485578	0.163386	2.97196	0.00295903	0.0356852
chr1_2390297_2390798	50.2826	0.441765	0.228075	1.93693	0.0527538	0.1882			chr1_2390297_2390798	23.4266	0.489788	0.216549	2.26179	0.0237106	0.133393
chr1_2391397_2391898	317.734	-0.278442	0.220027	-1.26549	0.205696	0.429384			chr1_2391397_2391898	244.163	-0.0173639	0.0916544	-0.18945	0.84974	0.935196
chr1_2406678_2407179	50.2919	0.12133	0.299597	0.404976	0.685495	0.839115			chr1_2406678_2407179	31.5384	0.265785	0.184567	1.44005	0.149853	0.389003
chr1_2407183_2407684	38.6693	0.108291	0.309968	0.349363	0.726817	0.863328			chr1_2407183_2407684	28.2321	0.549021	0.215393	2.54893	0.0108055	0.081891
chr1_2411862_2412363	174.385	-0.0669398	0.145066	-0.461443	0.644481	0.813777			chr1_2411862_2412363	88.3077	-0.125082	0.122733	-1.01914	0.308135	0.574586
chr1_2412466_2412967	244.088	0.0256434	0.276445	0.0927614	0.926093	0.967247			chr1_2412466_2412967	235.8	-0.114099	0.125107	-0.912009	0.361764	0.624939
chr1_2414047_2414548	144.049	-0.0210902	0.131237	-0.160703	0.872327	0.941608			chr1_2414047_2414548	63.944	0.234695	0.140253	1.67337	0.0942544	0.299739
chr1_2418026_2418527	39.0512	0.143756	0.29231	0.491792	0.622866	0.799998			chr1_2418026_2418527	27.8532	0.53132	0.218297	2.43393	0.0149357	0.100209
chr1_2441707_2442208	36.3982	0.0467581	0.326298	0.143299	0.886054	0.948318			chr1_2441707_2442208	20.4158	0.301005	0.239613	1.25621	0.209039	0.467432
chr1_2445128_2445629	39.8331	0.142436	0.312333	0.456039	0.648362	0.816322			chr1_2445128_2445629	30.0399	0.645773	0.235925	2.73719	0.0061966	0.0577588
chr1_2447981_2448482	53.7726	-0.0404071	0.229434	-0.176116	0.860203	0.935249			chr1_2447981_2448482	26.061	-0.239164	0.19987	-1.1966	0.231463	0.494436
chr1_2449560_2450061	46.3919	0.130448	0.292834	0.445466	0.655983	0.821038			chr1_2449560_2450061	23.0054	0.0984225	0.223706	0.439964	0.659963	0.836437
chr1_2451798_2452299	356.048	-0.399593	0.169466	-2.35795	0.0183763	0.0980344			chr1_2451798_2452299	199.322	-0.17549	0.101627	-1.72681	0.0842022	0.280992
chr1_2457839_2458340	57.6638	-0.47896	0.264862	-1.80834	0.0705539	0.224857			chr1_2457839_2458340	24.5734	0.356582	0.220125	1.6199	0.105253	0.31928
chr1_2458611_2459112	52.1428	-0.0723766	0.215205	-0.336315	0.736633	0.869066			chr1_2458611_2459112	30.622	0.88286	0.270501	3.26379	0.00109932	0.0183486
chr1_2459781_2460282	98.4191	0.117253	0.189919	0.617382	0.536982	0.740052			chr1_2459781_2460282	40.1263	0.162765	0.17589	0.925378	0.354769	0.618887
chr1_2465011_2465512	25.393	0.147474	0.368094	0.400641	0.688685	0.840934			chr1_2465011_2465512	16.3562	0.14272	0.268517	0.531511	0.595065	0.796674
chr1_2468510_2469011	53.7064	0.0151163	0.275287	0.054911	0.956209	0.981452			chr1_2468510_2469011	27.1583	0.356962	0.210809	1.69329	0.0903993	0.292571
chr1_2469162_2469663	50.7132	-0.369482	0.298376	-1.23831	0.215601	0.441606			chr1_2469162_2469663	30.895	0.815582	0.265835	3.06801	0.00215493	0.0290027
chr1_2470287_2470788	46.355	0.094842	0.265242	0.357567	0.720667	0.859905			chr1_2470287_2470788	27.9947	0.505277	0.234825	2.15171	0.0314198	0.158216
chr1_2474891_2475392	126.362	-0.101832	0.155667	-0.654164	0.513006	0.722205			chr1_2474891_2475392	125.457	0.320026	0.11373	2.81391	0.0048943	0.0496805
chr1_2477812_2478313	33.0363	-0.294164	0.40005	-0.735319	0.462145	0.683393			chr1_2477812_2478313	22.7207	0.621429	0.264177	2.35232	0.0186566	0.115298
chr1_2480944_2481445	77.8662	-0.571647	0.197914	-2.88836	0.00387254	0.0362172			chr1_2480944_2481445	36.0332	0.290113	0.181107	1.60189	0.109181	0.326157
chr1_2481962_2482463	61.8544	-0.245957	0.244249	-1.00699	0.313939	0.549843			chr1_2481962_2482463	31.8692	0.118811	0.192981	0.615663	0.538117	0.759874
chr1_2482600_2483101	56.0942	0.0479234	0.268624	0.178403	0.858407	0.934344			chr1_2482600_2483101	30.7883	0.283192	0.244946	1.15614	0.247623	0.512281
chr1_2493554_2494055	51.6853	0.211492	0.255542	0.827621	0.407885	0.638702			chr1_2493554_2494055	25.0767	0.469816	0.27193	1.72771	0.0840402	0.280642
chr1_2494142_2494643	59.5062	0.0634978	0.186632	0.340231	0.733683	0.867245			chr1_2494142_2494643	28.767	-0.0938745	0.205306	-0.457242	0.647497	0.829062
chr1_2495481_2495982	46.7981	-0.0138054	0.250664	-0.0550752	0.956079	0.981436			chr1_2495481_2495982	32.9308	0.798221	0.195798	4.07676	4.56671e-05	0.00185329
chr1_2496205_2496706	54.8238	-0.657903	0.218602	-3.00959	0.00261596	0.0277915			chr1_2496205_2496706	27.8855	0.231819	0.236531	0.980078	0.327048	0.592611
chr1_2500110_2500611	50.6935	-0.101392	0.244084	-0.415398	0.67785	0.834495			chr1_2500110_2500611	29.0958	0.282486	0.212638	1.32848	0.184018	0.436369
chr1_2504512_2505013	48.1117	0.123194	0.232386	0.530129	0.596023	0.782103			chr1_2504512_2505013	25.5222	0.195178	0.225379	0.865998	0.386492	0.645804
chr1_2506842_2507343	66.6776	0.0400436	0.263463	0.15199	0.879195	0.945056			chr1_2506842_2507343	31.5965	0.397056	0.206145	1.9261	0.0540922	0.21763
chr1_2526046_2526547	296.021	-0.219214	0.200591	-1.09284	0.274463	0.509351			chr1_2526046_2526547	228.291	-0.0451142	0.105238	-0.428687	0.668151	0.841026
chr1_2530872_2531373	45.1298	0.300495	0.295382	1.01731	0.309007	0.544817			chr1_2530872_2531373	27.8044	0.543843	0.244571	2.22366	0.0261715	0.141556
chr1_2534792_2535293	64.0757	0.0208999	0.195902	0.106685	0.915039	0.961822			chr1_2534792_2535293	35.0161	0.42763	0.194577	2.19774	0.0279676	0.147421
chr1_2537059_2537560	29.7027	0.0957275	0.345293	0.277235	0.781599	0.894391			chr1_2537059_2537560	19.6668	0.328537	0.258338	1.27173	0.203469	0.461067
chr1_2539307_2539808	40.2151	-0.434575	0.346653	-1.25363	0.209976	0.434756			chr1_2539307_2539808	27.0823	0.181239	0.218063	0.831135	0.405898	0.662197
chr1_2543403_2543904	56.8337	0.0435667	0.259802	0.167692	0.866826	0.938664			chr1_2543403_2543904	32.7318	0.316011	0.218363	1.44718	0.147846	0.386092
chr1_2544287_2544788	59.1273	0.327584	0.231507	1.41501	0.157066	0.365683			chr1_2544287_2544788	38.6636	0.605514	0.249751	2.42447	0.0153309	0.101877
chr1_2546099_2546600	192.24	-0.241214	0.180644	-1.3353	0.181777	0.399195			chr1_2546099_2546600	151.459	-0.124778	0.112056	-1.11353	0.265481	0.531488
chr1_2546751_2547252	202.888	-0.0141545	0.151819	-0.0932325	0.925719	0.967092			chr1_2546751_2547252	116.429	-0.0411807	0.103501	-0.397878	0.69072	0.853706
chr1_2547950_2548451	130.042	0.0627057	0.134132	0.467491	0.640148	0.81094			chr1_2547950_2548451	62.563	0.0967489	0.143312	0.675093	0.499617	0.733836
chr1_2548680_2549181	64.3386	0.278735	0.204099	1.36568	0.172038	0.386459			chr1_2548680_2549181	34.6718	0.559583	0.190745	2.93367	0.00334983	0.0387789
chr1_2554810_2555311	39.6503	-0.0693559	0.271564	-0.255394	0.798419	0.903026			chr1_2554810_2555311	27.9211	0.401938	0.222097	1.80974	0.0703356	0.253266
chr1_2556281_2556782	191.869	-0.0124967	0.139767	-0.0894108	0.928755	0.968609			chr1_2556281_2556782	78.3752	0.196123	0.129344	1.51629	0.129445	0.358876
chr1_2561828_2562329	41.6141	-0.26858	0.281298	-0.954789	0.339684	0.575263			chr1_2561828_2562329	32.8843	0.428362	0.193506	2.21368	0.0268505	0.143888
chr1_2566037_2566538	130.312	-0.266099	0.201669	-1.31949	0.187007	0.405909			chr1_2566037_2566538	56.561	0.143102	0.142898	1.00142	0.316622	0.582889
chr1_2578256_2578757	190.124	-0.461024	0.21052	-2.18993	0.028529	0.129294			chr1_2578256_2578757	76.5806	-0.322426	0.129678	-2.48637	0.0129054	0.0915367
chr1_2582324_2582825	41.4113	0.215049	0.207036	1.0387	0.298942	0.534533			chr1_2582324_2582825	30.0486	0.417871	0.189716	2.20262	0.0276216	0.146345
chr1_2585331_2585832	117.027	0.0385965	0.137156	0.281406	0.778399	0.892466			chr1_2585331_2585832	53.1439	-0.0432768	0.148312	-0.291795	0.770444	0.895791
chr1_2586207_2586708	260.294	-0.20774	0.200696	-1.0351	0.300624	0.536353			chr1_2586207_2586708	287.212	-0.0165995	0.132741	-0.125052	0.900482	0.95796
chr1_2593920_2594421	48.7588	0.307437	0.198823	1.54628	0.122036	0.314241			chr1_2593920_2594421	28.094	0.285318	0.213589	1.33583	0.181606	0.433244
chr1_2597538_2598039	97.462	-0.953833	0.34438	-2.76971	0.00561059	0.0462126			chr1_2597538_2598039	58.2475	-0.118682	0.171032	-0.693916	0.487735	0.725466
chr1_2642421_2642922	142.565	-0.0625533	0.179447	-0.34859	0.727397	0.863566			chr1_2642421_2642922	75.8784	0.076977	0.129071	0.596391	0.550914	0.768719
chr1_2643008_2643509	147.783	-0.288137	0.183896	-1.56685	0.11715	0.3065			chr1_2643008_2643509	93.3453	-0.210201	0.117379	-1.79079	0.0733275	0.259416
chr1_2654540_2655041	28.3308	-0.679776	0.397008	-1.71225	0.0868508	0.255577			chr1_2654540_2655041	36.9266	0.616886	0.222367	2.77418	0.00553406	0.0537039
chr1_2786547_2787048	26.7447	0.267915	0.292099	0.917206	0.359035	0.593974			chr1_2786547_2787048	16.6294	0.0491204	0.252503	0.194534	0.845758	0.933321
chr1_2801515_2802016	66.4213	-0.0128089	0.254385	-0.0503522	0.959842	0.983169			chr1_2801515_2802016	33.7718	0.417625	0.179548	2.32598	0.0200196	0.120381
chr1_2821876_2822377	48.0156	-0.116042	0.291373	-0.398259	0.690439	0.841927			chr1_2821876_2822377	40.0608	0.50074	0.186493	2.68504	0.00725211	0.0637826
chr1_2921985_2922486	41.1448	-0.124613	0.245836	-0.506895	0.612228	0.793161			chr1_2921985_2922486	33.1898	0.123163	0.186801	0.659327	0.509686	0.740774
chr1_3012408_3012909	30.8405	-0.158954	0.24092	-0.659781	0.509394	0.719547			chr1_3012408_3012909	20.1587	-0.00416185	0.247569	-0.0168109	0.986588	0.994472
chr1_3060843_3061344	37.9673	0.388484	0.213614	1.81863	0.0689686	0.221648			chr1_3060843_3061344	20.224	0.454767	0.237064	1.91833	0.0550696	0.219857
chr1_3066109_3066610	64.3088	0.204183	0.200842	1.01663	0.309329	0.54521			chr1_3066109_3066610	36.8975	0.38935	0.174741	2.22816	0.0258702	0.140573
chr1_3192707_3193208	30.2174	0.656186	0.304197	2.15711	0.0309972	0.136157			chr1_3192707_3193208	17.6568	0.644927	0.249758	2.5822	0.00981717	0.0770325
chr1_3213702_3214203	56.3207	-0.61736	0.215568	-2.86388	0.00418493	0.0381788			chr1_3213702_3214203	40.576	0.4169	0.196012	2.12691	0.0334276	0.164139
chr1_3219178_3219679	61.1751	0.514525	0.217123	2.36974	0.0178006	0.0961509			chr1_3219178_3219679	32.0575	-0.169747	0.19132	-0.88724	0.37495	0.636056
chr1_3244892_3245393	34.8485	0.750958	0.354986	2.11546	0.0343908	0.144818			chr1_3244892_3245393	15.6294	0.642344	0.291785	2.20143	0.0277056	0.146586
chr1_3306770_3307271	220.381	-0.431577	0.188712	-2.28696	0.0221982	0.110294			chr1_3306770_3307271	130.97	0.224147	0.101182	2.21528	0.0267406	0.143495
chr1_3307372_3307873	133.96	-0.677068	0.166023	-4.07816	4.53934e-05	0.00161119			chr1_3307372_3307873	78.5824	0.332976	0.144686	2.30137	0.0213706	0.125418
chr1_3312890_3313391	406.119	-0.380007	0.15614	-2.43375	0.0149432	0.0864115			chr1_3312890_3313391	290.851	0.0347537	0.10905	0.318694	0.749959	0.885629
chr1_3316479_3316980	49.3902	0.0172931	0.314603	0.0549678	0.956164	0.981447			chr1_3316479_3316980	17.1461	-0.0340494	0.25071	-0.135812	0.89197	0.954083
chr1_3319768_3320269	102.641	-0.262207	0.164226	-1.59663	0.110349	0.295894			chr1_3319768_3320269	55.0281	0.0370059	0.148699	0.248865	0.803465	0.912802
chr1_3352854_3353355	32.9433	-0.441202	0.287455	-1.53486	0.124819	0.318547			chr1_3352854_3353355	23.4191	0.434539	0.221343	1.96319	0.0496236	0.207149
chr1_3369739_3370240	82.0381	0.572708	0.183878	3.11461	0.00184191	0.0218636			chr1_3369739_3370240	59.6566	0.589547	0.145506	4.0517	5.08467e-05	0.00199922
chr1_3380422_3380923	61.7248	-1.4248	0.279302	-5.10129	3.37339e-07	4.7417e-05			chr1_3380422_3380923	34.4479	0.144439	0.184651	0.78223	0.434079	0.685057
chr1_3381482_3381983	62.9241	-1.61663	0.390987	-4.13475	3.55339e-05	0.00135826			chr1_3381482_3381983	27.1853	0.28735	0.214286	1.34096	0.179933	0.431012
chr1_3410070_3410571	60.2793	0.217359	0.216126	1.0057	0.314558	0.550495			chr1_3410070_3410571	31.1025	0.367309	0.192125	1.91182	0.0558992	0.221811
chr1_3418038_3418539	33.8397	0.0096662	0.287852	0.0335805	0.973212	0.98922			chr1_3418038_3418539	15.5719	0.0467778	0.25474	0.18363	0.854304	0.93735
chr1_3419368_3419869	48.8137	0.765075	0.222211	3.44302	0.000575258	0.00978749			chr1_3419368_3419869	23.9149	0.765988	0.214256	3.5751	0.000350094	0.00821318
chr1_3423312_3423813	41.3007	0.633761	0.307381	2.06181	0.0392258	0.15702			chr1_3423312_3423813	30.7755	0.581506	0.241638	2.40652	0.0161053	0.10519
chr1_3424619_3425120	57.8177	-0.0453689	0.195269	-0.232341	0.816273	0.912526			chr1_3424619_3425120	30.9974	0.143806	0.192846	0.745703	0.455847	0.701612
chr1_3431185_3431686	54.0881	-0.126169	0.306854	-0.411168	0.680949	0.836424			chr1_3431185_3431686	27.5381	-0.0896696	0.193818	-0.462649	0.643616	0.82687
chr1_3453077_3453578	126.04	-0.0514169	0.137873	-0.372931	0.7092	0.853183			chr1_3453077_3453578	64.5973	-4.37387e-05	0.132089	-0.000331132	0.999736	0.999857
chr1_3454135_3454636	183.574	-0.185315	0.166417	-1.11356	0.265468	0.499502			chr1_3454135_3454636	104.827	-0.210085	0.10885	-1.93004	0.0536021	0.216553
chr1_3459525_3460026	86.4065	-0.378843	0.183672	-2.06261	0.03915	0.156871			chr1_3459525_3460026	33.2805	-0.153307	0.187045	-0.819624	0.41243	0.667604
chr1_3460510_3461011	310.467	-0.322479	0.155816	-2.06961	0.0384887	0.155259			chr1_3460510_3461011	125.841	0.00834535	0.10425	0.0800512	0.936197	0.973446
chr1_3462621_3463122	25.6861	0.115336	0.408916	0.282054	0.777902	0.892253			chr1_3462621_3463122	22.8749	0.412547	0.250392	1.6476	0.0994343	0.309265
chr1_3471666_3472167	275.882	-0.107291	0.113916	-0.941838	0.346276	0.581685			chr1_3471666_3472167	132.048	0.170672	0.107751	1.58394	0.113208	0.332506
chr1_3473473_3473974	214.125	0.0499664	0.140753	0.354994	0.722594	0.860957			chr1_3473473_3473974	104.37	0.0606346	0.123333	0.491633	0.622979	0.814059
chr1_3477182_3477683	78.6876	0.157408	0.352168	0.446968	0.654898	0.820404			chr1_3477182_3477683	44.1782	0.685265	0.16893	4.0565	4.9814e-05	0.00196876
chr1_3482263_3482764	227.725	-0.0446385	0.189692	-0.235321	0.813959	0.911435			chr1_3482263_3482764	95.8301	0.114881	0.12452	0.922589	0.356221	0.620167
chr1_3491158_3491659	112.056	-0.24168	0.21215	-1.1392	0.254622	0.487309			chr1_3491158_3491659	49.612	-0.117772	0.166481	-0.707419	0.479306	0.718852
chr1_3495878_3496379	412.271	-0.44615	0.183423	-2.43236	0.0150009	0.0866684			chr1_3495878_3496379	231.485	-0.181595	0.111229	-1.63262	0.10255	0.314582
chr1_3502030_3502531	71.3804	-0.0283054	0.252141	-0.11226	0.910617	0.960125			chr1_3502030_3502531	43.9392	0.182277	0.172554	1.05634	0.290811	0.557276
chr1_3504069_3504570	412.582	-0.321306	0.133869	-2.40014	0.0163887	0.0915391			chr1_3504069_3504570	286.239	0.23551	0.102107	2.30649	0.0210832	0.124339
chr1_3509994_3510495	349.829	-0.548488	0.220581	-2.48657	0.0128982	0.0789346			chr1_3509994_3510495	271.537	0.204518	0.0986223	2.07375	0.0381022	0.177109
chr1_3512118_3512619	54.0758	0.510719	0.272851	1.87179	0.0612358	0.205965			chr1_3512118_3512619	24.7976	0.109629	0.211977	0.517174	0.605035	0.803029
chr1_3516163_3516664	382.741	-0.290146	0.149346	-1.94278	0.0520425	0.186751			chr1_3516163_3516664	215.874	0.342403	0.0853513	4.01169	6.02852e-05	0.00226425
chr1_3520348_3520849	38.6595	-0.0756248	0.376294	-0.200972	0.84072	0.925559			chr1_3520348_3520849	27.3274	0.23239	0.217444	1.06874	0.285188	0.551642
chr1_3530290_3530791	116.739	0.197554	0.186034	1.06192	0.288271	0.523723			chr1_3530290_3530791	45.0525	0.313209	0.174502	1.79487	0.0726739	0.258059
chr1_3531209_3531710	177.874	0.117428	0.243159	0.482928	0.629147	0.804039			chr1_3531209_3531710	130.28	0.0773188	0.100234	0.771387	0.440478	0.689921
chr1_3534764_3535265	40.7266	0.201801	0.307343	0.656598	0.51144	0.721076			chr1_3534764_3535265	26.7098	0.478794	0.21727	2.20369	0.0275465	0.14606
chr1_3542910_3543411	264.647	0.217661	0.175892	1.23747	0.215913	0.441943			chr1_3542910_3543411	101.017	0.447837	0.114047	3.92676	8.60971e-05	0.00293762
chr1_3547277_3547778	68.4092	-0.114411	0.230221	-0.496961	0.619217	0.797786			chr1_3547277_3547778	26.5162	-0.0303212	0.230761	-0.131397	0.895461	0.955507
chr1_3548142_3548643	51.5478	0.464907	0.381611	1.21827	0.22312	0.450668			chr1_3548142_3548643	21.0556	0.830168	0.276668	3.00059	0.00269459	0.0336038
chr1_3551392_3551893	36.2087	0.0122598	0.318454	0.038498	0.969291	0.987594			chr1_3551392_3551893	23.3315	0.609677	0.238301	2.55843	0.0105145	0.0804856
chr1_3553340_3553841	35.3643	0.522188	0.433573	1.20438	0.228441	0.457035			chr1_3553340_3553841	18.7894	0.571912	0.250577	2.28238	0.0224669	0.129078
chr1_3565279_3565780	54.3253	-0.000905134	0.218487	-0.00414274	0.996695	0.998669			chr1_3565279_3565780	28.3859	0.163956	0.200424	0.818044	0.413332	0.668332
chr1_3568702_3569203	27.5416	-0.304727	0.338466	-0.900318	0.367951	0.602173			chr1_3568702_3569203	24.9691	0.715445	0.233916	3.05856	0.00222403	0.0296113
chr1_3570552_3571053	35.7227	-0.0290405	0.289562	-0.100291	0.920113	0.964207			chr1_3570552_3571053	20.0897	0.39451	0.239533	1.647	0.0995578	0.309497
chr1_3573364_3573865	36.2942	-0.17674	0.360424	-0.490367	0.623874	0.800546			chr1_3573364_3573865	19.4137	0.348115	0.260333	1.33719	0.18116	0.432641
chr1_3577326_3577827	87.435	-0.474217	0.199925	-2.37198	0.0176931	0.0958026			chr1_3577326_3577827	46.2901	-0.0238762	0.167712	-0.142364	0.886792	0.951899
chr1_3577934_3578435	123.141	-0.587239	0.22929	-2.56112	0.0104336	0.0688548			chr1_3577934_3578435	72.4974	-0.260326	0.129951	-2.00326	0.0451497	0.195732
chr1_3599755_3600256	72.0031	-0.0258175	0.231013	-0.111758	0.911015	0.960273			chr1_3599755_3600256	35.2832	0.295187	0.184264	1.60198	0.109161	0.326157
chr1_3604446_3604947	35.2707	-0.248997	0.243152	-1.02404	0.305817	0.541669			chr1_3604446_3604947	20.901	0.306291	0.240307	1.27458	0.202457	0.459833
chr1_3608901_3609402	34.4997	0.131892	0.301579	0.437337	0.661867	0.824676			chr1_3608901_3609402	31.0954	0.648347	0.231136	2.80504	0.00503101	0.0505844
chr1_3613772_3614273	99.2675	-0.206451	0.239087	-0.863498	0.387864	0.62078			chr1_3613772_3614273	32.862	0.143799	0.191335	0.751555	0.452319	0.69902
chr1_3615109_3615610	42.4618	0.272221	0.225162	1.209	0.226664	0.45487			chr1_3615109_3615610	24.5646	0.338651	0.226107	1.49775	0.134199	0.36631
chr1_3618949_3619450	83.2518	0.134766	0.164263	0.820429	0.411971	0.642301			chr1_3618949_3619450	37.9633	0.181949	0.181421	1.00291	0.315903	0.582265
chr1_3620987_3621488	54.6002	-0.0898678	0.19485	-0.461216	0.644644	0.813878			chr1_3620987_3621488	32.4812	0.0735086	0.182305	0.403218	0.686788	0.851627
chr1_3624564_3625065	256.363	-0.244485	0.206173	-1.18583	0.235691	0.465335			chr1_3624564_3625065	210.598	-0.129191	0.0938211	-1.37699	0.168515	0.415556
chr1_3625423_3625924	134.184	-0.013386	0.127195	-0.10524	0.916185	0.962341			chr1_3625423_3625924	60.6165	0.27019	0.142466	1.89652	0.0578915	0.226281
chr1_3649858_3650359	128.982	-0.286405	0.219944	-1.30217	0.192858	0.413447			chr1_3649858_3650359	95.4461	-0.115386	0.119819	-0.963006	0.335544	0.601324
chr1_3652251_3652752	50.7287	0.185372	0.280754	0.660264	0.509084	0.719337			chr1_3652251_3652752	34.9967	-0.0152231	0.193287	-0.0787593	0.937224	0.973897
chr1_3665941_3666442	142.604	-0.494104	0.143006	-3.45513	0.000550029	0.00949798			chr1_3665941_3666442	93.7675	0.122886	0.113182	1.08574	0.277595	0.543982
chr1_3666452_3666953	171.649	-0.496481	0.146374	-3.39188	0.000694149	0.0111396			chr1_3666452_3666953	95.9225	0.237145	0.114622	2.06894	0.0385516	0.178319
chr1_3668791_3669292	144.634	-0.354556	0.129359	-2.74087	0.00612775	0.0488806			chr1_3668791_3669292	85.7021	0.0119121	0.119727	0.0994937	0.920746	0.966901
chr1_3671741_3672242	232.718	-0.488168	0.161204	-3.02827	0.00245962	0.0266364			chr1_3671741_3672242	134.519	0.0707758	0.109173	0.648291	0.516797	0.745557
chr1_3674035_3674536	53.4499	0.190959	0.255701	0.746805	0.455181	0.677836			chr1_3674035_3674536	26.5901	0.622563	0.226515	2.74844	0.00598795	0.056499
chr1_3674552_3675053	39.5354	0.319569	0.22633	1.41196	0.15796	0.366942			chr1_3674552_3675053	21.7457	0.429525	0.233871	1.83659	0.066271	0.245153
chr1_3676958_3677459	37.4059	0.139708	0.332218	0.420533	0.674096	0.832386			chr1_3676958_3677459	23.0006	0.579589	0.227546	2.54713	0.0108614	0.0821672
chr1_3680947_3681448	34.8128	-0.0164087	0.371721	-0.0441426	0.964791	0.985508			chr1_3680947_3681448	18.7055	-0.106383	0.283646	-0.375055	0.70762	0.86221
chr1_3688383_3688884	41.3588	0.0306358	0.30954	0.098972	0.92116	0.964777			chr1_3688383_3688884	26.0754	0.465309	0.277815	1.67489	0.0939565	0.29925
chr1_3695534_3696035	78.7679	-0.256893	0.242652	-1.05869	0.289742	0.525237			chr1_3695534_3696035	44.7249	0.309571	0.157661	1.96352	0.0495856	0.207045
chr1_3703226_3703727	40.2869	0.417249	0.311791	1.33824	0.18082	0.39794			chr1_3703226_3703727	21.59	0.361248	0.226278	1.59648	0.110381	0.328154
chr1_3715694_3716195	37.1657	-0.241507	0.33952	-0.711318	0.476887	0.69474			chr1_3715694_3716195	20.3046	0.414271	0.245077	1.69037	0.0909573	0.293592
chr1_3721173_3721674	39.1911	0.0169418	0.307104	0.0551662	0.956006	0.981408			chr1_3721173_3721674	22.7331	0.399481	0.240056	1.66412	0.0960894	0.302993
chr1_3723688_3724189	36.1593	0.157982	0.316942	0.498457	0.618162	0.797148			chr1_3723688_3724189	20.4885	0.346398	0.298386	1.16091	0.24568	0.51007
chr1_3724379_3724880	45.159	-0.100813	0.215185	-0.468495	0.63943	0.810426			chr1_3724379_3724880	26.0715	0.389245	0.215502	1.80622	0.0708841	0.254466
chr1_3727215_3727716	56.5939	-0.135208	0.263097	-0.51391	0.607315	0.789896			chr1_3727215_3727716	31.7372	0.508427	0.206441	2.46282	0.0137848	0.0953173
chr1_3730125_3730626	33.3344	-0.108505	0.316669	-0.342645	0.731866	0.86608			chr1_3730125_3730626	24.7656	0.313572	0.212639	1.47467	0.140301	0.375269
chr1_3747160_3747661	86.9615	-0.187988	0.176717	-1.06378	0.28743	0.522845			chr1_3747160_3747661	72.8848	-0.148211	0.131532	-1.1268	0.259825	0.525608
chr1_3772276_3772777	88.4547	-0.0413741	0.207312	-0.199574	0.841814	0.926121			chr1_3772276_3772777	68.1053	-0.390655	0.141816	-2.75466	0.00587538	0.0558003
chr1_3774809_3775310	194.543	-0.0928644	0.171946	-0.54008	0.589142	0.777227			chr1_3774809_3775310	113.511	0.260865	0.107015	2.43764	0.0147833	0.099572
chr1_3775388_3775889	271.389	-0.368143	0.181917	-2.02369	0.0430018	0.166137			chr1_3775388_3775889	152.341	0.0284201	0.0986868	0.287982	0.77336	0.897204
chr1_3796297_3796798	223.086	-0.173488	0.184361	-0.941026	0.346692	0.582009			chr1_3796297_3796798	145.982	0.0365737	0.105882	0.34542	0.729779	0.874209
chr1_3799950_3800451	42.8072	-0.240713	0.241399	-0.997158	0.318688	0.554347			chr1_3799950_3800451	19.6079	0.0770327	0.297722	0.258741	0.795835	0.909254
chr1_3810248_3810749	31.4707	0.515012	0.267704	1.92381	0.0543784	0.191656			chr1_3810248_3810749	16.0091	-0.308466	0.265291	-1.16275	0.244933	0.509249
chr1_3811208_3811709	181.793	-0.277039	0.174827	-1.58465	0.113046	0.300215			chr1_3811208_3811709	133.271	0.0966953	0.112621	0.85859	0.390567	0.649282
chr1_3827979_3828480	34.3232	-0.45626	0.294099	-1.55138	0.12081	0.312346			chr1_3827979_3828480	18.8301	0.107336	0.254364	0.421977	0.673042	0.844015
chr1_3857128_3857629	325.22	-0.59426	0.227533	-2.61175	0.00900797	0.0628562			chr1_3857128_3857629	205.332	-0.215415	0.091751	-2.34783	0.0188833	0.116136
chr1_3869777_3870278	23.0409	0.0155314	0.375929	0.0413148	0.967045	0.986557			chr1_3869777_3870278	15.0251	0.0338095	0.282722	0.119586	0.904811	0.95962
chr1_3900097_3900598	345.37	-0.322986	0.189915	-1.70069	0.0890019	0.259543			chr1_3900097_3900598	238.243	-0.137416	0.094699	-1.45108	0.146756	0.384613
chr1_3900600_3901101	371.039	-0.368507	0.22097	-1.66768	0.0953796	0.270422			chr1_3900600_3901101	230.462	-0.224809	0.101642	-2.21176	0.0269831	0.144316
chr1_3901148_3901649	234.129	-0.362374	0.219375	-1.65185	0.0985658	0.275891			chr1_3901148_3901649	194.369	-0.358801	0.1121	-3.20072	0.00137085	0.0214109
chr1_3902406_3902907	21.6732	0.695411	0.264755	2.62662	0.00862377	0.061086			chr1_3902406_3902907	17.0742	0.420505	0.272072	1.54557	0.122209	0.347235
chr1_3910723_3911224	99.5095	-0.301497	0.215046	-1.40201	0.160913	0.371106			chr1_3910723_3911224	54.6801	-0.105913	0.147012	-0.720438	0.471255	0.712843
chr1_3924892_3925393	53.9664	-0.39872	0.260631	-1.52982	0.126061	0.320349			chr1_3924892_3925393	32.0045	-0.481673	0.192604	-2.50085	0.0123896	0.0892678
chr1_3948318_3948819	95.1789	-0.653979	0.169652	-3.85482	0.000115815	0.00312679			chr1_3948318_3948819	52.4056	-0.267673	0.168337	-1.59011	0.111811	0.330354
chr1_3956502_3957003	269.889	-0.80657	0.209719	-3.84596	0.000120083	0.00320494			chr1_3956502_3957003	168.487	-0.128998	0.110406	-1.16839	0.242649	0.506694
chr1_4018670_4019171	30.134	-0.881061	0.330095	-2.66911	0.00760519	0.0563358			chr1_4018670_4019171	23.12	0.585451	0.222739	2.62841	0.00857844	0.0707964
chr1_4173102_4173603	29.9855	-0.347714	0.27165	-1.28001	0.200543	0.423088			chr1_4173102_4173603	24.0228	-0.0812195	0.215345	-0.377159	0.706055	0.861334
chr1_4267456_4267957	93.0007	-1.05061	0.287643	-3.65246	0.000259738	0.00556218			chr1_4267456_4267957	45.0816	-1.25471	0.175978	-7.12992	1.00429e-12	6.84193e-10
chr1_4271940_4272441	22.5834	-0.620262	0.399907	-1.55102	0.120898	0.312492			chr1_4271940_4272441	21.2561	-0.1123	0.228655	-0.491133	0.623332	0.814274
chr1_4305468_4305969	46.5525	0.0776016	0.255967	0.303171	0.76176	0.883106			chr1_4305468_4305969	32.2825	0.420284	0.206895	2.03139	0.0422155	0.188127
chr1_4324571_4325072	152.405	-0.78868	0.324175	-2.43288	0.0149792	0.086569			chr1_4324571_4325072	123.23	-0.049523	0.103512	-0.478429	0.632345	0.820154
chr1_4346143_4346644	127.95	-0.471479	0.176304	-2.67424	0.00748979	0.055739			chr1_4346143_4346644	100.594	0.201755	0.114903	1.75587	0.0791101	0.271071
chr1_4375756_4376257	90.7518	-0.216058	0.135051	-1.59982	0.109637	0.294845			chr1_4375756_4376257	58.8459	0.049915	0.135803	0.367555	0.713205	0.865285
chr1_4379406_4379907	68.4983	0.265782	0.185163	1.43539	0.151176	0.357524			chr1_4379406_4379907	32.6508	-0.531811	0.186882	-2.8457	0.00443138	0.0464277
chr1_4380465_4380966	75.3735	-0.0256635	0.283405	-0.0905545	0.927847	0.968093			chr1_4380465_4380966	40.8607	-0.114236	0.166242	-0.687165	0.491978	0.728539
chr1_4393136_4393637	26.1791	0.427487	0.341339	1.25238	0.210431	0.435358			chr1_4393136_4393637	11.968	-0.301767	0.298409	-1.01125	0.311897	0.578487
chr1_4395093_4395594	82.8273	-0.204825	0.150613	-1.35995	0.173847	0.388851			chr1_4395093_4395594	55.4718	-0.400524	0.146401	-2.73581	0.00622275	0.0578967
chr1_4395637_4396138	59.3082	-0.39904	0.18564	-2.14954	0.0315916	0.137608			chr1_4395637_4396138	34.3479	-0.493718	0.189743	-2.60204	0.00926716	0.0742667
chr1_4398156_4398657	29.4645	-0.0148008	0.326198	-0.0453735	0.96381	0.984976			chr1_4398156_4398657	27.0626	0.242484	0.197472	1.22794	0.21947	0.48061
chr1_4603403_4603904	69.0537	0.0975856	0.19144	0.509744	0.610231	0.79184			chr1_4603403_4603904	61.1669	0.454563	0.145125	3.13223	0.00173487	0.0251034
chr1_4650388_4650889	176.688	-0.487174	0.200305	-2.43217	0.0150088	0.0867036			chr1_4650388_4650889	131.392	-0.0194845	0.110533	-0.176277	0.860076	0.939904
chr1_4652531_4653032	118.179	-0.30308	0.150999	-2.00717	0.0447315	0.17022			chr1_4652531_4653032	80.654	-0.0856443	0.130743	-0.655059	0.512429	0.742425
chr1_4656180_4656681	77.0166	-0.128573	0.180286	-0.713161	0.475746	0.693761			chr1_4656180_4656681	44.6368	0.229775	0.161156	1.42579	0.153928	0.394868
chr1_4664461_4664962	24.2758	0.100778	0.278352	0.362052	0.717313	0.858003			chr1_4664461_4664962	13.556	0.562047	0.311147	1.80637	0.0708604	0.254423
chr1_4666857_4667358	54.6168	0.223957	0.209666	1.06816	0.285448	0.52092			chr1_4666857_4667358	44.2107	-0.19141	0.169311	-1.13053	0.258253	0.52386
chr1_4668678_4669179	92.3926	0.130464	0.237102	0.550247	0.58215	0.772324			chr1_4668678_4669179	38.3193	-0.0396774	0.195758	-0.202686	0.839381	0.930336
chr1_4669281_4669782	60.0284	-0.416576	0.215932	-1.9292	0.0537061	0.190281			chr1_4669281_4669782	29.3751	-0.195222	0.192851	-1.01229	0.311397	0.577957
chr1_4674694_4675195	29.6044	0.103377	0.284932	0.362812	0.716746	0.857686			chr1_4674694_4675195	22.4727	0.522273	0.229492	2.27578	0.0228592	0.130453
chr1_4684166_4684667	43.8647	-0.209818	0.198902	-1.05488	0.291479	0.526853			chr1_4684166_4684667	42.4116	0.113397	0.177405	0.6392	0.522693	0.74964
chr1_4690851_4691352	101.927	0.107533	0.142637	0.753893	0.450914	0.67455			chr1_4690851_4691352	68.7281	0.000929536	0.129067	0.00720199	0.994254	0.997702
chr1_4700779_4701280	28.6266	-0.513332	0.309337	-1.65946	0.0970231	0.273324			chr1_4700779_4701280	24.5582	0.44472	0.241141	1.84423	0.0651492	0.242815
chr1_4851666_4852167	30.4217	-0.959042	0.25794	-3.71809	0.000200738	0.00462981			chr1_4851666_4852167	24.2973	0.838282	0.246554	3.4	0.000673865	0.0130502
chr1_4856335_4856836	19.0777	-1.39894	0.315732	-4.43079	9.38896e-06	0.000521815			chr1_4856335_4856836	19.7816	0.327211	0.255746	1.27944	0.200744	0.457856
chr1_4931495_4931996	23.303	-0.619491	0.400355	-1.54735	0.121778	0.313858			chr1_4931495_4931996	16.3665	-0.172674	0.259991	-0.664156	0.506591	0.738757
chr1_4963205_4963706	174.621	-0.54006	0.274376	-1.96832	0.0490308	0.179995			chr1_4963205_4963706	134.895	0.00839132	0.10498	0.0799328	0.936291	0.973478
chr1_5164103_5164604	21.1675	0.0201598	0.32308	0.0623989	0.950245	0.978782			chr1_5164103_5164604	16.7276	0.334557	0.259807	1.28771	0.197846	0.454204
chr1_5171960_5172461	34.3221	0.925185	0.287134	3.22213	0.0012724	0.0170226			chr1_5171960_5172461	16.394	0.234328	0.255063	0.918705	0.35825	0.621859
chr1_5333257_5333758	30.712	0.0329364	0.232954	0.141386	0.887565	0.949013			chr1_5333257_5333758	33.595	0.514191	0.213829	2.40468	0.0161865	0.105585
chr1_5404578_5405079	18.549	-1.10611	0.57319	-1.92975	0.053638	0.190177			chr1_5404578_5405079	11.7354	-0.0461803	0.316823	-0.14576	0.88411	0.950804
chr1_5509770_5510271	33.5272	-0.219146	0.248327	-0.882492	0.377511	0.611492			chr1_5509770_5510271	28.0905	-0.0920262	0.205048	-0.448803	0.653574	0.832454
chr1_5514495_5514996	34.6765	-0.0291185	0.232761	-0.125101	0.900444	0.955374			chr1_5514495_5514996	26.6487	-0.0534087	0.19932	-0.267954	0.788735	0.905644
chr1_5611723_5612224	34.1584	-0.743771	0.324343	-2.29316	0.0218388	0.10915			chr1_5611723_5612224	24.5557	0.308476	0.206056	1.49705	0.134381	0.366567
chr1_5745723_5746224	73.8392	-0.290979	0.23927	-1.21611	0.223943	0.451634			chr1_5745723_5746224	66.6533	0.241057	0.142695	1.68932	0.091158	0.293987
chr1_5845307_5845808	52.868	-0.532898	0.265513	-2.00705	0.0447441	0.170247			chr1_5845307_5845808	27.0873	-0.170232	0.19685	-0.864779	0.38716	0.646221
chr1_5856373_5856874	33.3779	-0.317489	0.252549	-1.25714	0.208704	0.433129			chr1_5856373_5856874	23.2565	0.343379	0.257539	1.33331	0.182431	0.434211
chr1_5915941_5916442	42.7728	0.57669	0.192392	2.99748	0.00272223	0.0285697			chr1_5915941_5916442	23.1041	0.426327	0.229338	1.85894	0.0630351	0.238138
chr1_5975109_5975610	49.9753	-0.00208562	0.242099	-0.00861474	0.993127	0.997302			chr1_5975109_5975610	31.6415	0.016267	0.193875	0.0839047	0.933132	0.972288
chr1_5978404_5978905	40.7331	-0.163756	0.241067	-0.679297	0.49695	0.710109			chr1_5978404_5978905	23.4223	0.062048	0.2254	0.27528	0.783101	0.902475
chr1_5980395_5980896	101.194	-0.420273	0.193122	-2.1762	0.02954	0.132161			chr1_5980395_5980896	53.0499	-0.149746	0.15075	-0.99334	0.320544	0.586617
chr1_5983344_5983845	66.1889	-0.38831	0.167005	-2.32514	0.0200647	0.10361			chr1_5983344_5983845	52.9354	-0.202982	0.159927	-1.26922	0.204364	0.462145
chr1_5992256_5992757	385.075	-0.39162	0.21659	-1.80812	0.0705884	0.224905			chr1_5992256_5992757	344.809	-0.021833	0.107123	-0.203812	0.838501	0.930006
chr1_6002106_6002607	45.2274	-0.0289293	0.266111	-0.108711	0.913432	0.961164			chr1_6002106_6002607	21.8911	0.0854872	0.2349	0.363931	0.71591	0.866733
chr1_6016143_6016644	45.9562	-0.138576	0.188534	-0.735018	0.462329	0.683533			chr1_6016143_6016644	25.8234	0.530977	0.217381	2.44261	0.0145813	0.0987651
chr1_6018289_6018790	21.1652	-1.37692	0.510586	-2.69673	0.00700231	0.0534021			chr1_6018289_6018790	12.8784	0.651624	0.307633	2.11819	0.0341591	0.166175
chr1_6026000_6026501	91.0023	-0.216911	0.21493	-1.00921	0.312872	0.548819			chr1_6026000_6026501	48.7942	-0.0794016	0.155985	-0.509034	0.610728	0.806459
chr1_6034362_6034863	41.1832	-0.130058	0.280993	-0.462851	0.643471	0.812964			chr1_6034362_6034863	26.7177	-0.000622057	0.204373	-0.00304374	0.997571	0.998951
chr1_6037208_6037709	98.0325	0.0473589	0.169178	0.279936	0.779527	0.893147			chr1_6037208_6037709	52.5222	0.00667468	0.167656	0.0398119	0.968243	0.987108
chr1_6041375_6041876	37.3406	-0.165547	0.307872	-0.537714	0.590774	0.778365			chr1_6041375_6041876	19.5317	0.223824	0.235171	0.951749	0.341224	0.606668
chr1_6052813_6053314	39.2258	0.0958391	0.228474	0.419475	0.674869	0.832821			chr1_6052813_6053314	18.642	0.522506	0.235311	2.22049	0.0263852	0.142295
chr1_6059822_6060323	38.8823	-0.295156	0.273657	-1.07856	0.280783	0.515938			chr1_6059822_6060323	19.3183	0.518014	0.257644	2.01058	0.0443699	0.193684
chr1_6082228_6082729	27.668	0.35869	0.354846	1.01083	0.312096	0.548016			chr1_6082228_6082729	16.2988	0.350304	0.28163	1.24385	0.213557	0.473463
chr1_6086974_6087475	35.4569	-0.301312	0.270627	-1.11338	0.265543	0.499582			chr1_6086974_6087475	26.1766	0.0989472	0.204251	0.484439	0.628074	0.817473
chr1_6099717_6100218	45.5841	0.214771	0.295004	0.728028	0.466597	0.686745			chr1_6099717_6100218	29.0578	0.146514	0.20902	0.70096	0.483328	0.72197
chr1_6105066_6105567	38.3987	0.0167292	0.319003	0.0524421	0.958176	0.982421			chr1_6105066_6105567	18.0603	0.23941	0.239129	1.00117	0.316742	0.582956
chr1_6108777_6109278	88.7765	0.00835893	0.243991	0.0342592	0.97267	0.989036			chr1_6108777_6109278	41.8943	0.172079	0.165562	1.03936	0.298637	0.56533
chr1_6111643_6112144	19.1845	0.822604	0.356623	2.30665	0.0210745	0.106788			chr1_6111643_6112144	11.0357	0.379239	0.312894	1.21203	0.225499	0.487668
chr1_6127567_6128068	30.6903	0.0802089	0.29371	0.273089	0.784785	0.895899			chr1_6127567_6128068	22.3248	0.279921	0.235573	1.18826	0.234733	0.498111
chr1_6141498_6141999	29.6271	-0.0146227	0.290723	-0.0502977	0.959885	0.983185			chr1_6141498_6141999	12.7353	0.432893	0.304864	1.41995	0.155621	0.397143
chr1_6143349_6143850	30.0059	-0.28794	0.303668	-0.948208	0.343023	0.578414			chr1_6143349_6143850	20.0023	0.282341	0.237606	1.18827	0.234725	0.498102
chr1_6157607_6158108	254.148	-0.246301	0.177123	-1.39056	0.164359	0.376019			chr1_6157607_6158108	135.384	0.134448	0.0998262	1.34682	0.178037	0.428405
chr1_6161551_6162052	37.5514	0.0353348	0.280305	0.126058	0.899686	0.955048			chr1_6161551_6162052	21.9376	0.665558	0.229359	2.90181	0.0037101	0.0413383
chr1_6162675_6163176	43.2259	-0.757972	0.349042	-2.17158	0.0298875	0.133041			chr1_6162675_6163176	22.7615	0.136039	0.221069	0.615367	0.538312	0.760012
chr1_6170712_6171213	58.1863	-0.517167	0.242481	-2.13281	0.0329401	0.141009			chr1_6170712_6171213	44.6431	-0.00504057	0.158289	-0.0318441	0.974596	0.989743
chr1_6171470_6171971	60.8723	-0.195962	0.240237	-0.815703	0.41467	0.644587			chr1_6171470_6171971	31.4867	0.254695	0.184683	1.37909	0.167866	0.414572
chr1_6172512_6173013	27.4467	-0.375271	0.286862	-1.30819	0.190808	0.410807			chr1_6172512_6173013	24.3273	0.243121	0.212097	1.14627	0.251683	0.516842
chr1_6183613_6184114	81.5452	-0.0413584	0.235654	-0.175505	0.860683	0.93547			chr1_6183613_6184114	29.9334	0.387227	0.220942	1.75261	0.0796682	0.272077
chr1_6185598_6186099	34.4775	0.0204307	0.231089	0.0884109	0.92955	0.968902			chr1_6185598_6186099	16.6773	0.405946	0.279776	1.45097	0.14679	0.384671
chr1_6199371_6199872	264.821	-0.270332	0.155398	-1.73961	0.0819274	0.246545			chr1_6199371_6199872	169.675	0.0792256	0.105677	0.749696	0.453438	0.699855
chr1_6205094_6205595	249.013	-0.140458	0.11139	-1.26096	0.207322	0.431351			chr1_6205094_6205595	130.682	0.0439416	0.100792	0.435963	0.662864	0.838017
chr1_6205833_6206334	335.507	-0.26639	0.123655	-2.15431	0.0312161	0.136652			chr1_6205833_6206334	173	0.0929901	0.0887271	1.04805	0.294617	0.561324
chr1_6213626_6214127	24.2528	0.0477994	0.374438	0.127656	0.898421	0.954516			chr1_6213626_6214127	20.8013	0.512307	0.255755	2.00312	0.0451649	0.195767
chr1_6220274_6220775	35.1331	0.0664002	0.224921	0.295216	0.767829	0.886536			chr1_6220274_6220775	14.0404	0.387995	0.272811	1.42221	0.154965	0.396292
chr1_6224742_6225243	106.8	-0.185464	0.158587	-1.16948	0.242212	0.472931			chr1_6224742_6225243	44.4002	0.236305	0.155623	1.51845	0.128902	0.358023
chr1_6234749_6235250	110.987	0.137184	0.137767	0.995769	0.319362	0.555099			chr1_6234749_6235250	43.6364	0.334674	0.163195	2.05076	0.0402906	0.183082
chr1_6235692_6236193	176.876	-0.0922197	0.259956	-0.354751	0.722776	0.861024			chr1_6235692_6236193	127.183	-0.248051	0.112868	-2.19771	0.0279696	0.147421
chr1_6238533_6239034	63.3777	0.134288	0.214406	0.626327	0.5311	0.735506			chr1_6238533_6239034	34.0147	0.203804	0.195367	1.04318	0.296864	0.563609
chr1_6244968_6245469	144.509	-0.133206	0.125908	-1.05797	0.29007	0.525531			chr1_6244968_6245469	79.2562	0.0826068	0.127915	0.645794	0.518413	0.746574
chr1_6246614_6247115	98.9022	-0.026204	0.208784	-0.125508	0.900122	0.955238			chr1_6246614_6247115	41.7897	0.205571	0.166472	1.23487	0.216878	0.477633
chr1_6247849_6248350	33.0721	0.208812	0.297395	0.702137	0.482594	0.698938			chr1_6247849_6248350	21.2591	0.610351	0.245585	2.48529	0.0129445	0.0917336
chr1_6251131_6251632	36.9882	-0.119903	0.291988	-0.410643	0.681334	0.836631			chr1_6251131_6251632	17.798	-0.0638743	0.25106	-0.254418	0.799173	0.910768
chr1_6257484_6257985	84.918	0.0519702	0.188846	0.275199	0.783164	0.895146			chr1_6257484_6257985	37.026	0.0331841	0.216826	0.153045	0.878363	0.948321
chr1_6259722_6260223	83.2733	0.172739	0.146601	1.1783	0.238679	0.468993			chr1_6259722_6260223	47.9808	0.271684	0.15598	1.74178	0.0815462	0.27593
chr1_6260901_6261402	94.4496	0.307951	0.256991	1.1983	0.230802	0.459613			chr1_6260901_6261402	79.2875	0.184538	0.123377	1.49573	0.134725	0.36712
chr1_6261875_6262376	69.9193	0.182704	0.241098	0.757799	0.448571	0.672795			chr1_6261875_6262376	26.9828	0.238662	0.206541	1.15552	0.247878	0.512545
chr1_6267613_6268114	113.958	-0.307639	0.156688	-1.96339	0.0496009	0.181218			chr1_6267613_6268114	68.7092	0.24961	0.139221	1.79291	0.072987	0.258685
chr1_6273290_6273791	81.6131	0.195387	0.144647	1.35079	0.176764	0.392761			chr1_6273290_6273791	44.5229	0.268289	0.163845	1.63745	0.101536	0.312786
chr1_6280743_6281244	36.3774	-0.213602	0.356689	-0.598847	0.549275	0.749361			chr1_6280743_6281244	24.9007	0.232816	0.229791	1.01316	0.310982	0.577612
chr1_6300186_6300687	53.4862	-0.00874565	0.17639	-0.0495812	0.960456	0.983418			chr1_6300186_6300687	33.2844	0.212373	0.178304	1.19107	0.233625	0.496887
chr1_6343499_6344000	112.854	0.281991	0.152289	1.85169	0.0640703	0.211696			chr1_6343499_6344000	50.413	0.425551	0.1729	2.46126	0.0138452	0.0955999
chr1_6347849_6348350	57.9351	0.110104	0.218492	0.503928	0.614312	0.794566			chr1_6347849_6348350	24.8046	0.205521	0.208792	0.984331	0.324953	0.590744
chr1_6348570_6349071	100.576	-0.0261022	0.189341	-0.137858	0.890352	0.950287			chr1_6348570_6349071	37.0951	-0.0261318	0.173183	-0.150891	0.880061	0.94906
chr1_6352199_6352700	27.2383	0.450234	0.317113	1.41979	0.155669	0.363811			chr1_6352199_6352700	14.7889	0.64013	0.272342	2.35047	0.01875	0.115682
chr1_6354043_6354544	176.949	-0.12168	0.173692	-0.700548	0.483585	0.699654			chr1_6354043_6354544	63.752	0.112054	0.13636	0.821753	0.411218	0.666625
chr1_6357433_6357934	39.4884	0.180834	0.242127	0.746856	0.45515	0.677819			chr1_6357433_6357934	20.4053	0.374818	0.289227	1.29593	0.194999	0.450751
chr1_6357971_6358472	204.398	-0.479879	0.145475	-3.2987	0.000971336	0.0140864			chr1_6357971_6358472	90.4588	0.0471813	0.115646	0.407978	0.68329	0.849596
chr1_6359523_6360024	285.145	-0.168425	0.115922	-1.45292	0.146247	0.350331			chr1_6359523_6360024	114.22	-0.255834	0.117837	-2.17108	0.0299252	0.153698
chr1_6363091_6363592	55.1133	-0.0300755	0.198666	-0.151388	0.87967	0.945256			chr1_6363091_6363592	21.9858	-0.0619087	0.217692	-0.284387	0.776114	0.898834
chr1_6365013_6365514	18.9508	-0.300624	0.394522	-0.761996	0.446062	0.670601			chr1_6365013_6365514	11.0722	0.398021	0.319319	1.24647	0.212592	0.472292
chr1_6372354_6372855	29.2717	-0.759129	0.261567	-2.90224	0.00370503	0.0351887			chr1_6372354_6372855	16.8219	-0.117665	0.246725	-0.476908	0.633428	0.820747
chr1_6385679_6386180	271.975	-0.176768	0.12722	-1.38946	0.164692	0.376522			chr1_6385679_6386180	125.908	-0.242053	0.113283	-2.1367	0.0326223	0.161773
chr1_6393557_6394058	311.224	0.0344432	0.205515	0.167595	0.866902	0.938678			chr1_6393557_6394058	214.692	-0.0927742	0.105668	-0.877978	0.379956	0.640305
chr1_6404591_6405092	30.1585	0.138064	0.213261	0.647393	0.517377	0.725313			chr1_6404591_6405092	16.4954	0.0643732	0.252735	0.254706	0.79895	0.910729
chr1_6414358_6414859	53.5765	0.107002	0.188591	0.567375	0.570459	0.764222			chr1_6414358_6414859	28.5454	0.189964	0.202526	0.937974	0.348258	0.613216
chr1_6416314_6416815	35.5407	-0.217813	0.227186	-0.95874	0.33769	0.573315			chr1_6416314_6416815	24.211	0.357454	0.211942	1.68656	0.0916875	0.294992
chr1_6423182_6423683	280.006	-0.270676	0.113767	-2.37922	0.0173492	0.0947129			chr1_6423182_6423683	120.981	0.130263	0.118186	1.10218	0.270382	0.536509
chr1_6424492_6424993	77.2325	-0.199889	0.19896	-1.00467	0.315056	0.55095			chr1_6424492_6424993	58.795	0.201587	0.143804	1.40182	0.160969	0.40461
chr1_6427282_6427783	60.2461	-0.465649	0.263433	-1.76762	0.0771251	0.23755			chr1_6427282_6427783	28.6969	0.371678	0.221778	1.6759	0.0937575	0.298919
chr1_6436984_6437485	111.689	-0.24773	0.136265	-1.818	0.0690634	0.221863			chr1_6436984_6437485	55.8224	0.21228	0.142093	1.49395	0.135188	0.367764
chr1_6437939_6438440	81.4727	-0.189842	0.187398	-1.01304	0.311041	0.546946			chr1_6437939_6438440	50.7257	0.576109	0.176367	3.26654	0.00108869	0.0182397
chr1_6439405_6439906	70.3602	-0.820091	0.18056	-4.54194	5.57388e-06	0.000358375			chr1_6439405_6439906	51.8729	0.524749	0.152286	3.44581	0.000569361	0.0115671
chr1_6440168_6440669	109.593	-0.381673	0.18177	-2.09975	0.0357507	0.148323			chr1_6440168_6440669	87.3476	-0.038183	0.116647	-0.327339	0.743412	0.881996
chr1_6445006_6445507	54.4866	-0.158046	0.251887	-0.627449	0.530365	0.735024			chr1_6445006_6445507	25.5325	0.227322	0.217959	1.04296	0.296967	0.56368
chr1_6448645_6449146	40.4817	-0.00203022	0.25943	-0.00782568	0.993756	0.997438			chr1_6448645_6449146	24.3593	0.164563	0.239744	0.686408	0.492456	0.728872
chr1_6449172_6449673	33.0272	0.216444	0.273842	0.790397	0.429296	0.656817			chr1_6449172_6449673	17.5214	-0.0934855	0.255507	-0.365882	0.714453	0.866007
chr1_6464453_6464954	47.6805	0.161499	0.26344	0.613039	0.53985	0.742116			chr1_6464453_6464954	23.0012	0.530158	0.228946	2.31565	0.0205775	0.122445
chr1_6475462_6475963	91.69	-0.242729	0.170049	-1.4274	0.153463	0.360636			chr1_6475462_6475963	43.625	0.173122	0.16083	1.07643	0.281736	0.548205
chr1_6486397_6486898	110.37	-0.0877794	0.18464	-0.475409	0.634496	0.807436			chr1_6486397_6486898	51.387	0.153112	0.148571	1.03056	0.302746	0.569302
chr1_6489815_6490316	188.808	-0.124033	0.135396	-0.916076	0.359627	0.594582			chr1_6489815_6490316	87.5179	0.191368	0.135565	1.41163	0.158058	0.40078
chr1_6490331_6490832	266.722	-0.157227	0.119243	-1.31854	0.187322	0.406315			chr1_6490331_6490832	110.015	0.200177	0.112438	1.78034	0.0750207	0.26298
chr1_6491472_6491973	297.333	-0.202159	0.119199	-1.69598	0.0898906	0.261068			chr1_6491472_6491973	139.875	0.0566478	0.101865	0.556105	0.578139	0.785875
chr1_6493153_6493654	36.0936	0.249054	0.23488	1.06034	0.288988	0.524442			chr1_6493153_6493654	18.0057	0.0255215	0.268346	0.0951067	0.92423	0.968361
chr1_6495073_6495574	32.8427	0.0180587	0.295752	0.0610603	0.951311	0.979173			chr1_6495073_6495574	18.7345	0.463114	0.256929	1.8025	0.0714671	0.255563
chr1_6496408_6496909	43.358	0.23181	0.266934	0.86842	0.385165	0.61841			chr1_6496408_6496909	21.4621	0.536689	0.245958	2.18204	0.0291065	0.151049
chr1_6497269_6497770	145.946	0.135411	0.186345	0.726667	0.46743	0.687374			chr1_6497269_6497770	111.187	-0.0606916	0.11582	-0.524016	0.600268	0.799907
chr1_6501836_6502337	34.4267	0.124882	0.306085	0.407999	0.683275	0.837731			chr1_6501836_6502337	21.5345	0.318301	0.226179	1.4073	0.159339	0.402459
chr1_6515649_6516150	97.1754	0.159174	0.244938	0.649854	0.515786	0.724214			chr1_6515649_6516150	32.9571	-0.0683235	0.18419	-0.370941	0.710681	0.863984
chr1_6517401_6517902	36.1083	0.544392	0.239242	2.27548	0.0228771	0.112614			chr1_6517401_6517902	13.7352	0.318713	0.281808	1.13096	0.258073	0.523589
chr1_6519879_6520380	64.505	0.683449	0.222211	3.07567	0.00210029	0.0239236			chr1_6519879_6520380	29.7596	0.333143	0.206214	1.61552	0.106198	0.321016
chr1_6521534_6522035	27.4911	0.611439	0.235617	2.59506	0.00945757	0.0647651			chr1_6521534_6522035	9.55461	0.314859	0.34449	0.913985	0.360725	0.623935
chr1_6523529_6524030	35.8696	0.356573	0.258595	1.37888	0.167931	0.380839			chr1_6523529_6524030	17.6942	0.375542	0.241351	1.556	0.119709	0.343078
chr1_6553092_6553593	36.0059	0.249611	0.25105	0.994266	0.320093	0.555838			chr1_6553092_6553593	11.5061	0.767346	0.332815	2.30562	0.0211319	0.124506
chr1_6554320_6554821	139.182	-0.108612	0.202997	-0.53504	0.592622	0.779644			chr1_6554320_6554821	85.9449	0.100861	0.122604	0.822662	0.4107	0.666273
chr1_6579716_6580217	309.42	-0.349022	0.157405	-2.21736	0.0265986	0.123598			chr1_6579716_6580217	198.402	-0.0075093	0.0981073	-0.0765417	0.938988	0.974736
chr1_6587135_6587636	50.7651	-0.0182818	0.184719	-0.0989708	0.921161	0.964777			chr1_6587135_6587636	23.8858	-0.0720961	0.21867	-0.329703	0.741625	0.88103
chr1_6599584_6600085	96.9366	-0.416372	0.212751	-1.95709	0.0503369	0.182848			chr1_6599584_6600085	46.3049	-0.0998417	0.157377	-0.634412	0.525812	0.751653
chr1_6601104_6601605	350.363	-0.216084	0.117042	-1.8462	0.0648626	0.213379			chr1_6601104_6601605	202.938	0.059996	0.110615	0.542385	0.587553	0.791948
chr1_6602789_6603290	287.857	-0.0765511	0.217412	-0.352101	0.724763	0.862226			chr1_6602789_6603290	248.816	0.0921382	0.113074	0.81485	0.415158	0.669947
chr1_6612612_6613113	146.66	0.0099434	0.141007	0.0705169	0.943782	0.975647			chr1_6612612_6613113	78.1985	0.130694	0.129279	1.01095	0.312042	0.578664
chr1_6613289_6613790	307.547	-0.205885	0.261789	-0.786454	0.431602	0.658879			chr1_6613289_6613790	307.568	-0.0204384	0.143895	-0.142037	0.887051	0.951995
chr1_6615054_6615555	48.4338	0.242234	0.281312	0.861084	0.389192	0.621855			chr1_6615054_6615555	37.994	0.042927	0.179427	0.239245	0.810915	0.916259
chr1_6624878_6625379	178.468	-0.0294487	0.166279	-0.177104	0.859427	0.934825			chr1_6624878_6625379	92.798	-0.0597867	0.112363	-0.532083	0.594669	0.796446
chr1_6634554_6635055	54.6672	0.0439303	0.269456	0.163033	0.870492	0.940646			chr1_6634554_6635055	26.9391	0.217472	0.220101	0.988054	0.323126	0.589144
chr1_6686287_6686788	32.3044	0.0173992	0.259978	0.0669258	0.946641	0.977063			chr1_6686287_6686788	9.94174	-0.29478	0.326076	-0.904022	0.365984	0.628678
chr1_6701689_6702190	152.945	-0.0965882	0.232812	-0.414877	0.678232	0.834755			chr1_6701689_6702190	110.362	-0.214414	0.115834	-1.85104	0.0641633	0.240525
chr1_6719928_6720429	34.4615	0.210909	0.217548	0.969483	0.332304	0.568029			chr1_6719928_6720429	13.9868	0.0420208	0.287262	0.14628	0.8837	0.950632
chr1_6724733_6725234	264.155	-0.455296	0.128023	-3.55637	0.000376013	0.00724188			chr1_6724733_6725234	112.326	0.17181	0.11986	1.43343	0.151735	0.391607
chr1_6743739_6744240	192.316	-0.258906	0.134458	-1.92555	0.0541604	0.191221			chr1_6743739_6744240	90.1474	-0.00257045	0.118934	-0.0216123	0.982757	0.992871
chr1_6753550_6754051	39.2388	0.418468	0.21145	1.97904	0.0478115	0.177166			chr1_6753550_6754051	16.032	0.197451	0.299381	0.65953	0.509555	0.740702
chr1_6770659_6771160	89.2163	0.0892955	0.144683	0.617181	0.537115	0.740131			chr1_6770659_6771160	40.016	0.20389	0.163807	1.24469	0.213245	0.473102
chr1_6785069_6785570	379.24	-0.383005	0.208146	-1.84008	0.0657567	0.215171			chr1_6785069_6785570	365.829	0.0371069	0.12755	0.29092	0.771113	0.896035
chr1_6785924_6786425	97.1839	0.173956	0.214118	0.812433	0.416543	0.646076			chr1_6785924_6786425	75.33	-0.102071	0.143517	-0.711213	0.476952	0.717031
chr1_6802054_6802555	30.4778	0.219279	0.261386	0.838909	0.40152	0.633093			chr1_6802054_6802555	13.2206	0.57153	0.3051	1.87325	0.0610334	0.233563
chr1_6859433_6859934	75.7725	0.131983	0.197885	0.666968	0.504792	0.71604			chr1_6859433_6859934	29.2306	0.42489	0.188279	2.2567	0.0240268	0.134437
chr1_6859955_6860456	74.0172	0.288283	0.488537	0.590094	0.555128	0.753749			chr1_6859955_6860456	28.1326	0.209667	0.198619	1.05562	0.29114	0.557681
chr1_6864104_6864605	18.8843	0.664864	0.311069	2.13735	0.0325697	0.140094			chr1_6864104_6864605	19.179	0.868512	0.273938	3.17047	0.00152195	0.0229554
chr1_6867662_6868163	22.624	0.0378843	0.281858	0.134409	0.893079	0.951781			chr1_6867662_6868163	11.6273	-0.138124	0.299618	-0.461	0.644798	0.827555
chr1_6889815_6890316	31.9454	0.306117	0.250301	1.22299	0.221333	0.448664			chr1_6889815_6890316	15.5504	0.390363	0.256556	1.52155	0.128121	0.356777
chr1_6922501_6923002	23.8556	1.35988	0.344089	3.95213	7.74601e-05	0.00234993			chr1_6922501_6923002	9.13171	0.240603	0.332323	0.724004	0.469063	0.711278
chr1_6948868_6949369	38.4356	0.348058	0.258726	1.34528	0.178536	0.39506			chr1_6948868_6949369	17.2506	0.193669	0.242694	0.797999	0.424871	0.677926
chr1_6959482_6959983	61.4056	-0.900874	0.213056	-4.22835	2.35411e-05	0.00100668			chr1_6959482_6959983	33.0886	0.162727	0.179254	0.907801	0.363983	0.626798
chr1_6962699_6963200	47.2999	0.0517694	0.270631	0.191291	0.848298	0.92928			chr1_6962699_6963200	27.2806	0.297274	0.216116	1.37553	0.168966	0.416305
chr1_6967366_6967867	43.8903	0.276184	0.194561	1.41953	0.155745	0.363897			chr1_6967366_6967867	19.6939	0.163176	0.238329	0.684666	0.493555	0.729636
chr1_6969075_6969576	141.264	-0.568691	0.278119	-2.04478	0.0408769	0.161066			chr1_6969075_6969576	88.0626	0.0712763	0.122434	0.58216	0.560459	0.774814
chr1_6991204_6991705	64.7288	0.175232	0.184078	0.95194	0.341127	0.576651			chr1_6991204_6991705	41.3068	0.140317	0.171014	0.820501	0.411931	0.667126
chr1_7026122_7026623	61.5167	-0.915254	0.323639	-2.82801	0.00468382	0.0410536			chr1_7026122_7026623	26.4333	-0.038272	0.200708	-0.190685	0.848773	0.934723
chr1_7046330_7046831	127.528	-0.0432839	0.182098	-0.237695	0.812118	0.9105			chr1_7046330_7046831	43.624	0.682692	0.182479	3.74122	0.00018313	0.00512731
chr1_7070317_7070818	49.3984	0.0149451	0.214297	0.0697401	0.944401	0.975946			chr1_7070317_7070818	23.024	0.389327	0.226498	1.71889	0.0856336	0.283713
chr1_7089509_7090010	17.6335	1.26332	0.331509	3.81082	0.000138504	0.00355523			chr1_7089509_7090010	10.5363	0.763328	0.341391	2.23594	0.0253559	0.138991
chr1_7110295_7110796	93.3472	0.160576	0.246541	0.651316	0.514842	0.72359			chr1_7110295_7110796	31.4458	0.0221495	0.190496	0.116272	0.907437	0.9609
chr1_7117469_7117970	391.979	-0.283802	0.146278	-1.94016	0.0523608	0.187419			chr1_7117469_7117970	216.875	0.268417	0.0899616	2.98369	0.00284796	0.0348192
chr1_7136127_7136628	40.515	1.30376	0.220585	5.91047	3.41126e-09	1.47155e-06			chr1_7136127_7136628	10.6981	0.55901	0.322466	1.73355	0.082998	0.278776
chr1_7145484_7145985	43.569	-0.754441	0.221626	-3.40412	0.000663766	0.0108104			chr1_7145484_7145985	34.6381	0.761035	0.188963	4.02744	5.63886e-05	0.00214779
chr1_7172697_7173198	36.3493	-1.2711	0.328696	-3.8671	0.000110139	0.00301916			chr1_7172697_7173198	16.1051	0.834274	0.258738	3.22439	0.00126239	0.0201736
chr1_7176670_7177171	39.7398	0.106622	0.219888	0.484893	0.627752	0.803128			chr1_7176670_7177171	22.6341	0.108274	0.216347	0.500464	0.616748	0.810041
chr1_7207852_7208353	32.0827	0.165375	0.249535	0.662734	0.507501	0.71812			chr1_7207852_7208353	13.1816	-0.277829	0.283344	-0.980534	0.326823	0.592383
chr1_7221728_7222229	24.9466	0.840361	0.387842	2.16676	0.0302531	0.134065			chr1_7221728_7222229	12.0149	0.19971	0.322383	0.61948	0.5356	0.758265
chr1_7223453_7223954	111.729	0.279701	0.244541	1.14378	0.252714	0.485096			chr1_7223453_7223954	48.0388	0.14558	0.160404	0.907583	0.364098	0.626902
chr1_7247136_7247637	63.2467	0.0961584	0.210004	0.457889	0.647032	0.815434			chr1_7247136_7247637	32.9458	0.0790981	0.196709	0.402107	0.687606	0.851979
chr1_7249523_7250024	32.6201	-0.102492	0.276189	-0.371092	0.710569	0.853986			chr1_7249523_7250024	10.2444	0.31709	0.317343	0.999204	0.317696	0.583837
chr1_7250082_7250583	93.007	-0.363945	0.207291	-1.75572	0.0791366	0.241386			chr1_7250082_7250583	33.4682	0.0287805	0.181032	0.15898	0.873685	0.946289
chr1_7253002_7253503	82.7676	0.269495	0.176613	1.5259	0.127034	0.321803			chr1_7253002_7253503	41.7282	0.388121	0.187095	2.07446	0.0380365	0.176931
chr1_7255560_7256061	58.2617	0.420367	0.186706	2.25149	0.0243543	0.117044			chr1_7255560_7256061	23.1993	0.123768	0.214796	0.576214	0.564471	0.777304
chr1_7265666_7266167	244.629	-0.381872	0.110933	-3.44236	0.000576672	0.00980339			chr1_7265666_7266167	132.894	0.0607836	0.117194	0.518656	0.604	0.802435
chr1_7266451_7266952	124.331	-0.171973	0.140401	-1.22487	0.220625	0.447791			chr1_7266451_7266952	57.1162	0.278778	0.153951	1.81083	0.0701679	0.252953
chr1_7267480_7267981	100.353	-0.114071	0.152547	-0.74778	0.454593	0.677475			chr1_7267480_7267981	39.2758	0.174435	0.181399	0.961606	0.336247	0.601919
chr1_7284946_7285447	30.1404	0.083627	0.235881	0.354531	0.722941	0.861092			chr1_7284946_7285447	16.4772	0.249061	0.285263	0.873092	0.382613	0.642573
chr1_7298754_7299255	152.478	0.327899	0.224542	1.46031	0.144206	0.347516			chr1_7298754_7299255	70.9172	0.293559	0.139905	2.09828	0.0358801	0.171108
chr1_7299381_7299882	272.772	0.063042	0.102274	0.616405	0.537627	0.740473			chr1_7299381_7299882	160.651	0.188243	0.105391	1.78614	0.0740769	0.260914
chr1_7300861_7301362	159.948	0.25521	0.203338	1.2551	0.209442	0.434081			chr1_7300861_7301362	70.5751	0.366667	0.130244	2.81523	0.0048742	0.0495575
chr1_7379350_7379851	20.853	-0.0349566	0.300393	-0.11637	0.90736	0.958433			chr1_7379350_7379851	9.48073	0.355985	0.339069	1.04989	0.293768	0.560508
chr1_7380659_7381160	25.2441	1.05903	0.321353	3.29554	0.000982344	0.0141922			chr1_7380659_7381160	14.46	1.64094	0.298794	5.49189	3.97664e-08	6.31198e-06
chr1_7386066_7386567	67.1711	0.145747	0.185822	0.784335	0.432843	0.659926			chr1_7386066_7386567	46.5452	0.4934	0.180321	2.73623	0.00621483	0.0578674
chr1_7388803_7389304	60.6353	0.677011	0.257777	2.62634	0.00863074	0.0611227			chr1_7388803_7389304	18.7279	-0.431793	0.250477	-1.72388	0.084729	0.28208
chr1_7401716_7402217	208.301	-0.149045	0.116019	-1.28467	0.198908	0.421072			chr1_7401716_7402217	112.345	-0.0200516	0.109689	-0.182804	0.854952	0.937588
chr1_7403238_7403739	19.0697	0.345482	0.304385	1.13502	0.256368	0.489277			chr1_7403238_7403739	9.44758	-0.143712	0.335565	-0.428267	0.668456	0.841216
chr1_7419381_7419882	27.1817	0.059519	0.360249	0.165216	0.868774	0.939725			chr1_7419381_7419882	11.9035	0.694333	0.344644	2.01464	0.0439428	0.192605
chr1_7444260_7444761	24.2354	0.674838	0.278968	2.41905	0.0155611	0.088739			chr1_7444260_7444761	12.499	0.518859	0.337362	1.53799	0.124052	0.350206
chr1_7454022_7454523	51.5046	0.183542	0.235506	0.779354	0.435771	0.662184			chr1_7454022_7454523	21.0036	0.182617	0.241395	0.756506	0.449346	0.69689
chr1_7462610_7463111	87.5788	-0.656694	0.2849	-2.305	0.0211666	0.10707			chr1_7462610_7463111	52.3359	-0.0330422	0.145823	-0.226592	0.820741	0.921205
chr1_7471136_7471637	406.938	-0.268869	0.126231	-2.12997	0.0331737	0.141635			chr1_7471136_7471637	217.516	0.174592	0.0995347	1.75408	0.079416	0.271642
chr1_7478843_7479344	39.7747	0.593953	0.295174	2.01221	0.0441975	0.168977			chr1_7478843_7479344	16.1406	0.0662347	0.259694	0.255049	0.798686	0.910651
chr1_7508359_7508860	35.7054	0.63296	0.230299	2.74843	0.00598817	0.0481918			chr1_7508359_7508860	18.5663	0.20837	0.253907	0.820658	0.411841	0.667043
chr1_7516247_7516748	21.3349	0.409567	0.314784	1.30111	0.193222	0.413893			chr1_7516247_7516748	13.8363	0.722873	0.30071	2.40389	0.0162217	0.105694
chr1_7526407_7526908	156.79	-0.0812275	0.151276	-0.53695	0.591302	0.778821			chr1_7526407_7526908	83.5014	0.429752	0.12516	3.43361	0.0005956	0.0119412
chr1_7527036_7527537	218.653	0.0620941	0.171952	0.361113	0.718015	0.858473			chr1_7527036_7527537	92.8329	0.145502	0.118196	1.23102	0.218315	0.479233
chr1_7528322_7528823	29.5987	1.10163	0.283848	3.88106	0.000104004	0.00290303			chr1_7528322_7528823	12.3836	0.473419	0.29437	1.60825	0.107781	0.323772
chr1_7538002_7538503	77.2038	0.273011	0.157349	1.73507	0.082729	0.24797			chr1_7538002_7538503	28.4601	0.243311	0.205462	1.18422	0.236326	0.499897
chr1_7539625_7540126	76.7021	-0.0836671	0.170796	-0.489865	0.62423	0.800748			chr1_7539625_7540126	29.4086	0.0299079	0.19586	0.152701	0.878634	0.948436
chr1_7549196_7549697	182.775	0.0827208	0.134601	0.614564	0.538843	0.741312			chr1_7549196_7549697	89.4989	0.145064	0.120742	1.20143	0.229584	0.492163
chr1_7549775_7550276	188.171	0.22503	0.161333	1.39481	0.163072	0.374293			chr1_7549775_7550276	117.2	0.672668	0.159137	4.22697	2.36857e-05	0.00112359
chr1_7550935_7551436	63.4185	0.0880307	0.217938	0.403925	0.686268	0.839534			chr1_7550935_7551436	29.9764	0.128886	0.208638	0.617752	0.536739	0.759049
chr1_7552431_7552932	456.427	-0.493714	0.177634	-2.7794	0.00544597	0.045307			chr1_7552431_7552932	233.736	0.0929486	0.0961396	0.966809	0.333639	0.599338
chr1_7553147_7553648	72.6757	-0.405833	0.158025	-2.56816	0.0102239	0.0679636			chr1_7553147_7553648	33.5571	0.135254	0.193437	0.699213	0.484419	0.722811
chr1_7561404_7561905	34.3039	-0.322937	0.276837	-1.16653	0.243402	0.474137			chr1_7561404_7561905	22.1222	0.457705	0.271996	1.68276	0.0924207	0.296353
chr1_7608839_7609340	85.8678	-0.097892	0.159982	-0.611894	0.540608	0.74272			chr1_7608839_7609340	39.076	-0.435325	0.21536	-2.02138	0.0432402	0.190805
chr1_7613435_7613936	29.2227	0.803118	0.277435	2.8948	0.00379402	0.0357844			chr1_7613435_7613936	15.9646	0.210553	0.253617	0.8302	0.406426	0.662638
chr1_7621756_7622257	246.232	0.189033	0.098989	1.90963	0.0561806	0.19541			chr1_7621756_7622257	124.63	0.212221	0.113788	1.86506	0.0621733	0.236223
chr1_7641597_7642098	59.378	-0.320841	0.24968	-1.28501	0.198789	0.420903			chr1_7641597_7642098	32.0495	0.11935	0.183976	0.648726	0.516516	0.745316
chr1_7642712_7643213	90.1035	-0.768553	0.192007	-4.00274	6.26126e-05	0.00201923			chr1_7642712_7643213	48.0985	0.320648	0.157102	2.04101	0.0412497	0.185547
chr1_7644817_7645318	24.6251	0.580164	0.346647	1.67364	0.0942004	0.268385			chr1_7644817_7645318	12.5898	0.464952	0.385628	1.2057	0.227933	0.490452
chr1_7647169_7647670	54.3806	0.215964	0.230758	0.93589	0.34933	0.58455			chr1_7647169_7647670	25.9955	0.021425	0.206023	0.103993	0.917175	0.965404
chr1_7667469_7667970	113.118	0.0504881	0.15707	0.321438	0.747879	0.875426			chr1_7667469_7667970	47.4818	0.18007	0.154883	1.16262	0.244985	0.509307
chr1_7669405_7669906	75.3321	0.0740043	0.233386	0.31709	0.751176	0.877357			chr1_7669405_7669906	39.1503	0.227303	0.169392	1.34187	0.179638	0.43059
chr1_7680044_7680545	53.7285	0.219079	0.224196	0.977174	0.328483	0.564305			chr1_7680044_7680545	29.7292	0.082922	0.190501	0.435284	0.663356	0.838305
chr1_7698563_7699064	25.4196	1.18437	0.292411	4.05035	5.11407e-05	0.00175085			chr1_7698563_7699064	12.9281	0.333102	0.321114	1.03733	0.29958	0.566118
chr1_7704409_7704910	210.841	-0.0367952	0.218249	-0.168593	0.866117	0.938283			chr1_7704409_7704910	185.202	-0.0388536	0.110935	-0.350236	0.726162	0.872281
chr1_7707471_7707972	27.5814	-0.0630884	0.287828	-0.219188	0.826504	0.918281			chr1_7707471_7707972	11.4367	0.244433	0.327213	0.747015	0.455055	0.701067
chr1_7756469_7756970	11.5904	-1.6808	0.577332	-2.91133	0.00359892	0.0345204			chr1_7756469_7756970	6.50949	-0.0266374	0.432301	-0.0616178	0.950867	0.97981
chr1_7771002_7771503	149.89	-0.126426	0.23222	-0.544425	0.586149	0.775122			chr1_7771002_7771503	107.976	-0.0731218	0.126846	-0.576461	0.564303	0.777195
chr1_7783865_7784366	323.156	-0.134992	0.177873	-0.758924	0.447898	0.67225			chr1_7783865_7784366	300.107	0.033105	0.112471	0.294342	0.768496	0.894816
chr1_7810336_7810837	100.004	-0.12946	0.144665	-0.8949	0.370841	0.604992			chr1_7810336_7810837	65.3262	0.120526	0.141409	0.85232	0.394036	0.652206
chr1_7886325_7886826	20.9836	0.408632	0.361822	1.12937	0.25874	0.492071			chr1_7886325_7886826	6.42169	-0.218488	0.427563	-0.511009	0.609345	0.805591
chr1_7893759_7894260	46.3224	1.24957	0.202108	6.1827	6.30153e-10	3.97777e-07			chr1_7893759_7894260	18.1599	0.0720737	0.254508	0.283189	0.777032	0.899458
chr1_7899647_7900148	111.004	-0.492256	0.268049	-1.83644	0.0662922	0.216234			chr1_7899647_7900148	44.3742	-0.442796	0.162892	-2.71834	0.00656103	0.0598464
chr1_7902684_7903185	36.1285	0.364934	0.241506	1.51107	0.13077	0.327459			chr1_7902684_7903185	19.006	0.10365	0.23557	0.439995	0.659941	0.83642
chr1_7920557_7921058	34.7348	0.178275	0.275961	0.646013	0.518271	0.72595			chr1_7920557_7921058	17.9605	0.115343	0.254225	0.453704	0.650042	0.830558
chr1_7939667_7940168	23.1343	0.0531826	0.300618	0.176911	0.859578	0.934954			chr1_7939667_7940168	12.3294	0.282413	0.297809	0.948304	0.342975	0.608421
chr1_7940761_7941262	171.869	-0.212104	0.146564	-1.44718	0.147848	0.352538			chr1_7940761_7941262	80.3093	0.0131439	0.122742	0.107086	0.914721	0.964348
chr1_7948927_7949428	142.292	-0.257746	0.124343	-2.07286	0.0381849	0.154498			chr1_7948927_7949428	74.8957	0.329261	0.133915	2.45872	0.0139432	0.0960362
chr1_7953983_7954484	189.573	-0.379135	0.184883	-2.05067	0.0402991	0.159606			chr1_7953983_7954484	100.609	0.189276	0.134058	1.4119	0.15798	0.400699
chr1_7954658_7955159	19.0979	0.659214	0.479957	1.37349	0.169601	0.383038			chr1_7954658_7955159	9.18684	0.714829	0.36058	1.98244	0.0474296	0.201559
chr1_7956546_7957047	89.7773	0.0947296	0.201573	0.469951	0.63839	0.809771			chr1_7956546_7957047	23.8766	0.210059	0.209149	1.00435	0.31521	0.581699
chr1_7961253_7961754	379.994	-0.215316	0.137865	-1.56178	0.118339	0.308416			chr1_7961253_7961754	251.864	0.0250636	0.108702	0.230571	0.817648	0.919503
chr1_7975175_7975676	99.2234	-0.206607	0.15942	-1.29599	0.19498	0.415968			chr1_7975175_7975676	45.1005	0.383919	0.174855	2.19564	0.028118	0.147916
chr1_7982253_7982754	45.3559	-0.0586135	0.217523	-0.269459	0.787577	0.897341			chr1_7982253_7982754	24.548	0.275623	0.210299	1.31062	0.189985	0.44403
chr1_7994042_7994543	26.6965	0.357887	0.26878	1.33153	0.183016	0.40079			chr1_7994042_7994543	11.3515	0.230537	0.311491	0.740106	0.459236	0.704142
chr1_8004721_8005222	329.615	0.0290058	0.107247	0.270458	0.786808	0.896949			chr1_8004721_8005222	168.251	0.394347	0.0946288	4.16731	3.08219e-05	0.00138118
chr1_8006260_8006761	50.8435	0.153145	0.267011	0.573553	0.56627	0.761398			chr1_8006260_8006761	48.8543	0.0878885	0.169718	0.517851	0.604562	0.802714
chr1_8008987_8009488	37.877	0.169148	0.276978	0.610692	0.541404	0.743338			chr1_8008987_8009488	32.342	0.132546	0.207547	0.638632	0.523062	0.749919
chr1_8009890_8010391	83.0344	-0.2892	0.244647	-1.18211	0.237162	0.467279			chr1_8009890_8010391	80.5465	0.974811	0.128674	7.57579	3.56948e-14	4.11259e-11
chr1_8014929_8015430	93.4636	0.392803	0.224248	1.75164	0.0798353	0.242696			chr1_8014929_8015430	36.0098	0.468287	0.199136	2.3516	0.0186931	0.11543
chr1_8015789_8016290	54.6442	0.232029	0.323773	0.716641	0.473596	0.692095			chr1_8015789_8016290	26.4581	0.598619	0.218969	2.7338	0.00626073	0.058093
chr1_8016534_8017035	53.5531	0.441373	0.32202	1.37064	0.170487	0.384269			chr1_8016534_8017035	25.606	0.645003	0.280079	2.30293	0.0212827	0.125063
chr1_8017471_8017972	37.6287	0.649653	0.354153	1.83439	0.0665969	0.216868			chr1_8017471_8017972	16.2643	0.402856	0.274937	1.46527	0.142848	0.379149
chr1_8018685_8019186	88.7898	-0.20119	0.189614	-1.06105	0.288668	0.524132			chr1_8018685_8019186	32.9869	0.420759	0.218112	1.9291	0.0537187	0.21684
chr1_8019957_8020458	53.8225	0.076961	0.247624	0.310797	0.755955	0.880388			chr1_8019957_8020458	21.0293	0.714584	0.234629	3.0456	0.0023222	0.0304731
chr1_8021643_8022144	84.6836	0.179682	0.240237	0.747936	0.454499	0.677414			chr1_8021643_8022144	40.8875	0.861195	0.173416	4.96605	6.83296e-07	6.65953e-05
chr1_8022695_8023196	57.7404	0.135081	0.372398	0.362733	0.716804	0.857714			chr1_8022695_8023196	22.3999	0.6503	0.223731	2.90662	0.0036536	0.0408909
chr1_8023784_8024285	43.4362	0.261415	0.3521	0.742445	0.457818	0.679881			chr1_8023784_8024285	20.3627	0.617903	0.286565	2.15624	0.0310652	0.157218
chr1_8026200_8026701	306.862	-0.0487777	0.203639	-0.23953	0.810695	0.909689			chr1_8026200_8026701	195.787	-0.0657797	0.108447	-0.606562	0.544141	0.764225
chr1_8026957_8027458	268.801	0.000422515	0.0940461	0.00449264	0.996415	0.998563			chr1_8026957_8027458	118.013	0.423529	0.109182	3.87912	0.000104835	0.00341018
chr1_8028224_8028725	99.6017	0.486233	0.227102	2.14103	0.0322717	0.139296			chr1_8028224_8028725	45.6986	0.432998	0.158243	2.73628	0.00621374	0.0578674
chr1_8040518_8041019	115.356	0.194676	0.14221	1.36893	0.17102	0.385096			chr1_8040518_8041019	57.0602	-0.00313341	0.140789	-0.0222562	0.982244	0.99275
chr1_8047086_8047587	50.9072	0.203148	0.310923	0.65337	0.513518	0.72258			chr1_8047086_8047587	17.8003	0.455635	0.26867	1.69589	0.0899065	0.291758
chr1_8047736_8048237	86.3678	0.157272	0.333301	0.47186	0.637026	0.808873			chr1_8047736_8048237	28.377	-0.204056	0.216375	-0.943065	0.345648	0.610874
chr1_8055961_8056462	25.6304	0.407537	0.309553	1.31654	0.187994	0.407162			chr1_8055961_8056462	11.4937	0.544177	0.318251	1.7099	0.0872842	0.286908
chr1_8059257_8059758	73.3786	0.170041	0.181074	0.939069	0.347695	0.58292			chr1_8059257_8059758	26.2708	0.0434781	0.222633	0.19529	0.845166	0.932989
chr1_8061196_8061697	171.351	0.108332	0.137593	0.787338	0.431084	0.658408			chr1_8061196_8061697	68.3853	0.146857	0.13417	1.09456	0.273709	0.539792
chr1_8062001_8062502	97.0655	0.273097	0.183895	1.48507	0.137525	0.337363			chr1_8062001_8062502	38.677	0.355073	0.169008	2.10093	0.0356474	0.170419
chr1_8075726_8076227	66.8524	0.224922	0.249823	0.900328	0.367946	0.602171			chr1_8075726_8076227	15.5896	-0.121212	0.27431	-0.441879	0.658577	0.835568
chr1_8077142_8077643	227.663	-0.163849	0.119799	-1.3677	0.171406	0.385607			chr1_8077142_8077643	103.995	0.108015	0.114119	0.946511	0.343888	0.609161
chr1_8078155_8078656	132.954	0.0891707	0.124373	0.716962	0.473398	0.691891			chr1_8078155_8078656	51.4943	0.262429	0.160251	1.63761	0.101502	0.312758
chr1_8083001_8083502	54.8014	0.537431	0.22234	2.41716	0.015642	0.0890083			chr1_8083001_8083502	26.1532	0.209074	0.217104	0.963015	0.33554	0.601324
chr1_8083739_8084240	89.2167	0.243284	0.297255	0.818434	0.413109	0.643247			chr1_8083739_8084240	23.5144	0.496081	0.220925	2.24547	0.0247378	0.136929
chr1_8087157_8087658	46.4456	-0.673665	0.193434	-3.48266	0.000496456	0.00881968			chr1_8087157_8087658	28.2559	0.488677	0.196641	2.48512	0.0129507	0.0917597
chr1_8089436_8089937	103.765	0.0522664	0.214792	0.243335	0.807746	0.908118			chr1_8089436_8089937	40.1362	0.418295	0.171164	2.44383	0.0145323	0.0985628
chr1_8090093_8090594	182.271	0.208615	0.245417	0.850044	0.3953	0.627354			chr1_8090093_8090594	64.9189	0.43299	0.147825	2.92906	0.00339988	0.0391455
chr1_8090957_8091458	123.675	-0.353959	0.164908	-2.1464	0.0318408	0.138248			chr1_8090957_8091458	62.0424	0.206652	0.141761	1.45775	0.14491	0.382251
chr1_8094367_8094868	149.398	0.118137	0.187711	0.629354	0.529117	0.734124			chr1_8094367_8094868	65.0835	0.197343	0.145259	1.35855	0.174288	0.423407
chr1_8094869_8095370	156.637	0.205118	0.204759	1.00175	0.316464	0.552268			chr1_8094869_8095370	51.0558	0.0920474	0.148019	0.621862	0.534033	0.757314
chr1_8095620_8096121	82.1766	0.0275345	0.315748	0.087204	0.930509	0.969304			chr1_8095620_8096121	28.302	0.148727	0.2217	0.670851	0.502316	0.735714
chr1_8096554_8097055	125.22	0.259763	0.350101	0.741964	0.458109	0.680121			chr1_8096554_8097055	43.0798	0.361302	0.173827	2.07852	0.0376619	0.176001
chr1_8097346_8097847	184.829	0.0936139	0.20027	0.46744	0.640185	0.81098			chr1_8097346_8097847	92.8165	0.19968	0.125843	1.58674	0.112571	0.331575
chr1_8109183_8109684	30.9569	-0.141471	0.220608	-0.641276	0.521343	0.728194			chr1_8109183_8109684	17.2309	-0.113078	0.241571	-0.468095	0.639717	0.824486
chr1_8121252_8121753	168.992	0.228033	0.141028	1.61693	0.105893	0.288398			chr1_8121252_8121753	74.2601	0.445624	0.128162	3.47705	0.000506969	0.0106923
chr1_8122070_8122571	124.724	0.179299	0.192224	0.932764	0.350942	0.58598			chr1_8122070_8122571	74.0894	0.372939	0.145685	2.55991	0.0104701	0.0803148
chr1_8133184_8133685	46.9127	1.07897	0.332873	3.2414	0.00118945	0.0162428			chr1_8133184_8133685	20.6729	0.471722	0.235664	2.00167	0.0453206	0.196139
chr1_8133974_8134475	102.994	0.609035	0.301214	2.02194	0.0431829	0.166516			chr1_8133974_8134475	37.3607	0.412105	0.175208	2.35209	0.0186681	0.115333
chr1_8134730_8135231	58.7226	0.128433	0.186545	0.68848	0.49115	0.705746			chr1_8134730_8135231	28.0164	0.0756091	0.242292	0.312058	0.754996	0.888188
chr1_8137792_8138293	194.394	0.206927	0.12468	1.65966	0.0969821	0.273265			chr1_8137792_8138293	81.4642	0.362562	0.124482	2.91256	0.00358476	0.0404537
chr1_8141770_8142271	43.6221	0.037464	0.297859	0.125778	0.899908	0.955154			chr1_8141770_8142271	14.6703	0.132435	0.263235	0.503105	0.61489	0.808959
chr1_8142976_8143477	66.5903	0.656853	0.150161	4.37432	1.21809e-05	0.000630307			chr1_8142976_8143477	24.9984	0.73136	0.229183	3.19116	0.00141701	0.0218761
chr1_8145516_8146017	38.0775	-0.340984	0.336615	-1.01298	0.31107	0.546976			chr1_8145516_8146017	14.3341	0.365514	0.303651	1.20373	0.228694	0.491143
chr1_8147865_8148366	47.8844	0.0804413	0.36065	0.223045	0.8235	0.916536			chr1_8147865_8148366	10.5991	-0.0472027	0.335937	-0.140511	0.888257	0.952553
chr1_8154591_8155092	63.466	0.029047	0.238539	0.12177	0.903081	0.956579			chr1_8154591_8155092	28.5814	0.317501	0.215413	1.47392	0.140504	0.375567
chr1_8155524_8156025	33.2207	-0.149213	0.243356	-0.613147	0.539779	0.74207			chr1_8155524_8156025	17.1	0.213053	0.252924	0.84236	0.399587	0.656997
chr1_8165900_8166401	23.5361	-0.330438	0.286584	-1.15302	0.248901	0.480584			chr1_8165900_8166401	10.5536	0.111154	0.348573	0.318881	0.749816	0.885533
chr1_8167179_8167680	54.2919	-0.223679	0.225938	-0.989999	0.322174	0.557989			chr1_8167179_8167680	24.1971	-0.403626	0.214555	-1.88123	0.0599412	0.231119
chr1_8167908_8168409	106.855	-0.46048	0.320557	-1.4365	0.150861	0.357142			chr1_8167908_8168409	38.1182	-0.596589	0.180095	-3.31264	0.000924204	0.016354
chr1_8169336_8169837	158.641	-0.251706	0.163508	-1.53941	0.123705	0.316931			chr1_8169336_8169837	65.2759	-0.198992	0.159181	-1.2501	0.211264	0.470488
chr1_8174269_8174770	20.8675	0.935389	0.320363	2.91978	0.00350277	0.0339185			chr1_8174269_8174770	8.44332	0.305231	0.364841	0.836613	0.40281	0.659588
chr1_8182067_8182568	122.073	0.42574	0.237819	1.79018	0.0734245	0.23037			chr1_8182067_8182568	38.6135	-0.150058	0.169095	-0.887416	0.374855	0.63597
chr1_8184232_8184733	31.9673	0.140687	0.240455	0.585087	0.558489	0.756145			chr1_8184232_8184733	15.8175	-0.00321654	0.266042	-0.0120904	0.990354	0.996072
chr1_8189873_8190374	23.9951	0.343338	0.313048	1.09676	0.272746	0.507532			chr1_8189873_8190374	13.957	0.440239	0.276316	1.59325	0.111105	0.329252
chr1_8194505_8195006	83.2962	0.558607	0.305709	1.82725	0.0676625	0.218925			chr1_8194505_8195006	26.1355	0.00930564	0.202569	0.0459381	0.96336	0.985226
chr1_8197691_8198192	247.587	-0.200247	0.127059	-1.57601	0.115024	0.303345			chr1_8197691_8198192	140.954	0.0857271	0.114093	0.75138	0.452424	0.699133
chr1_8202046_8202547	229.947	-0.0943509	0.101409	-0.930402	0.352163	0.587308			chr1_8202046_8202547	100.544	0.134637	0.110797	1.21517	0.224301	0.4862
chr1_8206363_8206864	27.7969	0.0248875	0.408616	0.0609068	0.951433	0.97925			chr1_8206363_8206864	13.756	0.0186007	0.29036	0.0640609	0.948922	0.978924
chr1_8211971_8212472	373.255	-0.247032	0.115414	-2.14041	0.0323217	0.139416			chr1_8211971_8212472	181.971	0.202231	0.0975348	2.07343	0.0381327	0.177196
chr1_8218599_8219100	25.4074	0.0789617	0.280947	0.281055	0.778668	0.892598			chr1_8218599_8219100	13.568	0.488808	0.303266	1.61181	0.107003	0.32247
chr1_8220186_8220687	17.4791	-0.0879264	0.337687	-0.260378	0.794572	0.901061			chr1_8220186_8220687	10.2054	0.595856	0.334066	1.78365	0.0744811	0.261795
chr1_8224798_8225299	38.2877	0.664397	0.362636	1.83213	0.0669316	0.217515			chr1_8224798_8225299	11.8278	-0.127422	0.311742	-0.40874	0.68273	0.849418
chr1_8230936_8231437	19.1046	-0.921699	0.478141	-1.92767	0.0538961	0.190654			chr1_8230936_8231437	13.8162	0.177442	0.26663	0.665498	0.505732	0.738126
chr1_8238233_8238734	227.732	0.121917	0.148332	0.821923	0.41112	0.641483			chr1_8238233_8238734	73.9647	0.243026	0.131742	1.84472	0.0650785	0.24266
chr1_8283185_8283686	75.4643	-0.121154	0.302875	-0.400013	0.689147	0.84123			chr1_8283185_8283686	26.5178	-0.0838171	0.211711	-0.395904	0.692176	0.854367
chr1_8284119_8284620	39.9405	0.209782	0.310044	0.676621	0.498647	0.711363			chr1_8284119_8284620	12.7947	-0.162169	0.29579	-0.548257	0.583515	0.789564
chr1_8303130_8303631	17.0924	1.07383	0.349896	3.06901	0.00214769	0.024268			chr1_8303130_8303631	7.42405	0.1297	0.381274	0.340175	0.733725	0.876359
chr1_8314236_8314737	113.715	0.0223128	0.134444	0.165963	0.868186	0.939442			chr1_8314236_8314737	48.2697	0.370812	0.158193	2.34404	0.019076	0.116878
chr1_8315713_8316214	36.306	0.241769	0.318623	0.758795	0.447975	0.672277			chr1_8315713_8316214	16.3699	0.42459	0.271351	1.56472	0.117648	0.339713
chr1_8317848_8318349	82.7483	0.277848	0.175304	1.58495	0.112978	0.300122			chr1_8317848_8318349	46.3841	0.141962	0.160903	0.882284	0.377623	0.638274
chr1_8343447_8343948	444.365	-0.182089	0.117774	-1.54609	0.122083	0.314297			chr1_8343447_8343948	229.063	0.212389	0.0868701	2.4449	0.0144892	0.0983865
chr1_8348898_8349399	76.2397	0.0400063	0.174913	0.228721	0.819086	0.914037			chr1_8348898_8349399	33.662	0.32483	0.180355	1.80105	0.0716945	0.256135
chr1_8351632_8352133	47.8551	0.0841034	0.268246	0.313531	0.753877	0.879147			chr1_8351632_8352133	20.4592	0.247472	0.222517	1.11215	0.266075	0.532081
chr1_8358986_8359487	50.4383	-1.00631	0.338507	-2.97278	0.00295114	0.0302161			chr1_8358986_8359487	27.2343	0.259437	0.22855	1.13514	0.256315	0.521641
chr1_8370845_8371346	18.5869	1.42371	0.414597	3.43397	0.00059482	0.0100102			chr1_8370845_8371346	9.22488	0.764588	0.381213	2.00567	0.0448912	0.194963
chr1_8373825_8374326	267.332	-0.215509	0.103475	-2.08272	0.0372771	0.152196			chr1_8373825_8374326	108.796	0.292327	0.11727	2.49277	0.012675	0.0904663
chr1_8374712_8375213	59.1822	-0.128348	0.18139	-0.707579	0.479207	0.696444			chr1_8374712_8375213	22.043	-0.0544302	0.23599	-0.230646	0.81759	0.919476
chr1_8381963_8382464	156.503	-0.743867	0.165227	-4.50208	6.72922e-06	0.000411925			chr1_8381963_8382464	64.6709	0.413985	0.136396	3.03518	0.00240395	0.0311596
chr1_8394892_8395393	28.3399	0.465217	0.408605	1.13855	0.254891	0.487586			chr1_8394892_8395393	13.1808	-0.0198463	0.285665	-0.0694741	0.944612	0.976956
chr1_8396922_8397423	337.144	-0.175613	0.100527	-1.74693	0.0806497	0.244051			chr1_8396922_8397423	170.185	0.187155	0.115416	1.62156	0.104897	0.318684
chr1_8397454_8397955	120.023	0.222615	0.239583	0.92918	0.352796	0.588			chr1_8397454_8397955	43.927	0.276063	0.172125	1.60385	0.108747	0.325454
chr1_8408099_8408600	51.2154	1.03224	0.286119	3.60774	0.000308874	0.00628314			chr1_8408099_8408600	17.0447	0.60093	0.256586	2.34202	0.0191798	0.117277
chr1_8409082_8409583	83.0864	0.532747	0.164216	3.24419	0.00117785	0.0161214			chr1_8409082_8409583	31.1826	0.683399	0.202329	3.37767	0.000731037	0.0138095
chr1_8412131_8412632	86.369	0.391597	0.202159	1.93707	0.0527363	0.188179			chr1_8412131_8412632	32.5257	0.380435	0.204816	1.85745	0.0632472	0.238579
chr1_8421665_8422166	50.9564	0.401494	0.286411	1.40181	0.160972	0.371176			chr1_8421665_8422166	21.439	0.605224	0.228104	2.65328	0.00797148	0.0677069
chr1_8422820_8423321	87.4929	0.142377	0.21985	0.647612	0.517236	0.7252			chr1_8422820_8423321	45.407	0.666175	0.206187	3.23092	0.00123391	0.0198602
chr1_8423562_8424063	138.715	0.115995	0.303145	0.382638	0.701988	0.848831			chr1_8423562_8424063	66.1879	0.190425	0.135495	1.4054	0.159903	0.403282
chr1_8431713_8432214	30.3806	0.171687	0.252564	0.679776	0.496646	0.709804			chr1_8431713_8432214	13.1463	0.400369	0.289713	1.38195	0.166986	0.413197
chr1_8438835_8439336	61.4701	0.162481	0.169171	0.960453	0.336827	0.572515			chr1_8438835_8439336	21.9823	0.429027	0.238353	1.79996	0.0718669	0.256518
chr1_8439421_8439922	24.3738	0.184107	0.296961	0.61997	0.535277	0.738722			chr1_8439421_8439922	11.8202	0.382256	0.301041	1.26978	0.204163	0.461918
chr1_8456310_8456811	50.1913	0.619749	0.290372	2.13433	0.032816	0.14071			chr1_8456310_8456811	18.8205	0.100464	0.242263	0.41469	0.678369	0.847067
chr1_8477253_8477754	200.683	-0.220364	0.116484	-1.8918	0.0585176	0.200244			chr1_8477253_8477754	81.4406	-0.255293	0.125127	-2.04028	0.0413229	0.185748
chr1_8478492_8478993	42.3069	-0.148446	0.235126	-0.631345	0.527815	0.7331			chr1_8478492_8478993	16.7054	0.0276429	0.25348	0.109054	0.91316	0.963633
chr1_8480810_8481311	80.2323	0.00755561	0.194755	0.0387954	0.969054	0.987503			chr1_8480810_8481311	21.3973	-0.168606	0.222552	-0.757604	0.448688	0.696396
chr1_8481598_8482099	24.7954	0.498642	0.319902	1.55873	0.11906	0.309561			chr1_8481598_8482099	8.8564	-0.0186591	0.348511	-0.0535395	0.957302	0.982394
chr1_8492706_8493207	32.1924	-0.0156148	0.242543	-0.0643794	0.948668	0.978016			chr1_8492706_8493207	14.9286	0.630005	0.280277	2.2478	0.0245892	0.136408
chr1_8495902_8496403	32.675	-0.240476	0.214082	-1.12329	0.261315	0.49501			chr1_8495902_8496403	13.5866	0.121904	0.27592	0.441809	0.658627	0.835594
chr1_8525795_8526296	200.768	-0.0910177	0.114937	-0.791889	0.428425	0.656178			chr1_8525795_8526296	106.683	0.306133	0.113093	2.70692	0.00679106	0.061079
chr1_8560590_8561091	85.213	-0.287559	0.210047	-1.36902	0.170993	0.385051			chr1_8560590_8561091	37.3417	0.274676	0.170254	1.61333	0.106673	0.321815
chr1_8563367_8563868	30.0767	0.547402	0.343903	1.59173	0.111445	0.297663			chr1_8563367_8563868	10.3875	0.591212	0.337834	1.75001	0.0801165	0.272924
chr1_8584261_8584762	19.7546	0.507701	0.33361	1.52184	0.12805	0.323326			chr1_8584261_8584762	6.82683	0.202074	0.380071	0.531675	0.594951	0.79661
chr1_8616738_8617239	47.6149	-0.288502	0.187357	-1.53985	0.123596	0.316748			chr1_8616738_8617239	23.8579	-0.0298467	0.206058	-0.144847	0.884832	0.951075
chr1_8626420_8626921	199.636	0.0360263	0.124729	0.288836	0.772707	0.889318			chr1_8626420_8626921	80.9969	0.150769	0.119373	1.263	0.206588	0.464571
chr1_8627671_8628172	18.5055	-0.884698	0.321648	-2.75052	0.0059501	0.0480146			chr1_8627671_8628172	5.39969	0.0141474	0.429472	0.0329415	0.973721	0.989464
chr1_8629407_8629908	44.5568	0.92753	0.301812	3.07321	0.00211771	0.0240544			chr1_8629407_8629908	10.3867	0.0537143	0.334714	0.160478	0.872505	0.945788
chr1_8631114_8631615	43.4558	0.56519	0.214729	2.63211	0.00848563	0.0604632			chr1_8631114_8631615	13.8601	0.184959	0.276931	0.667889	0.504204	0.73694
chr1_8647496_8647997	16.0768	1.56957	0.433067	3.62431	0.000289734	0.00599639			chr1_8647496_8647997	5.72103	0.898245	0.449666	1.99758	0.045762	0.197284
chr1_8660336_8660837	143.45	0.0844595	0.135168	0.624847	0.532072	0.736181			chr1_8660336_8660837	67.3828	0.378519	0.130095	2.90957	0.0036193	0.0406293
chr1_8661253_8661754	147.485	0.135255	0.206158	0.656074	0.511777	0.72133			chr1_8661253_8661754	57.2926	0.313149	0.149173	2.09924	0.0357957	0.170854
chr1_8662098_8662599	63.7603	0.0127803	0.333818	0.0382853	0.96946	0.987662			chr1_8662098_8662599	23.7725	-0.101286	0.242311	-0.417999	0.675948	0.845818
chr1_8663941_8664442	112.612	-0.0779078	0.184206	-0.422939	0.67234	0.831242			chr1_8663941_8664442	34.0999	0.110571	0.176252	0.627348	0.530431	0.754822
chr1_8668160_8668661	47.654	0.218947	0.220326	0.993739	0.32035	0.556061			chr1_8668160_8668661	20.6423	-0.0749323	0.227016	-0.330075	0.741343	0.880893
chr1_8670446_8670947	70.1627	0.0613439	0.229403	0.267407	0.789156	0.898187			chr1_8670446_8670947	30.6872	0.515317	0.202094	2.54989	0.0107758	0.0817352
chr1_8674922_8675423	45.5726	-0.0423064	0.222392	-0.190234	0.849126	0.929736			chr1_8674922_8675423	18.2579	0.211341	0.262162	0.806146	0.420159	0.674112
chr1_8679291_8679792	72.6198	0.118544	0.150602	0.78713	0.431206	0.658527			chr1_8679291_8679792	30.3279	0.166433	0.191332	0.869867	0.384373	0.644176
chr1_8700856_8701357	48.3198	0.216931	0.247274	0.877289	0.38033	0.613933			chr1_8700856_8701357	15.1215	0.249462	0.263287	0.947492	0.343388	0.608738
chr1_8701363_8701864	79.7402	0.112963	0.246391	0.458469	0.646615	0.81517			chr1_8701363_8701864	23.6532	0.300774	0.243138	1.23705	0.216069	0.476571
chr1_8702053_8702554	35.4886	0.199315	0.294827	0.676042	0.499014	0.711541			chr1_8702053_8702554	11.7025	0.222433	0.305681	0.727662	0.466821	0.709741
chr1_8703090_8703591	286.309	-0.0371482	0.211119	-0.175959	0.860326	0.935306			chr1_8703090_8703591	183.162	0.0234132	0.0932733	0.251017	0.801801	0.912087
chr1_8712141_8712642	68.276	0.465768	0.339592	1.37155	0.170203	0.383855			chr1_8712141_8712642	19.4507	0.0870288	0.233212	0.373175	0.709018	0.862989
chr1_8712665_8713166	58.451	0.523725	0.33327	1.57147	0.116073	0.304905			chr1_8712665_8713166	19.2805	0.513719	0.238843	2.15086	0.0314869	0.158409
chr1_8740112_8740613	45.8672	-0.106538	0.203569	-0.523351	0.60073	0.785497			chr1_8740112_8740613	25.0692	0.0307401	0.210748	0.145861	0.884031	0.950802
chr1_8745684_8746185	94.4219	-0.60774	0.163948	-3.70692	0.000209796	0.0047806			chr1_8745684_8746185	46.0141	0.236432	0.172203	1.37298	0.169758	0.417294
chr1_8797140_8797641	35.7925	0.221481	0.292863	0.756263	0.449491	0.673465			chr1_8797140_8797641	16.2388	0.325376	0.259576	1.25349	0.210026	0.468831
chr1_8816274_8816775	40.748	0.733147	0.349077	2.10024	0.0357075	0.148191			chr1_8816274_8816775	16.6743	0.741717	0.255663	2.90115	0.00371794	0.0413921
chr1_8817448_8817949	187.658	-0.0770687	0.170084	-0.45312	0.650462	0.817614			chr1_8817448_8817949	155.957	0.063219	0.106807	0.591901	0.553917	0.770709
chr1_8820956_8821457	34.9805	-0.335258	0.272279	-1.2313	0.21821	0.444825			chr1_8820956_8821457	22.773	0.753085	0.292848	2.57159	0.0101234	0.0785973
chr1_8822512_8823013	140.739	0.127424	0.124414	1.02419	0.305745	0.541607			chr1_8822512_8823013	51.4685	-0.0665506	0.160281	-0.415212	0.677986	0.846915
chr1_8825986_8826487	71.1459	0.210467	0.203211	1.03571	0.300339	0.536024			chr1_8825986_8826487	34.9352	0.363964	0.190796	1.9076	0.0564426	0.222938
chr1_8848699_8849200	181.177	-0.0801956	0.161717	-0.495901	0.619964	0.798214			chr1_8848699_8849200	75.2851	0.272586	0.129869	2.09893	0.0358235	0.170939
chr1_8858028_8858529	304.016	-0.0330323	0.125218	-0.263799	0.791935	0.899737			chr1_8858028_8858529	136.001	0.19108	0.107415	1.77889	0.0752579	0.263395
chr1_8859288_8859789	117.589	-0.0587883	0.196214	-0.299614	0.764472	0.884642			chr1_8859288_8859789	46.6786	0.330174	0.15462	2.1354	0.0327286	0.162038
chr1_8860782_8861283	38.1307	0.26685	0.241769	1.10374	0.269705	0.504392			chr1_8860782_8861283	13.2356	0.273952	0.273346	1.00222	0.316239	0.582532
chr1_8862505_8863006	84.1175	-0.229921	0.220442	-1.043	0.296947	0.532568			chr1_8862505_8863006	25.3996	0.240598	0.20372	1.18102	0.237594	0.501146
chr1_8866365_8866866	51.3877	-0.179902	0.271003	-0.663838	0.506794	0.717614			chr1_8866365_8866866	15.6396	0.886487	0.264828	3.34741	0.000815719	0.0149635
chr1_8868990_8869491	53.5556	0.151235	0.221065	0.68412	0.493899	0.707642			chr1_8868990_8869491	15.9076	0.292286	0.254047	1.15052	0.24993	0.514632
chr1_8871168_8871669	74.6366	-0.0824114	0.182161	-0.452409	0.650974	0.817908			chr1_8871168_8871669	22.2199	0.198328	0.226751	0.874653	0.381763	0.641794
chr1_8873554_8874055	255.975	-0.0537963	0.090508	-0.594382	0.552257	0.751417			chr1_8873554_8874055	141.686	0.238408	0.113403	2.10232	0.0355257	0.170124
chr1_8875178_8875679	51.6749	0.364118	0.258907	1.40637	0.159615	0.369277			chr1_8875178_8875679	20.4845	0.551369	0.25374	2.17296	0.029783	0.153299
chr1_8876731_8877232	54.4164	0.0875823	0.205682	0.425813	0.670244	0.830076			chr1_8876731_8877232	25.845	0.44034	0.232079	1.89737	0.0577785	0.225971
chr1_8877843_8878344	157.374	-0.0165875	0.178299	-0.0930321	0.925878	0.967141			chr1_8877843_8878344	93.1498	0.101219	0.116002	0.872561	0.382903	0.642847
chr1_8878516_8879017	281.585	-0.204693	0.199943	-1.02376	0.30595	0.541795			chr1_8878516_8879017	179.11	0.0561032	0.123303	0.455002	0.649108	0.830089
chr1_8879977_8880478	163.305	0.101137	0.180534	0.560212	0.575335	0.767757			chr1_8879977_8880478	62.0354	0.0435219	0.146385	0.29731	0.76623	0.893628
chr1_8881435_8881936	26.2154	0.12542	0.279602	0.448568	0.653743	0.819776			chr1_8881435_8881936	16.2521	0.110946	0.248038	0.447296	0.654662	0.833235
chr1_8889905_8890406	96.9082	0.207515	0.219607	0.944938	0.344691	0.58014			chr1_8889905_8890406	48.3888	0.765673	0.175421	4.36478	1.27252e-05	0.000694744
chr1_8899840_8900341	137.186	-0.11268	0.120053	-0.938587	0.347943	0.583146			chr1_8899840_8900341	67.0349	0.0722349	0.134327	0.537752	0.590748	0.793987
chr1_8900681_8901182	24.0851	-0.341681	0.243604	-1.40261	0.160733	0.370879			chr1_8900681_8901182	15.6397	-0.18396	0.255676	-0.719506	0.471829	0.713287
chr1_8902755_8903256	66.8988	-0.0863974	0.171737	-0.503081	0.614907	0.794971			chr1_8902755_8903256	22.0841	0.422676	0.24967	1.69294	0.0904673	0.292708
chr1_8903858_8904359	180.699	-0.0559027	0.124627	-0.448559	0.653749	0.819776			chr1_8903858_8904359	49.7481	0.323577	0.155236	2.08443	0.0371214	0.174632
chr1_8910903_8911404	27.0649	0.055132	0.287962	0.191456	0.848168	0.929197			chr1_8910903_8911404	15.2243	-0.122282	0.264259	-0.462737	0.643553	0.826835
chr1_8918030_8918531	30.3001	0.197681	0.269554	0.733362	0.463338	0.684325			chr1_8918030_8918531	9.29054	-0.0793317	0.337205	-0.235263	0.814005	0.917731
chr1_8941748_8942249	51.3528	0.113651	0.190401	0.596902	0.550572	0.750171			chr1_8941748_8942249	26.1205	0.548513	0.208779	2.62724	0.00860806	0.0709672
chr1_8962857_8963358	49.9625	-0.332779	0.219416	-1.51666	0.129352	0.325343			chr1_8962857_8963358	38.6847	0.57644	0.207678	2.77565	0.00550923	0.0535422
chr1_8970953_8971454	24.4321	-0.301904	0.263498	-1.14576	0.251896	0.484112			chr1_8970953_8971454	15.0721	-0.0124557	0.256826	-0.0484988	0.961319	0.984307
chr1_8973946_8974447	169.339	-0.0366137	0.118191	-0.309785	0.756724	0.880668			chr1_8973946_8974447	84.2645	0.150336	0.128202	1.17265	0.240936	0.504819
chr1_8983517_8984018	63.9424	-0.241791	0.188153	-1.28507	0.198766	0.420881			chr1_8983517_8984018	30.8525	-0.134526	0.184522	-0.729049	0.465972	0.709184
chr1_8986091_8986592	179.627	-0.00343998	0.108352	-0.0317482	0.974673	0.989875			chr1_8986091_8986592	70.8347	0.230694	0.134671	1.71302	0.0867094	0.285921
chr1_8987972_8988473	41.3813	0.297859	0.212723	1.40022	0.161447	0.371927			chr1_8987972_8988473	22.8855	-0.080269	0.236628	-0.339219	0.734444	0.8768
chr1_8989698_8990199	59.6844	0.341537	0.222965	1.5318	0.125573	0.319581			chr1_8989698_8990199	21.5299	0.318628	0.222664	1.43098	0.152437	0.392616
chr1_9005025_9005526	77.0764	0.187409	0.161943	1.15725	0.247169	0.478517			chr1_9005025_9005526	36.5121	0.312741	0.20709	1.51017	0.131001	0.361264
chr1_9009829_9010330	27.8279	-0.233053	0.269602	-0.864433	0.38735	0.620264			chr1_9009829_9010330	12.6193	-0.0480159	0.287153	-0.167213	0.867202	0.943369
chr1_9011849_9012350	31.1868	-0.0968168	0.253741	-0.381558	0.702789	0.849309			chr1_9011849_9012350	13.2227	0.124224	0.282166	0.440252	0.659755	0.836315
chr1_9067156_9067657	20.6245	0.250193	0.279213	0.896066	0.370217	0.60438			chr1_9067156_9067657	13.2119	0.376857	0.295522	1.27522	0.20223	0.459645
chr1_9078021_9078522	152.265	0.172117	0.157742	1.09113	0.275216	0.510094			chr1_9078021_9078522	54.7722	-0.362384	0.148822	-2.43501	0.0148912	0.100013
chr1_9078635_9079136	124.051	0.0537248	0.128791	0.417146	0.676571	0.833771			chr1_9078635_9079136	38.7962	-0.566637	0.178792	-3.16926	0.00152829	0.0230206
chr1_9080903_9081404	35.1077	1.09462	0.248819	4.39926	1.08618e-05	0.000582046			chr1_9080903_9081404	13.4623	-0.108643	0.280322	-0.387564	0.698338	0.857616
chr1_9084793_9085294	208.66	-0.0171414	0.126828	-0.135154	0.89249	0.95152			chr1_9084793_9085294	80.8827	0.172264	0.127416	1.35197	0.176384	0.426295
chr1_9085974_9086475	40.6564	0.17252	0.270862	0.63693	0.52417	0.730354			chr1_9085974_9086475	20.9911	0.435255	0.24158	1.80171	0.0715917	0.255854
chr1_9100455_9100956	133.508	-0.0810274	0.129472	-0.625831	0.531426	0.73574			chr1_9100455_9100956	56.3804	-0.0873406	0.155507	-0.561649	0.574355	0.78344
chr1_9101486_9101987	84.2817	0.182517	0.170814	1.06851	0.285289	0.520753			chr1_9101486_9101987	34.1494	-0.0492814	0.177706	-0.27732	0.781534	0.901626
chr1_9110696_9111197	85.7317	0.0527143	0.178544	0.295245	0.767806	0.886536			chr1_9110696_9111197	25.4052	-0.0742739	0.212903	-0.348863	0.727192	0.872737
chr1_9128627_9129128	279.822	-0.0656387	0.165784	-0.39593	0.692157	0.843052			chr1_9128627_9129128	171.452	-0.0550784	0.107267	-0.513471	0.607622	0.804457
chr1_9129356_9129857	175.872	-0.186199	0.180689	-1.03049	0.30278	0.538742			chr1_9129356_9129857	174.345	0.0800189	0.141838	0.564157	0.572647	0.78243
chr1_9130083_9130584	28.689	0.382339	0.33024	1.15776	0.246962	0.478266			chr1_9130083_9130584	19.8226	0.295369	0.242887	1.21607	0.223956	0.485929
chr1_9131469_9131970	18.2528	0.438833	0.296044	1.48232	0.138255	0.338444			chr1_9131469_9131970	9.70515	0.943553	0.337279	2.79755	0.00514923	0.0513257
chr1_9142167_9142668	42.9989	0.0491465	0.199934	0.245814	0.805826	0.90714			chr1_9142167_9142668	18.1888	-0.101185	0.239283	-0.422865	0.672393	0.843598
chr1_9143268_9143769	59.9029	0.653449	0.186209	3.50922	0.000449427	0.0082176			chr1_9143268_9143769	22.9529	0.250455	0.218845	1.14444	0.252441	0.517672
chr1_9145177_9145678	89.5975	0.20833	0.178678	1.16595	0.243634	0.474423			chr1_9145177_9145678	37.9734	0.145372	0.175272	0.829406	0.406875	0.663047
chr1_9162737_9163238	201.292	-0.151231	0.121047	-1.24936	0.211533	0.436594			chr1_9162737_9163238	97.2136	0.411981	0.118016	3.49088	0.000481428	0.0103148
chr1_9163511_9164012	234.717	-0.042742	0.125873	-0.339565	0.734184	0.867592			chr1_9163511_9164012	122.086	0.2257	0.109772	2.05608	0.0397753	0.181747
chr1_9166296_9166797	228.749	-0.177446	0.119354	-1.48672	0.137088	0.336741			chr1_9166296_9166797	83.4543	0.266598	0.123565	2.15755	0.0309627	0.156918
chr1_9169617_9170118	27.5639	0.203133	0.261416	0.777046	0.437132	0.663245			chr1_9169617_9170118	13.5442	-0.230758	0.278359	-0.828995	0.407107	0.663279
chr1_9180154_9180655	68.631	-0.0574106	0.21165	-0.271253	0.786196	0.89663			chr1_9180154_9180655	29.3198	0.531717	0.192037	2.76883	0.00562588	0.0543497
chr1_9181428_9181929	134.768	-0.00564406	0.138022	-0.0408924	0.967382	0.986705			chr1_9181428_9181929	44.506	0.281851	0.15858	1.77734	0.0755129	0.263865
chr1_9182001_9182502	138.176	-0.143502	0.197441	-0.726809	0.467343	0.687319			chr1_9182001_9182502	67.6781	0.144311	0.145807	0.989741	0.322301	0.588332
chr1_9193973_9194474	22.2624	0.613474	0.257846	2.37923	0.017349	0.0947129			chr1_9193973_9194474	12.049	-0.216623	0.309818	-0.699195	0.48443	0.722816
chr1_9196668_9197169	229.998	-0.139141	0.13083	-1.06352	0.287546	0.52298			chr1_9196668_9197169	102.796	0.202942	0.115973	1.74991	0.0801344	0.272945
chr1_9200334_9200835	46.4142	0.035764	0.196339	0.182155	0.855461	0.932916			chr1_9200334_9200835	18.1292	0.122621	0.261957	0.468096	0.639716	0.824486
chr1_9201571_9202072	166.358	-0.0862533	0.138758	-0.621608	0.5342	0.737938			chr1_9201571_9202072	69.8594	0.534827	0.139313	3.83903	0.000123522	0.00385019
chr1_9202191_9202692	45.3205	0.599755	0.261404	2.29436	0.0217697	0.108924			chr1_9202191_9202692	29.5213	1.06304	0.212022	5.01379	5.33682e-07	5.46046e-05
chr1_9206993_9207494	73.999	-0.387728	0.329318	-1.17736	0.23905	0.469409			chr1_9206993_9207494	37.806	0.358556	0.182421	1.96554	0.0493515	0.206449
chr1_9211292_9211793	204.962	-0.414665	0.209098	-1.98311	0.0473553	0.176185			chr1_9211292_9211793	94.6719	-0.00720144	0.126696	-0.0568402	0.954672	0.981394
chr1_9230761_9231262	29.2624	0.0787525	0.256247	0.30733	0.758592	0.88149			chr1_9230761_9231262	10.1771	-0.181548	0.324529	-0.559419	0.575876	0.78448
chr1_9231513_9232014	65.517	0.0392906	0.163746	0.239949	0.81037	0.909524			chr1_9231513_9232014	22.2388	0.434984	0.219686	1.98002	0.0477008	0.202212
chr1_9234732_9235233	256.048	0.0336777	0.21558	0.156219	0.87586	0.943446			chr1_9234732_9235233	184.872	-0.0815177	0.109673	-0.743281	0.457312	0.702646
chr1_9239600_9240101	147.901	0.429025	0.173555	2.47199	0.0134365	0.0808514			chr1_9239600_9240101	60.8425	0.0938521	0.148665	0.631298	0.527846	0.752879
chr1_9249968_9250469	57.053	0.196543	0.261309	0.752151	0.45196	0.675344			chr1_9249968_9250469	26.1284	0.362338	0.220907	1.64023	0.100957	0.311781
chr1_9266996_9267497	64.9261	-0.0871595	0.185536	-0.469771	0.638519	0.809853			chr1_9266996_9267497	25.041	0.319223	0.21646	1.47474	0.140282	0.375246
chr1_9269143_9269644	23.894	-0.0195749	0.332537	-0.0588654	0.953059	0.979969			chr1_9269143_9269644	10.8942	0.514451	0.302653	1.6998	0.089168	0.290425
chr1_9275551_9276052	300.835	-0.315024	0.121854	-2.58526	0.00973056	0.0658536			chr1_9275551_9276052	193.575	0.321411	0.103051	3.11896	0.00181492	0.0258737
chr1_9280299_9280800	186.703	-0.0909772	0.105695	-0.860754	0.389373	0.622073			chr1_9280299_9280800	89.2948	0.158316	0.125	1.26652	0.205326	0.463178
chr1_9290056_9290557	127.378	0.269433	0.233096	1.15589	0.247727	0.479236			chr1_9290056_9290557	41.0017	-0.19242	0.169163	-1.13749	0.255335	0.520658
chr1_9292715_9293216	157.03	0.209748	0.304156	0.689608	0.490441	0.7052			chr1_9292715_9293216	102.698	0.129201	0.137802	0.937586	0.348457	0.613292
chr1_9293303_9293804	141.362	0.163155	0.240291	0.678989	0.497145	0.710229			chr1_9293303_9293804	66.0572	0.0155254	0.146632	0.10588	0.915678	0.964796
chr1_9294844_9295345	135.881	-0.20956	0.140704	-1.48936	0.136392	0.335614			chr1_9294844_9295345	40.9181	-0.0483107	0.161727	-0.298717	0.765156	0.893133
chr1_9300080_9300581	47.2587	0.482818	0.325092	1.48517	0.137498	0.337334			chr1_9300080_9300581	13.833	0.137819	0.289711	0.475713	0.634279	0.821215
chr1_9302991_9303492	211.689	-0.0498352	0.103635	-0.480873	0.630607	0.804967			chr1_9302991_9303492	87.0395	0.124159	0.132938	0.933964	0.350322	0.615049
chr1_9315510_9316011	123.952	0.0399152	0.121629	0.328171	0.742782	0.872566			chr1_9315510_9316011	31.9221	0.0231575	0.186191	0.124375	0.901018	0.958161
chr1_9317467_9317968	43.8925	0.110655	0.227773	0.485812	0.6271	0.802704			chr1_9317467_9317968	20.9785	0.287963	0.236841	1.21585	0.224042	0.486001
chr1_9321293_9321794	269.151	-0.199803	0.0951667	-2.0995	0.0357726	0.14838			chr1_9321293_9321794	121.908	0.224387	0.106513	2.10667	0.0351461	0.169107
chr1_9351560_9352061	35.9341	-0.363568	0.3199	-1.13651	0.255745	0.488602			chr1_9351560_9352061	21.3936	0.477812	0.228794	2.0884	0.0367622	0.173696
chr1_9371511_9372012	31.0091	0.121243	0.276091	0.43914	0.66056	0.823941			chr1_9371511_9372012	12.1523	0.490198	0.299335	1.63762	0.1015	0.312758
chr1_9376738_9377239	57.2018	0.409064	0.205072	1.99473	0.0460724	0.173433			chr1_9376738_9377239	25.9612	0.567107	0.24681	2.29775	0.0215761	0.126124
chr1_9388735_9389236	35.4431	1.20632	0.303442	3.97544	7.02486e-05	0.0021897			chr1_9388735_9389236	15.07	0.298156	0.267581	1.11426	0.265166	0.531096
chr1_9399866_9400367	87.3666	-0.282584	0.165588	-1.70654	0.0879071	0.257435			chr1_9399866_9400367	32.6318	0.0519579	0.184058	0.28229	0.777721	0.899779
chr1_9400537_9401038	82.0481	0.0429489	0.18971	0.226392	0.820897	0.915018			chr1_9400537_9401038	20.6435	-0.344546	0.239702	-1.4374	0.150605	0.390072
chr1_9401748_9402249	104.109	0.185468	0.18591	0.997622	0.318463	0.554144			chr1_9401748_9402249	48.0763	0.0322367	0.154231	0.209015	0.834436	0.927883
chr1_9413244_9413745	360.753	-0.296174	0.14762	-2.00632	0.0448217	0.170497			chr1_9413244_9413745	169.284	0.203993	0.0999065	2.04184	0.0411671	0.185315
chr1_9428766_9429267	171.258	-0.19162	0.126597	-1.51363	0.13012	0.32646			chr1_9428766_9429267	115.243	-0.0739195	0.120568	-0.613096	0.539813	0.761121
chr1_9436006_9436507	24.8727	-0.319907	0.345384	-0.926234	0.354324	0.589441			chr1_9436006_9436507	8.14958	-0.194273	0.419247	-0.463385	0.643089	0.826499
chr1_9437923_9438424	83.6274	-0.0878652	0.166391	-0.528066	0.597454	0.783237			chr1_9437923_9438424	31.3757	-0.0637944	0.190233	-0.335349	0.737361	0.878392
chr1_9438484_9438985	307.658	-0.12269	0.151126	-0.811836	0.416886	0.646374			chr1_9438484_9438985	111.493	-0.321695	0.109127	-2.94788	0.00319959	0.037608
chr1_9441285_9441786	91.6374	-0.295696	0.163615	-1.80727	0.0707206	0.225119			chr1_9441285_9441786	20.8642	-0.357458	0.235918	-1.51518	0.129727	0.359248
chr1_9455695_9456196	33.6841	-0.0502951	0.249479	-0.2016	0.840229	0.925265			chr1_9455695_9456196	13.1531	-0.204254	0.285725	-0.714863	0.474694	0.715265
chr1_9473017_9473518	227.486	-0.0580866	0.117467	-0.494495	0.620957	0.798802			chr1_9473017_9473518	116.985	0.13001	0.111273	1.16839	0.24265	0.506694
chr1_9476682_9477183	139.529	-0.0497434	0.170863	-0.291131	0.770951	0.888434			chr1_9476682_9477183	71.1921	0.423939	0.142959	2.96546	0.00302227	0.036201
chr1_9490994_9491495	64.6384	-0.0166127	0.189671	-0.0875865	0.930205	0.96924			chr1_9490994_9491495	26.6084	-0.0532798	0.197846	-0.269299	0.7877	0.905023
chr1_9495165_9495666	41.3451	-0.228721	0.190676	-1.19952	0.230324	0.459067			chr1_9495165_9495666	19.815	-0.16076	0.246686	-0.651677	0.51461	0.744063
chr1_9500944_9501445	122.371	-0.737069	0.218498	-3.37334	0.000742626	0.0116795			chr1_9500944_9501445	40.7071	-0.791523	0.169404	-4.6724	2.97698e-06	0.000219432
chr1_9521896_9522397	35.7948	-0.513069	0.29734	-1.72553	0.0844319	0.251198			chr1_9521896_9522397	23.7497	0.292891	0.218164	1.34253	0.179424	0.430331
chr1_9522419_9522920	31.6516	-0.400385	0.272794	-1.46772	0.142181	0.344506			chr1_9522419_9522920	16.681	0.387669	0.253769	1.52764	0.126601	0.354495
chr1_9526456_9526957	36.2399	-0.245285	0.247528	-0.990939	0.321715	0.557509			chr1_9526456_9526957	25.305	1.18996	0.215824	5.51356	3.51639e-08	5.69307e-06
chr1_9529156_9529657	50.6733	0.358717	0.190336	1.88465	0.059477	0.202386			chr1_9529156_9529657	19.5338	0.32887	0.252863	1.30058	0.193401	0.448654
chr1_9555279_9555780	36.9195	0.585517	0.230791	2.53701	0.0111805	0.0720497			chr1_9555279_9555780	10.905	0.0152078	0.306526	0.0496135	0.96043	0.983954
chr1_9561452_9561953	33.5713	0.398332	0.235996	1.68788	0.091435	0.263809			chr1_9561452_9561953	11.8431	0.0393211	0.292621	0.134376	0.893105	0.95442
chr1_9588535_9589036	224.578	-0.0085374	0.27752	-0.0307632	0.975458	0.990195			chr1_9588535_9589036	194.805	-0.13554	0.0992922	-1.36506	0.172235	0.420619
chr1_9589775_9590276	93.1275	0.156982	0.174827	0.897929	0.369224	0.603373			chr1_9589775_9590276	35.8031	0.292838	0.186674	1.56871	0.116715	0.338391
chr1_9593364_9593865	106.324	0.172342	0.139258	1.23757	0.215874	0.441922			chr1_9593364_9593865	40.4037	-0.146165	0.186601	-0.783302	0.43345	0.684502
chr1_9612458_9612959	39.7809	-0.111264	0.242249	-0.459294	0.646023	0.814812			chr1_9612458_9612959	20.0421	0.885063	0.26834	3.2983	0.000972734	0.0169032
chr1_9615489_9615990	59.2933	0.288387	0.260683	1.10627	0.268608	0.503092			chr1_9615489_9615990	20.6894	0.257522	0.249421	1.03248	0.301846	0.568341
chr1_9626892_9627393	117.559	-0.0286289	0.12575	-0.227665	0.819906	0.914426			chr1_9626892_9627393	53.0783	-0.000916366	0.145355	-0.00630432	0.99497	0.998015
chr1_9659395_9659896	19.971	0.732263	0.387523	1.8896	0.0588112	0.200899			chr1_9659395_9659896	8.71576	0.542923	0.373711	1.45279	0.146282	0.384094
chr1_9662118_9662619	29.8543	0.0371199	0.230642	0.160942	0.872139	0.941551			chr1_9662118_9662619	8.55573	0.231021	0.347529	0.664753	0.506209	0.73845
chr1_9671304_9671805	123.692	-0.397447	0.208558	-1.90569	0.0566906	0.1964			chr1_9671304_9671805	31.4736	-0.37267	0.192136	-1.93962	0.0524261	0.213849
chr1_9676778_9677279	28.4069	0.353227	0.26592	1.32832	0.184071	0.402179			chr1_9676778_9677279	12.4873	0.160454	0.29355	0.5466	0.584654	0.790226
chr1_9687349_9687850	291.032	-0.422893	0.150738	-2.80548	0.0050241	0.0429901			chr1_9687349_9687850	141.89	-0.162551	0.123305	-1.31828	0.18741	0.440811
chr1_9689249_9689750	232.359	-0.0100042	0.233832	-0.0427838	0.965874	0.985987			chr1_9689249_9689750	161.598	-0.247837	0.110806	-2.23669	0.0253069	0.138855
chr1_9691054_9691555	75.5027	0.154954	0.260584	0.594639	0.552085	0.751309			chr1_9691054_9691555	25.6999	0.120655	0.234574	0.514358	0.607001	0.804054
chr1_9696755_9697256	19.1063	-0.954572	0.309367	-3.08556	0.00203168	0.0233703			chr1_9696755_9697256	8.1292	-0.430662	0.356218	-1.20899	0.226669	0.488953
chr1_9699247_9699748	23.2743	-0.394674	0.31698	-1.24511	0.213093	0.438518			chr1_9699247_9699748	14.0284	0.073891	0.318595	0.231927	0.816594	0.918979
chr1_9700287_9700788	243.201	-0.352352	0.152501	-2.31049	0.020861	0.106094			chr1_9700287_9700788	150.46	0.336388	0.126442	2.66042	0.00780433	0.0668038
chr1_9702168_9702669	26.7943	0.0851218	0.339272	0.250895	0.801895	0.904929			chr1_9702168_9702669	12.5908	0.489036	0.292846	1.66994	0.0949307	0.300916
chr1_9718998_9719499	220.644	-0.155192	0.141172	-1.09931	0.271631	0.506423			chr1_9718998_9719499	145.969	0.531663	0.106117	5.01017	5.43819e-07	5.52719e-05
chr1_9721607_9722108	45.2275	-0.273972	0.304653	-0.899293	0.368497	0.602705			chr1_9721607_9722108	18.2831	0.384422	0.244647	1.57134	0.116104	0.337285
chr1_9724940_9725441	75.1727	-0.157931	0.192707	-0.819539	0.412479	0.642757			chr1_9724940_9725441	34.3622	0.13233	0.176591	0.74936	0.45364	0.700008
chr1_9732450_9732951	24.1127	0.232873	0.285482	0.81572	0.41466	0.644586			chr1_9732450_9732951	14.5697	0.583855	0.310679	1.87929	0.060205	0.231792
chr1_9753212_9753713	28.9189	0.681602	0.320306	2.12798	0.0333391	0.142102			chr1_9753212_9753713	9.33136	0.416223	0.33793	1.23169	0.218066	0.479048
chr1_9766698_9767199	220.998	-0.0728451	0.146053	-0.498757	0.61795	0.79698			chr1_9766698_9767199	97.3081	0.267962	0.112574	2.38031	0.0172978	0.110064
chr1_9792380_9792881	33.7295	-0.203987	0.227881	-0.895148	0.370708	0.604871			chr1_9792380_9792881	19.8277	0.476823	0.242649	1.96507	0.0494056	0.206575
chr1_9796586_9797087	90.5702	-0.723076	0.165798	-4.36118	1.29361e-05	0.00065446			chr1_9796586_9797087	27.0619	0.0688609	0.213114	0.323117	0.746607	0.883866
chr1_9809048_9809549	86.866	-0.643401	0.271205	-2.37238	0.0176739	0.0957334			chr1_9809048_9809549	24.1717	0.0583192	0.215642	0.270445	0.786818	0.904544
chr1_9822767_9823268	102.847	0.17047	0.161025	1.05865	0.289757	0.525239			chr1_9822767_9823268	44.1578	0.529153	0.18295	2.89233	0.00382398	0.0421971
chr1_9823768_9824269	184.568	0.276613	0.433924	0.637469	0.52382	0.730107			chr1_9823768_9824269	117.533	-0.0713593	0.109841	-0.649662	0.515911	0.744849
chr1_9825442_9825943	364.082	-0.291705	0.137933	-2.11484	0.0344439	0.144975			chr1_9825442_9825943	220.851	0.239874	0.0965678	2.48399	0.0129919	0.0919461
chr1_9835735_9836236	102.75	-0.182584	0.162178	-1.12583	0.260239	0.493774			chr1_9835735_9836236	53.2332	0.296169	0.169448	1.74785	0.08049	0.273742
chr1_9867425_9867926	65.5937	0.0209282	0.197725	0.105845	0.915706	0.962098			chr1_9867425_9867926	37.7081	0.589799	0.196487	3.00172	0.00268458	0.0335003
chr1_9872787_9873288	32.5739	-0.355772	0.33667	-1.05674	0.290632	0.526131			chr1_9872787_9873288	20.1091	0.0850314	0.267594	0.317762	0.750665	0.885973
chr1_9874790_9875291	58.1006	0.0353851	0.219321	0.161339	0.871826	0.941381			chr1_9874790_9875291	21.2549	0.200941	0.224087	0.896709	0.369874	0.631999
chr1_9881688_9882189	166.661	-0.098108	0.134336	-0.730318	0.465196	0.685777			chr1_9881688_9882189	77.5031	0.106738	0.128233	0.83237	0.4052	0.661742
chr1_9890343_9890844	153.093	0.0267267	0.110735	0.241358	0.809278	0.908951			chr1_9890343_9890844	60.9924	0.129462	0.140053	0.924377	0.35529	0.619289
chr1_9891234_9891735	33.1955	0.206721	0.209604	0.986247	0.324012	0.559819			chr1_9891234_9891735	14.5188	-0.178673	0.275288	-0.64904	0.516313	0.745194
chr1_9893100_9893601	193.637	-0.278401	0.114123	-2.43948	0.0147086	0.0855909			chr1_9893100_9893601	96.2444	0.0955292	0.11746	0.81329	0.416052	0.67074
chr1_9894135_9894636	74.5638	-0.166289	0.174896	-0.950787	0.341713	0.577218			chr1_9894135_9894636	34.2947	0.454353	0.19914	2.28158	0.0225144	0.129281
chr1_9897465_9897966	34.601	-0.751791	0.25022	-3.00452	0.00266004	0.0281164			chr1_9897465_9897966	18.304	0.127931	0.248233	0.515365	0.606298	0.803696
chr1_9898862_9899363	25.23	0.181358	0.301528	0.601462	0.547533	0.748005			chr1_9898862_9899363	12.4093	0.161333	0.288018	0.560149	0.575378	0.784112
chr1_9904915_9905416	46.475	0.248091	0.216603	1.14537	0.252055	0.484276			chr1_9904915_9905416	21.5558	0.307106	0.232889	1.31868	0.187276	0.440647
chr1_9910346_9910847	450.596	-0.184819	0.145619	-1.2692	0.204371	0.427871			chr1_9910346_9910847	357.702	-0.00265454	0.100929	-0.0263011	0.979017	0.991343
chr1_9942259_9942760	58.1911	0.148985	0.216761	0.687325	0.491878	0.706163			chr1_9942259_9942760	25.8006	0.0703993	0.210434	0.334543	0.73797	0.878699
chr1_9943166_9943667	237.369	-0.14913	0.132856	-1.12249	0.261654	0.495252			chr1_9943166_9943667	127.488	-0.0872822	0.107413	-0.812588	0.416455	0.671095
chr1_9950249_9950750	60.9307	0.192468	0.194439	0.989864	0.322241	0.558089			chr1_9950249_9950750	25.9777	0.0854709	0.225587	0.378882	0.704776	0.860695
chr1_10018483_10018984	31.9048	-0.339355	0.386481	-0.878064	0.379909	0.613498			chr1_10018483_10018984	11.6395	-0.571546	0.318499	-1.7945	0.0727337	0.258139
chr1_10031424_10031925	34.7069	0.289701	0.249456	1.16133	0.245508	0.476655			chr1_10031424_10031925	11.7717	0.751336	0.322006	2.3333	0.0196324	0.118938
chr1_10032531_10033032	299.711	-0.272324	0.123574	-2.20374	0.0275426	0.126386			chr1_10032531_10033032	229.428	-0.181364	0.115708	-1.56743	0.117015	0.338741
chr1_10034388_10034889	42.7865	0.471656	0.254611	1.85246	0.0639598	0.211458			chr1_10034388_10034889	19.9981	0.210891	0.244068	0.864066	0.387552	0.646425
chr1_10055657_10056158	38.9049	0.422369	0.206162	2.04872	0.0404891	0.160074			chr1_10055657_10056158	9.07387	0.325517	0.347389	0.937038	0.348739	0.613561
chr1_10057313_10057814	36.7993	0.712383	0.258303	2.75793	0.00581689	0.0473073			chr1_10057313_10057814	17.7168	0.147383	0.245319	0.60078	0.547987	0.7668
chr1_10074294_10074795	207.714	-0.106702	0.106312	-1.00367	0.315538	0.551401			chr1_10074294_10074795	112.726	0.386809	0.112484	3.43879	0.000584317	0.0117893
chr1_10108232_10108733	84.2125	0.472907	0.162348	2.91293	0.00358056	0.0344175			chr1_10108232_10108733	20.5259	0.593719	0.238193	2.4926	0.0126812	0.0904798
chr1_10152892_10153393	26.8065	0.457759	0.327446	1.39797	0.162123	0.372936			chr1_10152892_10153393	10.5369	-0.00451389	0.307026	-0.014702	0.98827	0.995235
chr1_10192462_10192963	69.6249	-0.857106	0.189819	-4.51538	6.32036e-06	0.000393194			chr1_10192462_10192963	33.4677	0.371781	0.185567	2.00348	0.0451256	0.195665
chr1_10197884_10198385	28.8533	0.091528	0.283125	0.323277	0.746485	0.874699			chr1_10197884_10198385	7.81467	0.126427	0.356513	0.354619	0.722875	0.870462
chr1_10210229_10210730	372.668	-0.209266	0.180419	-1.15989	0.246095	0.477278			chr1_10210229_10210730	264.697	-0.0197643	0.120798	-0.163614	0.870035	0.944643
chr1_10211340_10211841	191.361	0.0397016	0.14476	0.274258	0.783887	0.895497			chr1_10211340_10211841	85.5833	0.286904	0.123423	2.32455	0.0200958	0.120664
chr1_10217939_10218440	60.5938	0.32414	0.215363	1.50509	0.132301	0.329597			chr1_10217939_10218440	18.6261	0.110826	0.245063	0.452234	0.651101	0.831148
chr1_10230607_10231108	29.7115	0.352268	0.3126	1.1269	0.259786	0.493241			chr1_10230607_10231108	14.4924	0.041555	0.265217	0.156683	0.875494	0.947094
chr1_10251672_10252173	57.8783	0.037159	0.180569	0.205788	0.836957	0.923591			chr1_10251672_10252173	29.579	0.11692	0.197714	0.591359	0.55428	0.770981
chr1_10252364_10252865	48.6171	0.220592	0.231912	0.951187	0.34151	0.577057			chr1_10252364_10252865	20.4395	0.199814	0.222429	0.898326	0.369012	0.6312
chr1_10253706_10254207	101.995	0.468894	0.265181	1.76821	0.0770265	0.237335			chr1_10253706_10254207	41.9017	0.688205	0.162834	4.22643	2.3743e-05	0.00112553
chr1_10337991_10338492	40.5085	-0.0137237	0.227074	-0.060437	0.951808	0.979457			chr1_10337991_10338492	16.623	0.395072	0.253319	1.55958	0.118859	0.341695
chr1_10377350_10377851	55.8561	0.13895	0.186379	0.745523	0.455956	0.678441			chr1_10377350_10377851	23.8345	0.622335	0.213384	2.9165	0.00353978	0.0401144
chr1_10380502_10381003	81.2827	0.353431	0.146475	2.41291	0.0158258	0.0897095			chr1_10380502_10381003	33.5722	0.552575	0.18691	2.95637	0.00311284	0.036906
chr1_10387692_10388193	55.6689	0.539449	0.269121	2.00449	0.0450179	0.170977			chr1_10387692_10388193	21.9064	0.751586	0.241457	3.11271	0.00185377	0.026208
chr1_10398612_10399113	436.885	-0.412189	0.155749	-2.6465	0.00813296	0.0587396			chr1_10398612_10399113	274.643	0.124545	0.0963301	1.29289	0.196048	0.452021
chr1_10401216_10401717	16.9022	0.929328	0.382356	2.43053	0.0150767	0.086963			chr1_10401216_10401717	5.07472	0.134041	0.460542	0.29105	0.771013	0.895987
chr1_10402644_10403145	28.8088	0.0622492	0.2846	0.218725	0.826864	0.918451			chr1_10402644_10403145	12.8445	0.609976	0.282757	2.15725	0.0309864	0.156992
chr1_10403460_10403961	64.3457	0.0941186	0.246087	0.38246	0.70212	0.848888			chr1_10403460_10403961	21.2918	-0.0100938	0.238011	-0.0424089	0.966173	0.986197
chr1_10415350_10415851	41.0889	0.432452	0.286742	1.50816	0.131514	0.328511			chr1_10415350_10415851	13.2997	0.78889	0.311816	2.52999	0.0114067	0.0848649
chr1_10427960_10428461	42.7337	0.177026	0.22481	0.787448	0.43102	0.658356			chr1_10427960_10428461	21.0385	0.0764317	0.232077	0.329338	0.741901	0.881164
chr1_10430145_10430646	147.866	0.0285054	0.185422	0.153733	0.87782	0.944382			chr1_10430145_10430646	85.6376	-0.0294011	0.127899	-0.229878	0.818187	0.919862
chr1_10430999_10431500	96.6492	0.11171	0.141229	0.790982	0.428955	0.656562			chr1_10430999_10431500	41.8029	0.398897	0.17259	2.31124	0.0208196	0.123337
chr1_10459038_10459539	87.9738	-0.0971338	0.157947	-0.614978	0.538569	0.741158			chr1_10459038_10459539	41.1729	0.0692658	0.170621	0.405962	0.684771	0.850477
chr1_10472319_10472820	175.846	-0.18456	0.167847	-1.09957	0.271519	0.506325			chr1_10472319_10472820	97.6833	0.106799	0.126764	0.842503	0.399507	0.656945
chr1_10474669_10475170	141.16	-0.084203	0.150034	-0.561228	0.574642	0.767249			chr1_10474669_10475170	99.5366	-0.0880444	0.123161	-0.714874	0.474687	0.715265
chr1_10490506_10491007	33.5402	-0.650523	0.274054	-2.3737	0.0176106	0.0955222			chr1_10490506_10491007	15.189	0.272757	0.256371	1.06391	0.287368	0.55377
chr1_10494565_10495066	108.002	0.132625	0.17214	0.770447	0.441035	0.666478			chr1_10494565_10495066	44.7548	0.361949	0.163663	2.21155	0.0269977	0.144346
chr1_10495882_10496383	186.702	-0.557091	0.151518	-3.67673	0.000236244	0.00519455			chr1_10495882_10496383	73.4016	0.215692	0.133214	1.61914	0.105417	0.319615
chr1_10507387_10507888	88.9803	0.0801603	0.146501	0.547166	0.584265	0.773798			chr1_10507387_10507888	44.4121	0.297891	0.161457	1.84502	0.065035	0.242563
chr1_10508582_10509083	240.39	-0.462749	0.177685	-2.60432	0.00920567	0.0636899			chr1_10508582_10509083	109.427	0.385643	0.11953	3.22632	0.00125393	0.020084
chr1_10510456_10510957	279.168	-0.0469279	0.114535	-0.409726	0.682007	0.837007			chr1_10510456_10510957	118.081	0.230525	0.106378	2.16705	0.030231	0.154646
chr1_10514784_10515285	76.8571	-0.0330638	0.244857	-0.135033	0.892585	0.951577			chr1_10514784_10515285	31.496	0.400661	0.2132	1.87927	0.0602075	0.231795
chr1_10515573_10516074	69.832	-0.030631	0.171024	-0.179103	0.857857	0.934137			chr1_10515573_10516074	21.5072	0.2389	0.253034	0.944142	0.345097	0.610336
chr1_10519051_10519552	25.6628	0.878681	0.308989	2.84373	0.00445888	0.0397994			chr1_10519051_10519552	9.80009	0.29341	0.318809	0.920332	0.357399	0.621259
chr1_10528283_10528784	298.534	-0.0789096	0.0965757	-0.817075	0.413886	0.643905			chr1_10528283_10528784	127.89	0.312839	0.111347	2.80958	0.00496069	0.0501082
chr1_10529055_10529556	123.435	0.134768	0.188577	0.714657	0.474821	0.69306			chr1_10529055_10529556	46.0916	0.208565	0.161278	1.2932	0.195941	0.451901
chr1_10529711_10530212	48.1613	0.539289	0.340034	1.58599	0.112742	0.299802			chr1_10529711_10530212	15.004	1.23645	0.283773	4.35718	1.31752e-05	0.000712702
chr1_10530699_10531200	211.26	-0.0152662	0.114772	-0.133013	0.894183	0.952379			chr1_10530699_10531200	76.3018	0.383887	0.128463	2.9883	0.00280535	0.0344741
chr1_10575601_10576102	31.25	0.401335	0.236125	1.69967	0.0891929	0.259857			chr1_10575601_10576102	12.8929	0.436371	0.279373	1.56197	0.118296	0.340845
chr1_10586021_10586522	27.4733	0.139798	0.309973	0.451001	0.651989	0.818615			chr1_10586021_10586522	13.713	0.185444	0.272254	0.681144	0.495781	0.731049
chr1_10599173_10599674	124.593	-0.0569366	0.121084	-0.470224	0.638195	0.809643			chr1_10599173_10599674	34.8268	0.0924685	0.18502	0.499775	0.617234	0.810333
chr1_10601354_10601855	17.9826	-1.40401	0.426398	-3.29271	0.000992268	0.0142965			chr1_10601354_10601855	8.64836	0.0924336	0.351559	0.262924	0.792609	0.907686
chr1_10606001_10606502	83.8368	-0.814036	0.26635	-3.05627	0.00224113	0.0250022			chr1_10606001_10606502	31.3618	0.266479	0.2289	1.16417	0.244354	0.508576
chr1_10629856_10630357	29.66	-0.248215	0.325257	-0.763135	0.445383	0.670024			chr1_10629856_10630357	20.1449	0.524604	0.32379	1.6202	0.10519	0.319244
chr1_10634378_10634879	45.1459	-0.117853	0.301846	-0.39044	0.696211	0.845268			chr1_10634378_10634879	22.608	0.0972858	0.220718	0.44077	0.65938	0.836146
chr1_10646277_10646778	79.372	-0.17022	0.198491	-0.857567	0.391131	0.623593			chr1_10646277_10646778	34.4912	0.151553	0.197787	0.766241	0.443533	0.692232
chr1_10665854_10666355	276.121	-0.624756	0.15726	-3.97275	7.10477e-05	0.00220797			chr1_10665854_10666355	145.328	0.0479021	0.100424	0.477001	0.633362	0.820708
chr1_10679530_10680031	65.7388	0.0480232	0.148245	0.323944	0.74598	0.87445			chr1_10679530_10680031	31.1437	-0.130068	0.230499	-0.56429	0.572557	0.782375
chr1_10686016_10686517	38.4744	1.02702	0.276819	3.71007	0.000207199	0.00473475			chr1_10686016_10686517	17.6131	0.450929	0.249518	1.8072	0.0707314	0.254139
chr1_10691693_10692194	38.3953	0.548092	0.255498	2.14519	0.0319374	0.138492			chr1_10691693_10692194	20.5853	0.303434	0.251215	1.20787	0.227099	0.489491
chr1_10692296_10692797	51.0185	-0.20653	0.250952	-0.822986	0.410516	0.640975			chr1_10692296_10692797	26.7295	-0.185044	0.200618	-0.922371	0.356335	0.620271
chr1_10693900_10694401	103.976	0.0715098	0.300786	0.237743	0.81208	0.910479			chr1_10693900_10694401	69.9065	0.0218768	0.136772	0.159951	0.872919	0.945984
chr1_10694571_10695072	116.13	0.210392	0.328304	0.640847	0.521622	0.728358			chr1_10694571_10695072	98.8851	-0.364855	0.124738	-2.92497	0.00344493	0.0394637
chr1_10714221_10714722	35.3039	0.820592	0.310945	2.63903	0.00831437	0.0596124			chr1_10714221_10714722	12.2202	0.456846	0.296307	1.5418	0.123122	0.348719
chr1_10730915_10731416	59.4522	0.321124	0.2108	1.52336	0.12767	0.322772			chr1_10730915_10731416	33.1665	0.419632	0.2022	2.07533	0.0379555	0.176671
chr1_10755813_10756314	91.5977	-0.348269	0.196878	-1.76896	0.0769009	0.237113			chr1_10755813_10756314	49.6234	0.607882	0.158037	3.84645	0.000119843	0.0037628
chr1_10779174_10779675	104.358	-0.108671	0.144357	-0.752796	0.451572	0.674999			chr1_10779174_10779675	66.7997	0.118014	0.132115	0.893269	0.371713	0.633443
chr1_10788631_10789132	94.7502	-0.0935075	0.180059	-0.519316	0.60354	0.787337			chr1_10788631_10789132	46.7576	0.176095	0.161841	1.08807	0.276562	0.542855
chr1_10795379_10795880	49.0855	0.271566	0.281658	0.964167	0.334962	0.570583			chr1_10795379_10795880	22.5797	0.149849	0.224175	0.668445	0.50385	0.736663
chr1_10796130_10796631	119.88	0.0936662	0.221185	0.423474	0.671949	0.830954			chr1_10796130_10796631	62.2115	0.210489	0.147409	1.42793	0.153313	0.393904
chr1_10824873_10825374	132.536	-0.16853	0.127631	-1.32045	0.186684	0.40557			chr1_10824873_10825374	68.7105	0.369456	0.134361	2.74972	0.00596459	0.056352
chr1_10830916_10831417	95.7624	0.215345	0.145708	1.47792	0.13943	0.340248			chr1_10830916_10831417	41.7678	0.584719	0.164669	3.55086	0.000383967	0.00876868
chr1_10835832_10836333	27.0175	0.0211313	0.299032	0.0706657	0.943664	0.975586			chr1_10835832_10836333	16.2784	0.337691	0.255105	1.32373	0.185592	0.438514
chr1_10837286_10837787	39.1697	0.545229	0.27192	2.00511	0.0449515	0.17081			chr1_10837286_10837787	21.0608	0.699777	0.254688	2.74759	0.00600349	0.056599
chr1_10867037_10867538	136.679	0.287141	0.208877	1.37469	0.169227	0.382575			chr1_10867037_10867538	71.2218	0.150482	0.135441	1.11105	0.266546	0.532699
chr1_10891163_10891664	42.4072	-0.634972	0.290574	-2.18523	0.0288719	0.130294			chr1_10891163_10891664	16.636	0.134141	0.253281	0.529615	0.596379	0.797482
chr1_10898174_10898675	247.96	-0.0139319	0.201394	-0.0691775	0.944848	0.97616			chr1_10898174_10898675	113.161	0.29051	0.125801	2.30928	0.0209282	0.123754
chr1_10901356_10901857	52.4504	0.412234	0.22761	1.81114	0.0701188	0.22397			chr1_10901356_10901857	22.1319	0.223138	0.241535	0.923831	0.355574	0.619597
chr1_10909837_10910338	60.3568	-0.0627444	0.206792	-0.303418	0.761571	0.882993			chr1_10909837_10910338	22.6948	-0.185588	0.220273	-0.842536	0.399488	0.656939
chr1_10918513_10919014	38.9264	-0.556207	0.239105	-2.3262	0.0200078	0.103405			chr1_10918513_10919014	18.8895	0.45503	0.243574	1.86814	0.0617428	0.235205
chr1_10941910_10942411	35.4284	0.0380129	0.25505	0.149041	0.881521	0.946147			chr1_10941910_10942411	20.5212	0.315135	0.236464	1.3327	0.182631	0.434517
chr1_10944056_10944557	45.9661	0.295519	0.231504	1.27652	0.201772	0.424705			chr1_10944056_10944557	17.6616	0.289307	0.254248	1.13789	0.255166	0.520484
chr1_10960929_10961430	80.2185	-0.0228594	0.188138	-0.121503	0.903292	0.956698			chr1_10960929_10961430	32.6958	0.0340027	0.184062	0.184735	0.853437	0.937077
chr1_10965799_10966300	28.3005	0.38064	0.25698	1.4812	0.138552	0.338944			chr1_10965799_10966300	13.2805	-0.177065	0.321405	-0.550908	0.581697	0.788359
chr1_10975633_10976134	131.569	0.124247	0.138727	0.895626	0.370452	0.604602			chr1_10975633_10976134	39.157	0.262747	0.177751	1.47817	0.139362	0.373871
chr1_10979311_10979812	25.0607	0.473299	0.275203	1.71982	0.0854658	0.253005			chr1_10979311_10979812	8.22803	0.445233	0.354851	1.2547	0.209586	0.468274
chr1_10980089_10980590	45.8209	0.72027	0.245695	2.93156	0.00337268	0.0330438			chr1_10980089_10980590	16.8952	0.436967	0.248007	1.76191	0.0780838	0.268915
chr1_11012397_11012898	203.039	-0.218616	0.216985	-1.00751	0.313687	0.549629			chr1_11012397_11012898	132.3	-0.138516	0.104445	-1.32621	0.18477	0.437369
chr1_11031537_11032038	28.0156	0.518354	0.359722	1.44098	0.149589	0.35525			chr1_11031537_11032038	10.2693	0.455923	0.319901	1.4252	0.1541	0.395151
chr1_11037546_11038047	52.6961	0.145511	0.181184	0.803115	0.421908	0.650483			chr1_11037546_11038047	22.7695	0.00208591	0.212619	0.00981056	0.992172	0.996876
chr1_11052731_11053232	53.5219	0.239985	0.244157	0.982914	0.32565	0.56152			chr1_11052731_11053232	20.3878	0.462424	0.280552	1.64826	0.0992984	0.309024
chr1_11059939_11060440	299.395	-0.139787	0.222544	-0.628132	0.529917	0.734715			chr1_11059939_11060440	237.641	-0.0445636	0.107843	-0.413225	0.679442	0.847655
chr1_11062917_11063418	141.219	-0.155803	0.164855	-0.945089	0.344613	0.58006			chr1_11062917_11063418	67.8492	0.367727	0.15182	2.42212	0.0154304	0.102277
chr1_11099111_11099612	150.14	-0.205712	0.156563	-1.31392	0.188872	0.408317			chr1_11099111_11099612	70.6742	0.0773998	0.136589	0.56666	0.570945	0.781446
chr1_11099634_11100135	163.445	-0.260627	0.184257	-1.41448	0.157222	0.365943			chr1_11099634_11100135	80.6693	-0.146925	0.120719	-1.21708	0.223574	0.485495
chr1_11134126_11134627	75.8177	-0.240476	0.194118	-1.23881	0.215414	0.441434			chr1_11134126_11134627	49.3902	0.340877	0.161785	2.10698	0.0351196	0.169015
chr1_11158592_11159093	127.707	0.357061	0.304425	1.17291	0.240834	0.471418			chr1_11158592_11159093	81.5571	0.274147	0.120869	2.26813	0.0233214	0.132034
chr1_11169142_11169643	37.1553	0.0789828	0.372738	0.211899	0.832186	0.921177			chr1_11169142_11169643	10.9147	-0.174448	0.356965	-0.488699	0.625055	0.815479
chr1_11171896_11172397	24.7799	0.0637782	0.284192	0.224419	0.822431	0.915892			chr1_11171896_11172397	12.4043	0.882459	0.302055	2.92152	0.00348326	0.0397517
chr1_11176334_11176835	72.7894	0.426215	0.265668	1.60431	0.108645	0.293048			chr1_11176334_11176835	28.7484	0.880586	0.205763	4.27961	1.87221e-05	0.000937616
chr1_11177985_11178486	59.5238	1.16518	0.233125	4.99812	5.7893e-07	7.02121e-05			chr1_11177985_11178486	27.1375	0.84976	0.220172	3.85952	0.000113609	0.00361741
chr1_11179665_11180166	48.3445	0.329001	0.196377	1.67535	0.0938658	0.267842			chr1_11179665_11180166	22.5102	0.66139	0.228013	2.90067	0.00372366	0.0414292
chr1_11180268_11180769	145.693	-0.216806	0.141783	-1.52914	0.126229	0.32064			chr1_11180268_11180769	84.5873	0.398721	0.13745	2.90084	0.00372169	0.0414138
chr1_11241672_11242173	31.7083	-0.122418	0.213574	-0.573188	0.566517	0.761547			chr1_11241672_11242173	13.616	0.129877	0.278384	0.46654	0.640829	0.825154
chr1_11262538_11263039	315.929	-0.320795	0.168568	-1.90306	0.0570321	0.197092			chr1_11262538_11263039	207.873	-0.0607669	0.0975202	-0.623122	0.533205	0.756797
chr1_11272947_11273448	269.139	-0.261178	0.179928	-1.45157	0.146621	0.350915			chr1_11272947_11273448	208.317	-0.102793	0.115899	-0.886916	0.375124	0.636215
chr1_11286871_11287372	29.3349	0.71665	0.245523	2.91887	0.003513	0.0339829			chr1_11286871_11287372	9.58158	0.0531288	0.322383	0.1648	0.869101	0.944303
chr1_11307837_11308338	32.6145	0.00542319	0.258715	0.020962	0.983276	0.99336			chr1_11307837_11308338	14.2694	0.421814	0.268103	1.57333	0.115643	0.336498
chr1_11310994_11311495	33.781	-0.72978	0.315289	-2.31464	0.0206327	0.105354			chr1_11310994_11311495	18.5229	0.582954	0.239087	2.43825	0.0147587	0.0994773
chr1_11333539_11334040	35.2735	-0.162142	0.234886	-0.690302	0.490004	0.704902			chr1_11333539_11334040	13.8659	-0.0375275	0.279178	-0.134422	0.893069	0.95442
chr1_11337436_11337937	35.6977	-0.302658	0.291327	-1.0389	0.298853	0.534505			chr1_11337436_11337937	20.8634	0.0939516	0.229819	0.408806	0.682682	0.849401
chr1_11350291_11350792	55.4969	0.699414	0.219664	3.18401	0.00145248	0.0185985			chr1_11350291_11350792	29.5807	0.0282765	0.191012	0.148035	0.882315	0.950059
chr1_11384095_11384596	39.322	0.588055	0.219688	2.67677	0.00743367	0.0554954			chr1_11384095_11384596	16.7181	-0.0480886	0.256401	-0.187553	0.851227	0.935972
chr1_11478603_11479104	108.173	0.106534	0.212379	0.501621	0.615934	0.795554			chr1_11478603_11479104	84.0767	0.0623861	0.124542	0.500923	0.616425	0.80981
chr1_11528451_11528952	34.7627	-0.69295	0.342531	-2.02303	0.0430702	0.166289			chr1_11528451_11528952	23.6824	0.596526	0.246424	2.42073	0.0154892	0.102558
chr1_11535686_11536187	36.4817	-0.216471	0.32148	-0.673357	0.50072	0.712863			chr1_11535686_11536187	22.2608	0.0349621	0.223587	0.156369	0.875742	0.947208
chr1_11598315_11598816	25.0777	0.884063	0.244859	3.6105	0.000305613	0.00623319			chr1_11598315_11598816	15.644	0.492261	0.274229	1.79507	0.0726426	0.258015
chr1_11635759_11636260	22.4877	-0.0563248	0.362399	-0.155422	0.876489	0.943717			chr1_11635759_11636260	13.6697	0.780951	0.27724	2.81687	0.00484939	0.0493751
chr1_11642335_11642836	46.6813	0.0939807	0.226197	0.415482	0.677789	0.834444			chr1_11642335_11642836	26.8723	0.230327	0.215861	1.06702	0.285964	0.552413
chr1_11645643_11646144	63.0781	0.232375	0.196629	1.18179	0.237288	0.467378			chr1_11645643_11646144	44.6293	0.798283	0.199553	4.00035	6.32476e-05	0.00234227
chr1_11648780_11649281	63.4004	-0.0236292	0.21316	-0.110852	0.911734	0.960572			chr1_11648780_11649281	31.71	0.273518	0.184883	1.47941	0.139031	0.373336
chr1_11650363_11650864	166.469	-0.0814424	0.129499	-0.628904	0.529412	0.734295			chr1_11650363_11650864	75.4149	0.0853065	0.136765	0.623745	0.532795	0.75659
chr1_11653156_11653657	34.1471	0.208521	0.312764	0.666704	0.504961	0.716169			chr1_11653156_11653657	20.4065	0.622109	0.258069	2.41063	0.015925	0.104393
chr1_11654641_11655142	34.7825	0.37258	0.281652	1.32284	0.185888	0.40454			chr1_11654641_11655142	29.714	-0.0147471	0.223733	-0.0659137	0.947447	0.978182
chr1_11663906_11664407	131.035	0.00613277	0.175351	0.0349743	0.9721	0.988815			chr1_11663906_11664407	76.9029	0.0271397	0.122978	0.220687	0.825336	0.923388
chr1_11667385_11667886	47.7882	0.342853	0.268758	1.27569	0.202063	0.425089			chr1_11667385_11667886	13.7493	0.0845218	0.285948	0.295584	0.767547	0.894327
chr1_11681225_11681726	233.821	-0.0183313	0.146669	-0.124984	0.900537	0.955428			chr1_11681225_11681726	137.456	-0.125239	0.104907	-1.19381	0.232551	0.495606
chr1_11693081_11693582	211.429	-0.078927	0.11569	-0.68223	0.495094	0.708582			chr1_11693081_11693582	92.4779	-0.112137	0.135207	-0.829375	0.406892	0.663059
chr1_11707156_11707657	47.2302	-0.0559451	0.242779	-0.230436	0.817753	0.913366			chr1_11707156_11707657	19.3295	0.227305	0.240943	0.943394	0.345479	0.610709
chr1_11708555_11709056	65.5988	-0.0161273	0.184493	-0.0874138	0.930343	0.96924			chr1_11708555_11709056	20.0916	-0.207042	0.235569	-0.878902	0.379454	0.639833
chr1_11711025_11711526	45.3631	0.174394	0.245436	0.710545	0.477366	0.69509			chr1_11711025_11711526	25.5962	0.387731	0.206672	1.87607	0.0606458	0.232734
chr1_11719558_11720059	38.0008	0.11698	0.215876	0.541888	0.587896	0.776387			chr1_11719558_11720059	18.6262	-0.0715152	0.243932	-0.293176	0.769387	0.895315
chr1_11728005_11728506	29.2121	-0.0269134	0.33928	-0.079325	0.936774	0.97223			chr1_11728005_11728506	15.9911	0.455024	0.251206	1.81136	0.0700858	0.252822
chr1_11729588_11730089	264.487	-0.945901	0.237164	-3.98839	6.65234e-05	0.0021093			chr1_11729588_11730089	114.866	0.153272	0.112989	1.35652	0.174934	0.42437
chr1_11731723_11732224	44.2741	0.0239421	0.19749	0.121232	0.903507	0.956786			chr1_11731723_11732224	23.2769	0.169139	0.218349	0.774625	0.438561	0.688482
chr1_11732513_11733014	36.5589	-0.184618	0.238553	-0.773909	0.438984	0.664827			chr1_11732513_11733014	15.1301	-0.0387041	0.275964	-0.140251	0.888462	0.95262
chr1_11736263_11736764	206.292	0.022637	0.125485	0.180397	0.856841	0.933643			chr1_11736263_11736764	96.086	0.0205418	0.115192	0.178327	0.858466	0.939167
chr1_11736783_11737284	164.485	0.325894	0.205582	1.58523	0.112914	0.300019			chr1_11736783_11737284	47.2772	-0.0858737	0.165041	-0.520318	0.602842	0.801679
chr1_11740767_11741268	26.7384	0.0585632	0.250998	0.233321	0.815512	0.912156			chr1_11740767_11741268	15.5536	-0.0897008	0.359167	-0.249747	0.802783	0.912575
chr1_11749081_11749582	81.7729	-0.285607	0.18858	-1.51451	0.129896	0.32612			chr1_11749081_11749582	42.6689	0.152972	0.165242	0.925745	0.354578	0.618732
chr1_11752606_11753107	27.694	0.498984	0.266288	1.87385	0.0609508	0.205403			chr1_11752606_11753107	11.7708	0.17873	0.30762	0.581011	0.561233	0.775302
chr1_11753708_11754209	40.8986	0.730803	0.254622	2.87015	0.00410276	0.0376865			chr1_11753708_11754209	16.7567	0.409367	0.250925	1.63144	0.102799	0.315008
chr1_11784968_11785469	172.628	-0.450189	0.211013	-2.13347	0.0328863	0.140865			chr1_11784968_11785469	85.7533	0.0632403	0.121366	0.521071	0.602317	0.801289
chr1_11787442_11787943	57.1541	0.462755	0.293044	1.57913	0.114305	0.302149			chr1_11787442_11787943	29.7604	0.221917	0.199783	1.11079	0.266657	0.532792
chr1_11790803_11791304	113.41	0.120178	0.156264	0.769065	0.441854	0.667108			chr1_11790803_11791304	75.6328	0.204149	0.129999	1.57039	0.116325	0.337653
chr1_11796355_11796856	236.176	-0.554383	0.163221	-3.39651	0.000682499	0.0110117			chr1_11796355_11796856	120.161	0.154994	0.108174	1.43283	0.151907	0.391829
chr1_11797573_11798074	247.558	-0.598942	0.180961	-3.30979	0.000933648	0.0136869			chr1_11797573_11798074	146.519	0.143163	0.102341	1.39888	0.161848	0.405776
chr1_11800721_11801222	207.168	-0.468727	0.185125	-2.53195	0.0113431	0.0727227			chr1_11800721_11801222	121.562	0.00420983	0.110027	0.0382617	0.969479	0.987535
chr1_11802489_11802990	79.36	0.101448	0.159528	0.635927	0.524824	0.730894			chr1_11802489_11802990	33.448	0.304802	0.178497	1.7076	0.08771	0.287696
chr1_11803388_11803889	281.865	-0.259897	0.130407	-1.99296	0.0462654	0.173841			chr1_11803388_11803889	168.413	0.0753388	0.097103	0.775865	0.437829	0.687913
chr1_11805666_11806167	428.201	-0.476772	0.165562	-2.87972	0.00398025	0.0368961			chr1_11805666_11806167	337.455	0.0210005	0.115762	0.181411	0.856045	0.938119
chr1_11821366_11821867	24.0992	0.753301	0.376086	2.003	0.0451771	0.171319			chr1_11821366_11821867	5.95752	0.613356	0.458337	1.33822	0.180824	0.432266
chr1_11822001_11822502	14.0785	1.0101	0.490569	2.05904	0.0394901	0.157652			chr1_11822001_11822502	5.07821	0.668994	0.495611	1.34984	0.177068	0.427071
chr1_11838601_11839102	63.5813	-0.0686498	0.216293	-0.317392	0.750946	0.877215			chr1_11838601_11839102	30.4684	0.446615	0.203751	2.19197	0.0283818	0.148838
chr1_11845733_11846234	24.6824	-0.350145	0.322253	-1.08655	0.277235	0.512243			chr1_11845733_11846234	12.411	0.551231	0.294929	1.86903	0.0616188	0.23498
chr1_11859225_11859726	40.7001	-0.0932862	0.25151	-0.370905	0.710708	0.85404			chr1_11859225_11859726	15.6477	0.215218	0.271273	0.793363	0.427567	0.67983
chr1_11862860_11863361	35.196	-0.133206	0.278976	-0.477481	0.63302	0.806428			chr1_11862860_11863361	13.4271	-0.124933	0.300573	-0.415648	0.677667	0.84679
chr1_11881027_11881528	31.6798	-0.125882	0.247023	-0.509597	0.610334	0.791922			chr1_11881027_11881528	20.9652	0.179545	0.258638	0.694194	0.48756	0.725332
chr1_11882837_11883338	26.2761	-0.203608	0.324743	-0.626982	0.530671	0.735204			chr1_11882837_11883338	11.4736	-0.318876	0.326791	-0.97578	0.329173	0.594934
chr1_11893856_11894357	51.5902	-0.0821653	0.221951	-0.370196	0.711236	0.854224			chr1_11893856_11894357	21.0907	0.334369	0.234731	1.42448	0.154308	0.395428
chr1_11901332_11901833	20.4829	-0.318822	0.356661	-0.893907	0.371372	0.605539			chr1_11901332_11901833	13.1947	0.121336	0.304645	0.398285	0.69042	0.85358
chr1_11907606_11908107	94.1726	-0.164902	0.189488	-0.870252	0.384163	0.617406			chr1_11907606_11908107	61.923	-0.124445	0.139474	-0.892247	0.372261	0.633952
chr1_11908606_11909107	576.961	-0.513774	0.219187	-2.34399	0.0190784	0.100317			chr1_11908606_11909107	295.842	0.286867	0.0852882	3.36351	0.000769587	0.0143621
chr1_11912823_11913324	38.427	-0.585148	0.230079	-2.54325	0.0109826	0.0712383			chr1_11912823_11913324	22.5611	0.198864	0.217704	0.91346	0.361001	0.624253
chr1_11918796_11919297	82.051	0.331121	0.195069	1.69746	0.0896101	0.260538			chr1_11918796_11919297	39.7061	0.20576	0.165277	1.24494	0.213154	0.473012
chr1_11926153_11926654	95.7846	-0.194133	0.230858	-0.840918	0.400394	0.632063			chr1_11926153_11926654	62.1238	-0.0971301	0.148069	-0.655978	0.511838	0.742007
chr1_11934399_11934900	242.888	-0.0934909	0.13196	-0.708478	0.478648	0.696024			chr1_11934399_11934900	144.389	-0.0674642	0.105696	-0.638285	0.523288	0.750108
chr1_11939219_11939720	50.036	0.00160974	0.226622	0.00710318	0.994333	0.997682			chr1_11939219_11939720	36.17	0.00532864	0.190215	0.0280137	0.977651	0.99088
chr1_11955079_11955580	23.8786	-0.765861	0.317587	-2.4115	0.0158869	0.0899486			chr1_11955079_11955580	14.4263	0.135128	0.314957	0.429035	0.667898	0.84087
chr1_11967111_11967612	35.9495	-0.349496	0.335964	-1.04028	0.298211	0.533792			chr1_11967111_11967612	17.8401	0.625873	0.248945	2.5141	0.0119337	0.0872398
chr1_11978388_11978889	25.4607	0.558743	0.329777	1.6943	0.0902074	0.261589			chr1_11978388_11978889	14.8034	0.19834	0.273851	0.72426	0.468906	0.711178
chr1_11980013_11980514	359.179	-0.340753	0.164668	-2.06934	0.0385146	0.155302			chr1_11980013_11980514	262.048	0.00263382	0.100109	0.0263094	0.979011	0.991343
chr1_12002036_12002537	268.79	-0.658644	0.204337	-3.22333	0.00126711	0.0169668			chr1_12002036_12002537	161.556	0.353486	0.103713	3.40831	0.000653663	0.0127639
chr1_12014373_12014874	46.93	0.472677	0.206014	2.29439	0.0217679	0.108924			chr1_12014373_12014874	19.2321	0.325494	0.236314	1.37738	0.168396	0.4154
chr1_12019215_12019716	327.454	-0.372089	0.157505	-2.3624	0.0181571	0.0973125			chr1_12019215_12019716	231.494	0.0825568	0.0991004	0.833062	0.40481	0.661415
chr1_12031169_12031670	60.3543	-0.0691548	0.250877	-0.275652	0.782815	0.894995			chr1_12031169_12031670	32.2012	0.195308	0.191631	1.01918	0.308115	0.574586
chr1_12040567_12041068	155.256	-0.294507	0.156776	-1.87852	0.0603105	0.204065			chr1_12040567_12041068	77.7352	0.148768	0.124213	1.19769	0.231039	0.49389
chr1_12044496_12044997	74.4995	-0.0460154	0.148395	-0.310086	0.756495	0.880591			chr1_12044496_12044997	25.2332	0.168455	0.230425	0.731061	0.464742	0.708247
chr1_12047348_12047849	71.3344	0.346521	0.147214	2.35387	0.0185793	0.0986768			chr1_12047348_12047849	32.8875	0.267565	0.197638	1.35381	0.175796	0.42551
chr1_12051960_12052461	154.391	-0.214947	0.165275	-1.30054	0.193416	0.414076			chr1_12051960_12052461	81.8329	0.157175	0.12127	1.29608	0.194948	0.450663
chr1_12054128_12054629	26.2428	-0.132162	0.28437	-0.464754	0.642108	0.812155			chr1_12054128_12054629	20.8517	0.433761	0.316112	1.37217	0.17001	0.417563
chr1_12056400_12056901	70.5385	-0.145199	0.204227	-0.71097	0.477103	0.694885			chr1_12056400_12056901	32.1049	-0.0603589	0.18541	-0.325542	0.744771	0.88289
chr1_12057344_12057845	54.3044	-0.541604	0.242731	-2.2313	0.0256615	0.120865			chr1_12057344_12057845	17.8754	-0.323887	0.243837	-1.3283	0.18408	0.436442
chr1_12067812_12068313	132.947	0.46833	0.16767	2.79316	0.00521952	0.0440379			chr1_12067812_12068313	46.0558	0.0913186	0.16141	0.565756	0.571559	0.781819
chr1_12075629_12076130	144.858	-0.130903	0.118303	-1.10651	0.268508	0.503008			chr1_12075629_12076130	60.4724	0.00136419	0.141084	0.00966935	0.992285	0.996929
chr1_12079551_12080052	33.0251	-0.16047	0.263951	-0.607954	0.543218	0.74464			chr1_12079551_12080052	16.6426	0.172055	0.248288	0.692966	0.488331	0.725827
chr1_12080063_12080564	25.6571	0.270888	0.255359	1.06081	0.288774	0.524257			chr1_12080063_12080564	26.2801	0.663166	0.20422	3.24731	0.00116502	0.0191046
chr1_12095663_12096164	69.0989	0.578787	0.174266	3.32129	0.000896016	0.0133054			chr1_12095663_12096164	35.1513	0.242568	0.20575	1.17895	0.238419	0.501969
chr1_12097263_12097764	18.9493	0.904931	0.298931	3.02722	0.00246816	0.026696			chr1_12097263_12097764	5.97176	0.135067	0.424245	0.318371	0.750203	0.885694
chr1_12106787_12107288	26.5635	-0.126006	0.285735	-0.44099	0.65922	0.822981			chr1_12106787_12107288	12.8674	0.21919	0.282992	0.774546	0.438608	0.68852
chr1_12112663_12113164	43.6309	1.1318	0.250412	4.51976	6.19097e-06	0.000387069			chr1_12112663_12113164	12.6119	0.377492	0.300287	1.2571	0.208716	0.467088
chr1_12113765_12114266	27.9709	0.00960092	0.3212	0.0298908	0.976154	0.990523			chr1_12113765_12114266	14.2721	0.365929	0.289063	1.26591	0.205544	0.463424
chr1_12118531_12119032	23.9854	0.171915	0.27862	0.617023	0.53722	0.74019			chr1_12118531_12119032	14.373	0.0824506	0.266341	0.309568	0.75689	0.889086
chr1_12124731_12125232	33.2831	0.410311	0.234765	1.74775	0.0805071	0.243822			chr1_12124731_12125232	15.0624	0.104657	0.273095	0.383225	0.701553	0.859139
chr1_12132065_12132566	28.4151	0.801445	0.273595	2.92931	0.00339712	0.0332179			chr1_12132065_12132566	14.6555	-0.327005	0.268228	-1.21913	0.222794	0.484629
chr1_12143516_12144017	301.734	-0.280195	0.144687	-1.93655	0.0528001	0.188314			chr1_12143516_12144017	175.473	-0.0341821	0.0989272	-0.345528	0.729698	0.87416
chr1_12148153_12148654	84.7861	-0.126747	0.217309	-0.583258	0.55972	0.756952			chr1_12148153_12148654	44.605	-0.195247	0.162782	-1.19944	0.230358	0.493162
chr1_12153348_12153849	219.059	-0.297048	0.11681	-2.54301	0.0109903	0.0712676			chr1_12153348_12153849	148.894	0.0753736	0.1042	0.723353	0.469463	0.711614
chr1_12161727_12162228	192.02	-0.0180763	0.135235	-0.133666	0.893667	0.95214			chr1_12161727_12162228	92.7546	-0.0219712	0.113231	-0.19404	0.846145	0.933491
chr1_12165324_12165825	41.8167	-0.207514	0.290867	-0.713433	0.475578	0.693615			chr1_12165324_12165825	16.3839	0.253463	0.268046	0.945595	0.344355	0.609693
chr1_12170144_12170645	69.2625	0.183983	0.211941	0.868089	0.385346	0.61854			chr1_12170144_12170645	25.0708	0.471008	0.213648	2.2046	0.0274821	0.145904
chr1_12178072_12178573	120.533	-0.0715577	0.126266	-0.566723	0.570902	0.764574			chr1_12178072_12178573	47.5066	-0.226582	0.158064	-1.43348	0.15172	0.391607
chr1_12178982_12179483	171.424	-0.0230456	0.1097	-0.210078	0.833607	0.921838			chr1_12178982_12179483	74.7756	-0.126271	0.126698	-0.996625	0.318946	0.585125
chr1_12182019_12182520	28.1013	0.0642816	0.31184	0.206137	0.836684	0.923474			chr1_12182019_12182520	15.4274	-0.108707	0.28093	-0.386953	0.698791	0.857863
chr1_12184099_12184600	58.5313	0.190866	0.18805	1.01498	0.310117	0.546043			chr1_12184099_12184600	18.8429	0.199863	0.244446	0.817615	0.413577	0.668501
chr1_12192610_12193111	30.8035	-0.422909	0.351911	-1.20175	0.22946	0.458073			chr1_12192610_12193111	21.9629	0.693409	0.255053	2.71868	0.00655431	0.0598009
chr1_12208810_12209311	82.886	0.0716728	0.17009	0.421383	0.673476	0.831952			chr1_12208810_12209311	33.8481	0.308199	0.183754	1.67724	0.0934959	0.298444
chr1_12229748_12230249	144.043	-0.0391332	0.200104	-0.195565	0.844951	0.927653			chr1_12229748_12230249	113.138	-0.166888	0.110573	-1.50931	0.131219	0.361547
chr1_12230868_12231369	126.448	-0.0224488	0.138509	-0.162076	0.871246	0.941003			chr1_12230868_12231369	68.4046	0.239774	0.132818	1.80529	0.0710292	0.254757
chr1_12296576_12297077	23.7782	0.552136	0.291585	1.89357	0.0582821	0.199719			chr1_12296576_12297077	17.2464	-0.0200845	0.246185	-0.0815828	0.934978	0.973058
chr1_12415140_12415641	16.6083	0.290407	0.407556	0.712557	0.47612	0.694099			chr1_12415140_12415641	5.12526	-0.853552	0.447928	-1.90556	0.0567078	0.223492
chr1_12434143_12434644	143.314	-0.00897541	0.124881	-0.0718716	0.942704	0.975126			chr1_12434143_12434644	86.2076	-0.0075671	0.124741	-0.0606624	0.951628	0.980218
chr1_12436890_12437391	58.4338	0.195935	0.172901	1.13322	0.257122	0.4902			chr1_12436890_12437391	28.4652	-0.257404	0.198756	-1.29507	0.195295	0.451138
chr1_12454535_12455036	158.76	-0.503754	0.17479	-2.88205	0.00395102	0.0366919			chr1_12454535_12455036	90.146	-0.0456128	0.120449	-0.378689	0.704919	0.86081
chr1_12456882_12457383	73.5482	0.00660574	0.200501	0.0329462	0.973717	0.98942			chr1_12456882_12457383	25.6969	0.29628	0.2168	1.3666	0.171749	0.419999
chr1_12458501_12459002	21.581	0.473042	0.28349	1.66864	0.0951892	0.270081			chr1_12458501_12459002	10.7778	-0.629122	0.313006	-2.00993	0.0444381	0.193844
chr1_12478034_12478535	380.659	-0.369113	0.154778	-2.38478	0.0170891	0.0938813			chr1_12478034_12478535	270.062	0.0794886	0.111101	0.715464	0.474322	0.715014
chr1_12480682_12481183	170.246	-0.3018	0.110447	-2.73254	0.00628485	0.0496645			chr1_12480682_12481183	100.578	-0.103527	0.122387	-0.845899	0.397609	0.65539
chr1_12486562_12487063	248.589	-1.15152	0.255444	-4.50792	6.54656e-06	0.000403075			chr1_12486562_12487063	167.055	-0.0090138	0.0960508	-0.093844	0.925233	0.968745
chr1_12501625_12502126	42.2127	0.156656	0.203641	0.769276	0.441729	0.667022			chr1_12501625_12502126	24.035	-0.00896979	0.209937	-0.0427261	0.96592	0.986197
chr1_12527496_12527997	189.795	-0.936563	0.229721	-4.07696	4.56277e-05	0.00161617			chr1_12527496_12527997	132.721	-0.0984029	0.105559	-0.932206	0.35123	0.615946
chr1_12528103_12528604	157.35	-0.493747	0.173761	-2.84153	0.00448974	0.0399685			chr1_12528103_12528604	83.2095	-0.0151467	0.135996	-0.111377	0.911318	0.962689
chr1_12540176_12540677	129.438	0.29771	0.252787	1.17771	0.238912	0.469232			chr1_12540176_12540677	62.3619	-0.176858	0.147239	-1.20116	0.229689	0.49229
chr1_12541465_12541966	84.0145	-0.229087	0.186065	-1.23122	0.218241	0.444854			chr1_12541465_12541966	42.9735	-0.25965	0.167984	-1.54568	0.122181	0.347184
chr1_12549801_12550302	259.357	-0.494604	0.15164	-3.26171	0.00110744	0.0154339			chr1_12549801_12550302	139.331	-0.218841	0.102288	-2.13945	0.0323991	0.161202
chr1_12556367_12556868	73.8336	0.888009	0.241189	3.6818	0.000231596	0.00512214			chr1_12556367_12556868	26.0641	0.266171	0.211335	1.25948	0.207857	0.465942
chr1_12573720_12574221	229.989	-0.259154	0.150761	-1.71897	0.0856193	0.253302			chr1_12573720_12574221	143.788	-0.0653068	0.100342	-0.650845	0.515147	0.744371
chr1_12588142_12588643	128.079	-0.595948	0.234107	-2.54562	0.0109083	0.0709131			chr1_12588142_12588643	61.9964	-0.377016	0.155945	-2.41762	0.0156222	0.103141
chr1_12593510_12594011	73.4046	-0.215707	0.242701	-0.888779	0.374122	0.608222			chr1_12593510_12594011	51.3938	-0.676171	0.154426	-4.37862	1.19435e-05	0.000662602
chr1_12595836_12596337	343.435	-0.330993	0.148098	-2.23497	0.0254195	0.120209			chr1_12595836_12596337	206.503	-0.0495144	0.0991585	-0.499345	0.617536	0.810463
chr1_12597712_12598213	38.5371	-0.221386	0.205137	-1.07921	0.280492	0.515616			chr1_12597712_12598213	19.7745	-0.121608	0.258232	-0.470924	0.637695	0.823295
chr1_12601811_12602312	222.51	-0.434915	0.1499	-2.90137	0.00371532	0.0352451			chr1_12601811_12602312	116.674	-0.155747	0.111911	-1.39171	0.16401	0.408792
chr1_12603610_12604111	67.7456	0.035785	0.197546	0.181147	0.856252	0.933344			chr1_12603610_12604111	34.8282	0.522459	0.205885	2.53762	0.0111609	0.0836601
chr1_12604300_12604801	183.38	-0.217489	0.116934	-1.85993	0.0628959	0.209247			chr1_12604300_12604801	135.173	0.111539	0.121512	0.917925	0.358658	0.622143
chr1_12609085_12609586	22.4648	0.159565	0.314086	0.508028	0.611434	0.792572			chr1_12609085_12609586	18.4699	0.583109	0.301123	1.93645	0.0528131	0.214744
chr1_12616022_12616523	227.721	-0.181069	0.13256	-1.36594	0.171959	0.386351			chr1_12616022_12616523	114.129	0.0840421	0.107154	0.78431	0.432859	0.684021
chr1_12618190_12618691	167.755	0.131806	0.19666	0.670223	0.502716	0.714457			chr1_12618190_12618691	89.1773	-0.128403	0.118538	-1.08322	0.27871	0.545124
chr1_12618930_12619431	235.846	-0.0139964	0.13304	-0.105204	0.916214	0.962348			chr1_12618930_12619431	131.194	-0.00150231	0.105871	-0.0141901	0.988678	0.995398
chr1_12619751_12620252	181.905	-0.125743	0.129636	-0.969976	0.332059	0.567862			chr1_12619751_12620252	102.647	0.0941361	0.115417	0.815615	0.414721	0.669555
chr1_12620441_12620942	100.828	-0.164833	0.157449	-1.0469	0.295148	0.530609			chr1_12620441_12620942	63.5687	-0.158651	0.147723	-1.07398	0.282834	0.549327
chr1_12636320_12636821	145.115	0.250421	0.249052	1.00549	0.314659	0.550564			chr1_12636320_12636821	27.3737	-0.622234	0.203082	-3.06395	0.00218436	0.0292694
chr1_12658902_12659403	48.0597	-0.0643901	0.227051	-0.283593	0.776722	0.891672			chr1_12658902_12659403	29.7854	0.383241	0.188094	2.0375	0.0415996	0.186469
chr1_12760343_12760844	26.0215	-0.333292	0.400792	-0.831585	0.405643	0.636751			chr1_12760343_12760844	25.3537	0.368074	0.205194	1.79379	0.0728467	0.258384
chr1_12810539_12811040	45.9348	0.582064	0.381879	1.52421	0.127456	0.322441			chr1_12810539_12811040	17.7189	0.70343	0.254623	2.76263	0.0057337	0.0550359
chr1_12811345_12811846	20.1182	1.55488	0.357177	4.35326	1.34131e-05	0.000670215			chr1_12811345_12811846	11.0593	0.878948	0.325286	2.70207	0.00689082	0.0616853
chr1_12851629_12852130	115.852	0.298973	0.161924	1.84637	0.064838	0.213331			chr1_12851629_12852130	56.2126	0.0741741	0.144719	0.512537	0.608275	0.80494
chr1_13507054_13507555	24.3605	-1.32277	0.43992	-3.00685	0.0026397	0.0279616			chr1_13507054_13507555	21.648	-0.0301866	0.233083	-0.12951	0.896954	0.956192
chr1_13593812_13594313	44.5908	0.234253	0.235701	0.993856	0.320293	0.556043			chr1_13593812_13594313	22.0129	0.00811219	0.230428	0.0352049	0.971916	0.988675
chr1_13628596_13629097	87.0061	-1.28332	0.33452	-3.8363	0.000124901	0.00329834			chr1_13628596_13629097	58.4443	-0.136476	0.145694	-0.936725	0.3489	0.613661
chr1_13661437_13661938	24.2665	0.392518	0.265428	1.47881	0.139191	0.339913			chr1_13661437_13661938	16.8073	0.475644	0.295211	1.6112	0.107137	0.322747
chr1_13665597_13666098	32.1606	0.277239	0.248041	1.11771	0.263689	0.497447			chr1_13665597_13666098	20.5676	0.345121	0.224347	1.53834	0.123967	0.350031
chr1_13749115_13749616	294.925	-0.120774	0.274139	-0.440559	0.659533	0.823216			chr1_13749115_13749616	227.664	-0.155094	0.0949684	-1.63311	0.102445	0.314416
chr1_13754649_13755150	39.7007	-0.454893	0.265686	-1.71215	0.0868697	0.2556			chr1_13754649_13755150	25.2004	-0.527001	0.211169	-2.49564	0.012573	0.0900417
chr1_13766895_13767396	36.0678	0.546957	0.389273	1.40507	0.16	0.369827			chr1_13766895_13767396	24.9145	-0.11877	0.207049	-0.573631	0.566217	0.778482
chr1_13809417_13809918	33.6885	-0.43867	0.235717	-1.861	0.0627436	0.208933			chr1_13809417_13809918	24.936	0.00439199	0.218133	0.0201345	0.983936	0.993382
chr1_13812784_13813285	36.8564	-0.508731	0.280388	-1.81438	0.0696191	0.222953			chr1_13812784_13813285	26.1816	-0.22219	0.202916	-1.09498	0.273524	0.53963
chr1_13828809_13829310	34.2524	-0.384995	0.293125	-1.31342	0.189042	0.408532			chr1_13828809_13829310	22.8843	0.0750139	0.244123	0.307279	0.758631	0.889842
chr1_13960292_13960793	31.816	0.143012	0.241067	0.593246	0.553016	0.752013			chr1_13960292_13960793	20.923	0.31491	0.223426	1.40946	0.158699	0.401675
chr1_13965756_13966257	49.042	0.194725	0.198415	0.981402	0.326394	0.562318			chr1_13965756_13966257	31.6459	0.195919	0.187543	1.04466	0.29618	0.5629
chr1_13996346_13996847	29.0482	0.467447	0.394615	1.18457	0.236189	0.465951			chr1_13996346_13996847	17.0395	0.409705	0.247731	1.65383	0.0981622	0.306844
chr1_14055438_14055939	132.286	0.263358	0.156202	1.68601	0.0917939	0.264478			chr1_14055438_14055939	77.8962	-0.0653782	0.124198	-0.526404	0.598608	0.798898
chr1_14071520_14072021	47.5241	-1.4038	0.434365	-3.23184	0.00122994	0.0166196			chr1_14071520_14072021	23.1189	-0.135644	0.213308	-0.635906	0.524837	0.75111
chr1_14072494_14072995	12.3024	-0.389081	0.419549	-0.927378	0.35373	0.588873			chr1_14072494_14072995	11.6625	0.812106	0.299691	2.70981	0.00673215	0.0608054
chr1_14094916_14095417	29.5348	0.0632007	0.255802	0.247068	0.804855	0.906618			chr1_14094916_14095417	12.5503	-0.154956	0.287502	-0.538973	0.589906	0.79354
chr1_14108843_14109344	48.1469	0.184451	0.368255	0.500878	0.616457	0.795956			chr1_14108843_14109344	21.5969	-0.265686	0.230949	-1.15041	0.249976	0.514673
chr1_14113825_14114326	54.3845	0.239304	0.192046	1.24608	0.212735	0.438028			chr1_14113825_14114326	22.3812	-0.100311	0.228685	-0.438644	0.66092	0.836919
chr1_14114851_14115352	22.4473	0.363927	0.267089	1.36257	0.173019	0.387752			chr1_14114851_14115352	11.1697	0.260383	0.308117	0.845078	0.398067	0.655786
chr1_14128042_14128543	46.2749	-0.759504	0.214274	-3.54455	0.000393291	0.0074742			chr1_14128042_14128543	38.7919	0.395487	0.170065	2.3255	0.0200451	0.120476
chr1_14137343_14137844	36.7124	0.449994	0.297752	1.51131	0.13071	0.327406			chr1_14137343_14137844	22.9996	0.0720176	0.218042	0.330292	0.74118	0.880838
chr1_14138050_14138551	94.4543	0.0827357	0.207778	0.398193	0.690488	0.841955			chr1_14138050_14138551	49.6439	0.0680741	0.174123	0.390955	0.695831	0.856443
chr1_14160698_14161199	71.3642	1.10378	0.254315	4.34019	1.42357e-05	0.00069789			chr1_14160698_14161199	41.3596	0.623701	0.170518	3.65769	0.000254496	0.00653897
chr1_14189300_14189801	31.6024	-0.0818894	0.260992	-0.313762	0.753702	0.87902			chr1_14189300_14189801	26.7676	-0.301024	0.20849	-1.44383	0.148787	0.387411
chr1_14190506_14191007	94.5378	0.0633308	0.148942	0.425206	0.670687	0.830344			chr1_14190506_14191007	60.8705	-0.0817815	0.152018	-0.537974	0.590595	0.793959
chr1_14215100_14215601	48.4367	0.669286	0.274053	2.44217	0.0145991	0.0851659			chr1_14215100_14215601	9.21368	-0.198888	0.355182	-0.55996	0.575507	0.784187
chr1_14255589_14256090	43.2057	0.404659	0.214602	1.88563	0.0593453	0.202081			chr1_14255589_14256090	26.8767	-0.0589144	0.199406	-0.295449	0.767651	0.894354
chr1_14267925_14268426	64.4642	-0.858085	0.278172	-3.08472	0.00203742	0.0234139			chr1_14267925_14268426	39.2117	-0.256869	0.18139	-1.41611	0.156743	0.398845
chr1_14282028_14282529	26.1965	0.0762114	0.29219	0.260828	0.794225	0.900979			chr1_14282028_14282529	10.8978	-0.465079	0.32448	-1.43331	0.151771	0.391639
chr1_14282756_14283257	82.3557	-0.0527625	0.170345	-0.30974	0.756759	0.880671			chr1_14282756_14283257	29.5656	-0.130988	0.194976	-0.671817	0.5017	0.735284
chr1_14296171_14296672	34.653	-0.00169737	0.219433	-0.00773527	0.993828	0.997456			chr1_14296171_14296672	13.3882	0.0724342	0.285389	0.253808	0.799644	0.910982
chr1_14296689_14297190	73.7443	-0.392911	0.162412	-2.41922	0.0155538	0.088712			chr1_14296689_14297190	29.2821	-0.128559	0.19384	-0.663225	0.507186	0.739127
chr1_14300984_14301485	47.0333	-0.961545	0.266813	-3.60382	0.000313575	0.00634295			chr1_14300984_14301485	11.4524	0.0475837	0.301889	0.15762	0.874756	0.94678
chr1_14302975_14303476	34.7838	-1.17397	0.340735	-3.44541	0.000570199	0.00972667			chr1_14302975_14303476	15.9934	-0.346845	0.258044	-1.34413	0.178906	0.429561
chr1_14304533_14305034	99.0819	-0.835376	0.159889	-5.22474	1.744e-07	2.93389e-05			chr1_14304533_14305034	51.3447	0.35424	0.155316	2.28076	0.0225627	0.129436
chr1_14320522_14321023	57.0118	0.230588	0.228226	1.01035	0.312328	0.548207			chr1_14320522_14321023	29.1123	0.171778	0.194629	0.882593	0.377456	0.638202
chr1_14328638_14329139	16.8708	0.525255	0.312557	1.68051	0.0928582	0.266207			chr1_14328638_14329139	9.22992	-0.320044	0.34142	-0.937393	0.348556	0.613419
chr1_14333760_14334261	22.7557	-0.15565	0.346377	-0.449366	0.653168	0.819445			chr1_14333760_14334261	10.677	-0.610401	0.331828	-1.83951	0.0658398	0.244189
chr1_14334328_14334829	36.4028	0.105843	0.229113	0.46197	0.644103	0.813508			chr1_14334328_14334829	14.9427	-0.328225	0.26347	-1.24578	0.212846	0.472672
chr1_14345350_14345851	32.7754	-0.0726231	0.234535	-0.309647	0.756829	0.880704			chr1_14345350_14345851	20.2854	0.232328	0.229114	1.01403	0.310571	0.577249
chr1_14345981_14346482	225.679	-0.359431	0.189697	-1.89476	0.0581238	0.199419			chr1_14345981_14346482	122.73	-0.152863	0.106569	-1.4344	0.151457	0.391233
chr1_14360965_14361466	91.6287	0.0231459	0.17758	0.130341	0.896297	0.953438			chr1_14360965_14361466	53.5324	0.00685888	0.147669	0.0464477	0.962953	0.985079
chr1_14366203_14366704	20.5186	0.722917	0.299896	2.41055	0.0159283	0.0900937			chr1_14366203_14366704	11.374	0.648754	0.323021	2.0084	0.0446009	0.194222
chr1_14436106_14436607	66.4143	-0.406063	0.195446	-2.07762	0.0377441	0.153394			chr1_14436106_14436607	37.5259	-0.256325	0.181282	-1.41395	0.157376	0.399793
chr1_14436958_14437459	60.7869	0.382482	0.17144	2.231	0.0256812	0.120921			chr1_14436958_14437459	29.143	0.254815	0.222959	1.14288	0.25309	0.518436
chr1_14441370_14441871	26.5664	1.54692	0.315137	4.9087	9.1681e-07	9.69733e-05			chr1_14441370_14441871	10.0125	0.752703	0.342569	2.19723	0.0280041	0.147486
chr1_14443368_14443869	24.8199	1.197	0.346513	3.45442	0.000551483	0.00951235			chr1_14443368_14443869	15.3078	0.614166	0.273982	2.24163	0.0249852	0.137733
chr1_14471834_14472335	24.8263	-0.76264	0.267929	-2.84642	0.00442137	0.0395543			chr1_14471834_14472335	18.5367	0.423582	0.255847	1.65561	0.0978013	0.306118
chr1_14476514_14477015	107.967	0.120297	0.194863	0.617345	0.537007	0.740063			chr1_14476514_14477015	35.5659	0.11013	0.179923	0.612096	0.540474	0.761647
chr1_14479825_14480326	113.671	-0.254644	0.166198	-1.53217	0.125479	0.31944			chr1_14479825_14480326	57.2201	-0.212425	0.141886	-1.49716	0.134352	0.366532
chr1_14486646_14487147	344.18	-0.082547	0.114517	-0.72083	0.471014	0.690159			chr1_14486646_14487147	194.838	0.0944817	0.11307	0.835601	0.403379	0.660089
chr1_14487654_14488155	180.701	0.119748	0.143636	0.833696	0.404453	0.635677			chr1_14487654_14488155	105.829	0.407195	0.110393	3.68861	0.000225484	0.00596046
chr1_14517277_14517778	148.377	0.289469	0.150644	1.92155	0.0546629	0.192246			chr1_14517277_14517778	61.7571	0.0600122	0.139931	0.42887	0.668018	0.840927
chr1_14519912_14520413	27.9698	0.2099	0.381402	0.550338	0.582088	0.772264			chr1_14519912_14520413	17.2291	-0.157034	0.245578	-0.639446	0.522533	0.74955
chr1_14522801_14523302	119.397	-0.22338	0.144497	-1.54591	0.122125	0.314354			chr1_14522801_14523302	61.6695	-0.253896	0.138735	-1.83007	0.0672389	0.247192
chr1_14539901_14540402	31.0078	-0.892757	0.212289	-4.20538	2.60644e-05	0.00108262			chr1_14539901_14540402	13.7691	-0.0524116	0.302685	-0.173156	0.862529	0.941195
chr1_14542567_14543068	50.966	0.154683	0.213745	0.72368	0.469262	0.688743			chr1_14542567_14543068	17.4622	-0.0546606	0.264808	-0.206416	0.836466	0.9289
chr1_14543159_14543660	92.984	-0.322246	0.136291	-2.36441	0.018059	0.0970061			chr1_14543159_14543660	40.6463	0.194483	0.179132	1.08569	0.277615	0.543982
chr1_14545124_14545625	30.3417	0.98266	0.374824	2.62166	0.00875039	0.0616994			chr1_14545124_14545625	16.754	1.07933	0.26025	4.1473	3.36412e-05	0.00147204
chr1_14553603_14554104	196.652	-0.747833	0.201161	-3.71759	0.000201132	0.00463692			chr1_14553603_14554104	101.155	0.343686	0.13248	2.59425	0.00947975	0.0753428
chr1_14560972_14561473	98.6796	0.0956278	0.14443	0.662103	0.507905	0.718464			chr1_14560972_14561473	54.54	-0.177351	0.14797	-1.19856	0.2307	0.493533
chr1_14578096_14578597	23.65	0.682156	0.304541	2.23995	0.0250941	0.11931			chr1_14578096_14578597	15.3232	-0.203439	0.264455	-0.769273	0.441731	0.690936
chr1_14590366_14590867	52.1904	-0.541482	0.242944	-2.22883	0.0258252	0.121279			chr1_14590366_14590867	23.3944	0.430351	0.211272	2.03695	0.0416548	0.186619
chr1_14591510_14592011	29.1985	-0.602586	0.255535	-2.35814	0.0183669	0.0980095			chr1_14591510_14592011	16.3663	0.527773	0.264383	1.99624	0.0459076	0.19771
chr1_14598488_14598989	131.569	-0.0115148	0.25143	-0.0457972	0.963472	0.984769			chr1_14598488_14598989	66.0551	0.228432	0.140983	1.62029	0.105171	0.319193
chr1_14599277_14599778	110.82	-0.0811419	0.136806	-0.593117	0.553103	0.752077			chr1_14599277_14599778	46.6074	0.20508	0.156967	1.30652	0.191377	0.446101
chr1_14602082_14602583	42.2501	0.498621	0.23845	2.09109	0.0365196	0.150306			chr1_14602082_14602583	19.7598	0.410705	0.239987	1.71136	0.0870138	0.28638
chr1_14605898_14606399	85.219	-0.611736	0.160189	-3.81884	0.000134083	0.00347217			chr1_14605898_14606399	40.2215	0.0929505	0.175665	0.529136	0.596711	0.797704
chr1_14612306_14612807	115.003	-0.642416	0.278559	-2.30621	0.0210987	0.106862			chr1_14612306_14612807	39.491	-0.235884	0.190801	-1.23628	0.216354	0.476918
chr1_14617677_14618178	25.691	0.597825	0.269322	2.21974	0.0264365	0.123144			chr1_14617677_14618178	10.6293	-0.0355501	0.317068	-0.112121	0.910727	0.962477
chr1_14648918_14649419	28.5019	1.74049	0.300215	5.79747	6.73246e-09	2.56635e-06			chr1_14648918_14649419	9.06469	0.64928	0.373251	1.73953	0.0819419	0.276578
chr1_14666332_14666833	20.0764	0.990667	0.302344	3.27662	0.00105056	0.0148839			chr1_14666332_14666833	9.67659	0.52965	0.33385	1.58649	0.112628	0.331651
chr1_14681159_14681660	26.4863	0.64284	0.26099	2.46308	0.0137749	0.0821942			chr1_14681159_14681660	14.618	0.106528	0.266449	0.399805	0.6893	0.852977
chr1_14689956_14690457	82.6039	-0.0691815	0.149777	-0.461896	0.644156	0.81353			chr1_14689956_14690457	34.151	0.394129	0.187024	2.10737	0.0350858	0.168896
chr1_14699611_14700112	120.473	-0.67796	0.16492	-4.11083	3.94231e-05	0.00145761			chr1_14699611_14700112	47.0266	-0.833453	0.160241	-5.20125	1.97954e-07	2.43883e-05
chr1_14700342_14700843	27.9223	0.541134	0.40069	1.35051	0.176853	0.392909			chr1_14700342_14700843	7.9879	0.0981123	0.35792	0.274118	0.783994	0.902931
chr1_14704633_14705134	116.206	-1.22605	0.492514	-2.48936	0.0127973	0.0785266			chr1_14704633_14705134	38.2661	-0.164232	0.186963	-0.878416	0.379718	0.64008
chr1_14723270_14723771	69.3923	-0.584593	0.2012	-2.90554	0.00366624	0.0349343			chr1_14723270_14723771	37.9902	-0.138736	0.171425	-0.809313	0.418335	0.672621
chr1_14724659_14725160	79.2094	0.272048	0.179255	1.51766	0.129101	0.324924			chr1_14724659_14725160	43.1454	0.211135	0.159314	1.32528	0.185078	0.437812
chr1_14731704_14732205	245.818	-0.405813	0.156992	-2.58492	0.0097401	0.0658782			chr1_14731704_14732205	99.2268	0.0249693	0.13292	0.187852	0.850993	0.935856
chr1_14732282_14732783	92.675	-0.0518391	0.170651	-0.303772	0.761302	0.882852			chr1_14732282_14732783	41.1208	0.14186	0.185225	0.76588	0.443748	0.692391
chr1_14733302_14733803	51.8334	-0.200696	0.18894	-1.06222	0.288137	0.52357			chr1_14733302_14733803	17.3377	-0.282624	0.247429	-1.14224	0.253354	0.518659
chr1_14738138_14738639	44.6545	-0.177189	0.266292	-0.665397	0.505797	0.716866			chr1_14738138_14738639	27.6349	0.520776	0.201854	2.57997	0.00988092	0.0773521
chr1_14742372_14742873	321.191	-0.192517	0.104402	-1.844	0.0651834	0.214007			chr1_14742372_14742873	182.95	0.0836798	0.0895821	0.934113	0.350246	0.614992
chr1_14756835_14757336	31.6019	-0.186293	0.263826	-0.706121	0.480113	0.696996			chr1_14756835_14757336	22.9697	0.389702	0.21512	1.81155	0.0700552	0.252772
chr1_14765663_14766164	142.511	-0.466874	0.187469	-2.4904	0.0127599	0.0783774			chr1_14765663_14766164	79.894	0.085617	0.131598	0.650595	0.515308	0.744448
chr1_14789637_14790138	28.9102	1.12093	0.265817	4.21691	2.47668e-05	0.00104353			chr1_14789637_14790138	11.973	-0.0330573	0.2986	-0.110707	0.911848	0.962965
chr1_14815063_14815564	63.4837	0.0637884	0.190996	0.333977	0.738397	0.870096			chr1_14815063_14815564	27.2593	-0.165999	0.196253	-0.845843	0.39764	0.655397
chr1_14850105_14850606	144.371	-0.428225	0.146905	-2.91498	0.00355716	0.0342596			chr1_14850105_14850606	76.5625	0.00356028	0.125518	0.0283647	0.977371	0.990798
chr1_14855238_14855739	22.6179	0.861898	0.266682	3.23193	0.00122956	0.0166175			chr1_14855238_14855739	14.4878	0.370597	0.291907	1.26957	0.204238	0.462018
chr1_14869135_14869636	48.4925	0.542393	0.261827	2.07157	0.0383056	0.1548			chr1_14869135_14869636	30.7775	0.531969	0.185222	2.87205	0.00407813	0.0440411
chr1_14880432_14880933	101.763	0.63081	0.146466	4.30686	1.65591e-05	0.000781177			chr1_14880432_14880933	51.5594	0.563703	0.158384	3.5591	0.000372135	0.0085624
chr1_14894698_14895199	33.2787	0.892902	0.266117	3.3553	0.000792795	0.0122295			chr1_14894698_14895199	16.7556	0.264366	0.261574	1.01067	0.312174	0.578783
chr1_14896366_14896867	28.9371	0.586608	0.347307	1.68902	0.0912156	0.263414			chr1_14896366_14896867	12.9627	0.177686	0.292926	0.606591	0.544123	0.764211
chr1_14915285_14915786	36.879	0.0603175	0.209355	0.288112	0.773261	0.889612			chr1_14915285_14915786	19.131	0.0791074	0.234632	0.337156	0.736	0.877612
chr1_14920976_14921477	62.9304	0.0718762	0.184438	0.389705	0.696755	0.845544			chr1_14920976_14921477	25.7368	0.0810911	0.218407	0.371285	0.710425	0.863839
chr1_14922143_14922644	21.2426	-0.0237026	0.294695	-0.0804311	0.935894	0.971851			chr1_14922143_14922644	11.6609	0.390899	0.326743	1.19635	0.23156	0.494527
chr1_14923863_14924364	163.618	-0.109153	0.257011	-0.424701	0.671055	0.830505			chr1_14923863_14924364	108.368	-0.0826136	0.124738	-0.662295	0.507782	0.739598
chr1_14924380_14924881	175.228	0.0300135	0.325152	0.092306	0.926455	0.967411			chr1_14924380_14924881	104.662	0.157987	0.112647	1.4025	0.160767	0.404383
chr1_14929434_14929935	48.5755	0.684142	0.227595	3.00597	0.00264738	0.0280128			chr1_14929434_14929935	25.2936	0.340436	0.205067	1.66012	0.0968902	0.304453
chr1_14939880_14940381	75.6672	-0.0388332	0.19598	-0.198149	0.842929	0.926672			chr1_14939880_14940381	37.4591	0.0221122	0.16696	0.13244	0.894636	0.955115
chr1_14946870_14947371	74.409	-0.204138	0.224487	-0.909354	0.363163	0.597808			chr1_14946870_14947371	44.2295	0.215901	0.159708	1.35185	0.176422	0.426343
chr1_14952980_14953481	44.7369	-0.0626071	0.232815	-0.268914	0.787996	0.897591			chr1_14952980_14953481	38.592	-0.0394385	0.17704	-0.222767	0.823717	0.922627
chr1_14954120_14954621	34.043	0.974873	0.277132	3.51773	0.000435259	0.00802464			chr1_14954120_14954621	19.4469	0.24788	0.248916	0.995834	0.319331	0.585383
chr1_14968411_14968912	232.69	-0.102667	0.123272	-0.832847	0.404931	0.63615			chr1_14968411_14968912	106.529	-0.0338405	0.110175	-0.307152	0.758727	0.889879
chr1_14968933_14969434	196.059	-0.24509	0.13264	-1.84779	0.0646334	0.212887			chr1_14968933_14969434	93.324	-0.0970714	0.112108	-0.865877	0.386557	0.645816
chr1_14970102_14970603	58.8373	0.141484	0.185815	0.761425	0.446403	0.670859			chr1_14970102_14970603	39.3797	-0.1868	0.169442	-1.10244	0.27027	0.536408
chr1_14976181_14976682	307.199	-0.563192	0.181313	-3.10618	0.00189519	0.0222754			chr1_14976181_14976682	225.903	0.00537973	0.11448	0.0469927	0.962519	0.984869
chr1_14977013_14977514	315.804	-0.946716	0.226137	-4.18646	2.83333e-05	0.00115183			chr1_14977013_14977514	189.234	0.0346865	0.0940275	0.368897	0.712204	0.864711
chr1_14994777_14995278	40.2878	-0.287948	0.210235	-1.36965	0.170796	0.384781			chr1_14994777_14995278	25.5592	0.276912	0.215982	1.28211	0.199806	0.456777
chr1_14996143_14996644	419.614	-0.401158	0.170757	-2.34928	0.0188095	0.099438			chr1_14996143_14996644	248.774	0.198736	0.0966896	2.05541	0.0398399	0.181907
chr1_14997797_14998298	94.327	-0.411314	0.215931	-1.90484	0.0568013	0.196644			chr1_14997797_14998298	43.3239	0.00712771	0.191981	0.0371273	0.970384	0.987989
chr1_15001392_15001893	26.1369	-1.21787	0.334178	-3.64436	0.000268053	0.00569361			chr1_15001392_15001893	14.0717	-0.499673	0.276245	-1.8088	0.0704817	0.253599
chr1_15004349_15004850	41.8399	-0.076971	0.230105	-0.334504	0.738	0.869902			chr1_15004349_15004850	15.3374	0.0196683	0.270057	0.0728301	0.941941	0.975858
chr1_15005034_15005535	27.9486	-0.208789	0.234134	-0.89175	0.372527	0.606725			chr1_15005034_15005535	18.0973	-0.181447	0.268857	-0.674882	0.499751	0.73395
chr1_15025379_15025880	38.8059	-0.208179	0.256692	-0.811009	0.417361	0.646732			chr1_15025379_15025880	21.7213	0.424617	0.220159	1.92868	0.0537703	0.216955
chr1_15028062_15028563	360.209	-0.373756	0.123402	-3.02877	0.00245549	0.0266063			chr1_15028062_15028563	250.312	0.0433323	0.100303	0.432013	0.665732	0.839722
chr1_15029660_15030161	65.2873	-1.25243	0.312775	-4.00424	6.22176e-05	0.00201075			chr1_15029660_15030161	52.6747	0.799269	0.204878	3.90119	9.57208e-05	0.00317958
chr1_15030497_15030998	189.029	-1.2545	0.246216	-5.0951	3.4855e-07	4.85465e-05			chr1_15030497_15030998	102.216	0.145437	0.116621	1.2471	0.212362	0.471909
chr1_15031462_15031963	83.7497	-0.875195	0.234531	-3.73168	0.000190211	0.00445682			chr1_15031462_15031963	46.4345	0.269864	0.167047	1.6155	0.106203	0.321022
chr1_15033280_15033781	39.6678	-0.127906	0.210796	-0.606779	0.543998	0.745323			chr1_15033280_15033781	16.7404	0.14804	0.243786	0.607253	0.543683	0.763895
chr1_15038118_15038619	28.1645	-0.508795	0.245098	-2.07588	0.0379051	0.153815			chr1_15038118_15038619	13.9757	-0.155834	0.268978	-0.579356	0.562349	0.776054
chr1_15043268_15043769	53.9111	-1.07471	0.25499	-4.21472	2.50094e-05	0.00105214			chr1_15043268_15043769	29.0614	-0.0595297	0.193755	-0.307242	0.758659	0.889856
chr1_15046435_15046936	81.9704	0.00165678	0.15356	0.0107892	0.991392	0.996824			chr1_15046435_15046936	37.8882	0.186405	0.175987	1.0592	0.28951	0.555982
chr1_15056814_15057315	115.756	0.379264	0.157001	2.41567	0.0157061	0.0892257			chr1_15056814_15057315	69.8402	0.114645	0.130308	0.879806	0.378965	0.639426
chr1_15083470_15083971	40.1489	0.711877	0.232575	3.06084	0.00220714	0.0247492			chr1_15083470_15083971	15.5484	0.424111	0.285212	1.487	0.137014	0.370504
chr1_15090313_15090814	34.0845	-0.336617	0.285368	-1.17959	0.238165	0.46835			chr1_15090313_15090814	16.0261	-0.119122	0.28086	-0.424133	0.671469	0.843079
chr1_15100311_15100812	55.9014	-0.0939275	0.196311	-0.478462	0.632322	0.805919			chr1_15100311_15100812	29.1065	0.172215	0.209548	0.821841	0.411168	0.666603
chr1_15106513_15107014	32.4383	0.0702099	0.204576	0.343198	0.73145	0.865841			chr1_15106513_15107014	15.5461	0.0835516	0.290281	0.28783	0.773477	0.897297
chr1_15128443_15128944	75.6306	0.0257998	0.167921	0.153642	0.877892	0.944421			chr1_15128443_15128944	37.3203	0.152685	0.17207	0.887341	0.374895	0.636006
chr1_15137775_15138276	143.604	-0.022699	0.205455	-0.110482	0.912027	0.96063			chr1_15137775_15138276	58.8225	0.119387	0.140697	0.848541	0.396137	0.654069
chr1_15139604_15140105	109.749	-0.0491825	0.132835	-0.370253	0.711194	0.854215			chr1_15139604_15140105	49.9042	0.267182	0.152956	1.74679	0.0806733	0.274088
chr1_15141929_15142430	67.9678	0.377263	0.196403	1.92086	0.0547495	0.19243			chr1_15141929_15142430	28.9783	0.00632941	0.208347	0.0303792	0.975765	0.99025
chr1_15146097_15146598	24.139	0.306364	0.391559	0.782421	0.433967	0.660893			chr1_15146097_15146598	28.3734	-0.0163836	0.205758	-0.0796255	0.936535	0.973614
chr1_15148430_15148931	49.7803	0.0497943	0.273586	0.182006	0.855578	0.932962			chr1_15148430_15148931	34.0019	0.00841873	0.196434	0.0428579	0.965815	0.98615
chr1_15152254_15152755	172.022	-0.108091	0.105408	-1.02545	0.305151	0.54095			chr1_15152254_15152755	75.9652	0.0810869	0.126279	0.642123	0.520793	0.748334
chr1_15153454_15153955	250.644	-0.118377	0.216777	-0.546075	0.585015	0.774219			chr1_15153454_15153955	141.484	-0.0939492	0.0959385	-0.979265	0.327449	0.593017
chr1_15155500_15156001	49.211	0.0497287	0.201582	0.246692	0.805147	0.906791			chr1_15155500_15156001	27.2535	0.21989	0.208923	1.05249	0.292574	0.559246
chr1_15156330_15156831	53.3724	0.0206436	0.215866	0.0956316	0.923813	0.966142			chr1_15156330_15156831	27.0898	0.643023	0.20286	3.16978	0.00152553	0.0229943
chr1_15157926_15158427	63.5256	0.259289	0.207235	1.25118	0.210868	0.435854			chr1_15157926_15158427	21.6113	0.115163	0.23952	0.480809	0.630652	0.819144
chr1_15158793_15159294	166.29	0.0616287	0.150543	0.409377	0.682263	0.837145			chr1_15158793_15159294	65.9006	-0.0112358	0.136316	-0.0824243	0.934309	0.972711
chr1_15166121_15166622	37.5484	-0.29449	0.229949	-1.28067	0.200308	0.422858			chr1_15166121_15166622	17.4308	-0.536867	0.266062	-2.01782	0.0436097	0.191724
chr1_15166651_15167152	32.8324	-0.20423	0.283997	-0.719127	0.472063	0.690835			chr1_15166651_15167152	16.4891	0.275483	0.25689	1.07238	0.283551	0.550024
chr1_15167462_15167963	65.6506	0.0994488	0.286164	0.347524	0.728197	0.863996			chr1_15167462_15167963	19.7595	0.048884	0.234311	0.208629	0.834738	0.928079
chr1_15168419_15168920	230.195	-0.112587	0.10598	-1.06233	0.288085	0.523535			chr1_15168419_15168920	97.3217	-0.116795	0.114326	-1.0216	0.306969	0.573491
chr1_15172349_15172850	59.5257	0.0322667	0.218716	0.147528	0.882715	0.946674			chr1_15172349_15172850	22.977	0.123209	0.229308	0.53731	0.591054	0.794212
chr1_15177237_15177738	39.262	0.335481	0.209715	1.5997	0.109665	0.29489			chr1_15177237_15177738	20.0988	0.305039	0.248192	1.22905	0.219054	0.480037
chr1_15179110_15179611	229.168	-0.0564254	0.104057	-0.542255	0.587643	0.776225			chr1_15179110_15179611	107.661	0.0603313	0.114486	0.526974	0.598212	0.798669
chr1_15179874_15180375	58.4425	0.0641503	0.179264	0.357853	0.720453	0.859761			chr1_15179874_15180375	33.2199	0.717287	0.191621	3.74326	0.000181647	0.00509842
chr1_15186804_15187305	74.8364	0.158568	0.208134	0.761856	0.446146	0.670678			chr1_15186804_15187305	33.7615	-0.0277814	0.204653	-0.135749	0.89202	0.954084
chr1_15188620_15189121	114.514	-0.211448	0.191827	-1.10228	0.270339	0.505069			chr1_15188620_15189121	40.3253	-0.102666	0.178463	-0.575279	0.565103	0.777711
chr1_15189591_15190092	224.636	-0.354777	0.123392	-2.87519	0.00403781	0.037254			chr1_15189591_15190092	88.1733	-0.150584	0.121595	-1.2384	0.215568	0.476005
chr1_15197020_15197521	108.044	0.212335	0.132911	1.59757	0.110138	0.295642			chr1_15197020_15197521	52.3198	0.199896	0.155194	1.28804	0.197732	0.454076
chr1_15200469_15200970	223.154	-0.316458	0.113218	-2.79512	0.00518807	0.0438773			chr1_15200469_15200970	98.0596	-0.322725	0.112009	-2.88125	0.003961	0.0432152
chr1_15201873_15202374	59.8284	-0.178205	0.187655	-0.949638	0.342296	0.577778			chr1_15201873_15202374	29.6615	-0.589132	0.199073	-2.95937	0.00308264	0.0366749
chr1_15218446_15218947	105.8	-0.120225	0.184687	-0.650965	0.515069	0.723738			chr1_15218446_15218947	51.1678	-0.546821	0.157523	-3.47137	0.000517817	0.0108423
chr1_15246942_15247443	26.2659	-0.0104598	0.308312	-0.033926	0.972936	0.989081			chr1_15246942_15247443	15.3678	-0.280369	0.284465	-0.985601	0.324329	0.590202
chr1_15261149_15261650	225.233	-0.195756	0.0913721	-2.14241	0.0321609	0.139035			chr1_15261149_15261650	128.091	0.0192204	0.103534	0.185644	0.852724	0.936682
chr1_15272362_15272863	98.6896	-0.13219	0.156713	-0.843516	0.39894	0.630644			chr1_15272362_15272863	42.6821	-0.0083948	0.168941	-0.0496907	0.960369	0.983942
chr1_15279779_15280280	42.9589	0.2953	0.246547	1.19774	0.231017	0.459916			chr1_15279779_15280280	18.0907	-0.0912376	0.249148	-0.366199	0.714216	0.865863
chr1_15283462_15283963	95.5304	0.370935	0.165932	2.23547	0.0253864	0.120136			chr1_15283462_15283963	53.0683	0.340312	0.150381	2.263	0.0236358	0.133197
chr1_15289097_15289598	30.2274	-0.0246584	0.25175	-0.0979479	0.921974	0.965172			chr1_15289097_15289598	12.3139	-0.0854154	0.297499	-0.287111	0.774027	0.897743
chr1_15290305_15290806	23.5506	0.153723	0.247772	0.62042	0.534981	0.73852			chr1_15290305_15290806	14.2107	0.149046	0.546225	0.272865	0.784957	0.903512
chr1_15296970_15297471	37.4899	-0.157259	0.213303	-0.737257	0.460966	0.682493			chr1_15296970_15297471	16.9583	-0.0137454	0.250323	-0.0549106	0.95621	0.981984
chr1_15299765_15300266	22.2162	0.0850569	0.325709	0.261144	0.793981	0.900845			chr1_15299765_15300266	9.43278	0.164123	0.341084	0.48118	0.630389	0.819029
chr1_15304644_15305145	41.401	0.265285	0.217124	1.22181	0.221778	0.449126			chr1_15304644_15305145	14.3285	-0.410689	0.275454	-1.49095	0.135974	0.368908
chr1_15311820_15312321	72.3163	-0.302714	0.213499	-1.41787	0.156229	0.364559			chr1_15311820_15312321	27.2328	-0.162203	0.212875	-0.761962	0.446082	0.694467
chr1_15323456_15323957	99.9287	0.148502	0.168111	0.88336	0.377042	0.611128			chr1_15323456_15323957	33.9051	0.224432	0.178984	1.25392	0.20987	0.468658
chr1_15326495_15326996	124.552	-0.52312	0.227815	-2.29625	0.0216614	0.108587			chr1_15326495_15326996	57.2496	0.552442	0.152845	3.6144	0.000301041	0.007365
chr1_15328663_15329164	57.889	-0.185106	0.209466	-0.883703	0.376857	0.610955			chr1_15328663_15329164	36.3069	0.283885	0.184159	1.54152	0.12319	0.348788
chr1_15333154_15333655	43.5159	-0.575032	0.379199	-1.51644	0.129409	0.325396			chr1_15333154_15333655	10.9637	-0.432684	0.312629	-1.38402	0.166353	0.412254
chr1_15337580_15338081	230.066	-0.0966977	0.101841	-0.9495	0.342366	0.577861			chr1_15337580_15338081	112.782	0.238367	0.110725	2.15279	0.0313355	0.157993
chr1_15340241_15340742	82.2984	0.232083	0.182302	1.27307	0.202994	0.426236			chr1_15340241_15340742	42.8537	0.0560326	0.169008	0.331538	0.740238	0.880223
chr1_15341968_15342469	35.2071	0.436105	0.217598	2.00418	0.0450505	0.171028			chr1_15341968_15342469	14.0128	0.539517	0.278445	1.93761	0.0526713	0.21445
chr1_15352285_15352786	153.344	-0.147019	0.113656	-1.29354	0.195825	0.416994			chr1_15352285_15352786	65.603	-0.138903	0.136932	-1.01439	0.310395	0.577057
chr1_15354260_15354761	88.7586	-0.0258851	0.192413	-0.134529	0.892984	0.951737			chr1_15354260_15354761	32.3096	-0.159439	0.181202	-0.879897	0.378915	0.639382
chr1_15356145_15356646	290.656	-0.184643	0.105311	-1.7533	0.0795501	0.242124			chr1_15356145_15356646	153.712	0.0351937	0.118372	0.297315	0.766226	0.893628
chr1_15356841_15357342	160.197	-0.0592296	0.115888	-0.511093	0.609286	0.79117			chr1_15356841_15357342	75.88	0.0638005	0.132588	0.481194	0.630379	0.819024
chr1_15366191_15366692	36.2427	0.31088	0.273093	1.13837	0.254967	0.487672			chr1_15366191_15366692	16.664	-0.0669542	0.256883	-0.260641	0.79437	0.908575
chr1_15407102_15407603	137.925	0.143848	0.171746	0.837565	0.402275	0.633789			chr1_15407102_15407603	60.1847	0.38913	0.143234	2.71675	0.00659262	0.0600163
chr1_15409613_15410114	176.831	-0.0325075	0.257387	-0.126298	0.899496	0.954949			chr1_15409613_15410114	118.69	-0.152496	0.109126	-1.39743	0.162285	0.406401
chr1_15411543_15412044	189.753	0.0968532	0.146893	0.659347	0.509673	0.719758			chr1_15411543_15412044	65.72	0.359864	0.137464	2.61788	0.00884767	0.0721657
chr1_15412067_15412568	248.203	0.0126541	0.116859	0.108285	0.91377	0.961315			chr1_15412067_15412568	101.609	0.208657	0.115069	1.81331	0.0697839	0.252196
chr1_15415880_15416381	213.456	-0.160454	0.120333	-1.33342	0.182395	0.400073			chr1_15415880_15416381	118.178	0.235676	0.108295	2.17625	0.0295366	0.152482
chr1_15417437_15417938	220.795	-0.188553	0.118852	-1.58646	0.112636	0.299675			chr1_15417437_15417938	104.359	0.0162295	0.123637	0.131267	0.895564	0.955565
chr1_15418772_15419273	168.143	-0.220543	0.165679	-1.33115	0.183141	0.400944			chr1_15418772_15419273	65.0213	0.045494	0.1358	0.335008	0.737619	0.878448
chr1_15420972_15421473	35.7885	-0.383028	0.259849	-1.47404	0.140471	0.341905			chr1_15420972_15421473	17.0265	-0.160124	0.243294	-0.658151	0.510441	0.741198
chr1_15423130_15423631	45.7525	0.12822	0.229065	0.559753	0.575648	0.767988			chr1_15423130_15423631	27.2939	0.168112	0.200222	0.839629	0.401117	0.658162
chr1_15424945_15425446	52.5551	0.030949	0.241214	0.128305	0.897908	0.954277			chr1_15424945_15425446	26.6164	0.104424	0.207323	0.503675	0.61449	0.808713
chr1_15426676_15427177	271.649	-0.330988	0.141839	-2.33356	0.019619	0.102105			chr1_15426676_15427177	158.242	0.153154	0.0932066	1.64317	0.100349	0.310899
chr1_15429644_15430145	70.831	-0.194825	0.149636	-1.302	0.192917	0.413493			chr1_15429644_15430145	29.5148	0.126708	0.20977	0.604031	0.545823	0.765366
chr1_15431068_15431569	87.8063	-0.167772	0.188973	-0.88781	0.374643	0.608716			chr1_15431068_15431569	31.089	0.163155	0.187788	0.868825	0.384943	0.644629
chr1_15432746_15433247	168.832	-0.235531	0.129421	-1.81989	0.0687761	0.2212			chr1_15432746_15433247	66.0199	0.244436	0.17884	1.36679	0.171693	0.419943
chr1_15433436_15433937	62.925	-0.117715	0.229718	-0.512433	0.608348	0.790583			chr1_15433436_15433937	18.1092	0.497325	0.246096	2.02086	0.0432946	0.190932
chr1_15434672_15435173	57.184	0.0917346	0.200014	0.45864	0.646492	0.81509			chr1_15434672_15435173	15.6196	0.397105	0.259349	1.53116	0.125729	0.353016
chr1_15436933_15437434	51.579	-0.421122	0.21612	-1.94856	0.0513483	0.185183			chr1_15436933_15437434	18.9617	0.784147	0.243886	3.21521	0.00130348	0.0206661
chr1_15438327_15438828	37.1344	-0.576652	0.291098	-1.98096	0.0475958	0.176684			chr1_15438327_15438828	15.0737	0.23926	0.275093	0.869739	0.384443	0.644223
chr1_15452096_15452597	94.2953	-0.111135	0.198994	-0.558485	0.576513	0.768668			chr1_15452096_15452597	40.9527	-0.165608	0.183969	-0.900193	0.368018	0.630432
chr1_15454285_15454786	30.2584	0.75925	0.228006	3.32996	0.000868588	0.0130191			chr1_15454285_15454786	16.3242	0.371189	0.255518	1.4527	0.146308	0.384119
chr1_15459875_15460376	34.4483	0.614916	0.289241	2.12596	0.0335062	0.142507			chr1_15459875_15460376	17.3444	0.370934	0.256941	1.44366	0.148836	0.387455
chr1_15460568_15461069	33.7112	0.0413081	0.297676	0.138769	0.889633	0.949858			chr1_15460568_15461069	15.84	0.459532	0.256406	1.79221	0.0731001	0.25891
chr1_15464137_15464638	38.1222	0.26653	0.314635	0.84711	0.396934	0.628772			chr1_15464137_15464638	15.4536	0.179446	0.266438	0.673499	0.50063	0.734543
chr1_15490963_15491464	22.228	-0.00283604	0.266664	-0.0106353	0.991514	0.996863			chr1_15490963_15491464	11.4201	0.0393568	0.303436	0.129704	0.896801	0.956128
chr1_15501331_15501832	23.3887	0.172673	0.308028	0.560576	0.575086	0.767581			chr1_15501331_15501832	11.1535	0.400795	0.324707	1.23433	0.217081	0.477824
chr1_15521154_15521655	14.6897	-0.695642	0.379725	-1.83196	0.0669568	0.217549			chr1_15521154_15521655	16.8307	0.868248	0.302209	2.873	0.00406589	0.0439641
chr1_15524081_15524582	308.444	-0.231109	0.156537	-1.47638	0.139842	0.340981			chr1_15524081_15524582	304.175	0.0177058	0.12984	0.136367	0.891532	0.953964
chr1_15526333_15526834	268.733	-0.406871	0.130271	-3.12328	0.00178849	0.021431			chr1_15526333_15526834	192.055	-0.0179289	0.126257	-0.142003	0.887078	0.95201
chr1_15530886_15531387	79.2673	-0.761862	0.19762	-3.85519	0.000115639	0.00312424			chr1_15530886_15531387	38.9292	-0.407996	0.167433	-2.43678	0.0148187	0.0997209
chr1_15603421_15603922	242.318	-0.218555	0.11705	-1.86719	0.0618744	0.207222			chr1_15603421_15603922	103.643	0.0428906	0.112383	0.381647	0.702723	0.859687
chr1_15616589_15617090	129.052	0.22101	0.193446	1.14249	0.25325	0.485785			chr1_15616589_15617090	63.4086	0.257327	0.139594	1.8434	0.0652711	0.243016
chr1_15617295_15617796	286.828	0.000854203	0.231398	0.00369149	0.997055	0.99885			chr1_15617295_15617796	216.359	0.00522065	0.114444	0.0456174	0.963615	0.985295
chr1_15620089_15620590	31.0764	0.200221	0.277024	0.722758	0.469829	0.689184			chr1_15620089_15620590	12.2867	-0.176665	0.291537	-0.605979	0.544529	0.764496
chr1_15678531_15679032	69.02	-0.243466	0.195153	-1.24756	0.212192	0.437332			chr1_15678531_15679032	32.93	-0.199304	0.192849	-1.03347	0.301385	0.567837
chr1_15680056_15680557	222.335	-0.149606	0.096164	-1.55574	0.11977	0.310696			chr1_15680056_15680557	118.512	0.268547	0.122139	2.1987	0.0278996	0.147202
chr1_15680584_15681085	136.419	0.233351	0.23271	1.00276	0.315979	0.551757			chr1_15680584_15681085	57.7034	0.37555	0.147895	2.53931	0.0111072	0.0833803
chr1_15684077_15684578	58.1314	0.0584692	0.281454	0.20774	0.835432	0.922779			chr1_15684077_15684578	46.012	0.207655	0.167028	1.24323	0.213782	0.473673
chr1_15684805_15685306	61.7808	0.130967	0.177867	0.736321	0.461536	0.682924			chr1_15684805_15685306	29.0835	0.675071	0.220617	3.05992	0.00221393	0.0295197
chr1_15703502_15704003	218.502	0.136419	0.107075	1.27405	0.202645	0.42583			chr1_15703502_15704003	93.1219	0.395358	0.136456	2.89733	0.00376349	0.0417472
chr1_15736336_15736837	51.9542	0.224054	0.299967	0.746927	0.455107	0.677777			chr1_15736336_15736837	23.1164	0.598737	0.257485	2.32533	0.0200544	0.12051
chr1_15738401_15738902	35.6482	-0.0811949	0.330929	-0.245354	0.806182	0.907326			chr1_15738401_15738902	20.2359	0.303456	0.24824	1.22243	0.221546	0.483166
chr1_15739677_15740178	41.3773	0.0874106	0.294971	0.296336	0.766973	0.886143			chr1_15739677_15740178	22.5227	0.762664	0.25385	3.00438	0.00266119	0.0333232
chr1_15741296_15741797	115.113	-0.0869694	0.167783	-0.518344	0.604218	0.787861			chr1_15741296_15741797	49.4315	0.0925169	0.155263	0.595871	0.551262	0.768975
chr1_15755568_15756069	31.2079	0.0907678	0.266992	0.339964	0.733883	0.867363			chr1_15755568_15756069	17.9925	0.207678	0.263314	0.788705	0.430284	0.6819
chr1_15757508_15758009	35.0052	0.274827	0.343237	0.800692	0.42331	0.651566			chr1_15757508_15758009	18.3421	0.343421	0.26953	1.27415	0.202611	0.460009
chr1_15760531_15761032	72.0169	0.375901	0.176294	2.13225	0.0329865	0.141135			chr1_15760531_15761032	16.7256	-0.298009	0.260884	-1.14231	0.253327	0.518642
chr1_15765708_15766209	221.446	-0.156023	0.103425	-1.50856	0.13141	0.328341			chr1_15765708_15766209	92.8309	0.151711	0.119389	1.27073	0.203826	0.461519
chr1_15772100_15772601	41.7393	0.616141	0.21085	2.92217	0.00347603	0.0337498			chr1_15772100_15772601	17.5773	0.154612	0.248573	0.621996	0.533944	0.757237
chr1_15775666_15776167	37.7006	0.393613	0.238086	1.65323	0.0982833	0.275455			chr1_15775666_15776167	19.1867	0.962624	0.254145	3.78769	0.000152055	0.00449521
chr1_15779425_15779926	19.5092	-0.535808	0.282135	-1.89912	0.0575483	0.198263			chr1_15779425_15779926	6.73757	-0.214184	0.38737	-0.552918	0.58032	0.787354
chr1_15780777_15781278	140.46	0.0240262	0.172732	0.139095	0.889375	0.949766			chr1_15780777_15781278	36.3263	-0.254624	0.178637	-1.42537	0.154049	0.395075
chr1_15786529_15787030	17.7636	0.720829	0.339209	2.12503	0.0335842	0.142688			chr1_15786529_15787030	8.79912	-0.0616441	0.369265	-0.166937	0.86742	0.943501
chr1_15788189_15788690	44.5702	0.252047	0.225864	1.11593	0.264454	0.498363			chr1_15788189_15788690	19.4598	0.0390391	0.258008	0.151309	0.879732	0.948924
chr1_15791923_15792424	47.8995	0.0868981	0.185354	0.468822	0.639197	0.810279			chr1_15791923_15792424	44.4384	0.963034	0.204408	4.71134	2.46093e-06	0.000186797
chr1_15795024_15795525	144.48	-0.0578693	0.131829	-0.438971	0.660682	0.823989			chr1_15795024_15795525	67.6516	0.247289	0.13798	1.79221	0.0730991	0.25891
chr1_15795929_15796430	52.7379	0.272078	0.356762	0.762632	0.445683	0.670293			chr1_15795929_15796430	28.4235	0.301957	0.213639	1.4134	0.157537	0.400053
chr1_15796477_15796978	215.478	-0.184902	0.131767	-1.40325	0.160542	0.370621			chr1_15796477_15796978	92.7035	0.159867	0.123538	1.29407	0.195641	0.451589
chr1_15797567_15798068	61.8859	-0.0363126	0.184783	-0.196515	0.844207	0.927256			chr1_15797567_15798068	24.666	0.0753595	0.228688	0.329529	0.741756	0.881086
chr1_15799435_15799936	340.125	-0.190591	0.10977	-1.73628	0.0825151	0.247507			chr1_15799435_15799936	173.663	0.309317	0.108746	2.84439	0.00444963	0.0465578
chr1_15800288_15800789	464.323	-0.360278	0.137123	-2.6274	0.00860399	0.0610062			chr1_15800288_15800789	273.832	0.170407	0.108137	1.57584	0.115063	0.335474
chr1_15801670_15802171	28.974	0.322416	0.369581	0.872381	0.383001	0.616383			chr1_15801670_15802171	11.6458	0.120389	0.29485	0.408307	0.683048	0.849518
chr1_15802514_15803015	97.4345	0.0699507	0.147627	0.473833	0.635619	0.808052			chr1_15802514_15803015	45.3456	0.0335385	0.155161	0.216154	0.828868	0.925166
chr1_15811117_15811618	23.4358	0.596376	0.281415	2.1192	0.0340732	0.143917			chr1_15811117_15811618	8.18834	0.40439	0.367423	1.10061	0.271067	0.537145
chr1_15815433_15815934	37.5507	0.203735	0.229807	0.88655	0.375321	0.609358			chr1_15815433_15815934	16.3375	0.72726	0.255472	2.84673	0.00441707	0.0463617
chr1_15820389_15820890	21.1862	-0.0454118	0.331126	-0.137144	0.890917	0.95058			chr1_15820389_15820890	8.15463	0.249446	0.374717	0.665692	0.505608	0.738035
chr1_15825658_15826159	54.7685	0.485437	0.313522	1.54833	0.121542	0.313487			chr1_15825658_15826159	14.8669	0.141209	0.275539	0.512483	0.608313	0.80494
chr1_15830657_15831158	96.0417	-0.257705	0.134816	-1.91153	0.055936	0.194929			chr1_15830657_15831158	38.5713	0.160416	0.173103	0.92671	0.354077	0.618255
chr1_15834750_15835251	224.205	-0.174044	0.194006	-0.897106	0.369662	0.603786			chr1_15834750_15835251	131.484	0.0556245	0.115479	0.481685	0.630029	0.818807
chr1_15835726_15836227	212.619	-0.22618	0.146737	-1.5414	0.12322	0.316236			chr1_15835726_15836227	115.294	-0.11491	0.120733	-0.951767	0.341215	0.606667
chr1_15847407_15847908	264.923	-0.211658	0.232633	-0.909836	0.362909	0.597603			chr1_15847407_15847908	160.788	-0.00459177	0.105338	-0.0435908	0.965231	0.985947
chr1_15848364_15848865	107.064	0.220338	0.346	0.636815	0.524245	0.73042			chr1_15848364_15848865	51.6211	0.363946	0.152719	2.3831	0.0171674	0.109584
chr1_15849239_15849740	172.255	-0.0815839	0.125352	-0.650839	0.51515	0.723787			chr1_15849239_15849740	65.971	0.121821	0.132652	0.918348	0.358437	0.621939
chr1_15882687_15883188	26.4194	-0.564586	0.253143	-2.2303	0.0257272	0.12102			chr1_15882687_15883188	12.5648	-0.59785	0.351351	-1.70157	0.0888354	0.289824
chr1_15886269_15886770	133.044	0.177125	0.128055	1.3832	0.166604	0.379125			chr1_15886269_15886770	63.7332	0.0363471	0.134988	0.269262	0.787728	0.905041
chr1_15896738_15897239	28.3673	-0.317642	0.27104	-1.17194	0.241221	0.471935			chr1_15896738_15897239	9.01765	0.2869	0.333781	0.859546	0.390039	0.648753
chr1_15897736_15898237	29.5523	-0.3476	0.274599	-1.26585	0.205568	0.429248			chr1_15897736_15898237	12.6398	0.0297687	0.278556	0.106868	0.914894	0.964452
chr1_15902845_15903346	23.1143	0.322743	0.300015	1.07575	0.282037	0.517227			chr1_15902845_15903346	11.833	0.369788	0.302869	1.22095	0.222104	0.483778
chr1_15916382_15916883	44.7838	0.106632	0.185259	0.575587	0.564894	0.760446			chr1_15916382_15916883	18.4071	0.341596	0.269422	1.26788	0.204839	0.462616
chr1_15919259_15919760	60.7985	0.0493152	0.182746	0.269856	0.787271	0.897187			chr1_15919259_15919760	31.1199	0.0895102	0.192013	0.466168	0.641096	0.825327
chr1_15923203_15923704	22.6785	0.180018	0.295164	0.609891	0.541934	0.743758			chr1_15923203_15923704	7.74041	0.393536	0.362965	1.08423	0.278264	0.544616
chr1_15924646_15925147	167.627	-0.0120096	0.125843	-0.0954333	0.923971	0.966258			chr1_15924646_15925147	66.778	0.484759	0.159732	3.03483	0.00240667	0.0311744
chr1_15937545_15938046	84.0754	-0.0477908	0.223965	-0.213385	0.831027	0.920539			chr1_15937545_15938046	24.0234	-0.0703602	0.215	-0.327256	0.743474	0.882047
chr1_15939310_15939811	85.1079	0.0721794	0.172933	0.417384	0.676397	0.833659			chr1_15939310_15939811	41.6214	0.477402	0.177705	2.68649	0.00722075	0.0636003
chr1_15941139_15941640	41.0117	0.0372944	0.279265	0.133545	0.893763	0.952177			chr1_15941139_15941640	18.661	0.370815	0.272962	1.35849	0.174309	0.423424
chr1_15949468_15949969	334.04	-0.152787	0.110273	-1.38553	0.165891	0.378126			chr1_15949468_15949969	199.468	0.248663	0.120354	2.06609	0.0388199	0.179071
chr1_15950834_15951335	183.761	-0.144965	0.13067	-1.1094	0.267258	0.501573			chr1_15950834_15951335	90.8269	0.23595	0.124261	1.89883	0.0575872	0.22555
chr1_15952555_15953056	387.616	-0.327399	0.123945	-2.64149	0.00825413	0.0593134			chr1_15952555_15953056	187.152	0.140242	0.0945336	1.48352	0.137936	0.371763
chr1_15953355_15953856	84.212	0.101709	0.183496	0.554286	0.579383	0.770515			chr1_15953355_15953856	40.7171	0.355705	0.178008	1.99826	0.0456889	0.197076
chr1_15956070_15956571	29.9514	0.895503	0.300308	2.98195	0.00286423	0.029564			chr1_15956070_15956571	12.8549	0.497873	0.290723	1.71253	0.0867982	0.286062
chr1_15965309_15965810	35.4917	0.586067	0.314683	1.86241	0.062546	0.208487			chr1_15965309_15965810	11.4767	0.206797	0.30771	0.672052	0.501551	0.735234
chr1_15966319_15966820	139.674	0.0880248	0.173884	0.506227	0.612697	0.793459			chr1_15966319_15966820	45.5177	0.216774	0.162036	1.33782	0.180956	0.432414
chr1_15975376_15975877	182.095	-0.0514563	0.204704	-0.251369	0.801529	0.904701			chr1_15975376_15975877	91.8832	0.0556125	0.116931	0.4756	0.634359	0.821244
chr1_15975889_15976390	126.427	-0.140106	0.20327	-0.689262	0.490658	0.705361			chr1_15975889_15976390	70.7685	-0.103293	0.135702	-0.761175	0.446553	0.694759
chr1_15985533_15986034	46.8673	-0.0103513	0.310356	-0.0333528	0.973393	0.989267			chr1_15985533_15986034	13.8885	0.376135	0.304679	1.23453	0.217006	0.477774
chr1_15994463_15994964	85.464	0.0111238	0.204101	0.0545014	0.956536	0.981558			chr1_15994463_15994964	35.6149	0.0549436	0.178384	0.308007	0.758077	0.889631
chr1_16007026_16007527	36.9076	0.203183	0.228442	0.88943	0.373772	0.607876			chr1_16007026_16007527	22.2454	0.559379	0.230434	2.4275	0.0152032	0.101319
chr1_16008973_16009474	65.3765	0.122966	0.216293	0.568518	0.569683	0.763621			chr1_16008973_16009474	21.9347	0.527044	0.231722	2.27447	0.0229379	0.130704
chr1_16013105_16013606	136.46	0.00930923	0.139497	0.0667345	0.946793	0.977104			chr1_16013105_16013606	57.3992	-0.341106	0.144013	-2.36859	0.0178563	0.112329
chr1_16016191_16016692	58.6691	-0.0315175	0.251089	-0.125523	0.900109	0.955238			chr1_16016191_16016692	32.2126	0.0239758	0.245991	0.097466	0.922356	0.967674
chr1_16019536_16020037	84.6919	0.062954	0.203243	0.309747	0.756754	0.880671			chr1_16019536_16020037	28.0974	0.320278	0.207907	1.54049	0.123441	0.349156
chr1_16023363_16023864	34.3646	-0.136767	0.303169	-0.451124	0.6519	0.818556			chr1_16023363_16023864	19.0631	0.639389	0.249565	2.56202	0.0104066	0.0800067
chr1_16024960_16025461	26.0139	0.117006	0.345377	0.338776	0.734779	0.867965			chr1_16024960_16025461	14.7423	0.531495	0.285549	1.86131	0.0627	0.237422
chr1_16028387_16028888	35.5284	0.0481937	0.395257	0.12193	0.902954	0.956475			chr1_16028387_16028888	20.8898	0.776689	0.280372	2.77021	0.005602	0.054157
chr1_16032776_16033277	90.348	-0.28277	0.176567	-1.60149	0.109269	0.294168			chr1_16032776_16033277	52.4184	-0.113868	0.144652	-0.787189	0.431171	0.682659
chr1_16038457_16038958	60.854	-0.0364224	0.222054	-0.164025	0.869711	0.940212			chr1_16038457_16038958	31.0646	0.0698719	0.18924	0.369224	0.711961	0.864606
chr1_16044180_16044681	40.902	0.205365	0.318171	0.645454	0.518633	0.726247			chr1_16044180_16044681	19.5373	0.484911	0.301162	1.61013	0.107369	0.323135
chr1_16046798_16047299	56.98	0.396804	0.263311	1.50698	0.131816	0.328918			chr1_16046798_16047299	18.4137	0.241201	0.241116	1.00035	0.31714	0.583251
chr1_16048621_16049122	39.0728	-0.0213568	0.2803	-0.0761927	0.939266	0.973469			chr1_16048621_16049122	16.0887	0.298517	0.297788	1.00245	0.316128	0.582472
chr1_16056019_16056520	86.4998	-0.0108341	0.167874	-0.064537	0.948543	0.977951			chr1_16056019_16056520	39.1518	0.0472015	0.168685	0.279821	0.779615	0.900773
chr1_16067051_16067552	37.027	-0.269539	0.294136	-0.916375	0.35947	0.594416			chr1_16067051_16067552	15.981	-0.115163	0.286035	-0.402618	0.687229	0.85189
chr1_16068273_16068774	144.194	-0.0787149	0.168454	-0.467279	0.6403	0.811013			chr1_16068273_16068774	66.3867	0.20861	0.129299	1.61339	0.10666	0.321806
chr1_16073410_16073911	88.9013	0.306214	0.278234	1.10056	0.271087	0.505814			chr1_16073410_16073911	52.2914	0.0738374	0.150832	0.489533	0.624464	0.815057
chr1_16075220_16075721	126.486	0.185226	0.215987	0.857581	0.391124	0.623588			chr1_16075220_16075721	60.0203	0.32063	0.141688	2.26294	0.0236395	0.133207
chr1_16075933_16076434	287.769	-0.0995937	0.101318	-0.982977	0.325619	0.561488			chr1_16075933_16076434	139.943	0.310161	0.104247	2.97526	0.00292736	0.0354565
chr1_16076797_16077298	263.968	-0.281706	0.098283	-2.86627	0.00415337	0.0379991			chr1_16076797_16077298	142.561	0.119946	0.110607	1.08443	0.278173	0.544554
chr1_16078826_16079327	118.299	0.0656431	0.161875	0.405517	0.685097	0.838888			chr1_16078826_16079327	46.5081	0.208015	0.163093	1.27544	0.202155	0.459549
chr1_16082277_16082778	73.4845	0.258981	0.231633	1.11807	0.263539	0.497326			chr1_16082277_16082778	35.4273	0.392341	0.187726	2.08996	0.036621	0.173309
chr1_16088940_16089441	285.933	-0.426058	0.139804	-3.04754	0.00230723	0.0255141			chr1_16088940_16089441	151	0.16381	0.10044	1.63092	0.102908	0.315148
chr1_16109475_16109976	46.1758	0.152616	0.222595	0.685621	0.492952	0.706923			chr1_16109475_16109976	30.5732	0.26313	0.18293	1.43842	0.150315	0.389665
chr1_16111887_16112388	268.489	-0.240649	0.10615	-2.26708	0.0233856	0.114153			chr1_16111887_16112388	123.636	0.151236	0.103382	1.46289	0.143497	0.38022
chr1_16112922_16113423	153.995	-0.353492	0.150674	-2.34607	0.0189727	0.0999896			chr1_16112922_16113423	74.2823	0.336339	0.130998	2.56752	0.0102429	0.0791545
chr1_16117270_16117771	67.0533	0.555291	0.148136	3.74852	0.000177879	0.00424963			chr1_16117270_16117771	29.2635	0.495378	0.203546	2.43374	0.0149437	0.10023
chr1_16120318_16120819	59.1779	0.366567	0.253515	1.44594	0.148195	0.353084			chr1_16120318_16120819	25.1357	0.540583	0.238305	2.26845	0.023302	0.131994
chr1_16122372_16122873	319.153	-0.605636	0.157024	-3.85696	0.000114805	0.00310818			chr1_16122372_16122873	162.726	0.414209	0.0973089	4.25664	2.07522e-05	0.00101451
chr1_16122877_16123378	308.894	-0.412042	0.154689	-2.66367	0.00772927	0.0568844			chr1_16122877_16123378	163.684	0.301679	0.0941706	3.20354	0.0013575	0.0212772
chr1_16123543_16124044	50.7302	-0.038997	0.242606	-0.160742	0.872296	0.941584			chr1_16123543_16124044	24.7136	0.600846	0.2115	2.84088	0.00449885	0.0468777
chr1_16124558_16125059	39.0476	0.290037	0.251359	1.15387	0.248553	0.480188			chr1_16124558_16125059	17.6285	0.277895	0.260651	1.06616	0.286353	0.552829
chr1_16132932_16133433	25.4288	0.738675	0.403743	1.82957	0.0673148	0.218271			chr1_16132932_16133433	19.484	0.647226	0.280787	2.30504	0.0211643	0.124616
chr1_16138807_16139308	239.125	-0.208384	0.150075	-1.38853	0.164975	0.376919			chr1_16138807_16139308	71.2612	-0.195841	0.127192	-1.53973	0.123626	0.349479
chr1_16139494_16139995	277.279	-0.0971931	0.129015	-0.753347	0.451242	0.674693			chr1_16139494_16139995	103.165	0.192289	0.108612	1.77042	0.076657	0.266233
chr1_16140771_16141272	64.4807	0.253245	0.279887	0.904812	0.365565	0.600102			chr1_16140771_16141272	35.0559	0.470838	0.196269	2.39895	0.0164422	0.10652
chr1_16141528_16142029	58.512	0.262075	0.264437	0.99107	0.321651	0.557464			chr1_16141528_16142029	24.9307	0.729451	0.236802	3.08043	0.00206705	0.0282453
chr1_16143756_16144257	294.848	-0.197451	0.135285	-1.45952	0.144423	0.347812			chr1_16143756_16144257	119.047	0.080177	0.105337	0.761145	0.446571	0.694771
chr1_16145523_16146024	413.663	-0.237622	0.102138	-2.32648	0.0199929	0.103355			chr1_16145523_16146024	173.479	0.167947	0.101941	1.64748	0.099459	0.309293
chr1_16146215_16146716	331.652	-0.131343	0.116851	-1.12402	0.261004	0.494677			chr1_16146215_16146716	159.113	0.193234	0.129488	1.49229	0.135624	0.368438
chr1_16151071_16151572	113.026	-0.200828	0.172979	-1.16099	0.245646	0.476781			chr1_16151071_16151572	45.2194	0.192708	0.156886	1.22834	0.219321	0.480392
chr1_16152624_16153125	213.424	-0.3624	0.1031	-3.51504	0.000439688	0.00808032			chr1_16152624_16153125	69.0622	0.461162	0.147294	3.13088	0.00174281	0.0251795
chr1_16154923_16155424	182.516	-0.125987	0.124079	-1.01538	0.309926	0.545851			chr1_16154923_16155424	78.8936	0.235586	0.135167	1.74293	0.0813467	0.275546
chr1_16155891_16156392	240.292	-0.025989	0.171648	-0.151408	0.879654	0.945253			chr1_16155891_16156392	122.18	0.19465	0.141312	1.37744	0.168375	0.415371
chr1_16156783_16157284	142.593	0.0507855	0.147353	0.344652	0.730356	0.865193			chr1_16156783_16157284	52.8992	0.0557145	0.150767	0.369541	0.711724	0.864472
chr1_16158918_16159419	57.7812	-0.149626	0.326047	-0.458911	0.646298	0.814978			chr1_16158918_16159419	18.2834	0.301028	0.260208	1.15687	0.247324	0.51197
chr1_16164180_16164681	247.385	-0.166497	0.129433	-1.28636	0.198316	0.420234			chr1_16164180_16164681	111.285	0.0360293	0.120646	0.298636	0.765218	0.89316
chr1_16167773_16168274	64.6048	-0.087475	0.166622	-0.524991	0.59959	0.784753			chr1_16167773_16168274	30.0247	0.300614	0.190836	1.57525	0.115199	0.335674
chr1_16168579_16169080	34.4113	-0.144678	0.226946	-0.637497	0.523801	0.730104			chr1_16168579_16169080	15.503	0.541641	0.289966	1.86795	0.0617696	0.235268
chr1_16171581_16172082	71.2451	0.0465125	0.221994	0.209522	0.834041	0.922103			chr1_16171581_16172082	27.0112	-0.0722378	0.204542	-0.353168	0.723962	0.871041
chr1_16173381_16173882	373.288	-0.229794	0.120207	-1.91165	0.0559207	0.1949			chr1_16173381_16173882	179.207	0.126479	0.0923607	1.3694	0.170873	0.418712
chr1_16175799_16176300	206.573	0.0355359	0.127835	0.277983	0.781025	0.894016			chr1_16175799_16176300	77.9521	0.166122	0.13903	1.19487	0.232139	0.495128
chr1_16178491_16178992	82.0194	-0.0715878	0.149331	-0.47939	0.631662	0.805577			chr1_16178491_16178992	25.8203	-0.47161	0.201304	-2.34278	0.0191406	0.117129
chr1_16180235_16180736	37.1157	0.249495	0.193773	1.28756	0.197898	0.419696			chr1_16180235_16180736	24.1565	1.25989	0.239996	5.24963	1.52407e-07	1.96015e-05
chr1_16181829_16182330	390.489	-0.272785	0.101047	-2.69958	0.00694261	0.0530996			chr1_16181829_16182330	174.229	0.140845	0.10362	1.35924	0.174071	0.423128
chr1_16183083_16183584	90.1726	0.22769	0.246433	0.92394	0.355517	0.590633			chr1_16183083_16183584	38.6441	0.351819	0.175718	2.00217	0.0452661	0.19599
chr1_16184221_16184722	45.4624	0.253262	0.221215	1.14487	0.252264	0.484535			chr1_16184221_16184722	23.9204	0.158581	0.21784	0.727969	0.466632	0.709711
chr1_16187650_16188151	130.729	-0.0569239	0.135701	-0.419481	0.674864	0.832821			chr1_16187650_16188151	48.9257	0.0538441	0.158427	0.339868	0.733956	0.8765
chr1_16188934_16189435	142.245	-0.097385	0.189438	-0.514074	0.6072	0.789814			chr1_16188934_16189435	57.427	0.164879	0.143046	1.15263	0.249061	0.513727
chr1_16189895_16190396	104.788	-0.503663	0.142916	-3.52419	0.000424773	0.00788414			chr1_16189895_16190396	46.5857	0.234219	0.166903	1.40332	0.16052	0.403997
chr1_16195059_16195560	23.373	0.218827	0.271107	0.807161	0.419574	0.648598			chr1_16195059_16195560	11.4586	0.0433923	0.362361	0.119749	0.904682	0.959564
chr1_16198640_16199141	36.0613	-0.0315018	0.31836	-0.0989503	0.921178	0.964782			chr1_16198640_16199141	20.6838	0.448855	0.271974	1.65036	0.0988696	0.308243
chr1_16204909_16205410	33.4911	-0.15462	0.308731	-0.500823	0.616496	0.795987			chr1_16204909_16205410	23.3984	0.088667	0.23006	0.385408	0.699935	0.858449
chr1_16206798_16207299	343.304	-0.25606	0.168325	-1.52122	0.128203	0.323556			chr1_16206798_16207299	227.518	0.155888	0.107149	1.45487	0.145706	0.383345
chr1_16208211_16208712	71.1446	0.247469	0.223794	1.10579	0.268818	0.503392			chr1_16208211_16208712	42.9442	0.675148	0.32479	2.07872	0.0376428	0.175936
chr1_16217335_16217836	157.777	-0.0320753	0.120712	-0.265717	0.790457	0.898906			chr1_16217335_16217836	124.751	0.150821	0.107699	1.4004	0.161393	0.405149
chr1_16236330_16236831	215.517	0.0114962	0.114161	0.100701	0.919788	0.96406			chr1_16236330_16236831	77.866	0.364515	0.140716	2.59044	0.00958545	0.0758982
chr1_16236986_16237487	182.586	-0.00257205	0.145759	-0.0176459	0.985921	0.994434			chr1_16236986_16237487	91.7252	0.089038	0.1224	0.727433	0.466961	0.709787
chr1_16244310_16244811	64.8314	0.0787596	0.199383	0.395016	0.692831	0.843384			chr1_16244310_16244811	28.5319	0.732503	0.198306	3.69381	0.000220922	0.00588682
chr1_16248695_16249196	37.2379	0.781264	0.276224	2.82837	0.0046785	0.04102			chr1_16248695_16249196	20.2916	0.279294	0.252578	1.10578	0.268824	0.535112
chr1_16254504_16255005	64.8786	0.037601	0.250733	0.149964	0.880793	0.94583			chr1_16254504_16255005	30.4534	0.103944	0.213848	0.486064	0.626922	0.816676
chr1_16258542_16259043	24.1647	0.00690823	0.308805	0.0223709	0.982152	0.992825			chr1_16258542_16259043	9.16738	-0.0452585	0.341891	-0.132377	0.894686	0.955146
chr1_16260559_16261060	33.9516	0.137736	0.343515	0.400962	0.688448	0.840821			chr1_16260559_16261060	14.8268	0.870522	0.298801	2.91338	0.00357537	0.0403865
chr1_16266474_16266975	38.5198	0.683657	0.335984	2.03479	0.0418719	0.163452			chr1_16266474_16266975	20.8791	0.91017	0.250056	3.63987	0.000272779	0.00686963
chr1_16275561_16276062	26.8367	-0.0232928	0.238454	-0.0976827	0.922184	0.965289			chr1_16275561_16276062	19.1914	0.247234	0.251527	0.982935	0.32564	0.591235
chr1_16324308_16324809	42.4069	0.560455	0.219008	2.55906	0.0104955	0.069144			chr1_16324308_16324809	19.0161	0.589632	0.246492	2.3921	0.0167525	0.107754
chr1_16348841_16349342	24.1489	0.990439	0.401048	2.46963	0.0135253	0.0811381			chr1_16348841_16349342	10.3831	0.544754	0.360418	1.51145	0.130674	0.360778
chr1_16350971_16351472	37.2685	0.0152064	0.346998	0.0438229	0.965046	0.985647			chr1_16350971_16351472	14.1342	0.66078	0.277489	2.38128	0.0172525	0.109919
chr1_16352260_16352761	235.154	-0.165583	0.156847	-1.0557	0.291106	0.526588			chr1_16352260_16352761	129.872	0.0880905	0.102883	0.856223	0.391874	0.650503
chr1_16363298_16363799	25.8906	0.122206	0.254998	0.479244	0.631765	0.805624			chr1_16363298_16363799	11.3194	0.279648	0.29397	0.951282	0.341461	0.60687
chr1_16366939_16367440	264.051	-0.29257	0.125363	-2.33379	0.0196066	0.10206			chr1_16366939_16367440	163.694	0.0492913	0.103706	0.4753	0.634573	0.821413
chr1_16368465_16368966	40.7374	0.488793	0.266334	1.83527	0.0664663	0.216601			chr1_16368465_16368966	13.6511	0.510038	0.275588	1.85073	0.0642088	0.240616
chr1_16386339_16386840	123.62	-0.0967237	0.137247	-0.704743	0.48097	0.697694			chr1_16386339_16386840	56.2209	0.321859	0.1504	2.14002	0.0323535	0.161071
chr1_16396544_16397045	132.446	0.0901253	0.168606	0.534531	0.592974	0.779942			chr1_16396544_16397045	80.0251	0.482047	0.14061	3.42824	0.0006075	0.0121144
chr1_16402674_16403175	49.6944	-0.634929	0.18848	-3.36868	0.000755288	0.0118229			chr1_16402674_16403175	24.4262	0.694389	0.212194	3.27243	0.00106629	0.0179981
chr1_16420715_16421216	27.4955	0.0635705	0.388542	0.163613	0.870036	0.940376			chr1_16420715_16421216	9.57596	0.265607	0.342375	0.775778	0.43788	0.687947
chr1_16430591_16431092	29.8403	-0.03493	0.290318	-0.120316	0.904233	0.957047			chr1_16430591_16431092	18.298	0.495392	0.259013	1.91261	0.0557977	0.221568
chr1_16440386_16440887	214.419	-0.197024	0.109496	-1.79937	0.0719594	0.22752			chr1_16440386_16440887	93.1123	-0.0149723	0.136679	-0.109544	0.912771	0.963405
chr1_16498934_16499435	224.331	-0.00652657	0.26431	-0.0246929	0.9803	0.991983			chr1_16498934_16499435	162.99	-0.0580233	0.11427	-0.507774	0.611612	0.807001
chr1_16513774_16514275	145.008	-0.340817	0.155043	-2.19821	0.0279344	0.127502			chr1_16513774_16514275	63.7089	0.324089	0.140611	2.30487	0.0211739	0.124635
chr1_16534852_16535353	26.736	0.0235592	0.242252	0.0972508	0.922527	0.965441			chr1_16534852_16535353	8.46891	-0.186829	0.368779	-0.506615	0.612425	0.807527
chr1_16613381_16613882	415.058	-0.27713	0.154873	-1.7894	0.0735503	0.230642			chr1_16613381_16613882	262.809	0.206773	0.100739	2.05256	0.0401148	0.182657
chr1_16620118_16620619	29.8857	0.0259774	0.322017	0.080671	0.935704	0.971783			chr1_16620118_16620619	20.3595	0.294212	0.237739	1.23755	0.215885	0.47639
chr1_16620932_16621433	130.785	0.240165	0.125926	1.90719	0.0564955	0.196061			chr1_16620932_16621433	62.6751	0.0397909	0.14291	0.278434	0.780679	0.901239
chr1_16623262_16623763	72.22	0.113739	0.149691	0.759823	0.44736	0.671751			chr1_16623262_16623763	36.8907	0.58298	0.190643	3.05797	0.00222839	0.0296521
chr1_16623995_16624496	57.2159	-0.258161	0.203307	-1.26981	0.204153	0.427704			chr1_16623995_16624496	38.8442	0.0453655	0.171295	0.264838	0.791134	0.906782
chr1_16624836_16625337	74.9591	-0.0820814	0.180752	-0.45411	0.64975	0.817191			chr1_16624836_16625337	49.1197	0.223163	0.153559	1.45327	0.146149	0.383895
chr1_16625663_16626164	34.9049	0.0344514	0.308936	0.111516	0.911207	0.960388			chr1_16625663_16626164	29.7313	0.381222	0.227805	1.67346	0.0942375	0.299717
chr1_16644469_16644970	126.159	-0.0528668	0.150571	-0.351109	0.725506	0.862608			chr1_16644469_16644970	57.5888	-0.19399	0.140733	-1.37842	0.168073	0.414902
chr1_16677955_16678456	126.606	-0.114355	0.131519	-0.869489	0.384579	0.617836			chr1_16677955_16678456	71.3831	0.139131	0.131023	1.06188	0.28829	0.554633
chr1_16717536_16718037	58.8326	-0.396504	0.252703	-1.56905	0.116635	0.305776			chr1_16717536_16718037	29.5326	0.493035	0.378826	1.30148	0.193094	0.44826
chr1_16718725_16719226	33.9036	-0.3265	0.390385	-0.836354	0.402956	0.634354			chr1_16718725_16719226	36.8163	0.410499	0.201189	2.04037	0.0413137	0.18572
chr1_16727193_16727694	113.78	-0.123699	0.124072	-0.996999	0.318765	0.554432			chr1_16727193_16727694	42.4885	-0.129291	0.170084	-0.760159	0.44716	0.695208
chr1_16772553_16773054	41.2805	-0.414119	0.273515	-1.51406	0.13001	0.326313			chr1_16772553_16773054	16.7085	0.302247	0.261947	1.15384	0.248564	0.513187
chr1_16889309_16889810	48.0865	0.261577	0.202922	1.28905	0.197379	0.418988			chr1_16889309_16889810	23.2066	0.37741	0.243246	1.55156	0.120768	0.344897
chr1_16895966_16896467	166.094	-0.435083	0.200548	-2.16947	0.0300467	0.133443			chr1_16895966_16896467	84.9329	0.249301	0.144261	1.72812	0.0839664	0.280512
chr1_16896653_16897154	281.423	-0.232981	0.184084	-1.26562	0.205647	0.429341			chr1_16896653_16897154	119.712	0.488568	0.119043	4.10414	4.05829e-05	0.00169805
chr1_16902969_16903470	82.3067	0.293981	0.165595	1.77531	0.0758472	0.235308			chr1_16902969_16903470	31.8313	0.432134	0.185016	2.33566	0.0195087	0.118504
chr1_16904586_16905087	310.729	-0.0620614	0.120828	-0.513633	0.607508	0.790058			chr1_16904586_16905087	224.013	0.36418	0.139559	2.60951	0.00906732	0.0732087
chr1_16905170_16905671	345.514	-0.207532	0.1515	-1.36985	0.170734	0.38468			chr1_16905170_16905671	204.573	0.607254	0.115921	5.23851	1.61878e-07	2.06209e-05
chr1_16906071_16906572	48.3621	-0.00185825	0.215745	-0.0086132	0.993128	0.997302			chr1_16906071_16906572	28.7544	0.586832	0.232077	2.52861	0.0114517	0.085089
chr1_16909755_16910256	41.8918	0.291676	0.24384	1.19618	0.231627	0.460709			chr1_16909755_16910256	21.995	0.12503	0.219018	0.570866	0.56809	0.779626
chr1_16911772_16912273	41.9137	-0.213615	0.250375	-0.853181	0.393559	0.625768			chr1_16911772_16912273	29.0003	0.670791	0.20529	3.26754	0.00108487	0.018197
chr1_16913764_16914265	476.173	-0.10405	0.167475	-0.621285	0.534412	0.738114			chr1_16913764_16914265	364.039	0.118046	0.108155	1.09146	0.275072	0.541317
chr1_16914948_16915449	26.9827	0.490445	0.312312	1.57037	0.11633	0.30531			chr1_16914948_16915449	18.4822	0.62066	0.275662	2.25152	0.0243525	0.135636
chr1_16921620_16922121	57.2096	-0.461248	0.225796	-2.04277	0.0410756	0.161548			chr1_16921620_16922121	31.6302	0.126119	0.200439	0.629214	0.529209	0.75381
chr1_16922985_16923486	35.5121	-0.213085	0.327966	-0.649716	0.515876	0.724293			chr1_16922985_16923486	36.5716	0.393658	0.227234	1.73239	0.0832036	0.279149
chr1_16924876_16925377	52.0977	0.011512	0.271935	0.0423337	0.966233	0.986148			chr1_16924876_16925377	31.1831	0.0408356	0.191628	0.213098	0.83125	0.926273
chr1_16927677_16928178	42.9174	-0.455651	0.331044	-1.37641	0.168696	0.381896			chr1_16927677_16928178	39.699	0.425601	0.250603	1.69831	0.0894498	0.290969
chr1_16931489_16931990	37.8277	0.0888025	0.230895	0.384601	0.700533	0.84796			chr1_16931489_16931990	22.5019	-0.0656899	0.271427	-0.242017	0.808767	0.915486
chr1_16947445_16947946	29.88	0.245278	0.295495	0.830056	0.406507	0.637444			chr1_16947445_16947946	15.43	0.388163	0.276941	1.40161	0.161032	0.404737
chr1_16948204_16948705	490.738	-0.486503	0.183676	-2.64871	0.00808002	0.0585022			chr1_16948204_16948705	316.32	0.126914	0.119371	1.06319	0.287694	0.554074
chr1_16949038_16949539	64.2749	0.0503511	0.153326	0.328391	0.742616	0.872509			chr1_16949038_16949539	27.5971	0.325336	0.199204	1.63318	0.102432	0.314414
chr1_16951484_16951985	72.7535	0.0432687	0.167901	0.257704	0.796636	0.902174			chr1_16951484_16951985	27.8073	0.272141	0.203059	1.34021	0.180178	0.431375
chr1_16960676_16961177	73.4142	0.0766937	0.159451	0.480985	0.630527	0.804936			chr1_16960676_16961177	43.3945	0.0867575	0.159952	0.542398	0.587545	0.791948
chr1_16963410_16963911	50.9632	-0.0167593	0.229211	-0.0731174	0.941713	0.97475			chr1_16963410_16963911	34.3173	0.435365	0.194857	2.23428	0.0254648	0.139294
chr1_16971820_16972321	33.4105	0.474688	0.344709	1.37707	0.168492	0.38164			chr1_16971820_16972321	20.6944	0.317778	0.262975	1.2084	0.226895	0.489211
chr1_16981380_16981881	212.219	-0.082005	0.112278	-0.730375	0.465161	0.685759			chr1_16981380_16981881	81.3748	0.107637	0.129782	0.829369	0.406896	0.663059
chr1_16984576_16985077	121.598	0.189318	0.190593	0.993313	0.320557	0.556294			chr1_16984576_16985077	49.5075	-0.341014	0.187645	-1.81734	0.0691657	0.250964
chr1_16986887_16987388	43.4651	-0.0831008	0.315253	-0.263601	0.792088	0.899838			chr1_16986887_16987388	21.3835	0.382636	0.231794	1.65076	0.0987884	0.308162
chr1_17003831_17004332	200.612	0.0504057	0.102249	0.492972	0.622032	0.799435			chr1_17003831_17004332	89.8818	0.0604365	0.140349	0.430616	0.666748	0.840256
chr1_17009591_17010092	30.1858	0.202936	0.272378	0.745053	0.45624	0.678673			chr1_17009591_17010092	14.2676	0.12077	0.314908	0.383508	0.701343	0.859038
chr1_17010621_17011122	126.092	-0.0541887	0.129335	-0.418979	0.675232	0.833			chr1_17010621_17011122	46.6345	0.207279	0.177561	1.16737	0.243063	0.507139
chr1_17011727_17012228	172.815	-0.0351248	0.182162	-0.192822	0.847099	0.928576			chr1_17011727_17012228	111.023	0.0154361	0.107192	0.144004	0.885497	0.951351
chr1_17016234_17016735	50.7028	0.791638	0.228931	3.45797	0.000544255	0.00942058			chr1_17016234_17016735	15.4048	0.107697	0.263581	0.40859	0.682841	0.849422
chr1_17053887_17054388	188.124	-0.378828	0.142473	-2.65894	0.0078387	0.0573616			chr1_17053887_17054388	135.091	-0.299854	0.11096	-2.70237	0.00688477	0.0616462
chr1_17055042_17055543	44.0834	0.0799262	0.215495	0.370895	0.710716	0.85404			chr1_17055042_17055543	18.1203	0.356411	0.238451	1.49469	0.134994	0.367502
chr1_17059592_17060093	83.0828	0.0590717	0.184471	0.320222	0.7488	0.875928			chr1_17059592_17060093	33.1569	-0.0949204	0.17797	-0.53335	0.593791	0.795985
chr1_17061846_17062347	91.1291	-0.183393	0.179147	-1.0237	0.305977	0.541829			chr1_17061846_17062347	32.0357	0.272868	0.180786	1.50934	0.131213	0.361544
chr1_17062748_17063249	20.8941	0.317111	0.488771	0.648792	0.516473	0.724745			chr1_17062748_17063249	7.90008	-0.449302	0.354713	-1.26666	0.205276	0.463134
chr1_17063461_17063962	126.522	-0.0273094	0.119134	-0.229232	0.818688	0.913845			chr1_17063461_17063962	57.1869	0.454574	0.145536	3.12345	0.00178744	0.0256115
chr1_17090806_17091307	72.929	0.48804	0.259624	1.8798	0.0601358	0.203729			chr1_17090806_17091307	19.2655	0.783436	0.306823	2.55338	0.0106683	0.0812142
chr1_17094672_17095173	38.2276	0.804304	0.272572	2.95079	0.00316959	0.0316407			chr1_17094672_17095173	11.6249	0.49823	0.294142	1.69384	0.0902955	0.292399
chr1_17122300_17122801	29.7575	1.12669	0.279539	4.03052	5.56542e-05	0.00185797			chr1_17122300_17122801	15.6695	0.307863	0.285727	1.07747	0.281269	0.547732
chr1_17125676_17126177	91.4631	0.237805	0.187281	1.26977	0.204166	0.427704			chr1_17125676_17126177	32.4632	0.289488	0.213154	1.35812	0.174426	0.423615
chr1_17128320_17128821	142.739	0.0493446	0.158406	0.311507	0.755415	0.88001			chr1_17128320_17128821	62.757	0.220608	0.135329	1.63016	0.103068	0.315418
chr1_17158859_17159360	31.673	-0.0799358	0.340462	-0.234786	0.814375	0.911584			chr1_17158859_17159360	17.872	0.096791	0.241346	0.401047	0.688385	0.852479
chr1_17161223_17161724	18.8837	0.343209	0.344577	0.996032	0.319235	0.554978			chr1_17161223_17161724	13.6639	0.627522	0.326937	1.9194	0.0549339	0.219524
chr1_17162837_17163338	251.517	-0.293252	0.176318	-1.6632	0.0962725	0.271995			chr1_17162837_17163338	120.439	-0.0548862	0.110185	-0.498129	0.618393	0.811102
chr1_17167893_17168394	433.155	-0.327697	0.148787	-2.20245	0.0276336	0.126631			chr1_17167893_17168394	224.975	0.131117	0.107131	1.22389	0.220995	0.482561
chr1_17169330_17169831	35.287	0.00260429	0.284207	0.00916336	0.992689	0.997145			chr1_17169330_17169831	16.744	0.34169	0.258059	1.32408	0.185477	0.438371
chr1_17186194_17186695	34.0441	-0.175692	0.247819	-0.708953	0.478354	0.695836			chr1_17186194_17186695	20.5713	0.417913	0.271339	1.54019	0.123515	0.349257
chr1_17189844_17190345	260.37	-0.100652	0.106569	-0.944478	0.344925	0.58033			chr1_17189844_17190345	120.699	0.350314	0.107094	3.27108	0.00107136	0.018052
chr1_17191427_17191928	62.9453	0.204467	0.220942	0.925433	0.354741	0.589841			chr1_17191427_17191928	25.6813	0.390891	0.213039	1.83484	0.0665301	0.245729
chr1_17198746_17199247	110.83	-0.447578	0.170931	-2.61847	0.00883247	0.0620817			chr1_17198746_17199247	51.2314	0.181602	0.148724	1.22107	0.222061	0.48372
chr1_17200753_17201254	34.3338	-0.204985	0.220696	-0.928809	0.352988	0.588175			chr1_17200753_17201254	11.9048	-0.0234805	0.312852	-0.0750533	0.940172	0.975131
chr1_17207981_17208482	93.6462	-0.00637147	0.141765	-0.0449438	0.964152	0.985144			chr1_17207981_17208482	26.9942	-0.259394	0.210251	-1.23373	0.217302	0.478086
chr1_17215399_17215900	91.6944	-0.0721052	0.171949	-0.419342	0.674966	0.832882			chr1_17215399_17215900	42.8898	0.309104	0.16689	1.85214	0.0640061	0.24019
chr1_17232129_17232630	59.3214	0.220594	0.197749	1.11552	0.264627	0.498532			chr1_17232129_17232630	19.5621	0.078096	0.229359	0.340497	0.733482	0.876288
chr1_17233659_17234160	317.166	-0.211337	0.105483	-2.00353	0.0451208	0.171219			chr1_17233659_17234160	146.97	0.0317312	0.105783	0.299966	0.764203	0.892755
chr1_17236996_17237497	208.602	-0.301684	0.145356	-2.07548	0.0379418	0.153877			chr1_17236996_17237497	70.4611	-0.0534506	0.130303	-0.410203	0.681657	0.848846
chr1_17239336_17239837	68.6638	-0.0250644	0.162465	-0.154275	0.877393	0.944143			chr1_17239336_17239837	36.3905	0.150983	0.17214	0.87709	0.380438	0.640754
chr1_17245162_17245663	70.2095	-0.103227	0.188447	-0.54778	0.583843	0.773475			chr1_17245162_17245663	38.7947	-0.0292365	0.18705	-0.156304	0.875794	0.94723
chr1_17246916_17247417	42.2977	0.364945	0.213372	1.71037	0.0871975	0.256175			chr1_17246916_17247417	16.5992	0.143571	0.250742	0.572584	0.566926	0.778963
chr1_17250535_17251036	134.947	-0.0870531	0.134429	-0.647579	0.517258	0.725207			chr1_17250535_17251036	63.8904	0.137931	0.137442	1.00356	0.31559	0.58198
chr1_17251668_17252169	125.305	-0.0635285	0.140702	-0.451511	0.651621	0.818333			chr1_17251668_17252169	54.3311	0.0618321	0.166133	0.372184	0.709756	0.863475
chr1_17259104_17259605	49.1382	0.353743	0.264961	1.33508	0.181851	0.399297			chr1_17259104_17259605	28.8031	0.414797	0.202907	2.04428	0.0409263	0.184647
chr1_17274113_17274614	32.6278	0.136907	0.261016	0.524514	0.599921	0.784997			chr1_17274113_17274614	13.9914	0.080411	0.288963	0.278274	0.780802	0.901284
chr1_17275324_17275825	29.7882	-0.16144	0.287334	-0.561855	0.574215	0.767065			chr1_17275324_17275825	15.8361	0.68076	0.264284	2.57586	0.00999903	0.0780016
chr1_17276482_17276983	81.9901	-0.220753	0.173603	-1.27159	0.203517	0.426902			chr1_17276482_17276983	28.3907	-0.251064	0.194906	-1.28813	0.1977	0.454059
chr1_17287396_17287897	164.093	0.00657812	0.122971	0.0534931	0.957339	0.982001			chr1_17287396_17287897	51.9875	-0.440173	0.150279	-2.92904	0.00340009	0.0391455
chr1_17289767_17290268	48.8263	0.876579	0.229966	3.81178	0.000137971	0.0035442			chr1_17289767_17290268	21.5389	0.611099	0.250981	2.43484	0.0148983	0.100037
chr1_17307870_17308371	32.9515	-0.478568	0.263659	-1.8151	0.0695084	0.222787			chr1_17307870_17308371	14.7398	-0.0531979	0.264514	-0.201115	0.840608	0.930921
chr1_17314619_17315120	26.1651	0.243635	0.367115	0.663646	0.506917	0.717724			chr1_17314619_17315120	11.9617	0.0270513	0.295387	0.091579	0.927033	0.969669
chr1_17335996_17336497	49.938	0.277788	0.221706	1.25295	0.210223	0.435092			chr1_17335996_17336497	16.3259	0.117208	0.252036	0.465047	0.641898	0.825742
chr1_17340319_17340820	27.121	-0.0279627	0.229299	-0.121948	0.90294	0.956473			chr1_17340319_17340820	17.2702	0.278683	0.277474	1.00436	0.315206	0.581699
chr1_17348254_17348755	36.2681	0.031942	0.243683	0.13108	0.895712	0.95322			chr1_17348254_17348755	15.4638	0.227524	0.284828	0.798812	0.424399	0.677628
chr1_17369376_17369877	71.2017	-0.0990202	0.180969	-0.547168	0.584263	0.773798			chr1_17369376_17369877	24.6102	-0.183159	0.228567	-0.801337	0.422936	0.676278
chr1_17370546_17371047	21.9559	-0.187627	0.358511	-0.523352	0.600729	0.785497			chr1_17370546_17371047	11.1689	0.493381	0.316068	1.561	0.118524	0.341187
chr1_17392314_17392815	22.2903	0.50506	0.315595	1.60034	0.109523	0.294632			chr1_17392314_17392815	10.861	0.71965	0.338151	2.12819	0.0333212	0.163822
chr1_17406082_17406583	102.245	0.0082217	0.183698	0.0447565	0.964301	0.985239			chr1_17406082_17406583	41.8233	0.512001	0.165439	3.09481	0.0019694	0.0273374
chr1_17437779_17438280	128.118	0.142761	0.501259	0.284804	0.775794	0.89112			chr1_17437779_17438280	91.1071	-0.0364426	0.137733	-0.264588	0.791327	0.906899
chr1_17438298_17438799	131.861	0.177789	0.27423	0.648318	0.516779	0.724923			chr1_17438298_17438799	75.4199	0.382802	0.155276	2.46531	0.0136895	0.0949434
chr1_17439655_17440156	105.021	0.118153	0.254934	0.463463	0.643032	0.812626			chr1_17439655_17440156	84.3888	0.098789	0.131119	0.753429	0.451192	0.698253
chr1_17441532_17442033	24.1731	0.512971	0.235773	2.1757	0.0295779	0.132279			chr1_17441532_17442033	12.7159	-0.0655742	0.307085	-0.213538	0.830908	0.9261
chr1_17443311_17443812	82.4608	0.527178	0.210946	2.49911	0.0124504	0.0770993			chr1_17443311_17443812	32.8762	0.274038	0.188021	1.45749	0.144982	0.3823
chr1_17460150_17460651	109.85	0.541211	0.204074	2.65203	0.00800095	0.0581039			chr1_17460150_17460651	53.0232	0.0885289	0.164319	0.538761	0.590051	0.793603
chr1_17474287_17474788	26.1715	-0.344074	0.321624	-1.0698	0.284709	0.520043			chr1_17474287_17474788	10.5181	0.867835	0.317715	2.73149	0.00630488	0.0583648
chr1_17475658_17476159	103.348	0.0729496	0.147703	0.493893	0.621382	0.798999			chr1_17475658_17476159	38.6899	-0.0115081	0.180516	-0.0637513	0.949168	0.979019
chr1_17477276_17477777	29.2281	0.201888	0.251647	0.802267	0.422398	0.650875			chr1_17477276_17477777	10.945	-0.239071	0.304729	-0.784535	0.432726	0.68391
chr1_17487753_17488254	29.2226	0.0929096	0.251035	0.370106	0.711303	0.85427			chr1_17487753_17488254	9.54127	0.473207	0.346255	1.36664	0.171737	0.419993
chr1_17494177_17494678	105.779	-0.0768571	0.185172	-0.415057	0.6781	0.83469			chr1_17494177_17494678	36.0725	-0.0674589	0.190235	-0.354609	0.722882	0.870462
chr1_17502260_17502761	92.9176	0.0643894	0.160224	0.401871	0.687779	0.84047			chr1_17502260_17502761	28.9513	0.0593179	0.199296	0.297638	0.76598	0.893447
chr1_17507856_17508357	23.5163	0.0442884	0.328783	0.134704	0.892846	0.951684			chr1_17507856_17508357	11.0347	-0.12138	0.346552	-0.350251	0.72615	0.872281
chr1_17519970_17520471	100.159	-0.386407	0.218447	-1.76889	0.0769131	0.237123			chr1_17519970_17520471	48.5954	0.19367	0.15674	1.23561	0.216603	0.477293
chr1_17523605_17524106	118.567	-0.278585	0.168082	-1.65744	0.0974309	0.273985			chr1_17523605_17524106	55.6381	0.572772	0.158498	3.61376	0.000301792	0.00738074
chr1_17526261_17526762	67.076	-0.196117	0.197524	-0.992881	0.320768	0.556533			chr1_17526261_17526762	32.644	0.590368	0.19186	3.07707	0.00209047	0.0284321
chr1_17527460_17527961	34.6123	0.726689	0.31815	2.2841	0.0223654	0.110878			chr1_17527460_17527961	9.78241	0.396604	0.35163	1.1279	0.259362	0.525083
chr1_17539715_17540216	144.978	0.0120832	0.209383	0.0577089	0.953981	0.980347			chr1_17539715_17540216	78.1126	0.258276	0.132397	1.95078	0.0510835	0.210701
chr1_17540258_17540759	182.308	0.00643659	0.150967	0.0426356	0.965992	0.986012			chr1_17540258_17540759	57.8516	0.0997264	0.14957	0.666754	0.504929	0.73749
chr1_17545280_17545781	111.688	0.212203	0.128849	1.6469	0.099578	0.277509			chr1_17545280_17545781	39.554	0.208781	0.175631	1.18875	0.23454	0.497901
chr1_17551666_17552167	245.012	0.0943397	0.124558	0.757398	0.448812	0.673019			chr1_17551666_17552167	66.067	-0.0851522	0.134347	-0.633824	0.526195	0.751909
chr1_17553984_17554485	185.443	-0.0634801	0.114453	-0.554639	0.579141	0.770334			chr1_17553984_17554485	82.3108	-0.176915	0.136202	-1.29892	0.193972	0.449365
chr1_17558549_17559050	49.5606	0.108322	0.182568	0.593326	0.552963	0.751954			chr1_17558549_17559050	27.2611	0.332798	0.211755	1.57161	0.11604	0.3372
chr1_17559624_17560125	143.639	-0.623068	0.21017	-2.9646	0.00303079	0.0307527			chr1_17559624_17560125	37.154	-0.692704	0.173698	-3.98798	6.66394e-05	0.00243706
chr1_17561059_17561560	179.952	-0.158534	0.136026	-1.16546	0.243832	0.47468			chr1_17561059_17561560	65.6272	0.0705014	0.134314	0.524899	0.599654	0.799569
chr1_17569745_17570246	218.143	0.112716	0.154921	0.727573	0.466875	0.686925			chr1_17569745_17570246	75.769	0.00385021	0.125498	0.0306795	0.975525	0.990143
chr1_17580166_17580667	74.9805	-0.387274	0.171764	-2.25468	0.0241533	0.116392			chr1_17580166_17580667	25.6704	-0.854109	0.20682	-4.12972	3.63212e-05	0.00156346
chr1_17586113_17586614	131.226	0.0465185	0.152313	0.305415	0.76005	0.882241			chr1_17586113_17586614	59.7932	0.316757	0.145516	2.17678	0.0294972	0.152376
chr1_17587633_17588134	163.784	-0.0973623	0.170084	-0.572438	0.567025	0.761891			chr1_17587633_17588134	46.4957	0.268677	0.176135	1.5254	0.127159	0.355383
chr1_17588386_17588887	181.688	-0.0378089	0.176302	-0.214456	0.830192	0.920144			chr1_17588386_17588887	77.5984	0.0513502	0.123406	0.416107	0.677331	0.846583
chr1_17591038_17591539	15.9232	-1.11797	0.421857	-2.65012	0.00804639	0.0583323			chr1_17591038_17591539	9.80588	0.273054	0.322276	0.847268	0.396846	0.654741
chr1_17591868_17592369	19.7323	-0.848519	0.402108	-2.11018	0.0348432	0.145979			chr1_17591868_17592369	10.7622	0.0228747	0.344143	0.0664685	0.947005	0.97806
chr1_17606740_17607241	34.2933	0.0654081	0.269333	0.242852	0.80812	0.908339			chr1_17606740_17607241	14.7138	0.301288	0.278648	1.08125	0.279587	0.545979
chr1_17611920_17612421	31.1466	0.792725	0.30856	2.56911	0.0101959	0.0678363			chr1_17611920_17612421	10.5597	0.470387	0.310593	1.51448	0.129904	0.359579
chr1_17624765_17625266	124.014	0.174106	0.141094	1.23397	0.217214	0.44366			chr1_17624765_17625266	54.9671	0.126334	0.159125	0.793926	0.427239	0.679607
chr1_17632455_17632956	47.1475	0.34066	0.267878	1.2717	0.20348	0.426848			chr1_17632455_17632956	22.515	0.691715	0.254154	2.72164	0.00649589	0.0594724
chr1_17633525_17634026	59.1776	0.555119	0.21714	2.5565	0.0105732	0.0694597			chr1_17633525_17634026	16.1594	0.228005	0.281281	0.810593	0.4176	0.671956
chr1_17653702_17654203	56.1716	0.221052	0.203698	1.08519	0.277837	0.512925			chr1_17653702_17654203	23.1365	0.366284	0.21873	1.6746	0.0940128	0.299342
chr1_17661530_17662031	49.0981	0.151668	0.217196	0.698301	0.484989	0.700802			chr1_17661530_17662031	20.5361	-0.135469	0.234075	-0.578743	0.562763	0.776276
chr1_17665910_17666411	38.24	0.532323	0.245771	2.16594	0.0303161	0.134253			chr1_17665910_17666411	20.2037	0.377377	0.22544	1.67395	0.0941397	0.299558
chr1_17673627_17674128	37.9256	-0.219145	0.339889	-0.644753	0.519087	0.726544			chr1_17673627_17674128	22.9876	0.412899	0.219049	1.88496	0.0594354	0.23
chr1_17696347_17696848	46.3167	0.159596	0.259048	0.616087	0.537837	0.740627			chr1_17696347_17696848	20.0745	0.36114	0.248243	1.45478	0.145729	0.383345
chr1_17719750_17720251	38.4373	0.476308	0.22267	2.13907	0.0324297	0.139711			chr1_17719750_17720251	17.7143	0.346856	0.250638	1.38389	0.166392	0.412297
chr1_17725043_17725544	31.0165	0.223521	0.222109	1.00636	0.314243	0.550208			chr1_17725043_17725544	14.3202	0.230787	0.268703	0.858892	0.3904	0.649132
chr1_17732397_17732898	78.4246	0.512296	0.178956	2.86269	0.00420061	0.0382658			chr1_17732397_17732898	30.7702	0.0497213	0.201402	0.246876	0.805004	0.913559
chr1_17765505_17766006	250.771	0.0204759	0.104995	0.195018	0.845379	0.927823			chr1_17765505_17766006	104.262	0.117696	0.109515	1.0747	0.282509	0.549054
chr1_17768521_17769022	265.554	-0.212448	0.10542	-2.01525	0.0438786	0.168193			chr1_17768521_17769022	153.579	0.247392	0.105959	2.3348	0.0195539	0.118686
chr1_17819049_17819550	28.6339	0.552032	0.253699	2.17594	0.02956	0.132211			chr1_17819049_17819550	13.4551	0.273441	0.276834	0.98774	0.32328	0.589327
chr1_17826031_17826532	33.0769	0.149382	0.239915	0.622647	0.533517	0.737432			chr1_17826031_17826532	15.4106	0.0688714	0.280131	0.245855	0.805795	0.913933
chr1_17841904_17842405	14.8787	-1.14272	0.484322	-2.35943	0.018303	0.0978026			chr1_17841904_17842405	7.92508	0.0466241	0.362406	0.128652	0.897633	0.956571
chr1_17857988_17858489	31.5331	0.174998	0.2601	0.672811	0.501068	0.713115			chr1_17857988_17858489	12.7623	0.138924	0.30957	0.448766	0.6536	0.832454
chr1_17861748_17862249	123.81	-0.287724	0.195768	-1.46972	0.141639	0.343688			chr1_17861748_17862249	51.2863	-0.0405709	0.146203	-0.277498	0.781398	0.901584
chr1_17866365_17866866	176.92	-0.13919	0.153219	-0.908437	0.363647	0.598304			chr1_17866365_17866866	91.2304	-0.121936	0.123133	-0.990276	0.322039	0.588057
chr1_17873247_17873748	146.427	-0.216093	0.137319	-1.57365	0.115568	0.304148			chr1_17873247_17873748	73.1916	0.078834	0.133909	0.588713	0.556054	0.772196
chr1_17874145_17874646	198.763	-0.0801892	0.124249	-0.645392	0.518673	0.726254			chr1_17874145_17874646	87.7162	0.263474	0.120302	2.19011	0.0285163	0.149247
chr1_17875866_17876367	138.004	0.022803	0.123517	0.184614	0.853532	0.931965			chr1_17875866_17876367	58.4273	0.180524	0.143189	1.26074	0.207403	0.465489
chr1_17877795_17878296	19.2871	0.823575	0.352523	2.33623	0.0194793	0.101685			chr1_17877795_17878296	9.69636	0.00160254	0.341788	0.00468869	0.996259	0.998553
chr1_17878823_17879324	143.2	0.085419	0.139004	0.614507	0.53888	0.741331			chr1_17878823_17879324	72.824	0.313796	0.125398	2.50239	0.0123359	0.0890574
chr1_17894193_17894694	42.834	0.220512	0.243176	0.906801	0.364512	0.59907			chr1_17894193_17894694	22.7261	0.0866553	0.229949	0.376846	0.706288	0.861526
chr1_17903365_17903866	46.9833	-0.341468	0.204209	-1.67215	0.0944954	0.268834			chr1_17903365_17903866	19.1775	0.0195566	0.236844	0.0825714	0.934192	0.9727
chr1_17942950_17943451	24.8304	-0.62838	0.361982	-1.73594	0.0825738	0.24764			chr1_17942950_17943451	13.2506	0.479832	0.284981	1.68373	0.0922334	0.296069
chr1_17950677_17951178	29.2511	-0.563484	0.319611	-1.76303	0.0778949	0.238999			chr1_17950677_17951178	15.9263	0.444866	0.269967	1.64785	0.0993831	0.30918
chr1_18091983_18092484	130.356	0.0812112	0.139679	0.581411	0.560963	0.757764			chr1_18091983_18092484	75.1044	0.387574	0.129022	3.00394	0.00266506	0.0333565
chr1_18100452_18100953	37.0131	0.403036	0.210765	1.91226	0.0558432	0.194715			chr1_18100452_18100953	20.581	0.666121	0.226811	2.9369	0.00331515	0.0385013
chr1_18104624_18105125	33.43	0.893799	0.285123	3.13478	0.00171983	0.0208699			chr1_18104624_18105125	15.7256	0.19294	0.258508	0.746362	0.455449	0.701341
chr1_18132124_18132625	20.6453	-0.0875868	0.27195	-0.32207	0.7474	0.875215			chr1_18132124_18132625	20.7482	0.617231	0.22987	2.68513	0.00725025	0.063776
chr1_18134228_18134729	37.8779	1.14236	0.225121	5.07442	3.88674e-07	5.29559e-05			chr1_18134228_18134729	17.0195	0.384052	0.255633	1.50235	0.133006	0.364475
chr1_18140386_18140887	44.5298	-0.0800497	0.227433	-0.35197	0.724861	0.86228			chr1_18140386_18140887	25.5072	0.406145	0.209958	1.93441	0.0530624	0.215376
chr1_18144951_18145452	74.0176	0.0805221	0.155905	0.516483	0.605517	0.788652			chr1_18144951_18145452	37.3155	0.0973389	0.179142	0.543363	0.58688	0.791527
chr1_18146240_18146741	76.7797	-0.326248	0.225813	-1.44478	0.148521	0.353574			chr1_18146240_18146741	40.4288	0.165362	0.183438	0.901458	0.367345	0.629816
chr1_18148446_18148947	117.309	-0.49928	0.185264	-2.69496	0.00703963	0.0535798			chr1_18148446_18148947	62.1066	0.0287481	0.145274	0.197889	0.843132	0.932051
chr1_18149068_18149569	324.125	-0.77658	0.199552	-3.89162	9.95792e-05	0.00281725			chr1_18149068_18149569	186.414	0.115373	0.0970543	1.18875	0.234538	0.497901
chr1_18150784_18151285	33.1821	-0.0932923	0.288011	-0.323919	0.745999	0.87445			chr1_18150784_18151285	19.3916	0.139514	0.232414	0.60028	0.54832	0.76704
chr1_18151356_18151857	118.297	-0.31706	0.199293	-1.59092	0.111627	0.29792			chr1_18151356_18151857	60.8041	-0.154978	0.164884	-0.939919	0.347259	0.612225
chr1_18182700_18183201	146.009	-0.111204	0.144068	-0.771882	0.440184	0.665765			chr1_18182700_18183201	78.1044	0.0481814	0.131044	0.367673	0.713117	0.865251
chr1_18211654_18212155	17.6732	1.18137	0.315738	3.74163	0.000182834	0.00433714			chr1_18211654_18212155	8.81471	0.417869	0.352281	1.18618	0.23555	0.499045
chr1_18217355_18217856	24.3818	0.0427016	0.265025	0.161123	0.871997	0.941469			chr1_18217355_18217856	17.2288	0.520943	0.258155	2.01795	0.0435968	0.191688
chr1_18234713_18235214	38.9872	0.0202211	0.190283	0.106269	0.915369	0.961997			chr1_18234713_18235214	19.8173	0.130782	0.234547	0.557594	0.577121	0.785229
chr1_18256232_18256733	20.7716	0.0920944	0.320876	0.28701	0.774105	0.890108			chr1_18256232_18256733	14.3554	0.985046	0.284264	3.46526	0.000529725	0.0110219
chr1_18284065_18284566	171.91	-0.297948	0.163486	-1.82247	0.0683837	0.220479			chr1_18284065_18284566	91.8058	0.23798	0.114414	2.07999	0.0375263	0.175636
chr1_18298206_18298707	34.7982	-0.314224	0.284583	-1.10416	0.269525	0.504229			chr1_18298206_18298707	23.9374	-0.0724517	0.21824	-0.331982	0.739903	0.879981
chr1_18309468_18309969	92.3427	-0.145872	0.220112	-0.662715	0.507513	0.71812			chr1_18309468_18309969	61.6813	0.419517	0.1396	3.00513	0.00265466	0.0332656
chr1_18316774_18317275	31.6787	0.37238	0.29898	1.2455	0.212948	0.438305			chr1_18316774_18317275	19.9631	0.327934	0.228153	1.43734	0.15062	0.390089
chr1_18336790_18337291	92.2349	-0.443482	0.327715	-1.35325	0.175974	0.391735			chr1_18336790_18337291	48.1038	-0.229182	0.15251	-1.50274	0.132907	0.364365
chr1_18339088_18339589	257.907	-0.481206	0.194305	-2.47655	0.013266	0.0802643			chr1_18339088_18339589	149.929	-0.00832107	0.112739	-0.0738084	0.941163	0.97561
chr1_18340363_18340864	72.7304	-0.54698	0.318872	-1.71536	0.0862787	0.254497			chr1_18340363_18340864	32.4148	0.784374	0.192451	4.0757	4.5876e-05	0.00185848
chr1_18341249_18341750	307.668	-0.7207	0.276258	-2.6088	0.00908614	0.0632317			chr1_18341249_18341750	180.254	0.0414581	0.113532	0.365167	0.714987	0.866285
chr1_18344595_18345096	75.8841	-0.0129783	0.225202	-0.0576298	0.954043	0.980394			chr1_18344595_18345096	28.498	0.124784	0.198102	0.629896	0.528762	0.753507
chr1_18360144_18360645	28.4369	-0.142928	0.247377	-0.577774	0.563416	0.75943			chr1_18360144_18360645	19.3644	0.322692	0.235315	1.37132	0.170276	0.417926
chr1_18396209_18396710	72.5393	-0.570367	0.214794	-2.65541	0.00792111	0.0577558			chr1_18396209_18396710	40.7267	0.434157	0.16889	2.57064	0.010151	0.0787525
chr1_18480462_18480963	427.481	-0.489043	0.163205	-2.99649	0.00273105	0.0286379			chr1_18480462_18480963	189.707	-0.41227	0.0919328	-4.48447	7.30941e-06	0.000450063
chr1_18482779_18483280	79.8987	-0.748678	0.219956	-3.40376	0.00066464	0.010815			chr1_18482779_18483280	38.239	-0.0685631	0.171016	-0.400915	0.688482	0.85254
chr1_18505554_18506055	20.0293	0.615764	0.386757	1.59212	0.111358	0.297518			chr1_18505554_18506055	11.9066	0.123816	0.292277	0.423626	0.671839	0.843313
chr1_18530866_18531367	27.8207	0.123642	0.218197	0.566653	0.57095	0.764589			chr1_18530866_18531367	18.3458	0.325135	0.241159	1.34821	0.177589	0.427819
chr1_18548572_18549073	30.8079	0.647788	0.258444	2.5065	0.0121934	0.0760797			chr1_18548572_18549073	21.4362	0.383533	0.223711	1.71442	0.0864519	0.285502
chr1_18557581_18558082	52.1577	0.615428	0.22589	2.72446	0.00644073	0.0505105			chr1_18557581_18558082	23.7789	-0.0161405	0.207674	-0.0777207	0.93805	0.974314
chr1_18575540_18576041	34.6422	0.201747	0.258824	0.779476	0.4357	0.662143			chr1_18575540_18576041	19.5349	0.496197	0.261971	1.89409	0.0582128	0.227025
chr1_18578228_18578729	23.6268	0.700923	0.284088	2.46727	0.0136147	0.0815211			chr1_18578228_18578729	11.786	0.333387	0.29648	1.12448	0.260808	0.526523
chr1_18581344_18581845	26.3224	0.0388253	0.251137	0.154598	0.877138	0.944047			chr1_18581344_18581845	17.5609	0.526496	0.247553	2.1268	0.0334367	0.164172
chr1_18597345_18597846	46.5751	0.0291274	0.196044	0.148576	0.881889	0.946282			chr1_18597345_18597846	18.9666	0.337378	0.234276	1.44008	0.149843	0.388992
chr1_18618456_18618957	157.672	0.211874	0.15656	1.35331	0.175958	0.39171			chr1_18618456_18618957	89.7172	0.439986	0.121487	3.62166	0.000292718	0.00722171
chr1_18635782_18636283	32.2255	0.439758	0.252154	1.74401	0.0811575	0.245019			chr1_18635782_18636283	17.8833	0.171779	0.252093	0.68141	0.495612	0.730905
chr1_18649630_18650131	42.5928	0.9214	0.335051	2.75003	0.00595896	0.0480551			chr1_18649630_18650131	17.1675	0.649864	0.337502	1.92551	0.054165	0.217795
chr1_18668703_18669204	39.5594	0.249559	0.250122	0.997752	0.3184	0.554108			chr1_18668703_18669204	21.2288	0.163379	0.246284	0.663377	0.507089	0.739115
chr1_18681288_18681789	22.9363	0.370879	0.264809	1.40055	0.161348	0.371791			chr1_18681288_18681789	13.6189	0.404807	0.276231	1.46546	0.142795	0.379082
chr1_18719961_18720462	53.1819	-0.24168	0.291688	-0.828557	0.407355	0.638286			chr1_18719961_18720462	19.3323	0.383468	0.238219	1.60973	0.107457	0.323273
chr1_18762182_18762683	31.4496	0.18798	0.252388	0.744806	0.456389	0.678809			chr1_18762182_18762683	15.5857	0.190234	0.268068	0.709648	0.477923	0.717823
chr1_18806234_18806735	25.0457	0.797966	0.340371	2.3444	0.0190577	0.100249			chr1_18806234_18806735	14.6254	0.757838	0.295643	2.56335	0.0103667	0.0798201
chr1_18820682_18821183	70.6159	0.0560586	0.216403	0.259047	0.795599	0.901646			chr1_18820682_18821183	30.0297	0.211437	0.19961	1.05925	0.289485	0.555955
chr1_18855588_18856089	26.5067	0.505405	0.238646	2.1178	0.0341921	0.144251			chr1_18855588_18856089	14.4508	0.723627	0.266126	2.71912	0.00654563	0.0597574
chr1_18875159_18875660	110.868	-0.0505613	0.176755	-0.286053	0.774837	0.890556			chr1_18875159_18875660	41.9876	0.0232828	0.166963	0.139449	0.889096	0.952883
chr1_18882464_18882965	128.26	0.0486933	0.170801	0.285087	0.775577	0.891001			chr1_18882464_18882965	37.3919	-0.291129	0.177305	-1.64197	0.100596	0.311213
chr1_18884041_18884542	75.0364	0.119445	0.164683	0.725305	0.468265	0.68794			chr1_18884041_18884542	36.7388	0.179342	0.16826	1.06586	0.286485	0.552992
chr1_18885971_18886472	62.5606	0.135585	0.185079	0.732578	0.463816	0.684803			chr1_18885971_18886472	30.6126	0.382143	0.204651	1.86729	0.0618614	0.235494
chr1_18902647_18903148	278.195	-0.165054	0.107401	-1.53679	0.124344	0.317833			chr1_18902647_18903148	167.519	0.243675	0.0988841	2.46425	0.0137299	0.0950809
chr1_18907056_18907557	66.0446	0.232323	0.210661	1.10282	0.270103	0.504814			chr1_18907056_18907557	23.288	0.00955971	0.212815	0.0449203	0.964171	0.985587
chr1_18913078_18913579	188.116	-0.291641	0.143775	-2.02846	0.0425136	0.164964			chr1_18913078_18913579	81.6223	0.0638762	0.128477	0.497182	0.619061	0.811467
chr1_18926550_18927051	364.421	-0.325505	0.126744	-2.56821	0.0102226	0.0679582			chr1_18926550_18927051	197.622	-0.061184	0.109522	-0.558643	0.576405	0.784828
chr1_18929602_18930103	163.591	-0.156789	0.140613	-1.11504	0.264834	0.498739			chr1_18929602_18930103	53.7981	0.273495	0.146296	1.86946	0.0615586	0.234835
chr1_18931667_18932168	77.0907	-0.893821	0.174985	-5.10798	3.2562e-07	4.64866e-05			chr1_18931667_18932168	48.772	0.192215	0.164455	1.1688	0.242485	0.506528
chr1_18932369_18932870	80.0841	-0.149136	0.183182	-0.814144	0.415563	0.645251			chr1_18932369_18932870	37.9798	0.235733	0.17153	1.3743	0.169349	0.416789
chr1_18938300_18938801	184.613	-0.72412	0.196971	-3.67628	0.000236662	0.00520073			chr1_18938300_18938801	73.8461	0.194654	0.131803	1.47686	0.139714	0.374393
chr1_18939331_18939832	40.4526	0.392103	0.232627	1.68555	0.0918832	0.264586			chr1_18939331_18939832	17.1905	0.397089	0.257571	1.54167	0.123154	0.348745
chr1_18948404_18948905	193.282	0.0957103	0.133297	0.718024	0.472742	0.691351			chr1_18948404_18948905	78.8176	0.105486	0.145326	0.725858	0.467926	0.710516
chr1_18948960_18949461	168.788	0.0318472	0.135232	0.235501	0.81382	0.911375			chr1_18948960_18949461	64.6918	0.32711	0.135729	2.41002	0.0159515	0.104505
chr1_18951922_18952423	100.652	-0.205022	0.208229	-0.984598	0.324822	0.560703			chr1_18951922_18952423	32.104	0.101604	0.194344	0.522804	0.601111	0.800504
chr1_18954517_18955018	92.7847	0.215086	0.194832	1.10395	0.269613	0.504311			chr1_18954517_18955018	33.9071	0.315566	0.18997	1.66113	0.0966866	0.304159
chr1_18956636_18957137	202.441	-0.0799143	0.199965	-0.399641	0.689421	0.841357			chr1_18956636_18957137	146.305	-0.154386	0.112744	-1.36934	0.170892	0.418751
chr1_18957894_18958395	138.549	-0.401214	0.206168	-1.94606	0.0516477	0.185795			chr1_18957894_18958395	53.9236	0.0600417	0.144833	0.414557	0.678466	0.847127
chr1_18965700_18966201	230.773	-0.12259	0.156296	-0.784345	0.432838	0.659926			chr1_18965700_18966201	58.6605	-0.173874	0.140432	-1.23814	0.215665	0.476127
chr1_18998279_18998780	24.1086	0.40984	0.365894	1.1201	0.262669	0.496281			chr1_18998279_18998780	10.5817	0.409915	0.321966	1.27316	0.202961	0.460418
chr1_19003378_19003879	96.2006	0.181614	0.152352	1.19207	0.233234	0.462461			chr1_19003378_19003879	40.9878	0.287967	0.164576	1.74975	0.0801606	0.27298
chr1_19005938_19006439	21.9385	-0.507619	0.300868	-1.68718	0.0915687	0.26404			chr1_19005938_19006439	9.52029	0.092881	0.337832	0.274933	0.783368	0.902644
chr1_19007531_19008032	67.4773	0.217908	0.191663	1.13693	0.255566	0.488423			chr1_19007531_19008032	22.7614	0.254695	0.222489	1.14475	0.252313	0.517525
chr1_19009869_19010370	466.547	-0.277992	0.112397	-2.47331	0.0133866	0.0807067			chr1_19009869_19010370	219.848	0.155514	0.0919715	1.69089	0.0908572	0.293411
chr1_19010958_19011459	331.364	-0.0694806	0.0839809	-0.827338	0.408045	0.638856			chr1_19010958_19011459	164.357	0.313411	0.0992472	3.15788	0.00158919	0.0236814
chr1_19012224_19012725	94.409	0.0342715	0.188579	0.181736	0.85579	0.933077			chr1_19012224_19012725	30.9242	-0.0313314	0.189125	-0.165665	0.868421	0.943956
chr1_19013703_19014204	134.701	-0.434471	0.129996	-3.34217	0.00083125	0.012627			chr1_19013703_19014204	49.7901	-0.082734	0.154077	-0.536966	0.591291	0.794338
chr1_19033871_19034372	118.843	-0.150495	0.19617	-0.767169	0.442981	0.668076			chr1_19033871_19034372	32.6509	0.10404	0.19818	0.524976	0.5996	0.79956
chr1_19045398_19045899	166.172	-0.285198	0.210739	-1.35332	0.175953	0.39171			chr1_19045398_19045899	48.4122	-0.109232	0.168082	-0.649875	0.515773	0.74476
chr1_19050684_19051185	61.7587	-0.32269	0.247469	-1.30396	0.192247	0.412722			chr1_19050684_19051185	17.4085	0.32273	0.307649	1.04902	0.294169	0.560922
chr1_19052339_19052840	108.427	-0.197196	0.145201	-1.35809	0.174434	0.389628			chr1_19052339_19052840	29.8551	0.359503	0.211115	1.70288	0.0885911	0.289345
chr1_19067271_19067772	98.6843	-0.238807	0.219895	-1.086	0.277477	0.512473			chr1_19067271_19067772	36.2055	-0.010097	0.189142	-0.0533832	0.957427	0.982478
chr1_19070278_19070779	51.533	0.351223	0.328828	1.0681	0.285473	0.520952			chr1_19070278_19070779	22.1112	0.225483	0.257594	0.875341	0.381388	0.641541
chr1_19071556_19072057	40.4384	0.153005	0.312688	0.489321	0.624615	0.800975			chr1_19071556_19072057	19.206	0.599171	0.252675	2.37132	0.0177248	0.111837
chr1_19079820_19080321	177.645	-0.0801725	0.130324	-0.615177	0.538438	0.741125			chr1_19079820_19080321	40.0042	-0.502787	0.169138	-2.97265	0.00295241	0.035634
chr1_19080704_19081205	176.119	-0.197763	0.123408	-1.60251	0.109042	0.293737			chr1_19080704_19081205	42.5514	0.0624584	0.173346	0.36031	0.718615	0.868091
chr1_19081472_19081973	143.08	-0.0999499	0.129944	-0.769178	0.441788	0.667044			chr1_19081472_19081973	62.1489	0.238964	0.136463	1.75113	0.079924	0.272579
chr1_19083024_19083525	52.5769	-0.198315	0.206938	-0.958332	0.337895	0.57353			chr1_19083024_19083525	17.6813	0.173878	0.267149	0.650864	0.515134	0.744368
chr1_19087379_19087880	33.1015	0.658926	0.284327	2.3175	0.0204767	0.104853			chr1_19087379_19087880	7.87372	-0.180217	0.359967	-0.500649	0.616619	0.809955
chr1_19096152_19096653	36.7135	0.176359	0.223973	0.787412	0.431041	0.658367			chr1_19096152_19096653	15.0282	0.444764	0.259186	1.716	0.0861613	0.284878
chr1_19110152_19110653	192.946	-1.25281	0.218413	-5.73598	9.69518e-09	3.35215e-06			chr1_19110152_19110653	64.8489	0.229268	0.14196	1.61502	0.106306	0.321237
chr1_19113567_19114068	55.6485	-0.364566	0.183593	-1.98573	0.0470638	0.175581			chr1_19113567_19114068	20.9374	0.227858	0.230426	0.988854	0.322734	0.588795
chr1_19120420_19120921	27.1673	-0.83348	0.31335	-2.65991	0.00781627	0.057277			chr1_19120420_19120921	8.46179	0.51126	0.345406	1.48017	0.138828	0.373043
chr1_19122614_19123115	17.19	0.144285	0.35325	0.408449	0.682944	0.837556			chr1_19122614_19123115	9.54129	0.580667	0.360891	1.60898	0.10762	0.323531
chr1_19163192_19163693	15.003	1.49698	0.468815	3.19312	0.00140744	0.0182233			chr1_19163192_19163693	5.51533	1.06376	0.454649	2.33973	0.0192976	0.117695
chr1_19203367_19203868	52.2804	0.650295	0.205644	3.16224	0.00156561	0.0195716			chr1_19203367_19203868	22.2312	0.355744	0.220307	1.61476	0.106362	0.321334
chr1_19210092_19210593	224.971	-0.285819	0.173614	-1.64629	0.0997033	0.277691			chr1_19210092_19210593	143.166	0.125389	0.113926	1.10062	0.271062	0.537144
chr1_19223405_19223906	45.244	0.0263703	0.251833	0.104713	0.916603	0.962493			chr1_19223405_19223906	21.3474	0.833701	0.236487	3.52535	0.000422927	0.00938128
chr1_19241220_19241721	49.5854	-0.00380526	0.177672	-0.0214173	0.982913	0.993169			chr1_19241220_19241721	20.8268	0.320274	0.236198	1.35596	0.175112	0.424602
chr1_19251455_19251956	193.362	-0.181525	0.152349	-1.19151	0.233454	0.462759			chr1_19251455_19251956	90.7351	-0.160734	0.12733	-1.26233	0.206829	0.464815
chr1_19252093_19252594	114.595	-0.159593	0.147045	-1.08533	0.277774	0.512853			chr1_19252093_19252594	33.3498	0.263311	0.17946	1.46724	0.142311	0.378293
chr1_19257349_19257850	410.748	-0.360962	0.167785	-2.15134	0.0314492	0.137197			chr1_19257349_19257850	240.739	0.195947	0.1062	1.84508	0.0650261	0.242543
chr1_19260556_19261057	418.427	-0.221488	0.120909	-1.83185	0.0669736	0.21758			chr1_19260556_19261057	204.109	0.316593	0.0999564	3.16731	0.00153857	0.0231351
chr1_19309262_19309763	32.6288	0.58584	0.254782	2.29937	0.0214837	0.108031			chr1_19309262_19309763	11.5246	0.0148694	0.298835	0.049758	0.960315	0.98393
chr1_19311897_19312398	288.067	-0.0743226	0.216372	-0.343494	0.731227	0.865733			chr1_19311897_19312398	189.776	-0.0588924	0.0975999	-0.603406	0.546238	0.765638
chr1_19312532_19313033	240.419	-0.116007	0.112588	-1.03037	0.302836	0.538778			chr1_19312532_19313033	113.851	0.13318	0.113124	1.17729	0.23908	0.5027
chr1_19315236_19315737	170.206	-0.488859	0.184134	-2.65491	0.00793287	0.0578078			chr1_19315236_19315737	100.903	0.32872	0.15855	2.07329	0.0381451	0.177218
chr1_19326401_19326902	29.9308	-0.00328643	0.3293	-0.00998004	0.992037	0.996966			chr1_19326401_19326902	21.1536	0.661992	0.272794	2.42671	0.0152365	0.101446
chr1_19330543_19331044	40.9303	0.231926	0.295558	0.784704	0.432627	0.65975			chr1_19330543_19331044	16.203	0.498096	0.254903	1.95406	0.0506942	0.209701
chr1_19331675_19332176	46.8247	0.236626	0.289175	0.818279	0.413198	0.643278			chr1_19331675_19332176	24.4851	0.890767	0.256599	3.47143	0.000517685	0.0108423
chr1_19332820_19333321	34.4171	0.446433	0.323524	1.3799	0.167616	0.380464			chr1_19332820_19333321	16.4746	0.585423	0.264839	2.21049	0.0270715	0.144588
chr1_19333942_19334443	58.9128	0.120973	0.237463	0.50944	0.610444	0.791989			chr1_19333942_19334443	26.2675	0.698849	0.213592	3.27189	0.00106833	0.0180193
chr1_19334702_19335203	21.9071	0.386049	0.322706	1.19629	0.231584	0.460689			chr1_19334702_19335203	12.0317	0.60064	0.30133	1.99329	0.0462294	0.19845
chr1_19335536_19336037	23.5135	0.31671	0.277292	1.14215	0.253391	0.48592			chr1_19335536_19336037	11.5854	0.389295	0.315274	1.23478	0.216911	0.477683
chr1_19336512_19337013	134.588	-0.289495	0.202044	-1.43283	0.151907	0.358509			chr1_19336512_19337013	53.7422	-0.178159	0.149194	-1.19414	0.232422	0.49543
chr1_19341424_19341925	74.1028	-0.0371683	0.181611	-0.204659	0.837839	0.924038			chr1_19341424_19341925	30.5259	0.379678	0.185983	2.04147	0.0412038	0.185431
chr1_19344316_19344817	69.9926	-0.104523	0.212636	-0.491558	0.623032	0.800054			chr1_19344316_19344817	28.0734	0.325607	0.195766	1.66324	0.0962641	0.30332
chr1_19384045_19384546	56.8509	0.25808	0.183556	1.406	0.159724	0.369479			chr1_19384045_19384546	27.3244	0.123516	0.201201	0.613892	0.539287	0.760778
chr1_19395753_19396254	73.0577	0.404415	0.266873	1.51538	0.129675	0.325793			chr1_19395753_19396254	40.0477	0.202583	0.180366	1.12318	0.261362	0.527036
chr1_19398286_19398787	402.936	-0.300946	0.139533	-2.1568	0.0310209	0.1362			chr1_19398286_19398787	229.962	0.151254	0.0963089	1.57051	0.116297	0.337601
chr1_19427411_19427912	37.2767	0.4187	0.316648	1.32229	0.186072	0.404777			chr1_19427411_19427912	18.1913	0.206649	0.234504	0.881217	0.378201	0.63885
chr1_19430029_19430530	115.58	0.0601621	0.120089	0.500978	0.616386	0.795895			chr1_19430029_19430530	59.5589	0.781516	0.160682	4.86376	1.15178e-06	0.000101801
chr1_19436053_19436554	97.1819	-0.0778473	0.133828	-0.581697	0.560771	0.757621			chr1_19436053_19436554	51.5693	0.275474	0.153227	1.79782	0.0722058	0.257257
chr1_19436736_19437237	73.2359	0.0307993	0.167873	0.183468	0.854431	0.932391			chr1_19436736_19437237	37.9121	0.420096	0.171091	2.45539	0.0140732	0.0965166
chr1_19440380_19440881	122.886	-0.185834	0.140018	-1.32722	0.184437	0.402628			chr1_19440380_19440881	56.1572	0.0952289	0.153183	0.621666	0.534162	0.757428
chr1_19440963_19441464	51.0077	0.156026	0.251244	0.621016	0.534589	0.738254			chr1_19440963_19441464	18.5469	0.54318	0.23716	2.29035	0.0220008	0.127494
chr1_19445809_19446310	118.107	-0.098542	0.158338	-0.622351	0.533711	0.737562			chr1_19445809_19446310	42.2845	0.198603	0.170965	1.16166	0.245374	0.509697
chr1_19448357_19448858	250.778	-0.15419	0.114475	-1.34692	0.178005	0.394414			chr1_19448357_19448858	117.706	0.119281	0.109626	1.08807	0.276564	0.542855
chr1_19449758_19450259	41.7909	-0.0208714	0.222908	-0.0936325	0.925401	0.966965			chr1_19449758_19450259	17.6499	0.0647298	0.243408	0.265931	0.790292	0.906383
chr1_19450744_19451245	148.311	0.245293	0.142656	1.71947	0.0855286	0.253112			chr1_19450744_19451245	68.4392	0.244571	0.137453	1.7793	0.0751902	0.263278
chr1_19452322_19452823	141.791	0.0218997	0.133641	0.16387	0.869834	0.940267			chr1_19452322_19452823	103.42	0.396589	0.177928	2.22893	0.0258186	0.140425
chr1_19453779_19454280	30.302	0.18666	0.257949	0.723632	0.469292	0.688758			chr1_19453779_19454280	16.3686	0.485281	0.260559	1.86247	0.0625374	0.23709
chr1_19454625_19455126	112.901	0.0180729	0.193419	0.0934388	0.925555	0.967025			chr1_19454625_19455126	49.513	0.619844	0.166932	3.71314	0.000204702	0.00557607
chr1_19455277_19455778	75.2164	-0.332641	0.14503	-2.29361	0.0218131	0.109062			chr1_19455277_19455778	38.3667	0.146562	0.167245	0.876335	0.380848	0.641133
chr1_19458771_19459272	27.7483	0.321045	0.245873	1.30573	0.191643	0.41189			chr1_19458771_19459272	13.643	-0.00291221	0.283763	-0.0102628	0.991812	0.996766
chr1_19459635_19460136	40.9098	0.478681	0.304199	1.57358	0.115585	0.304182			chr1_19459635_19460136	22.3158	-0.058654	0.222567	-0.263534	0.792139	0.907359
chr1_19468289_19468790	148.5	-0.111979	0.112935	-0.991542	0.321421	0.557256			chr1_19468289_19468790	88.3627	0.0248981	0.121854	0.204328	0.838097	0.929722
chr1_19469346_19469847	191.493	-0.135133	0.10089	-1.33941	0.180436	0.397486			chr1_19469346_19469847	98.9834	0.269958	0.134799	2.00267	0.0452131	0.195887
chr1_19476742_19477243	108.966	-0.206972	0.190111	-1.08869	0.276291	0.511268			chr1_19476742_19477243	32.8859	-0.0146879	0.200105	-0.0734006	0.941487	0.975701
chr1_19477272_19477773	102.36	-0.445705	0.17927	-2.48623	0.0129105	0.0789641			chr1_19477272_19477773	43.6111	0.256918	0.176443	1.4561	0.145366	0.382873
chr1_19485344_19485845	326.669	0.0145978	0.262825	0.0555419	0.955707	0.981214			chr1_19485344_19485845	242.808	-0.0754522	0.0949148	-0.794947	0.426644	0.679203
chr1_19486427_19486928	50.9718	0.317347	0.239512	1.32497	0.18518	0.403571			chr1_19486427_19486928	16.5103	0.52649	0.276077	1.90704	0.0565153	0.22304
chr1_19487609_19488110	43.5835	-0.187738	0.206962	-0.907116	0.364345	0.598929			chr1_19487609_19488110	27.9162	0.564068	0.196571	2.86954	0.00411072	0.044235
chr1_19495728_19496229	20.2561	0.430535	0.394955	1.09009	0.275676	0.510575			chr1_19495728_19496229	9.74499	0.237958	0.334513	0.711358	0.476862	0.716966
chr1_19504972_19505473	89.8253	0.3767	0.262561	1.43472	0.151368	0.357751			chr1_19504972_19505473	38.9597	-0.0265481	0.188274	-0.141008	0.887864	0.952449
chr1_19508957_19509458	107.388	-0.100949	0.16916	-0.596764	0.550665	0.750256			chr1_19508957_19509458	49.9617	-0.0172389	0.150233	-0.114748	0.908645	0.961434
chr1_19512474_19512975	25.7045	0.141444	0.324671	0.435653	0.663088	0.825591			chr1_19512474_19512975	5.77051	-0.66112	0.419953	-1.57427	0.115425	0.336079
chr1_19557702_19558203	43.1586	0.114037	0.25381	0.449302	0.653214	0.819465			chr1_19557702_19558203	17.263	-0.247367	0.248758	-0.994408	0.320024	0.586175
chr1_19559563_19560064	48.9101	0.495155	0.239724	2.06552	0.0388738	0.156128			chr1_19559563_19560064	15.9352	0.217403	0.258803	0.840035	0.400889	0.657969
chr1_19582177_19582678	27.6938	-0.260653	0.253944	-1.02642	0.304694	0.540433			chr1_19582177_19582678	13.6327	0.452086	0.275779	1.6393	0.10115	0.312108
chr1_19596602_19597103	292.22	-0.122824	0.154131	-0.796882	0.425519	0.653576			chr1_19596602_19597103	134.819	0.105731	0.101192	1.04485	0.296093	0.562806
chr1_19610232_19610733	19.6139	0.750022	0.375025	1.99992	0.0455084	0.172067			chr1_19610232_19610733	6.91339	0.534059	0.381729	1.39905	0.161797	0.40569
chr1_19622148_19622649	35.2329	-0.0223204	0.262539	-0.0850174	0.932248	0.970279			chr1_19622148_19622649	12.3958	0.525496	0.285569	1.84017	0.065743	0.244027
chr1_19623472_19623973	22.6405	0.248147	0.331309	0.748991	0.453863	0.676869			chr1_19623472_19623973	8.34374	0.0241078	0.356815	0.0675639	0.946133	0.977691
chr1_19635641_19636142	51.0255	-0.229553	0.191504	-1.19869	0.230649	0.459396			chr1_19635641_19636142	30.8019	0.327499	0.18746	1.74704	0.0806305	0.273977
chr1_19640802_19641303	98.715	-0.524284	0.187588	-2.79486	0.00519219	0.0438925			chr1_19640802_19641303	37.1784	-0.176504	0.173876	-1.01511	0.310052	0.576572
chr1_19643012_19643513	136.25	-0.19075	0.12092	-1.57749	0.114683	0.302795			chr1_19643012_19643513	74.2331	0.324378	0.134756	2.40715	0.0160778	0.105065
chr1_19644009_19644510	168.062	0.139796	0.328189	0.425962	0.670135	0.830009			chr1_19644009_19644510	113.106	0.0400077	0.128123	0.31226	0.754843	0.888086
chr1_19645916_19646417	102.228	-0.0941942	0.156634	-0.601363	0.547598	0.748057			chr1_19645916_19646417	44.4924	0.143735	0.160025	0.898205	0.369077	0.631248
chr1_19651068_19651569	69.4264	0.326778	0.222459	1.46894	0.14185	0.344006			chr1_19651068_19651569	31.8868	0.668752	0.19331	3.45948	0.00054121	0.0111973
chr1_19653669_19654170	82.271	0.099692	0.175017	0.569613	0.56894	0.763119			chr1_19653669_19654170	31.1609	0.251225	0.190893	1.31605	0.188156	0.441828
chr1_19654318_19654819	24.0174	0.813697	0.308627	2.63651	0.00837641	0.0599386			chr1_19654318_19654819	11.0174	0.666224	0.327802	2.0324	0.0421135	0.18783
chr1_19659707_19660208	146.069	0.112828	0.127816	0.882737	0.377378	0.611413			chr1_19659707_19660208	79.5044	0.409619	0.131472	3.11564	0.00183544	0.0260478
chr1_19660438_19660939	60.1091	0.15556	0.209859	0.741262	0.458535	0.680516			chr1_19660438_19660939	29.368	0.534215	0.210017	2.54368	0.0109692	0.0827598
chr1_19676468_19676969	37.0813	0.462791	0.206692	2.23904	0.0251534	0.119444			chr1_19676468_19676969	18.27	0.672035	0.245852	2.73349	0.00626662	0.0581241
chr1_19682169_19682670	54.8947	-0.515568	0.214115	-2.40791	0.0160443	0.0904556			chr1_19682169_19682670	25.934	0.354417	0.212846	1.66513	0.0958868	0.302631
chr1_19704465_19704966	62.3683	0.272803	0.179715	1.51797	0.129021	0.324824			chr1_19704465_19704966	29.4086	0.376408	0.197456	1.90629	0.0566129	0.223262
chr1_19715529_19716030	143.173	-0.159606	0.148796	-1.07265	0.283427	0.518649			chr1_19715529_19716030	58.3429	0.154291	0.158131	0.975719	0.329204	0.594934
chr1_19734579_19735080	111.828	0.204715	0.201715	1.01488	0.310165	0.546068			chr1_19734579_19735080	63.8852	0.406122	0.147055	2.7617	0.00575008	0.0551238
chr1_19735786_19736287	143.095	0.34913	0.152502	2.28935	0.0220592	0.109885			chr1_19735786_19736287	57.2506	0.20173	0.144857	1.39262	0.163735	0.408456
chr1_19737293_19737794	59.7008	-0.0673979	0.160357	-0.420298	0.674268	0.83252			chr1_19737293_19737794	27.3083	0.0350185	0.202287	0.173113	0.862563	0.941216
chr1_19737965_19738466	32.592	0.932681	0.319335	2.9207	0.0034925	0.0338488			chr1_19737965_19738466	12.5764	0.391408	0.29823	1.31244	0.189373	0.44315
chr1_19750395_19750896	228.777	-0.244258	0.192392	-1.26959	0.204231	0.427753			chr1_19750395_19750896	110.377	0.18921	0.110527	1.7119	0.0869159	0.286259
chr1_19752016_19752517	41.6256	0.671908	0.204023	3.2933	0.0009902	0.0142742			chr1_19752016_19752517	19.9658	0.339998	0.239685	1.41852	0.156039	0.397797
chr1_19758288_19758789	198.968	0.0734196	0.112462	0.652836	0.513862	0.722869			chr1_19758288_19758789	77.8892	0.427171	0.129583	3.2965	0.000978988	0.0169892
chr1_19759660_19760161	57.6157	0.253668	0.243172	1.04316	0.296874	0.532472			chr1_19759660_19760161	36.0092	0.81651	0.187851	4.34657	1.38281e-05	0.000737908
chr1_19762116_19762617	32.9587	0.327779	0.24152	1.35715	0.174734	0.390028			chr1_19762116_19762617	17.4329	0.504455	0.257376	1.96	0.0499963	0.208026
chr1_19764725_19765226	148.77	0.0536626	0.128321	0.418191	0.675808	0.833344			chr1_19764725_19765226	62.5867	0.0820511	0.139195	0.589469	0.555547	0.771893
chr1_19765590_19766091	187.037	0.0472563	0.11457	0.412467	0.679997	0.835852			chr1_19765590_19766091	78.404	0.186511	0.1226	1.52129	0.128186	0.356821
chr1_19799459_19799960	164.789	0.0633036	0.242943	0.26057	0.794424	0.901012			chr1_19799459_19799960	81.7805	0.0760396	0.126878	0.599312	0.548965	0.767488
chr1_19800200_19800701	212.453	-0.0244716	0.132007	-0.185381	0.85293	0.931625			chr1_19800200_19800701	79.3144	0.164434	0.127302	1.29168	0.196468	0.452549
chr1_19800855_19801356	161.213	-0.339137	0.131929	-2.5706	0.0101522	0.0676372			chr1_19800855_19801356	76.5969	-0.065845	0.126545	-0.520329	0.602835	0.801679
chr1_19804791_19805292	65.364	0.583345	0.250126	2.33221	0.0196899	0.102354			chr1_19804791_19805292	19.0693	0.0692963	0.240189	0.288508	0.772958	0.896975
chr1_19811161_19811662	26.1131	-0.205575	0.274163	-0.749826	0.453359	0.676503			chr1_19811161_19811662	17.6841	0.103151	0.24209	0.426086	0.670046	0.842245
chr1_19866724_19867225	72.5233	0.277536	0.204828	1.35497	0.175426	0.390968			chr1_19866724_19867225	22.6522	0.167696	0.229343	0.7312	0.464657	0.708201
chr1_19869831_19870332	24.5562	1.24655	0.365349	3.41195	0.000644996	0.0105916			chr1_19869831_19870332	8.87681	0.555706	0.38694	1.43615	0.150959	0.390598
chr1_19872184_19872685	25.9187	0.502383	0.244099	2.05811	0.0395793	0.157934			chr1_19872184_19872685	10.3136	-0.19921	0.314263	-0.633896	0.526148	0.751908
chr1_19882142_19882643	245.47	-0.184507	0.152358	-1.21101	0.225893	0.453904			chr1_19882142_19882643	120.787	-0.101505	0.104808	-0.968487	0.332801	0.598513
chr1_19903502_19904003	32.4973	-0.0256669	0.26004	-0.0987035	0.921374	0.96488			chr1_19903502_19904003	18.8108	0.179126	0.230979	0.775507	0.43804	0.688072
chr1_19917956_19918457	34.0525	0.358736	0.243117	1.47557	0.140059	0.341299			chr1_19917956_19918457	13.2463	0.722904	0.279636	2.58516	0.00973331	0.0765751
chr1_19948946_19949447	48.1718	0.661282	0.216888	3.04896	0.00229638	0.0254292			chr1_19948946_19949447	22.0772	0.213841	0.231199	0.924923	0.355006	0.619051
chr1_19974756_19975257	43.4483	0.619162	0.230212	2.68953	0.00715524	0.0541684			chr1_19974756_19975257	21.8453	0.0919818	0.224578	0.409577	0.682116	0.84915
chr1_20058449_20058950	55.564	0.820719	0.204388	4.01549	5.93213e-05	0.00194408			chr1_20058449_20058950	22.0762	0.250334	0.214411	1.16754	0.242991	0.507066
chr1_20063853_20064354	68.1847	0.670828	0.353396	1.89824	0.0576651	0.198516			chr1_20063853_20064354	32.0048	0.636218	0.182278	3.49036	0.000482363	0.010326
chr1_20100858_20101359	47.8444	0.241212	0.183781	1.3125	0.189353	0.408891			chr1_20100858_20101359	23.5261	0.176686	0.214955	0.821967	0.411096	0.666537
chr1_20102810_20103311	16.4985	0.393543	0.460178	0.855199	0.392441	0.624747			chr1_20102810_20103311	8.21954	-0.125521	0.357994	-0.350623	0.725871	0.872148
chr1_20110609_20111110	31.8287	0.575561	0.248391	2.31715	0.0204954	0.104913			chr1_20110609_20111110	14.9342	0.371979	0.275516	1.35012	0.176978	0.427033
chr1_20112177_20112678	32.5983	-0.0667823	0.225514	-0.296133	0.767128	0.886201			chr1_20112177_20112678	18.4372	0.166097	0.243101	0.683245	0.494452	0.730264
chr1_20124392_20124893	89.5729	0.00944451	0.143819	0.0656696	0.947641	0.97746			chr1_20124392_20124893	41.4614	0.356852	0.167378	2.13201	0.0330058	0.162952
chr1_20152232_20152733	85.531	0.135367	0.162577	0.832636	0.40505	0.636223			chr1_20152232_20152733	40.0924	0.303486	0.169349	1.79207	0.073121	0.258939
chr1_20166017_20166518	26.9584	0.440034	0.25508	1.72508	0.0845127	0.251379			chr1_20166017_20166518	15.9595	0.122971	0.262559	0.468358	0.639528	0.824397
chr1_20171402_20171903	21.9112	0.182422	0.299826	0.608424	0.542906	0.744458			chr1_20171402_20171903	10.394	0.465797	0.327671	1.42154	0.15516	0.396503
chr1_20195110_20195611	21.2309	0.265808	0.301601	0.881323	0.378143	0.612011			chr1_20195110_20195611	13.9558	0.162021	0.291892	0.555071	0.578846	0.786384
chr1_20211406_20211907	167.381	-0.0704599	0.123786	-0.569206	0.569216	0.76327			chr1_20211406_20211907	82.3656	0.330047	0.121274	2.72149	0.00649883	0.0594836
chr1_20212901_20213402	106.109	-0.0910952	0.143946	-0.632844	0.526836	0.732309			chr1_20212901_20213402	57.2547	-0.0727877	0.148062	-0.491602	0.623001	0.814066
chr1_20233306_20233807	17.3121	0.492249	0.352147	1.39785	0.162158	0.372989			chr1_20233306_20233807	9.12334	0.645388	0.385031	1.6762	0.0936993	0.298789
chr1_20250548_20251049	50.7709	1.05063	0.227535	4.61745	3.88484e-06	0.000275261			chr1_20250548_20251049	20.8978	0.190811	0.226325	0.843084	0.399181	0.65667
chr1_20255620_20256121	93.8069	0.176357	0.142216	1.24006	0.214953	0.440894			chr1_20255620_20256121	39.2165	0.0463825	0.168689	0.274958	0.783349	0.902644
chr1_20279335_20279836	221.272	-0.387894	0.178545	-2.17252	0.0298162	0.132827			chr1_20279335_20279836	104.175	0.352444	0.128574	2.74118	0.00612181	0.0572907
chr1_20281799_20282300	54.3804	0.532927	0.256337	2.07901	0.0376161	0.153038			chr1_20281799_20282300	17.3204	0.236188	0.267541	0.882811	0.377339	0.63813
chr1_20302126_20302627	34.576	0.912149	0.223099	4.08855	4.34081e-05	0.0015633			chr1_20302126_20302627	16.8018	1.13213	0.309897	3.65326	0.000258936	0.00661352
chr1_20323048_20323549	32.0104	0.919896	0.346767	2.65278	0.00798322	0.0580303			chr1_20323048_20323549	14.943	0.321368	0.304156	1.05659	0.290699	0.557187
chr1_20358639_20359140	28.0111	0.459936	0.273166	1.68372	0.0922358	0.265147			chr1_20358639_20359140	17.5474	0.29676	0.244937	1.21158	0.225674	0.487802
chr1_20359430_20359931	24.2146	-0.0936795	0.268125	-0.349387	0.726799	0.863328			chr1_20359430_20359931	11.4943	0.497697	0.296862	1.67653	0.0936347	0.2987
chr1_20361756_20362257	47.5651	0.0160839	0.210135	0.0765409	0.938989	0.973319			chr1_20361756_20362257	22.9498	0.503298	0.212824	2.36486	0.0180368	0.113051
chr1_20367065_20367566	49.3582	-0.166231	0.224666	-0.739903	0.459359	0.681172			chr1_20367065_20367566	33.1679	0.796515	0.189209	4.2097	2.5571e-05	0.00118884
chr1_20371850_20372351	31.7492	-0.0849548	0.223703	-0.379765	0.70412	0.850081			chr1_20371850_20372351	16.063	-0.322734	0.269428	-1.19785	0.230975	0.493845
chr1_20375491_20375992	69.7706	0.0474845	0.146098	0.325019	0.745167	0.874018			chr1_20375491_20375992	39.3538	0.0156153	0.164231	0.0950811	0.92425	0.968364
chr1_20376825_20377326	52.0231	0.0152731	0.204768	0.0745874	0.940543	0.974228			chr1_20376825_20377326	25.7999	-0.00676687	0.200414	-0.0337645	0.973065	0.989182
chr1_20380526_20381027	133.754	0.160437	0.127162	1.26167	0.207069	0.431085			chr1_20380526_20381027	60.8235	0.272112	0.156688	1.73665	0.0824498	0.277588
chr1_20400403_20400904	51.6842	0.0415529	0.242534	0.171328	0.863966	0.937164			chr1_20400403_20400904	20.9813	0.562631	0.291657	1.92909	0.05372	0.21684
chr1_20406172_20406673	18.5372	0.679509	0.357586	1.90027	0.0573981	0.197914			chr1_20406172_20406673	9.72859	0.0923179	0.325818	0.283342	0.776915	0.899375
chr1_20411120_20411621	291.219	-0.285316	0.126017	-2.26412	0.0235669	0.114648			chr1_20411120_20411621	172.567	0.0956448	0.0959979	0.996321	0.319094	0.585218
chr1_20426859_20427360	174.966	-0.207133	0.129283	-1.60217	0.109118	0.293867			chr1_20426859_20427360	56.943	-0.0858879	0.143266	-0.5995	0.548839	0.767424
chr1_20430345_20430846	38.3414	-0.00966696	0.266704	-0.036246	0.971086	0.988431			chr1_20430345_20430846	17.3849	-0.00273934	0.251497	-0.0108922	0.991309	0.996589
chr1_20440719_20441220	33.5815	-0.226821	0.292803	-0.774653	0.438545	0.66443			chr1_20440719_20441220	21.2747	-0.0258639	0.221911	-0.116551	0.907216	0.960786
chr1_20444132_20444633	29.7736	-0.367596	0.371601	-0.989223	0.322554	0.558473			chr1_20444132_20444633	13.1825	0.122471	0.28303	0.432716	0.665221	0.839386
chr1_20446828_20447329	33.6528	0.670256	0.247321	2.71007	0.00672691	0.0520063			chr1_20446828_20447329	14.0116	0.11366	0.313006	0.363123	0.716513	0.867051
chr1_20469370_20469871	23.3182	-0.224294	0.315946	-0.709914	0.477757	0.695389			chr1_20469370_20469871	14.0226	0.201886	0.292949	0.68915	0.490729	0.727709
chr1_20470210_20470711	48.2518	0.420253	0.313597	1.34011	0.180211	0.397204			chr1_20470210_20470711	17.8984	0.193151	0.248107	0.778499	0.436275	0.686834
chr1_20474368_20474869	49.2794	0.625777	0.242636	2.57908	0.00990642	0.0665928			chr1_20474368_20474869	19.5177	0.0206477	0.244337	0.0845049	0.932655	0.972118
chr1_20474945_20475446	38.7234	0.288905	0.210143	1.3748	0.169193	0.382532			chr1_20474945_20475446	20.0149	-0.169677	0.246237	-0.689079	0.490773	0.727728
chr1_20476400_20476901	73.7464	0.0711079	0.176641	0.402556	0.687275	0.840219			chr1_20476400_20476901	38.6676	-0.47485	0.169236	-2.80584	0.00501854	0.0504847
chr1_20480306_20480807	212.067	-0.408243	0.106905	-3.81874	0.000134135	0.00347288			chr1_20480306_20480807	95.2122	-0.651504	0.118268	-5.50871	3.6147e-08	5.81803e-06
chr1_20481199_20481700	117.092	-0.108372	0.128588	-0.842782	0.39935	0.631058			chr1_20481199_20481700	46.2892	-0.138848	0.154748	-0.897249	0.369586	0.631743
chr1_20484054_20484555	123.468	0.0952474	0.152409	0.624946	0.532006	0.73615			chr1_20484054_20484555	46.1593	0.100676	0.157104	0.640819	0.52164	0.748944
chr1_20485370_20485871	176.601	0.220129	0.308021	0.714655	0.474822	0.69306			chr1_20485370_20485871	88.0944	0.0632309	0.122376	0.516696	0.605369	0.803213
chr1_20486024_20486525	172.938	-0.0474096	0.205456	-0.230753	0.817507	0.913251			chr1_20486024_20486525	133.888	0.463991	0.137292	3.37959	0.000725932	0.0137376
chr1_20493743_20494244	125.359	-0.012113	0.147414	-0.0821698	0.934512	0.971358			chr1_20493743_20494244	44.9007	0.131664	0.160819	0.818706	0.412954	0.668012
chr1_20494747_20495248	193.8	0.0695868	0.14273	0.487543	0.625874	0.801784			chr1_20494747_20495248	102.089	0.401571	0.13439	2.98809	0.00280725	0.03449
chr1_20496046_20496547	197.211	-0.381706	0.247493	-1.54229	0.123004	0.315876			chr1_20496046_20496547	101.963	0.140356	0.111362	1.26037	0.207538	0.465641
chr1_20507927_20508428	152.033	-0.203215	0.126143	-1.61099	0.107182	0.290675			chr1_20507927_20508428	68.905	0.0950769	0.140853	0.675007	0.499672	0.733901
chr1_20522265_20522766	34.716	0.086937	0.202487	0.429345	0.667672	0.828591			chr1_20522265_20522766	16.0343	0.436432	0.263112	1.65873	0.0971704	0.304981
chr1_20540215_20540716	29.7438	0.524177	0.232879	2.25086	0.0243946	0.117155			chr1_20540215_20540716	32.4958	0.935257	0.240936	3.88177	0.000103699	0.00338606
chr1_20575230_20575731	103.56	-0.0672179	0.166438	-0.403862	0.686314	0.83956			chr1_20575230_20575731	33.7927	0.308777	0.182721	1.68988	0.0910513	0.29376
chr1_20577999_20578500	56.4781	-0.0146608	0.170072	-0.0862037	0.931305	0.969697			chr1_20577999_20578500	23.9483	0.41253	0.237653	1.73585	0.0825901	0.277913
chr1_20578929_20579430	71.7213	-0.245385	0.205308	-1.19521	0.232006	0.461191			chr1_20578929_20579430	32.0444	-0.0638372	0.198315	-0.321898	0.74753	0.884313
chr1_20584778_20585279	29.2827	-0.0467559	0.256569	-0.182235	0.855398	0.932888			chr1_20584778_20585279	9.98317	0.455264	0.317808	1.43251	0.151997	0.39198
chr1_20587547_20588048	62.0309	0.278891	0.178002	1.56679	0.117164	0.306514			chr1_20587547_20588048	22.2526	0.388127	0.226798	1.71133	0.0870197	0.286388
chr1_20590346_20590847	51.8168	0.415362	0.233715	1.77721	0.0755336	0.234732			chr1_20590346_20590847	17.1415	-0.0842405	0.255777	-0.329351	0.74189	0.881163
chr1_20600025_20600526	35.1942	0.49812	0.422642	1.17859	0.238563	0.468859			chr1_20600025_20600526	17.0213	0.600659	0.265462	2.26269	0.0236549	0.133262
chr1_20601383_20601884	37.9077	0.497471	0.264992	1.8773	0.0604766	0.204456			chr1_20601383_20601884	15.7463	0.331493	0.282091	1.17513	0.239944	0.50377
chr1_20602021_20602522	22.1741	0.520134	0.29535	1.76108	0.0782251	0.239649			chr1_20602021_20602522	9.45702	0.202762	0.335942	0.603561	0.546135	0.765592
chr1_20602749_20603250	52.9896	0.0506441	0.22616	0.223931	0.822811	0.916117			chr1_20602749_20603250	19.0952	-0.151746	0.243479	-0.62324	0.533127	0.75678
chr1_20604072_20604573	233.953	0.0373688	0.126952	0.294353	0.768488	0.886937			chr1_20604072_20604573	89.3052	0.103586	0.124317	0.833235	0.404712	0.661347
chr1_20610884_20611385	37.9991	0.107143	0.220963	0.484891	0.627754	0.803128			chr1_20610884_20611385	23.9253	0.668112	0.228985	2.91771	0.00352611	0.0400371
chr1_20612396_20612897	92.5721	0.00196874	0.173313	0.0113595	0.990937	0.996607			chr1_20612396_20612897	57.1361	0.385031	0.142446	2.70299	0.00687192	0.0615721
chr1_20613714_20614215	327.388	-0.189058	0.100803	-1.87551	0.060722	0.204999			chr1_20613714_20614215	153.424	0.222248	0.11006	2.01933	0.0434533	0.191338
chr1_20616410_20616911	33.1422	0.427732	0.21806	1.96154	0.0498164	0.181698			chr1_20616410_20616911	12.4354	0.495941	0.298652	1.6606	0.0967942	0.304328
chr1_20633742_20634243	128.362	-0.0133572	0.199283	-0.0670264	0.946561	0.977041			chr1_20633742_20634243	68.1143	-0.0863544	0.133294	-0.64785	0.517082	0.745692
chr1_20634669_20635170	72.9676	0.194046	0.157114	1.23507	0.216806	0.443131			chr1_20634669_20635170	34.9479	0.565552	0.189667	2.98181	0.00286551	0.03495
chr1_20640051_20640552	41.8403	0.375592	0.255917	1.46763	0.142204	0.344542			chr1_20640051_20640552	19.1489	0.152855	0.250624	0.609899	0.541928	0.76265
chr1_20661291_20661792	365.321	-0.291408	0.136063	-2.14172	0.0322163	0.13918			chr1_20661291_20661792	209.637	0.0815991	0.0978107	0.834256	0.404137	0.660927
chr1_20666717_20667218	28.2637	0.0328305	0.262783	0.124934	0.900576	0.955447			chr1_20666717_20667218	13.0925	0.4146	0.279215	1.48488	0.137577	0.371227
chr1_20673347_20673848	29.033	0.150597	0.278214	0.541299	0.588301	0.776598			chr1_20673347_20673848	13.1848	0.56123	0.289282	1.94008	0.0523705	0.213718
chr1_20696679_20697180	313.048	-0.202634	0.135206	-1.49871	0.13395	0.331987			chr1_20696679_20697180	150.099	0.329557	0.109609	3.00666	0.00264139	0.0331461
chr1_20698358_20698859	35.962	0.655566	0.292677	2.2399	0.0250974	0.119318			chr1_20698358_20698859	13.726	0.203343	0.293739	0.692258	0.488775	0.726187
chr1_20700769_20701270	22.2657	0.357893	0.292295	1.22442	0.220793	0.447999			chr1_20700769_20701270	12.2157	0.211746	0.315445	0.671261	0.502054	0.735485
chr1_20702343_20702844	32.4505	0.122308	0.314928	0.388368	0.697743	0.846296			chr1_20702343_20702844	18.2319	0.40494	0.246269	1.6443	0.100114	0.310411
chr1_20717840_20718341	94.3322	-0.0864661	0.197046	-0.438812	0.660797	0.824041			chr1_20717840_20718341	53.9775	-0.199748	0.15194	-1.31465	0.188627	0.442329
chr1_20722342_20722843	32.4245	-0.0592672	0.33453	-0.177165	0.859378	0.934787			chr1_20722342_20722843	17.8961	0.105909	0.289942	0.365277	0.714905	0.866217
chr1_20724998_20725499	186.16	-0.260363	0.122527	-2.12495	0.0335907	0.142694			chr1_20724998_20725499	78.1134	0.055979	0.133189	0.420298	0.674268	0.844849
chr1_20732020_20732521	224.718	-0.141939	0.159755	-0.888477	0.374284	0.608392			chr1_20732020_20732521	138.373	0.063398	0.127244	0.498239	0.618315	0.811031
chr1_20732968_20733469	379.855	-0.28458	0.112065	-2.53941	0.0111039	0.0717271			chr1_20732968_20733469	165.247	0.238454	0.0923315	2.58259	0.00980614	0.076966
chr1_20785386_20785887	30.2764	0.493379	0.340308	1.4498	0.147114	0.351592			chr1_20785386_20785887	11.7654	0.642065	0.313351	2.04903	0.0404593	0.183454
chr1_20786551_20787052	311.566	-0.244043	0.245645	-0.993477	0.320478	0.556188			chr1_20786551_20787052	200.531	-0.0450701	0.101332	-0.444778	0.65648	0.834277
chr1_20787123_20787624	222.425	0.0312633	0.283705	0.110197	0.912253	0.96075			chr1_20787123_20787624	143.387	0.05589	0.129433	0.431805	0.665883	0.839809
chr1_20792156_20792657	39.6375	1.68623	0.351543	4.79665	1.61343e-06	0.000146841			chr1_20792156_20792657	12.7218	0.473409	0.297559	1.59097	0.111615	0.330082
chr1_20871335_20871836	25.6631	-0.413393	0.318321	-1.29867	0.194058	0.414825			chr1_20871335_20871836	5.36943	0.0558731	0.449174	0.124391	0.901006	0.958161
chr1_20896719_20897220	25.4781	0.130367	0.257045	0.507175	0.612032	0.793056			chr1_20896719_20897220	9.28346	0.407348	0.327962	1.24206	0.214214	0.474241
chr1_21022218_21022719	143.979	-0.115263	0.15803	-0.729376	0.465772	0.686219			chr1_21022218_21022719	72.4629	0.0860933	0.13156	0.654403	0.512852	0.742771
chr1_21077051_21077552	37.3968	-0.476962	0.248447	-1.91977	0.0548865	0.192692			chr1_21077051_21077552	22.7195	0.21408	0.227293	0.941866	0.346261	0.611361
chr1_21091060_21091561	54.0638	-0.155157	0.163921	-0.946534	0.343876	0.579274			chr1_21091060_21091561	28.5882	0.405837	0.195995	2.07065	0.0383917	0.17788
chr1_21149776_21150277	147.97	0.393348	0.152667	2.57651	0.00998039	0.0669136			chr1_21149776_21150277	40.5166	0.706363	0.19376	3.64556	0.00026681	0.00675571
chr1_21150733_21151234	15.1965	0.529933	0.368894	1.43655	0.150847	0.357134			chr1_21150733_21151234	8.34666	0.596357	0.357437	1.66842	0.0952315	0.3015
chr1_21152657_21153158	22.418	0.88546	0.359649	2.46201	0.013816	0.0823714			chr1_21152657_21153158	6.69267	1.25578	0.454152	2.76511	0.00569032	0.0547493
chr1_21175593_21176094	58.6173	0.289019	0.228654	1.264	0.206228	0.429947			chr1_21175593_21176094	32.7169	0.231767	0.191328	1.21136	0.225757	0.487911
chr1_21176759_21177260	180.551	-0.0892371	0.20581	-0.433589	0.664587	0.826544			chr1_21176759_21177260	107.047	-0.153043	0.108578	-1.40952	0.158682	0.401675
chr1_21182301_21182802	20.614	0.498379	0.280159	1.77891	0.0752537	0.234175			chr1_21182301_21182802	8.291	0.47772	0.373669	1.27846	0.201088	0.458267
chr1_21184266_21184767	22.6145	-0.192203	0.273405	-0.702997	0.482058	0.698523			chr1_21184266_21184767	15.3656	0.478052	0.269105	1.77645	0.0756582	0.264185
chr1_21195071_21195572	92.1999	0.278941	0.156797	1.77899	0.0752413	0.234151			chr1_21195071_21195572	33.7993	0.488779	0.179642	2.72085	0.00651149	0.0595603
chr1_21200730_21201231	72.3339	-0.0668914	0.244544	-0.273535	0.784442	0.895764			chr1_21200730_21201231	31.0067	0.454697	0.196048	2.31932	0.0203778	0.121655
chr1_21205408_21205909	17.117	-0.974846	0.418707	-2.32823	0.0198999	0.103045			chr1_21205408_21205909	6.90247	0.676524	0.426087	1.58776	0.11234	0.331191
chr1_21206061_21206562	106.374	-0.521967	0.169056	-3.08754	0.00201823	0.023272			chr1_21206061_21206562	47.7665	-0.141542	0.152248	-0.929678	0.352538	0.617029
chr1_21212070_21212571	68.655	0.161199	0.157617	1.02273	0.306436	0.542338			chr1_21212070_21212571	25.4908	0.257278	0.209925	1.22557	0.220359	0.481724
chr1_21217846_21218347	66.9488	0.0586814	0.207296	0.28308	0.777115	0.891859			chr1_21217846_21218347	28.4217	0.585954	0.246458	2.37751	0.0174302	0.110568
chr1_21231903_21232404	46.5069	0.352393	0.229182	1.53761	0.124143	0.317516			chr1_21231903_21232404	20.2396	0.781851	0.247959	3.15315	0.00161519	0.0239625
chr1_21234707_21235208	39.4767	0.772024	0.422889	1.82559	0.0679114	0.21944			chr1_21234707_21235208	17.1209	0.269801	0.277679	0.971632	0.331234	0.597004
chr1_21238370_21238871	290.802	-0.189297	0.129022	-1.46716	0.142332	0.344683			chr1_21238370_21238871	154.545	0.212364	0.104671	2.02888	0.0424704	0.188858
chr1_21239084_21239585	285.639	-0.283869	0.125227	-2.26684	0.0234	0.114179			chr1_21239084_21239585	172.36	0.172697	0.113029	1.5279	0.126538	0.354366
chr1_21240542_21241043	40.9696	0.284742	0.271408	1.04913	0.294119	0.529581			chr1_21240542_21241043	20.8026	0.838645	0.263762	3.17955	0.00147503	0.0224792
chr1_21241710_21242211	166.555	-0.266843	0.144785	-1.84303	0.0653252	0.214309			chr1_21241710_21242211	62.3364	0.298259	0.144821	2.05951	0.0394457	0.180789
chr1_21242753_21243254	72.8847	-0.368702	0.152044	-2.42497	0.0153096	0.0878432			chr1_21242753_21243254	48.7701	0.186414	0.151945	1.22685	0.219878	0.481145
chr1_21244152_21244653	113.503	-0.164023	0.198075	-0.828085	0.407622	0.638537			chr1_21244152_21244653	35.8032	0.100475	0.1981	0.507193	0.612019	0.807196
chr1_21244876_21245377	35.7776	-0.143699	0.285866	-0.502679	0.61519	0.795147			chr1_21244876_21245377	15.6703	0.351826	0.266426	1.32054	0.186656	0.439851
chr1_21252093_21252594	142.201	-0.189961	0.12498	-1.51993	0.128528	0.324046			chr1_21252093_21252594	50.0204	0.132806	0.149748	0.88686	0.375154	0.636235
chr1_21255140_21255641	90.6448	0.191916	0.184118	1.04235	0.297248	0.532844			chr1_21255140_21255641	34.3162	0.0915965	0.183479	0.499221	0.617623	0.810518
chr1_21261737_21262238	344.965	-0.183456	0.0971174	-1.88901	0.0588904	0.201075			chr1_21261737_21262238	153.432	0.202345	0.109633	1.84567	0.0649403	0.242335
[truncated: 135,618 more rows]

## Sheet: Extended Data Fig. 3g
		All	PAX8 down	PAX8 up	HNF1B down	HNF1B up
	3UTR	1625	93	85	55	88
	TTS	2475	95	106	61	179
	Exon	2594	170	58	97	146
	Intron	62180	4215	3861	3170	2807
	Intergenic	52667	3976	4049	3216	2027
	Promoter	14683	461	123	824	373
	5UTR	523	15	6	26	12

## Sheet: Extended Data Fig. 3h
		pax8 kd atac-seq down					pax8 kd atac-seq down
		no	yes				no	yes
kidney	yes	11708	1557		rcc	yes	27765	5773
	no	116615	7509			no	100558	3293
		hnf1b kd atac-seq down					hnf1b kd atac-seq down
		no	yes				no	yes
kidney	yes	12465	800		rcc	yes	29927	3611
	no	117447	6677			no	99985	3866

## Sheet: Extended Data Fig. 3i
Motif_Name	Consensus	P_value	Log_P_value	q_value_Benjamini	Target_Sequences_with_Motif	Fraction_Target_Sequences_with_Motif	Background_Sequences_with_Motif	Fraction_Background_Sequences_with_Motif
PAX5(Paired,Homeobox)/GM12878-PAX5-ChIP-Seq(GSE32465)/Homer	GCAGCCAAGCRTGACH	1e-425	-980.5	0	1232	0.1358	2197.4	0.0294
Pax8(Paired,Homeobox)/Thyroid-Pax8-ChIP-Seq(GSE26938)/Homer	GTCATGCHTGRCTGS	1e-234	-539.5	0	910	0.1003	2079.2	0.0278
PAX6(Paired,Homeobox)/Forebrain-Pax6-ChIP-Seq(GSE66961)/Homer	NGTGTTCAVTSAAGCGKAAA	1e-202	-465.6	0	409	0.0451	469.1	0.0063
HNF1b(Homeobox)/PDAC-HNF1B-ChIP-Seq(GSE64557)/Homer	GTTAATNATTAA	1e-128	-295.7	0	396	0.0436	728.3	0.0097
Hnf1(Homeobox)/Liver-Foxa2-Chip-Seq(GSE25694)/Homer	GGTTAAWCATTAA	1e-110	-253.4	0	313	0.0345	531.3	0.0071
RUNX(Runt)/HPC7-Runx1-ChIP-Seq(GSE22178)/Homer	SAAACCACAG	1e-23	-53.77	0	1215	0.1339	7536.5	0.1007
RUNX2(Runt)/PCa-RUNX2-ChIP-Seq(GSE33889)/Homer	NWAACCACADNN	1e-21	-50.38	0	1258	0.1386	7927.3	0.1059
RUNX1(Runt)/Jurkat-RUNX1-ChIP-Seq(GSE29180)/Homer	AAACCACARM	1e-21	-48.99	0	1442	0.1589	9319	0.1245
RUNX-AML(Runt)/CD4+-PolII-ChIP-Seq(Barski_et_al.)/Homer	GCTGTGGTTW	1e-18	-42.99	0	1127	0.1242	7147	0.0955
FXR(NR),IR1/Liver-FXR-ChIP-Seq(Chong_et_al.)/Homer	AGGTCANTGACCTB	1e-10	-23.94	0	338	0.0372	1924.3	0.0257
Nkx2.2(Homeobox)/NPC-Nkx2.2-ChIP-Seq(GSE61673)/Homer	BTBRAGTGSN	1e-08	-20.39	0	1167	0.1286	8133.3	0.1087
NRF1(NRF)/MCF7-NRF1-ChIP-Seq(Unpublished)/Homer	CTGCGCATGCGC	1e-05	-12.97	0.0001	64	0.0071	279.7	0.0037
Nkx2.1(Homeobox)/LungAC-Nkx2.1-ChIP-Seq(GSE43252)/Homer	RSCACTYRAG	1e-05	-12.7	0.0001	1650	0.1818	12274	0.164
RARa(NR)/K562-RARa-ChIP-Seq(Encode)/Homer	TTGAMCTTTG	1e-05	-12.55	0.0001	1652	0.1821	12298.2	0.1643
COUP-TFII(NR)/K562-NR2F1-ChIP-Seq(Encode)/Homer	GKBCARAGGTCA	1e-05	-12.48	0.0001	1004	0.1106	7219.4	0.0965
HIF-1b(HLH)/T47D-HIF1b-ChIP-Seq(GSE59937)/Homer	RTACGTGC	1e-05	-12.05	0.0002	660	0.0727	4592.1	0.0614
PAX3:FKHR-fusion(Paired,Homeobox)/Rh4-PAX3:FKHR-ChIP-Seq(GSE19063)/Homer	ACCRTGACTAATTNN	1e-05	-11.81	0.0002	172	0.019	1001.5	0.0134
TEAD1(TEAD)/HepG2-TEAD1-ChIP-Seq(Encode)/Homer	CYRCATTCCA	1e-05	-11.74	0.0002	942	0.1038	6774.4	0.0905
TEAD2(TEA)/Py2T-Tead2-ChIP-Seq(GSE55709)/Homer	CCWGGAATGY	1e-05	-11.64	0.0002	584	0.0644	4031.1	0.0539
PAX5(Paired,Homeobox),condensed/GM12878-PAX5-ChIP-Seq(GSE32465)/Homer	GTCACGCTCSCTGM	0.0001	-11.23	0.0003	133	0.0147	744.2	0.0099
Arnt:Ahr(bHLH)/MCF7-Arnt-ChIP-Seq(Lo_et_al.)/Homer	TBGCACGCAA	0.0001	-11.17	0.0003	381	0.042	2524.3	0.0337
EAR2(NR)/K562-NR2F6-ChIP-Seq(Encode)/Homer	NRBCARRGGTCA	0.0001	-10.09	0.0008	914	0.1007	6640.7	0.0887
TEAD3(TEA)/HepG2-TEAD3-ChIP-Seq(Encode)/Homer	TRCATTCCAG	0.0001	-10.01	0.0009	1065	0.1174	7824.8	0.1045
RAR:RXR(NR),DR0/ES-RAR-ChIP-Seq(GSE56893)/Homer	AGGTCAAGGTCA	0.0001	-9.99	0.0009	89	0.0098	469.3	0.0063
ZNF416(Zf)/HEK293-ZNF416.GFP-ChIP-Seq(GSE58341)/Homer	WDNCTGGGCA	0.001	-8.878	0.0025	1001	0.1103	7388.6	0.0987
TEAD4(TEA)/Tropoblast-Tead4-ChIP-Seq(GSE37350)/Homer	CCWGGAATGY	0.001	-8.849	0.0025	880	0.097	6442.5	0.0861
Nkx2.5(Homeobox)/HL1-Nkx2.5.biotin-ChIP-Seq(GSE21529)/Homer	RRSCACTYAA	0.001	-8.595	0.003	1241	0.1368	9298.4	0.1242
Tbr1(T-box)/Cortex-Tbr1-ChIP-Seq(GSE71384)/Homer	AAGGTGTKAA	0.001	-7.517	0.0085	687	0.0757	5011	0.0669
CUX1(Homeobox)/K562-CUX1-ChIP-Seq(GSE92882)/Homer	TATCGATNAN	0.001	-7.501	0.0085	170	0.0187	1080.7	0.0144
Pitx1:Ebox(Homeobox,bHLH)/Hindlimb-Pitx1-ChIP-Seq(GSE41591)/Homer	YTAATTRAWWCCAGATGT	0.001	-7.17	0.0113	77	0.0085	431.2	0.0058
ZNF652/HepG2-ZNF652.Flag-ChIP-Seq(Encode)/Homer	TTAACCCTTTVNKKN	0.001	-7.038	0.0125	116	0.0128	704.7	0.0094
PPARa(NR),DR1/Liver-Ppara-ChIP-Seq(GSE47954)/Homer	VNAGGKCAAAGGTCA	0.001	-6.989	0.0127	518	0.0571	3726.4	0.0498
Otx2(Homeobox)/EpiLC-Otx2-ChIP-Seq(GSE56098)/Homer	NYTAATCCYB	0.01	-6.784	0.0151	311	0.0343	2150.1	0.0287
Nkx6.1(Homeobox)/Islet-Nkx6.1-ChIP-Seq(GSE40975)/Homer	GKTAATGR	0.01	-6.614	0.0174	1351	0.1489	10319.2	0.1379
Gli2(Zf)/GM2-Gli2-ChIP-Chip(GSE112702)/Homer	YSTGGGTGGTCT	0.01	-6.516	0.0186	163	0.018	1056	0.0141
RXR(NR),DR1/3T3L1-RXR-ChIP-Seq(GSE13511)/Homer	TAGGGCAAAGGTCA	0.01	-5.805	0.0368	573	0.0631	4217.5	0.0563
TEAD(TEA)/Fibroblast-PU.1-ChIP-Seq(Unpublished)/Homer	YCWGGAATGY	0.01	-5.256	0.062	706	0.0778	5297.7	0.0708
CRX(Homeobox)/Retina-Crx-ChIP-Seq(GSE20012)/Homer	GCTAATCC	0.01	-4.751	0.1001	1057	0.1165	8128.6	0.1086
Nkx3.1(Homeobox)/LNCaP-Nkx3.1-ChIP-Seq(GSE28264)/Homer	AAGCACTTAA	0.01	-4.66	0.1068	1320	0.1455	10246.9	0.1369
p63(p53)/Keratinocyte-p63-ChIP-Seq(GSE17611)/Homer	NNDRCATGYCYNRRCATGYH	0.1	-4.568	0.1142	211	0.0233	1478.2	0.0197
ZEB2(Zf)/SNU398-ZEB2-ChIP-Seq(GSE103048)/Homer	GNMCAGGTGTGC	0.1	-4.379	0.1346	346	0.0381	2527.9	0.0338
NRF(NRF)/Promoter/Homer	STGCGCATGCGC	0.1	-4.305	0.1415	70	0.0077	436.7	0.0058
RORg(NR)/Liver-Rorc-ChIP-Seq(GSE101115)/Homer	WAABTAGGTCAV	0.1	-4.296	0.1415	45	0.005	260.3	0.0035
HIF2a(bHLH)/785_O-HIF2a-ChIP-Seq(GSE34871)/Homer	GCACGTACCC	0.1	-4.277	0.1415	208	0.0229	1467.8	0.0196
GLI3(Zf)/Limb-GLI3-ChIP-Chip(GSE11077)/Homer	CGTGGGTGGTCC	0.1	-4.137	0.1562	71	0.0078	447.3	0.006
HNF4a(NR),DR1/HepG2-HNF4a-ChIP-Seq(GSE25021)/Homer	CARRGKBCAAAGTYCA	0.1	-3.949	0.1843	241	0.0266	1735.1	0.0232
Pax7(Paired,Homeobox)/Myoblast-Pax7-ChIP-Seq(GSE25064)/Homer	TAATCAATTA	0.1	-3.915	0.1868	19	0.0021	92.9	0.0012
Hnf6b(Homeobox)/LNCaP-Hnf6b-ChIP-Seq(GSE106305)/Homer	TATTGAYY	0.1	-3.808	0.2035	290	0.032	2122.4	0.0284
ZBTB18(Zf)/HEK293-ZBTB18.GFP-ChIP-Seq(GSE58341)/Homer	AACATCTGGA	0.1	-3.779	0.2052	288	0.0317	2108.4	0.0282
PPARE(NR),DR1/3T3L1-Pparg-ChIP-Seq(GSE13511)/Homer	TGACCTTTGCCCCA	0.1	-3.655	0.2275	467	0.0515	3521.8	0.0471
Tbx21(T-box)/GM12878-TBX21-ChIP-Seq(Encode)/Homer	AGGTGTGAAA	0.1	-3.485	0.2644	446	0.0492	3367.9	0.045
GSC(Homeobox)/FrogEmbryos-GSC-ChIP-Seq(DRA000576)/Homer	RGGATTAR	0.1	-3.328	0.3033	494	0.0544	3759.5	0.0502
Barx1(Homeobox)/Stomach-Barx1.3xFlag-ChIP-Seq(GSE69483)/Homer	AAACMATTAN	0.1	-3.187	0.3429	176	0.0194	1269.5	0.017
THRb(NR)/Liver-NR1A2-ChIP-Seq(GSE52613)/Homer	TRAGGTCA	0.1	-3.175	0.3429	2471	0.2723	19778.2	0.2642
Hand2(bHLH)/Mesoderm-Hand2-ChIP-Seq(GSE61475)/Homer	TGACANARRCCAGRC	0.1	-3.147	0.344	236	0.026	1737.6	0.0232
HIF-1a(bHLH)/MCF7-HIF1a-ChIP-Seq(GSE28352)/Homer	TACGTGCV	0.1	-3.089	0.3579	160	0.0176	1150.5	0.0154
RAR:RXR(NR),DR5/ES-RAR-ChIP-Seq(GSE56893)/Homer	RGGTCADNNAGAGGTCAV	0.1	-3.066	0.3597	29	0.0032	170	0.0023
Sox21(HMG)/ESC-SOX21-ChIP-Seq(GSE110505)/Homer	BCCWTTGTBYKV	0.1	-3.029	0.367	722	0.0796	5606.7	0.0749
ZBTB12(Zf)/HEK293-ZBTB12.GFP-ChIP-Seq(GSE58341)/Homer	NGNTCTAGAACCNGV	0.1	-2.959	0.3868	149	0.0164	1071.6	0.0143
BMAL1(bHLH)/Liver-Bmal1-ChIP-Seq(GSE39860)/Homer	GNCACGTG	0.1	-2.952	0.3868	1332	0.1468	10539	0.1408
Gata2(Zf)/K562-GATA2-ChIP-Seq(GSE18829)/Homer	BBCTTATCTS	0.1	-2.93	0.3868	284	0.0313	2126.5	0.0284
Dlx3(Homeobox)/Kerainocytes-Dlx3-ChIP-Seq(GSE89884)/Homer	NDGTAATTAC	0.1	-2.901	0.3901	207	0.0228	1524.5	0.0204
TCFL2(HMG)/K562-TCF7L2-ChIP-Seq(GSE29196)/Homer	ACWTCAAAGG	0.1	-2.894	0.3901	30	0.0033	180.1	0.0024
Gata1(Zf)/K562-GATA1-ChIP-Seq(GSE18829)/Homer	SAGATAAGRV	0.1	-2.877	0.3901	264	0.0291	1972.5	0.0264
Znf263(Zf)/K562-Znf263-ChIP-Seq(GSE31477)/Homer	CVGTSCTCCC	0.1	-2.875	0.3901	1096	0.1208	8637.6	0.1154
COUP-TFII(NR)/Artia-Nr2f2-ChIP-Seq(GSE46497)/Homer	AGRGGTCA	0.1	-2.802	0.4046	1179	0.1299	9318.6	0.1245
ZNF711(Zf)/SHSY5Y-ZNF711-ChIP-Seq(GSE20673)/Homer	AGGCCTAG	0.1	-2.799	0.4046	1034	0.114	8145	0.1088
AR-halfsite(NR)/LNCaP-AR-ChIP-Seq(GSE27824)/Homer	CCAGGAACAG	0.1	-2.655	0.455	2117	0.2333	16973.6	0.2268
NFkB-p50,p52(RHD)/Monocyte-p50-ChIP-Chip(Schreiber_et_al.)/Homer	GGGGGAATCCCC	0.1	-2.55	0.498	79	0.0087	551.3	0.0074
Sox17(HMG)/Endoderm-Sox17-ChIP-Seq(GSE61475)/Homer	CCATTGTTYB	0.1	-2.501	0.5155	291	0.0321	2210.7	0.0295
EBF(EBF)/proBcell-EBF-ChIP-Seq(GSE21978)/Homer	DGTCCCYRGGGA	0.1	-2.501	0.5155	101	0.0111	721.2	0.0096
Smad3(MAD)/NPC-Smad3-ChIP-Seq(GSE36673)/Homer	TWGTCTGV	0.1	-2.432	0.5372	1765	0.1945	14138.6	0.1889
RARg(NR)/ES-RARg-ChIP-Seq(GSE30538)/Homer	AGGTCAAGGTCA	0.1	-2.424	0.5372	17	0.0019	97.9	0.0013
Srebp2(bHLH)/HepG2-Srebp2-ChIP-Seq(GSE31477)/Homer	CGGTCACSCCAC	0.1	-2.409	0.5372	97	0.0107	694.4	0.0093
Pit1(Homeobox)/GCrat-Pit1-ChIP-Seq(GSE58009)/Homer	ATGMATATDC	0.1	-2.401	0.5372	372	0.041	2862.2	0.0382
ZNF264(Zf)/HEK293-ZNF264.GFP-ChIP-Seq(GSE58341)/Homer	RGGGCACTAACY	0.1	-2.39	0.5372	368	0.0406	2831	0.0378
Oct4:Sox17(POU,Homeobox,HMG)/F9-Sox17-ChIP-Seq(GSE44553)/Homer	CCATTGTATGCAAAT	0.1	-2.343	0.5488	42	0.0046	279.6	0.0037
LXRE(NR),DR4/RAW-LXRb.biotin-ChIP-Seq(GSE21512)/Homer	RGGTTACTANAGGTCA	0.1	-2.321	0.5537	43	0.0047	287.2	0.0038
Pax7(Paired,Homeobox),longest/Myoblast-Pax7-ChIP-Seq(GSE25064)/Homer	NTAATTDGCYAATTANNWWD	0.1	-2.313	0.5537	5	0.0006	20.3	0.0003
MYNN(Zf)/HEK293-MYNN.eGFP-ChIP-Seq(Encode)/Homer	TTCAAAWTAAAAGTC	1	-2.261	0.5736	59	0.0065	409.6	0.0055
NFAT(RHD)/Jurkat-NFATC1-ChIP-Seq(Jolma_et_al.)/Homer	ATTTTCCATT	1	-2.202	0.6007	380	0.0419	2943.2	0.0393
ZNF136(Zf)/HEK293-ZNF136.GFP-ChIP-Seq(GSE58341)/Homer	YTKGATAHAGTATTCTWGGTNGGCA	1	-2.184	0.6042	32	0.0035	209.1	0.0028
AP-2alpha(AP2)/Hela-AP2alpha-ChIP-Seq(GSE31477)/Homer	ATGCCCTGAGGC	1	-2.15	0.6177	402	0.0443	3124.2	0.0417
Nanog(Homeobox)/mES-Nanog-ChIP-Seq(GSE11724)/Homer	RGCCATTAAC	1	-2.146	0.6177	2533	0.2791	20473.9	0.2735
RORa(NR)/Liver-Rora-ChIP-Seq(GSE101115)/Homer	AAWCTAGGTCARDNN	1	-2.044	0.6703	57	0.0063	401.7	0.0054
NPAS(bHLH)/Liver-NPAS-ChIP-Seq(GSE39860)/Homer	NVCACGTG	1	-2.033	0.6703	1110	0.1223	8867.1	0.1185
Lhx2(Homeobox)/HFSC-Lhx2-ChIP-Seq(GSE48068)/Homer	TAATTAGN	1	-2.018	0.6722	441	0.0486	3450.4	0.0461
Sox6(HMG)/Myotubes-Sox6-ChIP-Seq(GSE32627)/Homer	CCATTGTTNY	1	-1.983	0.6882	632	0.0696	4995.7	0.0667
E2F4(E2F)/K562-E2F4-ChIP-Seq(GSE31477)/Homer	GGCGGGAAAH	1	-1.974	0.6882	160	0.0176	1208.7	0.0161
Pitx1(Homeobox)/Chicken-Pitx1-ChIP-Seq(GSE38910)/Homer	TAATCCCN	1	-1.922	0.7156	2046	0.2255	16530.5	0.2208
TCF4(bHLH)/SHSY5Y-TCF4-ChIP-Seq(GSE96915)/Homer	SMCATCTGKH	1	-1.907	0.718	981	0.1081	7837.3	0.1047
Unknown(Homeobox)/Limb-p300-ChIP-Seq/Homer	SSCMATWAAA	1	-1.889	0.723	197	0.0217	1507.1	0.0201
Tcf7(HMG)/GM12878-TCF7-ChIP-Seq(Encode)/Homer	CTTTGATGTGSB	1	-1.809	0.7748	119	0.0131	894.2	0.0119
Bapx1(Homeobox)/VertebralCol-Bapx1-ChIP-Seq(GSE36672)/Homer	TTRAGTGSYK	1	-1.76	0.8054	1265	0.1394	10176.9	0.136
Hoxa9(Homeobox)/ChickenMSG-Hoxa9.Flag-ChIP-Seq(GSE86088)/Homer	RGCAATNAAA	1	-1.745	0.8091	1303	0.1436	10489.4	0.1401
IRF4(IRF)/GM12878-IRF4-ChIP-Seq(GSE32465)/Homer	ACTGAAACCA	1	-1.685	0.8501	222	0.0245	1722.4	0.023
VDR(NR),DR3/GM10855-VDR+vitD-ChIP-Seq(GSE22484)/Homer	ARAGGTCANWGAGTTCANNN	1	-1.639	0.8807	95	0.0105	714.2	0.0095
Tcfcp2l1(CP2)/mES-Tcfcp2l1-ChIP-Seq(GSE11431)/Homer	NRAACCRGTTYRAACCRGYT	1	-1.629	0.8807	76	0.0084	565.3	0.0076
NFAT:AP1(RHD,bZIP)/Jurkat-NFATC1-ChIP-Seq(Jolma_et_al.)/Homer	SARTGGAAAAWRTGAGTCAB	1	-1.604	0.8942	138	0.0152	1057.9	0.0141
SCRT1(Zf)/HEK293-SCRT1.eGFP-ChIP-Seq(Encode)/Homer	GCAACAGGTG	1	-1.601	0.8942	121	0.0133	922.4	0.0123
Sox10(HMG)/SciaticNerve-Sox3-ChIP-Seq(GSE35132)/Homer	CCWTTGTYYB	1	-1.598	0.8942	772	0.0851	6184.7	0.0826
Tbet(T-box)/CD8-Tbet-ChIP-Seq(GSE33802)/Homer	AGGTGTGAAM	1	-1.596	0.8942	595	0.0656	4745.6	0.0634
Sox3(HMG)/NPC-Sox3-ChIP-Seq(GSE33059)/Homer	CCWTTGTY	1	-1.572	0.8942	750	0.0827	6009.2	0.0803
ZNF16(Zf)/HEK293-ZNF16.GFP-ChIP-Seq(GSE58341)/Homer	MACCTTCYATGGCTCCCTAKTGCCY	1	-1.485	0.9579	4	0.0004	20.8	0.0003
TR4(NR),DR1/Hela-TR4-ChIP-Seq(GSE24685)/Homer	GAGGTCAAAGGTCA	1	-1.396	1	53	0.0058	395.6	0.0053
ZNF189(Zf)/HEK293-ZNF189.GFP-ChIP-Seq(GSE58341)/Homer	TGGAACAGMA	1	-1.367	1	362	0.0399	2883.1	0.0385
Mouse_Recombination_Hotspot(Zf)/Testis-DMC1-ChIP-Seq(GSE24438)/Homer	ACTYKNATTCGTGNTACTTC	1	-1.319	1	22	0.0024	156.2	0.0021
DUX4(Homeobox)/Myoblasts-DUX4.V5-ChIP-Seq(GSE75791)/Homer	NWTAAYCYAATCAWN	1	-1.315	1	10	0.0011	65.9	0.0009
OCT:OCT(POU,Homeobox)/NPC-OCT6-ChIP-Seq(GSE43916)/Homer	YATGCATATRCATRT	1	-1.289	1	13	0.0014	88	0.0012
E2F3(E2F)/MEF-E2F3-ChIP-Seq(GSE71376)/Homer	BTKGGCGGGAAA	1	-1.286	1	207	0.0228	1636.9	0.0219
Foxo1(Forkhead)/RAW-Foxo1-ChIP-Seq(Fan_et_al.)/Homer	CTGTTTAC	1	-1.259	1	1000	0.1102	8106.6	0.1083
ETS:RUNX(ETS,Runt)/Jurkat-RUNX1-ChIP-Seq(GSE17954)/Homer	RCAGGATGTGGT	1	-1.258	1	144	0.0159	1130.4	0.0151
ZNF675(Zf)/HEK293-ZNF675.GFP-ChIP-Seq(GSE58341)/Homer	ARGAGGMCAAAATGW	1	-1.222	1	53	0.0058	403.3	0.0054
p53(p53)/mES-cMyc-ChIP-Seq(GSE11431)/Homer	ACATGCCCGGGCAT	1	-1.199	1	13	0.0014	90.3	0.0012
DUX(Homeobox)/C2C12-Dux-ChIP-Seq(GSE87279)/Homer	BCWGATTCAATCAAN	1	-1.188	1	1	0.0001	3.4	0
Reverb(NR),DR2/RAW-Reverba.biotin-ChIP-Seq(GSE45914)/Homer	GTRGGTCASTGGGTCA	1	-1.174	1	119	0.0131	936	0.0125
ZNF415(Zf)/HEK293-ZNF415.GFP-ChIP-Seq(GSE58341)/Homer	GRTGMTRGAGCC	1	-1.172	1	272	0.03	2175.9	0.0291
ZFX(Zf)/mES-Zfx-ChIP-Seq(GSE11431)/Homer	AGGCCTRG	1	-1.159	1	738	0.0813	5981.1	0.0799
Brachyury(T-box)/Mesoendoderm-Brachyury-ChIP-exo(GSE54963)/Homer	ANTTMRCASBNNNGTGYKAAN	1	-1.149	1	120	0.0132	945.3	0.0126
Pknox1(Homeobox)/ES-Prep1-ChIP-Seq(GSE63282)/Homer	SCTGTCAVTCAV	1	-1.135	1	131	0.0144	1035.7	0.0138
Eomes(T-box)/H9-Eomes-ChIP-Seq(GSE26097)/Homer	ATTAACACCT	1	-1.13	1	958	0.1056	7789.5	0.1041
Lhx1(Homeobox)/EmbryoCarcinoma-Lhx1-ChIP-Seq(GSE70957)/Homer	NNYTAATTAR	1	-1.118	1	395	0.0435	3184.1	0.0425
RORgt(NR)/EL4-RORgt.Flag-ChIP-Seq(GSE56019)/Homer	AAYTAGGTCA	1	-1.107	1	66	0.0073	513.1	0.0069
RORgt(NR)/EL4-RORgt.Flag-ChIP-Seq(GSE56019)/Homer	AAYTAGGTCA	1	-1.107	1	66	0.0073	513.1	0.0069
HOXA2(Homeobox)/mES-Hoxa2-ChIP-Seq(Donaldson_et_al.)/Homer	GYCATCMATCAT	1	-1.084	1	54	0.006	418.4	0.0056
WT1(Zf)/Kidney-WT1-ChIP-Seq(GSE90016)/Homer	MCTCCCMCRCAB	1	-1.077	1	322	0.0355	2594	0.0347
NFkB-p65(RHD)/GM12787-p65-ChIP-Seq(GSE19485)/Homer	WGGGGATTTCCC	1	-1.066	1	325	0.0358	2620.8	0.035
Cux2(Homeobox)/Liver-Cux2-ChIP-Seq(GSE35985)/Homer	HNRAATCAAT	1	-0.9848	1	72	0.0079	569.6	0.0076
Srebp1a(bHLH)/HepG2-Srebp1a-ChIP-Seq(GSE31477)/Homer	RTCACSCCAY	1	-0.9602	1	157	0.0173	1262	0.0169
Fox:Ebox(Forkhead,bHLH)/Panc1-Foxa2-ChIP-Seq(GSE47459)/Homer	NNNVCTGWGYAAACASN	1	-0.9563	1	510	0.0562	4151.5	0.0555
Tcf3(HMG)/mES-Tcf3-ChIP-Seq(GSE11724)/Homer	ASWTCAAAGG	1	-0.9473	1	76	0.0084	604.6	0.0081
ZBTB33(Zf)/GM12878-ZBTB33-ChIP-Seq(GSE32465)/Homer	GGVTCTCGCGAGAAC	1	-0.9234	1	14	0.0015	105.6	0.0014
MyoG(bHLH)/C2C12-MyoG-ChIP-Seq(GSE36024)/Homer	AACAGCTG	1	-0.8908	1	687	0.0757	5617.6	0.075
Sox15(HMG)/CPA-Sox15-ChIP-Seq(GSE62909)/Homer	RAACAATGGN	1	-0.8827	1	397	0.0438	3237.4	0.0433
Tcf21(bHLH)/ArterySmoothMuscle-Tcf21-ChIP-Seq(GSE61369)/Homer	NAACAGCTGG	1	-0.8763	1	622	0.0685	5086.7	0.068
HNF6(Homeobox)/Liver-Hnf6-ChIP-Seq(ERP000394)/Homer	NTATYGATCH	1	-0.8734	1	105	0.0116	846.9	0.0113
Duxbl(Homeobox)/NIH3T3-Duxbl.HA-ChIP-Seq(GSE119782)/Homer	TAAYCYAATCAA	1	-0.8431	1	21	0.0023	164.3	0.0022
E2F6(E2F)/Hela-E2F6-ChIP-Seq(GSE31477)/Homer	GGCGGGAARN	1	-0.832	1	179	0.0197	1456.3	0.0195
Sox2(HMG)/mES-Sox2-ChIP-Seq(GSE11431)/Homer	BCCATTGTTC	1	-0.8157	1	330	0.0364	2698.2	0.036
E2F1(E2F)/Hela-E2F1-ChIP-Seq(GSE22478)/Homer	CWGGCGGGAA	1	-0.8102	1	69	0.0076	557.3	0.0074
Bcl6(Zf)/Liver-Bcl6-ChIP-Seq(GSE31578)/Homer	NNNCTTTCCAGGAAA	1	-0.8015	1	647	0.0713	5308.5	0.0709
PRDM14(Zf)/H1-PRDM14-ChIP-Seq(GSE22767)/Homer	RGGTCTCTAACY	1	-0.7837	1	89	0.0098	723.5	0.0097
Gata6(Zf)/HUG1N-GATA6-ChIP-Seq(GSE51936)/Homer	YCTTATCTBN	1	-0.7799	1	339	0.0374	2778.9	0.0371
ZNF528(Zf)/HEK293-ZNF528.GFP-ChIP-Seq(GSE58341)/Homer	AGAAATGACTTCCCT	1	-0.7595	1	3	0.0003	21.6	0.0003
Mef2c(MADS)/GM12878-Mef2c-ChIP-Seq(GSE32465)/Homer	DCYAAAAATAGM	1	-0.7543	1	109	0.012	890.2	0.0119
AP-2gamma(AP2)/MCF7-TFAP2C-ChIP-Seq(GSE21234)/Homer	SCCTSAGGSCAW	1	-0.7324	1	513	0.0565	4220.9	0.0564
ZKSCAN1(Zf)/HepG2-ZKSCAN1-ChIP-Seq(Encode)/Homer	GCACAYAGTAGGKCY	1	-0.7323	1	7	0.0008	54.6	0.0007
CArG(MADS)/PUER-Srf-ChIP-Seq(Sullivan_et_al.)/Homer	CCATATATGGNM	1	-0.7254	1	92	0.0101	753.7	0.0101
BHLHA15(bHLH)/NIH3T3-BHLHB8.HA-ChIP-Seq(GSE119782)/Homer	NAMCAGCTGK	1	-0.7089	1	858	0.0946	7070.8	0.0945
Egr2(Zf)/Thymocytes-Egr2-ChIP-Seq(GSE34254)/Homer	NGCGTGGGCGGR	1	-0.7	1	82	0.009	673.6	0.009
ZNF467(Zf)/HEK293-ZNF467.GFP-ChIP-Seq(GSE58341)/Homer	TGGGGAAGGGCM	1	-0.6983	1	353	0.0389	2908.2	0.0389
Gata4(Zf)/Heart-Gata4-ChIP-Seq(GSE35151)/Homer	NBWGATAAGR	1	-0.6891	1	390	0.043	3215.3	0.043
HRE(HSF)/HepG2-HSF1-ChIP-Seq(GSE31477)/Homer	BSTTCTRGAABVTTCYAGAA	1	-0.685	1	45	0.005	369.6	0.0049
Sox7(HMG)/ESC-Sox7-ChIP-Seq(GSE133899)/Homer	VVRRAACAATGG	1	-0.6623	1	95	0.0105	785	0.0105
Twist2(bHLH)/Myoblast-Twist2.Ty1-ChIP-Seq(GSE127998)/Homer	MCAGCTGBYH	1	-0.6505	1	1058	0.1166	8738.6	0.1167
Pit1+1bp(Homeobox)/GCrat-Pit1-ChIP-Seq(GSE58009)/Homer	ATGCATAATTCA	1	-0.6464	1	122	0.0134	1010	0.0135
ZNF317(Zf)/HEK293-ZNF317.GFP-ChIP-Seq(GSE58341)/Homer	GTCWGCTGTYYCTCT	1	-0.6349	1	43	0.0047	356.6	0.0048
Max(bHLH)/K562-Max-ChIP-Seq(GSE31477)/Homer	RCCACGTGGYYN	1	-0.6307	1	458	0.0505	3789.2	0.0506
FOXA1:AR(Forkhead,NR)/LNCAP-AR-ChIP-Seq(GSE27824)/Homer	AGTAAACAAAAAAGAACAND	1	-0.626	1	10	0.0011	82.1	0.0011
Nur77(NR)/K562-NR4A1-ChIP-Seq(GSE31363)/Homer	TGACCTTTNCNT	1	-0.6185	1	79	0.0087	656	0.0088
NeuroG2(bHLH)/Fibroblast-NeuroG2-ChIP-Seq(GSE75910)/Homer	ACCATCTGTT	1	-0.6171	1	926	0.102	7659.1	0.1023
E2F(E2F)/Hela-CellCycle-Expression/Homer	TTSGCGCGAAAA	1	-0.603	1	13	0.0014	108.5	0.0014
Ap4(bHLH)/AML-Tfap4-ChIP-Seq(GSE45738)/Homer	NAHCAGCTGD	1	-0.6024	1	862	0.095	7135.3	0.0953
LEF1(HMG)/H1-LEF1-ChIP-Seq(GSE64758)/Homer	CCTTTGATST	1	-0.5945	1	214	0.0236	1778.9	0.0238
ERRg(NR)/Kidney-ESRRG-ChIP-Seq(GSE104905)/Homer	GTGACCTTGRVN	1	-0.5881	1	403	0.0444	3344.4	0.0447
Brn1(POU,Homeobox)/NPC-Brn1-ChIP-Seq(GSE35496)/Homer	TATGCWAATBAV	1	-0.5829	1	93	0.0102	776.1	0.0104
Lhx3(Homeobox)/Neuron-Lhx3-ChIP-Seq(GSE31456)/Homer	ADBTAATTAR	1	-0.5801	1	708	0.078	5869.7	0.0784
E2F7(E2F)/Hela-E2F7-ChIP-Seq(GSE32673)/Homer	VDTTTCCCGCCA	1	-0.5783	1	31	0.0034	260.7	0.0035
RBPJ:Ebox(?,bHLH)/Panc1-Rbpj1-ChIP-Seq(GSE47459)/Homer	GGGRAARRGRMCAGMTG	1	-0.5727	1	141	0.0155	1176.5	0.0157
ZNF165(Zf)/WHIM12-ZNF165-ChIP-Seq(GSE65937)/Homer	AAGGKGRCGCAGGCA	1	-0.5629	1	56	0.0062	470.7	0.0063
PSE(SNAPc)/K562-mStart-Seq/Homer	WAVTCACCMTAASYDAAAAG	1	-0.5547	1	188	0.0207	1569.8	0.021
Esrrb(NR)/mES-Esrrb-ChIP-Seq(GSE11431)/Homer	KTGACCTTGA	1	-0.5528	1	329	0.0363	2740	0.0366
PRDM10(Zf)/HEK293-PRDM10.eGFP-ChIP-Seq(Encode)/Homer	TGGTACATTCCA	1	-0.5524	1	346	0.0381	2880.8	0.0385
GFX(?)/Promoter/Homer	ATTCTCGCGAGA	1	-0.5391	1	6	0.0007	51.5	0.0007
ZFP3(Zf)/HEK293-ZFP3.GFP-ChIP-Seq(GSE58341)/Homer	GGGTTTTGAAGGATGARTAGGAGTT	1	-0.5384	1	3	0.0003	25.7	0.0003
bHLHE40(bHLH)/HepG2-BHLHE40-ChIP-Seq(GSE31477)/Homer	KCACGTGMCN	1	-0.5303	1	175	0.0193	1465.8	0.0196
PRDM15(Zf)/ESC-Prdm15-ChIP-Seq(GSE73694)/Homer	YCCDNTCCAGGTTTT	1	-0.5261	1	380	0.0419	3168.1	0.0423
Oct11(POU,Homeobox)/NCIH1048-POU2F3-ChIP-seq(GSE115123)/Homer	GATTTGCATA	1	-0.5171	1	88	0.0097	742.8	0.0099
TATA-Box(TBP)/Promoter/Homer	CCTTTTAWAGSC	1	-0.4861	1	351	0.0387	2937.6	0.0392
bHLHE41(bHLH)/proB-Bhlhe41-ChIP-Seq(GSE93764)/Homer	KCACGTGMCN	1	-0.474	1	622	0.0685	5190.2	0.0693
Sox4(HMG)/proB-Sox4-ChIP-Seq(GSE50066)/Homer	YCTTTGTTCC	1	-0.4727	1	312	0.0344	2616.7	0.035
Twist(bHLH)/HMLE-TWIST1-ChIP-Seq(Chang_et_al)/Homer	VCAKCTGGNNNCCAGMTGBN	1	-0.4411	1	79	0.0087	676.3	0.009
HRE(HSF)/Striatum-HSF1-ChIP-Seq(GSE38000)/Homer	TTCTAGAABNTTCTA	1	-0.4398	1	60	0.0066	516.2	0.0069
Hoxd12(Homeobox)/ChickenMSG-Hoxd12.Flag-ChIP-Seq(GSE86088)/Homer	HDGYAATGAAAN	1	-0.4388	1	682	0.0752	5700.8	0.0762
EBF1(EBF)/Near-E2A-ChIP-Seq(GSE21512)/Homer	GTCCCCWGGGGA	1	-0.4227	1	511	0.0563	4285.9	0.0573
STAT5(Stat)/mCD4+-Stat5-ChIP-Seq(GSE12346)/Homer	RTTTCTNAGAAA	1	-0.4225	1	137	0.0151	1166.9	0.0156
p53(p53)/Saos-p53-ChIP-Seq(GSE15780)/Homer	RRCATGYCYRGRCATGYYYN	1	-0.4211	1	43	0.0047	374.3	0.005
p53(p53)/Saos-p53-ChIP-Seq/Homer	RRCATGYCYRGRCATGYYYN	1	-0.4211	1	43	0.0047	374.3	0.005
GATA(Zf),IR4/iTreg-Gata3-ChIP-Seq(GSE20898)/Homer	NAGATWNBNATCTNN	1	-0.4027	1	19	0.0021	170.2	0.0023
NPAS2(bHLH)/Liver-NPAS2-ChIP-Seq(GSE39860)/Homer	KCCACGTGAC	1	-0.3835	1	682	0.0752	5721.1	0.0764
GATA3(Zf)/iTreg-Gata3-ChIP-Seq(GSE20898)/Homer	AGATAASR	1	-0.3829	1	562	0.0619	4723.2	0.0631
Oct4(POU,Homeobox)/mES-Oct4-ChIP-Seq(GSE11431)/Homer	ATTTGCATAW	1	-0.3666	1	134	0.0148	1151.6	0.0154
Six4(Homeobox)/MCF7-SIX4-ChIP-Seq(Encode)/Homer	TGWAAYCTGABACCB	1	-0.3642	1	25	0.0028	225.7	0.003
ZNF692(Zf)/HEK293-ZNF692.GFP-ChIP-Seq(GSE58341)/Homer	GTGGGCCCCA	1	-0.3588	1	49	0.0054	432.1	0.0058
GATA3(Zf),DR4/iTreg-Gata3-ChIP-Seq(GSE20898)/Homer	AGATGKDGAGATAAG	1	-0.3549	1	21	0.0023	191.2	0.0026
PBX1(Homeobox)/MCF7-PBX1-ChIP-Seq(GSE28007)/Homer	GSCTGTCACTCA	1	-0.3504	1	42	0.0046	373.9	0.005
Pbx3(Homeobox)/GM12878-PBX3-ChIP-Seq(GSE32465)/Homer	SCTGTCAMTCAN	1	-0.3394	1	122	0.0134	1055.3	0.0141
Prop1(Homeobox)/GHFT1-PROP1.biotin-ChIP-Seq(GSE77302)/Homer	NTAATBNAATTA	1	-0.3394	1	122	0.0134	1055.1	0.0141
ARE(NR)/LNCAP-AR-ChIP-Seq(GSE27824)/Homer	RGRACASNSTGTYCYB	1	-0.3302	1	95	0.0105	828.2	0.0111
CDX4(Homeobox)/ZebrafishEmbryos-Cdx4.Myc-ChIP-Seq(GSE48254)/Homer	NGYCATAAAWCH	1	-0.3283	1	288	0.0317	2454.4	0.0328
TFE3(bHLH)/MEF-TFE3-ChIP-Seq(GSE75757)/Homer	GTCACGTGACYV	1	-0.3268	1	63	0.0069	556.4	0.0074
OCT:OCT(POU,Homeobox)/NPC-Brn1-ChIP-Seq(GSE35496)/Homer	ATGAATATTCATGAG	1	-0.3257	1	2	0.0002	21.3	0.0003
Oct2(POU,Homeobox)/Bcell-Oct2-ChIP-Seq(GSE21512)/Homer	ATATGCAAAT	1	-0.325	1	68	0.0075	599.7	0.008
MNT(bHLH)/HepG2-MNT-ChIP-Seq(Encode)/Homer	DGCACACGTG	1	-0.3179	1	631	0.0695	5325	0.0711
Mef2a(MADS)/HL1-Mef2a.biotin-ChIP-Seq(GSE21529)/Homer	CYAAAAATAG	1	-0.2956	1	102	0.0112	894.9	0.012
DLX5(Homeobox)/BasalGanglia-Dlx5-ChIP-seq(GSE124936)/Homer	SSTAATTA	1	-0.293	1	227	0.025	1952.1	0.0261
Zfp57(Zf)/H1-ZFP57.HA-ChIP-Seq(GSE115387)/Homer	NANTGCSGCA	1	-0.2911	1	112	0.0123	980.6	0.0131
DLX1(Homeobox)/BasalGanglia-Dlx1-ChIP-seq(GSE124936)/Homer	NSNNTAATTA	1	-0.2874	1	479	0.0528	4068.5	0.0544
ZNF768(Zf)/Rajj-ZNF768-ChIP-Seq(GSE111879)/Homer	RHHCAGAGAGGB	1	-0.2802	1	18	0.002	171.8	0.0023
Myf5(bHLH)/GM-Myf5-ChIP-Seq(GSE24852)/Homer	BAACAGCTGT	1	-0.2779	1	420	0.0463	3578.8	0.0478
MyoD(bHLH)/Myotube-MyoD-ChIP-Seq(GSE21614)/Homer	RRCAGCTGYTSY	1	-0.2778	1	476	0.0525	4047.8	0.0541
n-Myc(bHLH)/mES-nMyc-ChIP-Seq(GSE11431)/Homer	VRCCACGTGG	1	-0.2713	1	455	0.0501	3874.1	0.0518
c-Myc(bHLH)/mES-cMyc-ChIP-Seq(GSE11431)/Homer	VVCCACGTGG	1	-0.2637	1	334	0.0368	2862.7	0.0382
MYB(HTH)/ERMYB-Myb-ChIPSeq(GSE22095)/Homer	GGCVGTTR	1	-0.2607	1	882	0.0972	7446.8	0.0995
Hoxd11(Homeobox)/ChickenMSG-Hoxd11.Flag-ChIP-Seq(GSE86088)/Homer	VGCCATAAAA	1	-0.2606	1	963	0.1061	8121.6	0.1085
STAT1(Stat)/HelaS3-STAT1-ChIP-Seq(GSE12782)/Homer	NATTTCCNGGAAAT	1	-0.2559	1	118	0.013	1039.8	0.0139
ZNF41(Zf)/HEK293-ZNF41.GFP-ChIP-Seq(GSE58341)/Homer	CCTCATGGTGYCYTWYTCCCTTGTG	1	-0.2465	1	5	0.0006	54.3	0.0007
Atoh1(bHLH)/Cerebellum-Atoh1-ChIP-Seq(GSE22111)/Homer	VNRVCAGCTGGY	1	-0.2413	1	665	0.0733	5646	0.0754
Zfp281(Zf)/ES-Zfp281-ChIP-Seq(GSE81042)/Homer	CCCCTCCCCCAC	1	-0.2393	1	52	0.0057	475.5	0.0064
Npas4(bHLH)/Neuron-Npas4-ChIP-Seq(GSE127793)/Homer	NHRTCACGACDN	1	-0.2317	1	412	0.0454	3531.3	0.0472
PR(NR)/T47D-PR-ChIP-Seq(GSE31130)/Homer	VAGRACAKNCTGTBC	1	-0.2163	1	967	0.1066	8185	0.1094
Six2(Homeobox)/NephronProgenitor-Six2-ChIP-Seq(GSE39837)/Homer	GWAAYHTGAKMC	1	-0.214	1	382	0.0421	3287.1	0.0439
Stat3(Stat)/mES-Stat3-ChIP-Seq(GSE11431)/Homer	CTTCCGGGAA	1	-0.2134	1	267	0.0294	2317.8	0.031
CEBP:CEBP(bZIP)/MEF-Chop-ChIP-Seq(GSE35681)/Homer	NTNATGCAAYMNNHTGMAAY	1	-0.2131	1	42	0.0046	393	0.0053
Foxh1(Forkhead)/hESC-FOXH1-ChIP-Seq(GSE29422)/Homer	NNTGTGGATTSS	1	-0.2036	1	231	0.0255	2016.7	0.0269
ETS:E-box(ETS,bHLH)/HPC7-Scl-ChIP-Seq(GSE22178)/Homer	AGGAARCAGCTG	1	-0.1925	1	40	0.0044	378.2	0.0051
NF1:FOXA1(CTF,Forkhead)/LNCAP-FOXA1-ChIP-Seq(GSE27824)/Homer	WNTGTTTRYTTTGGCA	1	-0.1808	1	18	0.002	182.9	0.0024
TRPS1(Zf)/MCF7-TRPS1-ChIP-Seq(GSE107013)/Homer	AGATAAGANN	1	-0.1804	1	738	0.0813	6296.9	0.0841
Mef2d(MADS)/Retina-Mef2d-ChIP-Seq(GSE61391)/Homer	GCTATTTTTAGC	1	-0.1799	1	49	0.0054	460.9	0.0062
FOXM1(Forkhead)/MCF7-FOXM1-ChIP-Seq(GSE72977)/Homer	TRTTTACTTW	1	-0.1599	1	391	0.0431	3392.9	0.0453
GFY(?)/Promoter/Homer	ACTACAATTCCC	1	-0.1582	1	34	0.0037	331.3	0.0044
ZNF143|STAF(Zf)/CUTLL-ZNF143-ChIP-Seq(GSE29600)/Homer	ATTTCCCAGVAKSCY	1	-0.1564	1	161	0.0177	1438.9	0.0192
Hoxa10(Homeobox)/ChickenMSG-Hoxa10.Flag-ChIP-Seq(GSE86088)/Homer	GGYAATGAAA	1	-0.1559	1	239	0.0263	2105.9	0.0281
GRHL2(CP2)/HBE-GRHL2-ChIP-Seq(GSE46194)/Homer	AAACYKGTTWDACMRGTTTB	1	-0.1515	1	125	0.0138	1130.8	0.0151
Tbox:Smad(T-box,MAD)/ESCd5-Smad2_3-ChIP-Seq(GSE29422)/Homer	AGGTGHCAGACA	1	-0.1507	1	82	0.009	757.8	0.0101
Hoxa11(Homeobox)/ChickenMSG-Hoxa11.Flag-ChIP-Seq(GSE86088)/Homer	TTTTATGGCM	1	-0.1495	1	851	0.0938	7268.8	0.0971
Foxa3(Forkhead)/Liver-Foxa3-ChIP-Seq(GSE77670)/Homer	BSNTGTTTACWYWGN	1	-0.149	1	141	0.0155	1269.4	0.017
Gfi1b(Zf)/HPC7-Gfi1b-ChIP-Seq(GSE22178)/Homer	MAATCACTGC	1	-0.1486	1	348	0.0384	3035.5	0.0406
ZNF669(Zf)/HEK293-ZNF669.GFP-ChIP-Seq(GSE58341)/Homer	GARTGGTCATCGCCC	1	-0.1481	1	32	0.0035	315.3	0.0042
ZSCAN22(Zf)/HEK293-ZSCAN22.GFP-ChIP-Seq(GSE58341)/Homer	SMCAGTCWGAKGGAGGAGGC	1	-0.1472	1	29	0.0032	288.7	0.0039
Egr1(Zf)/K562-Egr1-ChIP-Seq(GSE32465)/Homer	TGCGTGGGYG	1	-0.1371	1	297	0.0327	2609.8	0.0349
Pax7(Paired,Homeobox),long/Myoblast-Pax7-ChIP-Seq(GSE25064)/Homer	TAATCHGATTAC	1	-0.1359	1	3	0.0003	41.9	0.0006
ZNF519(Zf)/HEK293-ZNF519.GFP-ChIP-Seq(GSE58341)/Homer	GAGSCCGAGC	1	-0.1347	1	98	0.0108	902.8	0.0121
Maz(Zf)/HepG2-Maz-ChIP-Seq(GSE31477)/Homer	GGGGGGGG	1	-0.1295	1	552	0.0608	4773.6	0.0638
LHX9(Homeobox)/Hct116-LHX9.V5-ChIP-Seq(GSE116822)/Homer	NGCTAATTAG	1	-0.1222	1	635	0.07	5479	0.0732
NFkB-p65-Rel(RHD)/ThioMac-LPS-Expression(GSE23622)/Homer	GGAAATTCCC	1	-0.1194	1	69	0.0076	653.3	0.0087
Hoxc9(Homeobox)/Ainv15-Hoxc9-ChIP-Seq(GSE21812)/Homer	GGCCATAAATCA	1	-0.1163	1	206	0.0227	1845	0.0246
E-box(bHLH)/Promoter/Homer	SSGGTCACGTGA	1	-0.113	1	43	0.0047	423.4	0.0057
THRa(NR)/C17.2-THRa-ChIP-Seq(GSE38347)/Homer	GGTCANYTGAGGWCA	1	-0.1129	1	230	0.0253	2052.1	0.0274
Tbx6(T-box)/ESC-Tbx6-ChIP-Seq(GSE93524)/Homer	DAGGTGTBAA	1	-0.1096	1	446	0.0492	3894.7	0.052
Rfx2(HTH)/LoVo-RFX2-ChIP-Seq(GSE49402)/Homer	GTTGCCATGGCAACM	1	-0.1083	1	69	0.0076	657.4	0.0088
PGR(NR)/EndoStromal-PGR-ChIP-Seq(GSE69539)/Homer	AAGAACATWHTGTTC	1	-0.1045	1	64	0.0071	614.2	0.0082
Sp1(Zf)/Promoter/Homer	GGCCCCGCCCCC	1	-0.1041	1	120	0.0132	1107.4	0.0148
Brn2(POU,Homeobox)/NPC-Brn2-ChIP-Seq(GSE35496)/Homer	ATGAATATTC	1	-0.09523	1	32	0.0035	328.2	0.0044
OCT4-SOX2-TCF-NANOG(POU,Homeobox,HMG)/mES-Oct4-ChIP-Seq(GSE11431)/Homer	ATTTGCATAACAATG	1	-0.0941	1	27	0.003	282.6	0.0038
Hoxd10(Homeobox)/ChickenMSG-Hoxd10.Flag-ChIP-Seq(GSE86088)/Homer	GGCMATGAAA	1	-0.09242	1	456	0.0503	3995.1	0.0534
Six1(Homeobox)/Myoblast-Six1-ChIP-Chip(GSE20150)/Homer	GKVTCADRTTWC	1	-0.09155	1	110	0.0121	1026.6	0.0137
E2A(bHLH)/proBcell-E2A-ChIP-Seq(GSE21978)/Homer	DNRCAGCTGY	1	-0.09003	1	773	0.0852	6677.7	0.0892
Phox2a(Homeobox)/Neuron-Phox2a-ChIP-Seq(GSE31456)/Homer	YTAATYNRATTA	1	-0.08982	1	61	0.0067	593.6	0.0079
CRE(bZIP)/Promoter/Homer	CSGTGACGTCAC	1	-0.08801	1	161	0.0177	1473.1	0.0197
OCT:OCT(POU,Homeobox,IR1)/NPC-Brn2-ChIP-Seq(GSE35496)/Homer	ATGAATWATTCATGA	1	-0.08582	1	7	0.0008	90.6	0.0012
ERE(NR),IR3/MCF7-ERa-ChIP-Seq(Unpublished)/Homer	VAGGTCACNSTGACC	1	-0.08462	1	152	0.0168	1397.3	0.0187
DLX2(Homeobox)/BasalGanglia-Dlx2-ChIP-seq(GSE124936)/Homer	NNNTAATTAS	1	-0.07948	1	595	0.0656	5188	0.0693
PBX2(Homeobox)/K562-PBX2-ChIP-Seq(Encode)/Homer	RTGATTKATRGN	1	-0.07936	1	490	0.054	4298.7	0.0574
MafF(bZIP)/HepG2-MafF-ChIP-Seq(GSE31477)/Homer	HWWGTCAGCAWWTTT	1	-0.07925	1	136	0.015	1261.4	0.0169
EBNA1(EBV-virus)/Raji-EBNA1-ChIP-Seq(GSE30709)/Homer	GGYAGCAYDTGCTDCCCNNN	1	-0.07696	1	4	0.0004	59.7	0.0008
USF1(bHLH)/GM12878-Usf1-ChIP-Seq(GSE32465)/Homer	SGTCACGTGR	1	-0.07619	1	330	0.0364	2938.5	0.0393
GATA:SCL(Zf,bHLH)/Ter119-SCL-ChIP-Seq(GSE18720)/Homer	CRGCTGBNGNSNNSAGATAA	1	-0.07569	1	38	0.0042	390.8	0.0052
Phox2b(Homeobox)/CLBGA-PHOX2B-ChIP-Seq(GSE90683)/Homer	TTAATTNAATTA	1	-0.07374	1	24	0.0026	260.8	0.0035
Ascl2(bHLH)/ESC-Ascl2-ChIP-Seq(GSE97712)/Homer	SSRGCAGCTGCH	1	-0.07328	1	588	0.0648	5137	0.0686
STAT4(Stat)/CD4-Stat4-ChIP-Seq(GSE22104)/Homer	NYTTCCWGGAAR	1	-0.07076	1	394	0.0434	3491.3	0.0466
CHR(?)/Hela-CellCycle-Expression/Homer	SRGTTTCAAA	1	-0.07026	1	119	0.0131	1118.2	0.0149
c-Jun-CRE(bZIP)/K562-cJun-ChIP-Seq(GSE31477)/Homer	ATGACGTCATCY	1	-0.05973	1	376	0.0414	3351.4	0.0448
HOXA1(Homeobox)/mES-Hoxa1-ChIP-Seq(SRP084292)/Homer	TGATKGATGR	1	-0.05877	1	102	0.0112	976.9	0.0131
Rbpj1(?)/Panc1-Rbpj1-ChIP-Seq(GSE47459)/Homer	HTTTCCCASG	1	-0.05804	1	749	0.0825	6524.7	0.0872
Tlx?(NR)/NPC-H3K4me1-ChIP-Seq(GSE16256)/Homer	CTGGCAGSCTGCCA	1	-0.05741	1	346	0.0381	3097.5	0.0414
GLIS3(Zf)/Thyroid-Glis3.GFP-ChIP-Seq(GSE103297)/Homer	CTCCCTGGGAGGCCN	1	-0.05711	1	959	0.1057	8298.1	0.1109
Usf2(bHLH)/C2C12-Usf2-ChIP-Seq(GSE36030)/Homer	GTCACGTGGT	1	-0.05283	1	241	0.0266	2198	0.0294
ZEB1(Zf)/PDAC-ZEB1-ChIP-Seq(GSE64557)/Homer	VCAGGTRDRY	1	-0.0518	1	592	0.0652	5205.5	0.0695
GRE(NR),IR3/RAW264.7-GRE-ChIP-Seq(Unpublished)/Homer	VAGRACAKWCTGTYC	1	-0.05129	1	74	0.0082	731.3	0.0098
Rfx1(HTH)/NPC-H3K4me1-ChIP-Seq(GSE16256)/Homer	KGTTGCCATGGCAA	1	-0.04773	1	121	0.0133	1154.1	0.0154
Smad4(MAD)/ESC-SMAD4-ChIP-Seq(GSE29422)/Homer	VBSYGTCTGG	1	-0.04745	1	800	0.0882	6977.4	0.0932
GRE(NR),IR3/A549-GR-ChIP-Seq(GSE32465)/Homer	NRGVACABNVTGTYCY	1	-0.04712	1	39	0.0043	413.6	0.0055
GATA3(Zf),DR8/iTreg-Gata3-ChIP-Seq(GSE20898)/Homer	AGATSTNDNNDSAGATAASN	1	-0.04273	1	18	0.002	214.1	0.0029
EBF2(EBF)/BrownAdipose-EBF2-ChIP-Seq(GSE97114)/Homer	NABTCCCWDGGGAVH	1	-0.04132	1	392	0.0432	3517.7	0.047
FOXK2(Forkhead)/U2OS-FOXK2-ChIP-Seq(E-MTAB-2204)/Homer	SCHTGTTTACAT	1	-0.03722	1	223	0.0246	2064	0.0276
DMRT1(DM)/Testis-DMRT1-ChIP-Seq(GSE64892)/Homer	TWGHWACAWTGTWDC	1	-0.03612	1	67	0.0074	680.3	0.0091
Isl1(Homeobox)/Neuron-Isl1-ChIP-Seq(GSE31456)/Homer	CTAATKGV	1	-0.03513	1	820	0.0904	7178.5	0.0959
KLF14(Zf)/HEK293-KLF14.GFP-ChIP-Seq(GSE58341)/Homer	RGKGGGCGKGGC	1	-0.03361	1	944	0.104	8232.5	0.11
Nr5a2(NR)/Pancreas-LRH1-ChIP-Seq(GSE34295)/Homer	BTCAAGGTCA	1	-0.03141	1	297	0.0327	2717.4	0.0363
FoxD3(forkhead)/ZebrafishEmbryo-Foxd3.biotin-ChIP-seq(GSE106676)/Homer	TGTTTAYTTAGC	1	-0.0295	1	258	0.0284	2382.9	0.0318
GATA(Zf),IR3/iTreg-Gata3-ChIP-Seq(GSE20898)/Homer	NNNNNBAGATAWYATCTVHN	1	-0.0262	1	73	0.008	746.7	0.01
Mef2b(MADS)/HEK293-Mef2b.V5-ChIP-Seq(GSE67450)/Homer	GCTATTTTTGGM	1	-0.0257	1	191	0.021	1803.2	0.0241
Snail1(Zf)/LS174T-SNAIL1.HA-ChIP-Seq(GSE127183)/Homer	TRCACCTGCY	1	-0.02553	1	298	0.0328	2739.3	0.0366
HOXB13(Homeobox)/ProstateTumor-HOXB13-ChIP-Seq(GSE56288)/Homer	TTTTATKRGG	1	-0.02553	1	320	0.0353	2930	0.0391
Zic2(Zf)/ESC-Zic2-ChIP-Seq(SRP197560)/Homer	CHCAGCRGGRGG	1	-0.02523	1	310	0.0342	2844.4	0.038
CLOCK(bHLH)/Liver-Clock-ChIP-Seq(GSE39860)/Homer	GHCACGTG	1	-0.02474	1	350	0.0386	3192.2	0.0426
RFX(HTH)/K562-RFX3-ChIP-Seq(SRA012198)/Homer	CGGTTGCCATGGCAAC	1	-0.02244	1	57	0.0063	603.5	0.0081
Zic(Zf)/Cerebellum-ZIC1.2-ChIP-Seq(GSE60731)/Homer	CCTGCTGAGH	1	-0.0222	1	530	0.0584	4750.5	0.0635
X-box(HTH)/NPC-H3K4me1-ChIP-Seq(GSE16256)/Homer	GGTTGCCATGGCAA	1	-0.02049	1	64	0.0071	671.8	0.009
Stat3+il21(Stat)/CD4-Stat3-ChIP-Seq(GSE19198)/Homer	SVYTTCCNGGAARB	1	-0.0203	1	329	0.0363	3023.3	0.0404
Sox9(HMG)/Limb-SOX9-ChIP-Seq(GSE73225)/Homer	AGGVNCCTTTGT	1	-0.02021	1	317	0.0349	2919.5	0.039
HINFP(Zf)/K562-HINFP.eGFP-ChIP-Seq(Encode)/Homer	TWVGGTCCGC	1	-0.02016	1	49	0.0054	531.3	0.0071
SF1(NR)/H295R-Nr5a1-ChIP-Seq(GSE44220)/Homer	CAAGGHCANV	1	-0.01994	1	191	0.021	1816	0.0243
STAT6(Stat)/Macrophage-Stat6-ChIP-Seq(GSE38377)/Homer	TTCCKNAGAA	1	-0.01901	1	187	0.0206	1783.2	0.0238
Foxa2(Forkhead)/Liver-Foxa2-ChIP-Seq(GSE25694)/Homer	CYTGTTTACWYW	1	-0.01811	1	330	0.0364	3039.7	0.0406
Hoxd13(Homeobox)/ChickenMSG-Hoxd13.Flag-ChIP-Seq(GSE86088)/Homer	NCYAATAAAA	1	-0.01807	1	526	0.058	4732.2	0.0632
AMYB(HTH)/Testes-AMYB-ChIP-Seq(GSE44588)/Homer	TGGCAGTTGG	1	-0.01758	1	738	0.0813	6548.4	0.0875
FOXA1(Forkhead)/MCF7-FOXA1-ChIP-Seq(GSE26831)/Homer	WAAGTAAACA	1	-0.01724	1	337	0.0371	3103.5	0.0415
Olig2(bHLH)/Neuron-Olig2-ChIP-Seq(GSE30882)/Homer	RCCATMTGTT	1	-0.01718	1	1009	0.1112	8853.3	0.1183
Smad2(MAD)/ES-SMAD2-ChIP-Seq(GSE29422)/Homer	CTGTCTGG	1	-0.01714	1	799	0.0881	7070.6	0.0945
Atf7(bZIP)/3T3L1-Atf7-ChIP-Seq(GSE56872)/Homer	NGRTGACGTCAY	1	-0.01679	1	485	0.0534	4385.1	0.0586
ZNF322(Zf)/HEK293-ZNF322.GFP-ChIP-Seq(GSE58341)/Homer	GAGCCTGGTACTGWGCCTGR	1	-0.01592	1	151	0.0166	1471.5	0.0197
E2A(bHLH),near_PU.1/Bcell-PU.1-ChIP-Seq(GSE21512)/Homer	NVCACCTGBN	1	-0.01258	1	563	0.062	5078.4	0.0678
Cdx2(Homeobox)/mES-Cdx2-ChIP-Seq(GSE14586)/Homer	GYMATAAAAH	1	-0.01248	1	181	0.0199	1750.9	0.0234
STAT6(Stat)/CD4-Stat6-ChIP-Seq(GSE22104)/Homer	ABTTCYYRRGAA	1	-0.01191	1	169	0.0186	1645.9	0.022
Rfx5(HTH)/GM12878-Rfx5-ChIP-Seq(GSE31477)/Homer	SCCTAGCAACAG	1	-0.01162	1	171	0.0188	1664.9	0.0222
Hoxa13(Homeobox)/ChickenMSG-Hoxa13.Flag-ChIP-Seq(GSE86088)/Homer	CYHATAAAAN	1	-0.01133	1	892	0.0983	7900.1	0.1055
En1(Homeobox)/SUM149-EN1-ChIP-Seq(GSE120957)/Homer	NDCTAATTAS	1	-0.0104	1	873	0.0962	7746.7	0.1035
Zac1(Zf)/Neuro2A-Plagl1-ChIP-Seq(GSE75942)/Homer	HAWGRGGCCM	1	-0.01009	1	1379	0.152	12038.9	0.1608
NF1(CTF)/LNCAP-NF1-ChIP-Seq(Unpublished)/Homer	CYTGGCABNSTGCCAR	1	-0.009976	1	362	0.0399	3355.8	0.0448
FOXP1(Forkhead)/H9-FOXP1-ChIP-Seq(GSE31006)/Homer	NYYTGTTTACHN	1	-0.009907	1	122	0.0134	1229.4	0.0164
Atf2(bZIP)/3T3L1-Atf2-ChIP-Seq(GSE56872)/Homer	NRRTGACGTCAT	1	-0.009886	1	364	0.0401	3373.8	0.0451
BMYB(HTH)/Hela-BMYB-ChIP-Seq(GSE27030)/Homer	NHAACBGYYV	1	-0.009023	1	670	0.0738	6023.8	0.0805
OCT:OCT-short(POU,Homeobox)/NPC-OCT6-ChIP-Seq(GSE43916)/Homer	ATGCATWATGCATRW	1	-0.007598	1	310	0.0342	2916.7	0.039
c-Myc(bHLH)/LNCAP-cMyc-ChIP-Seq(Unpublished)/Homer	VCCACGTG	1	-0.006979	1	219	0.0241	2116.9	0.0283
ZNF341(Zf)/EBV-ZNF341-ChIP-Seq(GSE113194)/Homer	GGAACAGCCG	1	-0.006875	1	298	0.0328	2816.5	0.0376
Nr5a2(NR)/mES-Nr5a2-ChIP-Seq(GSE19019)/Homer	BTCAAGGTCA	1	-0.006811	1	209	0.023	2028.6	0.0271
FoxL2(Forkhead)/Ovary-FoxL2-ChIP-Seq(GSE60858)/Homer	WWTRTAAACAVG	1	-0.00676	1	242	0.0267	2322.8	0.031
p73(p53)/Trachea-p73-ChIP-Seq(PRJNA310161)/Homer	NRRRCAWGTCCDGRCATGYY	1	-0.006112	1	15	0.0017	218.8	0.0029
Atf1(bZIP)/K562-ATF1-ChIP-Seq(GSE31477)/Homer	GATGACGTCA	1	-0.005915	1	548	0.0604	5004.4	0.0669
MITF(bHLH)/MastCells-MITF-ChIP-Seq(GSE48085)/Homer	RTCATGTGAC	1	-0.005624	1	726	0.08	6541.1	0.0874
Oct6(POU,Homeobox)/NPC-Pou3f1-ChIP-Seq(GSE35496)/Homer	WATGCAAATGAG	1	-0.005562	1	105	0.0116	1094.7	0.0146
Bach1(bZIP)/K562-Bach1-ChIP-Seq(GSE31477)/Homer	AWWNTGCTGAGTCAT	1	-0.005283	1	233	0.0257	2254.6	0.0301
DMRT6(DM)/Testis-DMRT6-ChIP-Seq(GSE60440)/Homer	YDGHTACAWTGTADC	1	-0.005128	1	53	0.0058	606.3	0.0081
Nrf2(bZIP)/Lymphoblast-Nrf2-ChIP-Seq(GSE37589)/Homer	HTGCTGAGTCAT	1	-0.004984	1	216	0.0238	2105.9	0.0281
Zfp809(Zf)/ES-Zfp809-ChIP-Seq(GSE70799)/Homer	GGGGCTYGKCTGGGA	1	-0.004938	1	86	0.0095	921.4	0.0123
FOXA1(Forkhead)/LNCAP-FOXA1-ChIP-Seq(GSE27824)/Homer	WAAGTAAACA	1	-0.004713	1	424	0.0467	3942.4	0.0527
T1ISRE(IRF)/ThioMac-Ifnb-Expression/Homer	ACTTTCGTTTCT	1	-0.003786	1	1	0.0001	46.1	0.0006
IRF:BATF(IRF:bZIP)/pDC-Irf8-ChIP-Seq(GSE66899)/Homer	CTTTCANTATGACTV	1	-0.003717	1	41	0.0045	496.7	0.0066
CEBP(bZIP)/ThioMac-CEBPb-ChIP-Seq(GSE21512)/Homer	ATTGCGCAAC	1	-0.003483	1	290	0.032	2781.4	0.0372
Foxf1(Forkhead)/Lung-Foxf1-ChIP-Seq(GSE77951)/Homer	WWATRTAAACAN	1	-0.003451	1	232	0.0256	2265.5	0.0303
GFY-Staf(?,Zf)/Promoter/Homer	RACTACAATTCCCAGAAKGC	1	-0.002274	1	18	0.002	267.3	0.0036
Bcl11a(Zf)/HSPC-BCL11A-ChIP-Seq(GSE104676)/Homer	TYTGACCASWRG	1	-0.001988	1	576	0.0635	5320.4	0.0711
FOXK1(Forkhead)/HEK293-FOXK1-ChIP-Seq(GSE51673)/Homer	NVWTGTTTAC	1	-0.001972	1	333	0.0367	3191.7	0.0426
MafB(bZIP)/BMM-Mafb-ChIP-Seq(GSE75722)/Homer	WNTGCTGASTCAGCANWTTY	1	-0.001707	1	453	0.0499	4256.2	0.0569
SpiB(ETS)/OCILY3-SPIB-ChIP-Seq(GSE56857)/Homer	AAAGRGGAAGTG	1	-0.001706	1	109	0.012	1170.6	0.0156
Foxo3(Forkhead)/U2OS-Foxo3-ChIP-Seq(E-MTAB-2701)/Homer	DGTAAACA	1	-0.001643	1	231	0.0255	2289.1	0.0306
Elk4(ETS)/Hela-Elk4-ChIP-Seq(GSE31477)/Homer	NRYTTCCGGY	1	-0.001517	1	370	0.0408	3532.4	0.0472
Tbx20(T-box)/Heart-Tbx20-ChIP-Seq(GSE29636)/Homer	GGTGYTGACAGS	1	-0.001417	1	107	0.0118	1157	0.0155
Erra(NR)/HepG2-Erra-ChIP-Seq(GSE31477)/Homer	CAAAGGTCAG	1	-0.001413	1	1240	0.1367	11050	0.1476
bZIP:IRF(bZIP,IRF)/Th17-BatF-ChIP-Seq(GSE39756)/Homer	NAGTTTCABTHTGACTNW	1	-0.0014	1	161	0.0177	1659.5	0.0222
Meis1(Homeobox)/MastCells-Meis1-ChIP-Seq(GSE48085)/Homer	VGCTGWCAVB	1	-0.001379	1	994	0.1095	8950.6	0.1196
CREB5(bZIP)/LNCaP-CREB5.V5-ChIP-Seq(GSE137775)/Homer	VVATGACGTCAT	1	-0.001367	1	385	0.0424	3670.5	0.049
ETS(ETS)/Promoter/Homer	AACCGGAAGT	1	-0.001193	1	250	0.0276	2474.8	0.0331
Ets1-distal(ETS)/CD4+-PolII-ChIP-Seq(Barski_et_al.)/Homer	MACAGGAAGT	1	-0.001127	1	278	0.0306	2728.4	0.0365
Ronin(THAP)/ES-Thap11-ChIP-Seq(GSE51522)/Homer	RACTACAACTCCCAGVAKGC	1	-0.001069	1	12	0.0013	210.9	0.0028
EWS:FLI1-fusion(ETS)/SK_N_MC-EWS:FLI1-ChIP-Seq(SRA014231)/Homer	VACAGGAAAT	1	-0.000989	1	457	0.0504	4323	0.0578
Rfx6(HTH)/Min6b1-Rfx6.HA-ChIP-Seq(GSE62844)/Homer	TGTTKCCTAGCAACM	1	-0.000941	1	546	0.0602	5105.8	0.0682
JunD(bZIP)/K562-JunD-ChIP-Seq/Homer	ATGACGTCATCN	1	-0.000777	1	95	0.0105	1061.5	0.0142
ELF1(ETS)/Jurkat-ELF1-ChIP-Seq(SRA014231)/Homer	AVCCGGAAGT	1	-0.00071	1	358	0.0395	3464.7	0.0463
MafK(bZIP)/C2C12-MafK-ChIP-Seq(GSE36030)/Homer	GCTGASTCAGCA	1	-0.000623	1	474	0.0522	4497.3	0.0601
MafA(bZIP)/Islet-MafA-ChIP-Seq(GSE30298)/Homer	TGCTGACTCA	1	-0.000623	1	819	0.0903	7503.7	0.1002
Ptf1a(bHLH)/Panc1-Ptf1a-ChIP-Seq(GSE47459)/Homer	ACAGCTGTTN	1	-0.000458	1	1545	0.1703	13740.4	0.1836
Elk1(ETS)/Hela-Elk1-ChIP-Seq(GSE31477)/Homer	HACTTCCGGY	1	-0.00041	1	394	0.0434	3811.2	0.0509
Sp2(Zf)/HEK293-Sp2.eGFP-ChIP-Seq(Encode)/Homer	YGGCCCCGCCCC	1	-0.000306	1	787	0.0867	7273	0.0972
NFE2L2(bZIP)/HepG2-NFE2L2-ChIP-Seq(Encode)/Homer	AWWWTGCTGAGTCAT	1	-0.000273	1	162	0.0179	1725.4	0.0231
Tbx5(T-box)/HL1-Tbx5.biotin-ChIP-Seq(GSE21529)/Homer	AGGTGTCA	1	-0.000188	1	1952	0.2151	17266.6	0.2307
HEB(bHLH)/mES-Heb-ChIP-Seq(GSE53233)/Homer	VCAGCTGBNN	1	-0.000174	1	1042	0.1148	9515.3	0.1271
EWS:ERG-fusion(ETS)/CADO_ES1-EWS:ERG-ChIP-Seq(SRA014231)/Homer	ATTTCCTGTN	1	-0.000125	1	531	0.0585	5085.6	0.0679
Sp5(Zf)/mES-Sp5.Flag-ChIP-Seq(GSE72989)/Homer	RGKGGGCGGAGC	1	-0.000123	1	504	0.0555	4847.2	0.0648
EKLF(Zf)/Erythrocyte-Klf1-ChIP-Seq(GSE20478)/Homer	NWGGGTGTGGCY	1	-0.000118	1	105	0.0116	1209.5	0.0162
THRb(NR)/HepG2-THRb.Flag-ChIP-Seq(Encode)/Homer	GGTCACCTGAGGTCA	1	-0.000115	1	347	0.0382	3449.3	0.0461
NF-E2(bZIP)/K562-NFE2-ChIP-Seq(GSE31477)/Homer	GATGACTCAGCA	1	-0.0001	1	251	0.0277	2583.8	0.0345
Tcf12(bHLH)/GM12878-Tcf12-ChIP-Seq(GSE32465)/Homer	VCAGCTGYTG	1	-9.7e-05	1	630	0.0694	5971.2	0.0798
REST-NRSF(Zf)/Jurkat-NRSF-ChIP-Seq/Homer	GGMGCTGTCCATGGTGCTGA	1	-8.9e-05	1	2	0.0002	98.7	0.0013
PU.1(ETS)/ThioMac-PU.1-ChIP-Seq(GSE21512)/Homer	AGAGGAAGTG	1	-6.4e-05	1	344	0.0379	3447.6	0.0461
ZNF382(Zf)/HEK293-ZNF382.GFP-ChIP-Seq(GSE58341)/Homer	GNCTGTASTRNTGBCTCHTT	1	-5.7e-05	1	2	0.0002	102.6	0.0014
Hoxb4(Homeobox)/ES-Hoxb4-ChIP-Seq(GSE34014)/Homer	TGATTRATGGCY	1	-3.6e-05	1	103	0.0114	1220.2	0.0163
Zic3(Zf)/mES-Zic3-ChIP-Seq(GSE37889)/Homer	GGCCYCCTGCTGDGH	1	-3.2e-05	1	418	0.0461	4144.9	0.0554
Tgif1(Homeobox)/mES-Tgif1-ChIP-Seq(GSE55404)/Homer	YTGWCADY	1	-3.1e-05	1	1817	0.2002	16271.5	0.2174
NF1-halfsite(CTF)/LNCaP-NF1-ChIP-Seq(Unpublished)/Homer	YTGCCAAG	1	-2.5e-05	1	1085	0.1196	10017	0.1338
LRF(Zf)/Erythroblasts-ZBTB7A-ChIP-Seq(GSE74977)/Homer	AAGACCCYYN	1	-2.1e-05	1	329	0.0363	3355.7	0.0448
KLF6(Zf)/PDAC-KLF6-ChIP-Seq(GSE64557)/Homer	MKGGGYGTGGCC	1	-1.9e-05	1	526	0.058	5134.2	0.0686
Pdx1(Homeobox)/Islet-Pdx1-ChIP-Seq(SRA008281)/Homer	YCATYAATCA	1	-1.7e-05	1	563	0.062	5469.2	0.0731
KLF10(Zf)/HEK293-KLF10.GFP-ChIP-Seq(GSE58341)/Homer	GGGGGTGTGTCC	1	-1.4e-05	1	250	0.0276	2645	0.0353
ZNF7(Zf)/HepG2-ZNF7.Flag-ChIP-Seq(Encode)/Homer	CTGCCWVCTTTTRTA	1	-1e-05	1	143	0.0158	1644.4	0.022
ELF5(ETS)/T47D-ELF5-ChIP-Seq(GSE30407)/Homer	ACVAGGAAGT	1	-8e-06	1	407	0.0449	4103.4	0.0548
KLF1(Zf)/HUDEP2-KLF1-CutnRun(GSE136251)/Homer	VDGGGYGGGGCY	1	-5e-06	1	452	0.0498	4528.8	0.0605
Etv2(ETS)/ES-ER71-ChIP-Seq(GSE59402)/Homer	NNAYTTCCTGHN	1	-5e-06	1	740	0.0816	7097.2	0.0948
Klf9(Zf)/GBM-Klf9-ChIP-Seq(GSE62211)/Homer	GCCACRCCCACY	1	-2e-06	1	146	0.0161	1720	0.023
PRDM1(Zf)/Hela-PRDM1-ChIP-Seq(GSE31477)/Homer	ACTTTCACTTTC	1	-2e-06	1	156	0.0172	1819.6	0.0243
ETV4(ETS)/HepG2-ETV4-ChIP-Seq(ENCODE)/Homer	ACCGGAAGTG	1	-1e-06	1	839	0.0925	8045.5	0.1075
CEBP:AP1(bZIP)/ThioMac-CEBPb-ChIP-Seq(GSE21512)/Homer	DRTGTTGCAA	1	-1e-06	1	331	0.0365	3484.2	0.0465
PU.1:IRF8(ETS:IRF)/pDC-Irf8-ChIP-Seq(GSE66899)/Homer	GGAAGTGAAAST	1	-1e-06	1	68	0.0075	946.3	0.0126
Chop(bZIP)/MEF-Chop-ChIP-Seq(GSE35681)/Homer	ATTGCATCAT	1	-1e-06	1	114	0.0126	1419.9	0.019
ETV1(ETS)/GIST48-ETV1-ChIP-Seq(GSE22441)/Homer	AACCGGAAGT	1	-1e-06	1	987	0.1088	9370.4	0.1252
KLF5(Zf)/LoVo-KLF5-ChIP-Seq(GSE49402)/Homer	DGGGYGKGGC	1	-1e-06	1	684	0.0754	6704.6	0.0896
GABPA(ETS)/Jurkat-GABPa-ChIP-Seq(GSE17954)/Homer	RACCGGAAGT	1	0	1	654	0.0721	6445	0.0861
CTCF-SatelliteElement(Zf?)/CD4+-CTCF-ChIP-Seq(Barski_et_al.)/Homer	TGCAGTTCCMVNWRTGGCCA	1	0	1	9	0.001	269.9	0.0036
SCL(bHLH)/HPC7-Scl-ChIP-Seq(GSE13511)/Homer	AVCAGCTG	1	0	1	3124	0.3443	27670.3	0.3697
Slug(Zf)/Mesoderm-Snai2-ChIP-Seq(GSE61475)/Homer	SNGCACCTGCHS	1	0	1	151	0.0166	1820	0.0243
Ascl1(bHLH)/NeuralTubes-Ascl1-ChIP-Seq(GSE55840)/Homer	NNVVCAGCTGBN	1	0	1	872	0.0961	8425	0.1126
NFY(CCAAT)/Promoter/Homer	RGCCAATSRG	1	0	1	341	0.0376	3652.1	0.0488
IRF3(IRF)/BMDM-Irf3-ChIP-Seq(GSE67343)/Homer	AGTTTCAKTTTC	1	0	1	83	0.0091	1144.9	0.0153
ERG(ETS)/VCaP-ERG-ChIP-Seq(GSE14097)/Homer	ACAGGAAGTG	1	0	1	1153	0.1271	10924.2	0.1459
Elf4(ETS)/BMDM-Elf4-ChIP-Seq(GSE88699)/Homer	ACTTCCKGKT	1	0	1	670	0.0738	6667.6	0.0891
ELF3(ETS)/PDAC-ELF3-ChIP-Seq(GSE64557)/Homer	ANCAGGAAGT	1	0	1	447	0.0493	4646.3	0.0621
Klf4(Zf)/mES-Klf4-ChIP-Seq(GSE11431)/Homer	GCCACACCCA	1	0	1	171	0.0188	2049	0.0274
Atf4(bZIP)/MEF-Atf4-ChIP-Seq(GSE35681)/Homer	MTGATGCAAT	1	0	1	135	0.0149	1691.2	0.0226
YY1(Zf)/Promoter/Homer	CAAGATGGCGGC	1	0	1	5	0.0006	223.3	0.003
Unknown-ESC-element(?)/mES-Nanog-ChIP-Seq(GSE11724)/Homer	CACAGCAGGGGG	1	0	1	409	0.0451	4316.8	0.0577
EHF(ETS)/LoVo-EHF-ChIP-Seq(GSE49402)/Homer	AVCAGGAAGT	1	0	1	768	0.0846	7576.6	0.1012
HLF(bZIP)/HSC-HLF.Flag-ChIP-Seq(GSE69817)/Homer	RTTATGYAAB	1	0	1	309	0.0341	3399.2	0.0454
Fli1(ETS)/CD8-FLI-ChIP-Seq(GSE20898)/Homer	NRYTTCCGGH	1	0	1	812	0.0895	8006.3	0.107
PRDM9(Zf)/Testis-DMC1-ChIP-Seq(GSE35498)/Homer	ADGGYAGYAGCATCT	1	0	1	159	0.0175	1966.3	0.0263
NeuroD1(bHLH)/Islet-NeuroD1-ChIP-Seq(GSE30298)/Homer	GCCATCTGTT	1	0	1	475	0.0523	4974.2	0.0665
KLF3(Zf)/MEF-Klf3-ChIP-Seq(GSE44748)/Homer	NRGCCCCRCCCHBNN	1	0	1	203	0.0224	2415.4	0.0323
IRF2(IRF)/Erythroblas-IRF2-ChIP-Seq(GSE36985)/Homer	GAAASYGAAASY	1	0	1	36	0.004	674.7	0.009
IRF1(IRF)/PBMC-IRF1-ChIP-Seq(GSE43036)/Homer	GAAAGTGAAAGT	1	0	1	39	0.0043	711.2	0.0095
ETS1(ETS)/Jurkat-ETS1-ChIP-Seq(GSE17954)/Homer	ACAGGAAGTG	1	0	1	817	0.09	8118.9	0.1085
SPDEF(ETS)/VCaP-SPDEF-ChIP-Seq(SRA014231)/Homer	ASWTCCTGBT	1	0	1	606	0.0668	6236.9	0.0833
PU.1-IRF(ETS:IRF)/Bcell-PU.1-ChIP-Seq(GSE21512)/Homer	MGGAAGTGAAAC	1	0	1	534	0.0588	5649.2	0.0755
NFIL3(bZIP)/HepG2-NFIL3-ChIP-Seq(Encode)/Homer	VTTACGTAAYNNNNN	1	0	1	266	0.0293	3126.4	0.0418
ISRE(IRF)/ThioMac-LPS-Expression(GSE23622)/Homer	AGTTTCASTTTC	1	0	1	13	0.0014	425.9	0.0057
IRF8(IRF)/BMDM-IRF8-ChIP-Seq(GSE77884)/Homer	GRAASTGAAAST	1	0	1	92	0.0101	1397.3	0.0187
HIC1(Zf)/Treg-ZBTB29-ChIP-Seq(GSE99889)/Homer	TGCCAGCB	1	0	1	1331	0.1467	13044.4	0.1743
Bach2(bZIP)/OCILy7-Bach2-ChIP-Seq(GSE44420)/Homer	TGCTGAGTCA	1	0	1	759	0.0836	8021.1	0.1072
Jun-AP1(bZIP)/K562-cJun-ChIP-Seq(GSE31477)/Homer	GATGASTCATCN	1	0	1	1202	0.1325	13228.5	0.1767
Fosl2(bZIP)/3T3L1-Fosl2-ChIP-Seq(GSE56872)/Homer	NATGASTCABNN	1	0	1	1479	0.163	16194.4	0.2164
Atf3(bZIP)/GBM-ATF3-ChIP-Seq(GSE33912)/Homer	DATGASTCATHN	1	0	1	2179	0.2401	23462.9	0.3135
AP-1(bZIP)/ThioMac-PU.1-ChIP-Seq(GSE21512)/Homer	VTGACTCATC	1	0	1	2266	0.2497	24041.5	0.3212
BORIS(Zf)/K562-CTCFL-ChIP-Seq(GSE32465)/Homer	CNNBRGCGCCCCCTGSTGGC	1	0	1	93	0.0102	7688.9	0.1027
Tgif2(Homeobox)/mES-Tgif2-ChIP-Seq(GSE55404)/Homer	TGTCANYT	1	0	1	1994	0.2197	19670.8	0.2628
Fra2(bZIP)/Striatum-Fra2-ChIP-Seq(GSE43429)/Homer	GGATGACTCATC	1	0	1	1805	0.1989	19998	0.2672
JunB(bZIP)/DendriticCells-Junb-ChIP-Seq(GSE36099)/Homer	RATGASTCAT	1	0	1	2026	0.2233	21474.8	0.2869
CTCF(Zf)/CD4+-CTCF-ChIP-Seq(Barski_et_al.)/Homer	AYAGTGCCMYCTRGTGGCCA	1	0	1	59	0.0065	7598.1	0.1015
BATF(bZIP)/Th17-BATF-ChIP-Seq(GSE39756)/Homer	DATGASTCAT	1	0	1	2161	0.2382	22844.8	0.3052
Fra1(bZIP)/BT549-Fra1-ChIP-Seq(GSE46166)/Homer	NNATGASTCATH	1	0	1	2011	0.2216	21735	0.2904
Fos(bZIP)/TSC-Fos-ChIP-Seq(GSE110950)/Homer	NDATGASTCAYN	1	0	1	2096	0.231	22405.5	0.2993

## Sheet: Extended Data Fig. 3j
Motif_Name	Consensus	P_value	Log_P_value	q_value_Benjamini	Target_Sequences_with_Motif	Fraction_Target_Sequences_with_Motif	Background_Sequences_with_Motif	Fraction_Background_Sequences_with_Motif
HNF1b(Homeobox)/PDAC-HNF1B-ChIP-Seq(GSE64557)/Homer	GTTAATNATTAA	1e-452	-1042	0	735	0.0983	867.2	0.0102
Hnf1(Homeobox)/Liver-Foxa2-Chip-Seq(GSE25694)/Homer	GGTTAAWCATTAA	1e-372	-858.6	0	577	0.0772	624.1	0.0073
ETS1(ETS)/Jurkat-ETS1-ChIP-Seq(GSE17954)/Homer	ACAGGAAGTG	1e-37	-86.49	0	1086	0.1452	8345.1	0.0981
Etv2(ETS)/ES-ER71-ChIP-Seq(GSE59402)/Homer	NNAYTTCCTGHN	1e-34	-79.06	0	963	0.1288	7334.1	0.0862
ERG(ETS)/VCaP-ERG-ChIP-Seq(GSE14097)/Homer	ACAGGAAGTG	1e-33	-76.81	0	1362	0.1822	11262.8	0.1324
ETV1(ETS)/GIST48-ETV1-ChIP-Seq(GSE22441)/Homer	AACCGGAAGT	1e-32	-74.37	0	1196	0.16	9687	0.1138
Fli1(ETS)/CD8-FLI-ChIP-Seq(GSE20898)/Homer	NRYTTCCGGH	1e-31	-72.31	0	1059	0.1416	8402.2	0.0987
ETV4(ETS)/HepG2-ETV4-ChIP-Seq(ENCODE)/Homer	ACCGGAAGTG	1e-29	-67.98	0	1030	0.1378	8224.7	0.0967
ETS:RUNX(ETS,Runt)/Jurkat-RUNX1-ChIP-Seq(GSE17954)/Homer	RCAGGATGTGGT	1e-21	-50.64	0	200	0.0267	1051.9	0.0124
GABPA(ETS)/Jurkat-GABPa-ChIP-Seq(GSE17954)/Homer	RACCGGAAGT	1e-19	-45.98	0	814	0.1089	6679.6	0.0785
EWS:ERG-fusion(ETS)/CADO_ES1-EWS:ERG-ChIP-Seq(SRA014231)/Homer	ATTTCCTGTN	1e-19	-45.88	0	693	0.0927	5509.3	0.0647
EHF(ETS)/LoVo-EHF-ChIP-Seq(GSE49402)/Homer	AVCAGGAAGT	1e-16	-38.49	0	941	0.1259	8161.3	0.0959
EWS:FLI1-fusion(ETS)/SK_N_MC-EWS:FLI1-ChIP-Seq(SRA014231)/Homer	VACAGGAAAT	1e-16	-37.75	0	558	0.0746	4415.4	0.0519
Elf4(ETS)/BMDM-Elf4-ChIP-Seq(GSE88699)/Homer	ACTTCCKGKT	1e-16	-36.89	0	815	0.109	6950.2	0.0817
SPDEF(ETS)/VCaP-SPDEF-ChIP-Seq(SRA014231)/Homer	ASWTCCTGBT	1e-15	-36.5	0	757	0.1012	6386.4	0.0751
Ets1-distal(ETS)/CD4+-PolII-ChIP-Seq(Barski_et_al.)/Homer	MACAGGAAGT	1e-15	-35.27	0	378	0.0506	2783.2	0.0327
PU.1(ETS)/ThioMac-PU.1-ChIP-Seq(GSE21512)/Homer	AGAGGAAGTG	1e-14	-33.57	0	459	0.0614	3574.9	0.042
Nkx6.1(Homeobox)/Islet-Nkx6.1-ChIP-Seq(GSE40975)/Homer	GKTAATGR	1e-13	-30.34	0	1595	0.2133	15287	0.1797
ELF3(ETS)/PDAC-ELF3-ChIP-Seq(GSE64557)/Homer	ANCAGGAAGT	1e-12	-29.93	0	586	0.0784	4894	0.0575
Elk4(ETS)/Hela-Elk4-ChIP-Seq(GSE31477)/Homer	NRYTTCCGGY	1e-12	-28.62	0	489	0.0654	3985.8	0.0468
Elk1(ETS)/Hela-Elk1-ChIP-Seq(GSE31477)/Homer	HACTTCCGGY	1e-11	-27.55	0	508	0.0679	4199.6	0.0494
ELF1(ETS)/Jurkat-ELF1-ChIP-Seq(SRA014231)/Homer	AVCCGGAAGT	1e-11	-26.68	0	456	0.061	3718.6	0.0437
ZNF652/HepG2-ZNF652.Flag-ChIP-Seq(Encode)/Homer	TTAACCCTTTVNKKN	1e-09	-22.81	0	151	0.0202	980.8	0.0115
ELF5(ETS)/T47D-ELF5-ChIP-Seq(GSE30407)/Homer	ACVAGGAAGT	1e-08	-20.34	0	524	0.0701	4583	0.0539
Chop(bZIP)/MEF-Chop-ChIP-Seq(GSE35681)/Homer	ATTGCATCAT	1e-08	-18.89	0	221	0.0296	1676.7	0.0197
CEBP(bZIP)/ThioMac-CEBPb-ChIP-Seq(GSE21512)/Homer	ATTGCGCAAC	1e-08	-18.57	0	432	0.0578	3724.1	0.0438
ETS(ETS)/Promoter/Homer	AACCGGAAGT	1e-07	-17.93	0	323	0.0432	2672	0.0314
CEBP:AP1(bZIP)/ThioMac-CEBPb-ChIP-Seq(GSE21512)/Homer	DRTGTTGCAA	1e-07	-16.3	0	466	0.0623	4145.5	0.0487
CUX1(Homeobox)/K562-CUX1-ChIP-Seq(GSE92882)/Homer	TATCGATNAN	1e-06	-16.02	0	212	0.0284	1657.8	0.0195
Atf4(bZIP)/MEF-Atf4-ChIP-Seq(GSE35681)/Homer	MTGATGCAAT	1e-06	-15.94	0	242	0.0324	1944.4	0.0229
NRF1(NRF)/MCF7-NRF1-ChIP-Seq(Unpublished)/Homer	CTGCGCATGCGC	1e-06	-15.84	0	110	0.0147	733.1	0.0086
NFkB-p65(RHD)/GM12787-p65-ChIP-Seq(GSE19485)/Homer	WGGGGATTTCCC	1e-06	-14.93	0	349	0.0467	3020.6	0.0355
RUNX-AML(Runt)/CD4+-PolII-ChIP-Seq(Barski_et_al.)/Homer	GCTGTGGTTW	1e-06	-14.73	0	824	0.1102	7925.4	0.0931
RUNX2(Runt)/PCa-RUNX2-ChIP-Seq(GSE33889)/Homer	NWAACCACADNN	1e-06	-14.53	0	905	0.121	8794	0.1033
NFkB-p65-Rel(RHD)/ThioMac-LPS-Expression(GSE23622)/Homer	GGAAATTCCC	1e-06	-14.32	0	113	0.0151	784.6	0.0092
Nanog(Homeobox)/mES-Nanog-ChIP-Seq(GSE11724)/Homer	RGCCATTAAC	1e-05	-13.36	0	2356	0.3151	24708.9	0.2904
RUNX(Runt)/HPC7-Runx1-ChIP-Seq(GSE22178)/Homer	SAAACCACAG	1e-05	-13.25	0	848	0.1134	8263.9	0.0971
PBX2(Homeobox)/K562-PBX2-ChIP-Seq(Encode)/Homer	RTGATTKATRGN	1e-05	-13.01	0	632	0.0845	5999	0.0705
RUNX1(Runt)/Jurkat-RUNX1-ChIP-Seq(GSE29180)/Homer	AAACCACARM	1e-05	-12.93	0	1038	0.1388	10311.2	0.1212
ZEB2(Zf)/SNU398-ZEB2-ChIP-Seq(GSE103048)/Homer	GNMCAGGTGTGC	1e-05	-12.62	0	252	0.0337	2135.7	0.0251
HIF2a(bHLH)/785_O-HIF2a-ChIP-Seq(GSE34871)/Homer	GCACGTACCC	1e-05	-11.66	0.0001	178	0.0238	1443.5	0.017
E2A(bHLH),near_PU.1/Bcell-PU.1-ChIP-Seq(GSE21512)/Homer	NVCACCTGBN	0.0001	-10.52	0.0003	427	0.0571	3988.1	0.0469
NRF(NRF)/Promoter/Homer	STGCGCATGCGC	0.0001	-10.13	0.0004	101	0.0135	754.1	0.0089
Atf1(bZIP)/K562-ATF1-ChIP-Seq(GSE31477)/Homer	GATGACGTCA	0.0001	-9.902	0.0005	576	0.077	5579.3	0.0656
Hnf6b(Homeobox)/LNCaP-Hnf6b-ChIP-Seq(GSE106305)/Homer	TATTGAYY	0.0001	-9.799	0.0005	317	0.0424	2889.8	0.034
HIF-1b(HLH)/T47D-HIF1b-ChIP-Seq(GSE59937)/Homer	RTACGTGC	0.0001	-9.391	0.0008	462	0.0618	4409.3	0.0518
NFkB-p50,p52(RHD)/Monocyte-p50-ChIP-Chip(Schreiber_et_al.)/Homer	GGGGGAATCCCC	0.001	-8.895	0.0013	83	0.0111	614.6	0.0072
Atf7(bZIP)/3T3L1-Atf7-ChIP-Seq(GSE56872)/Homer	NGRTGACGTCAY	0.001	-8.781	0.0014	489	0.0654	4726.4	0.0555
ZEB1(Zf)/PDAC-ZEB1-ChIP-Seq(GSE64557)/Homer	VCAGGTRDRY	0.001	-8.69	0.0015	450	0.0602	4321.1	0.0508
HIF-1a(bHLH)/MCF7-HIF1a-ChIP-Seq(GSE28352)/Homer	TACGTGCV	0.001	-8.665	0.0015	135	0.0181	1110.7	0.0131
HNF6(Homeobox)/Liver-Hnf6-ChIP-Seq(ERP000394)/Homer	NTATYGATCH	0.001	-8.584	0.0016	139	0.0186	1151.9	0.0135
Lhx1(Homeobox)/EmbryoCarcinoma-Lhx1-ChIP-Seq(GSE70957)/Homer	NNYTAATTAR	0.001	-8.391	0.0019	504	0.0674	4907	0.0577
Snail1(Zf)/LS174T-SNAIL1.HA-ChIP-Seq(GSE127183)/Homer	TRCACCTGCY	0.001	-7.502	0.0046	239	0.032	2189.4	0.0257
SpiB(ETS)/OCILY3-SPIB-ChIP-Seq(GSE56857)/Homer	AAAGRGGAAGTG	0.001	-6.955	0.0078	147	0.0197	1280.1	0.015
Pitx1:Ebox(Homeobox,bHLH)/Hindlimb-Pitx1-ChIP-Seq(GSE41591)/Homer	YTAATTRAWWCCAGATGT	0.01	-6.826	0.0087	78	0.0104	612.9	0.0072
NFIL3(bZIP)/HepG2-NFIL3-ChIP-Seq(Encode)/Homer	VTTACGTAAYNNNNN	0.01	-6.781	0.0089	424	0.0567	4158.4	0.0489
CREB5(bZIP)/LNCaP-CREB5.V5-ChIP-Seq(GSE137775)/Homer	VVATGACGTCAT	0.01	-6.629	0.0102	428	0.0572	4210	0.0495
GFX(?)/Promoter/Homer	ATTCTCGCGAGA	0.01	-6.332	0.0135	14	0.0019	63.5	0.0007
Gli2(Zf)/GM2-Gli2-ChIP-Chip(GSE112702)/Homer	YSTGGGTGGTCT	0.01	-6.273	0.0141	108	0.0144	916.7	0.0108
c-Jun-CRE(bZIP)/K562-cJun-ChIP-Seq(GSE31477)/Homer	ATGACGTCATCY	0.01	-6.23	0.0144	370	0.0495	3620.2	0.0425
Atf2(bZIP)/3T3L1-Atf2-ChIP-Seq(GSE56872)/Homer	NRRTGACGTCAT	0.01	-5.69	0.0244	359	0.048	3537.6	0.0416
HLF(bZIP)/HSC-HLF.Flag-ChIP-Seq(GSE69817)/Homer	RTTATGYAAB	0.01	-5.686	0.0244	465	0.0622	4669.1	0.0549
Sp1(Zf)/Promoter/Homer	GGCCCCGCCCCC	0.01	-5.504	0.0284	284	0.038	2755	0.0324
Stat3(Stat)/mES-Stat3-ChIP-Seq(GSE11431)/Homer	CTTCCGGGAA	0.01	-5.481	0.0286	266	0.0356	2567.5	0.0302
BMAL1(bHLH)/Liver-Bmal1-ChIP-Seq(GSE39860)/Homer	GNCACGTG	0.01	-5.417	0.03	953	0.1275	10002.3	0.1175
Dlx3(Homeobox)/Kerainocytes-Dlx3-ChIP-Seq(GSE89884)/Homer	NDGTAATTAC	0.01	-5.382	0.0307	263	0.0352	2541.9	0.0299
LHX9(Homeobox)/Hct116-LHX9.V5-ChIP-Seq(GSE116822)/Homer	NGCTAATTAG	0.01	-5.328	0.0319	750	0.1003	7787.7	0.0915
PU.1-IRF(ETS:IRF)/Bcell-PU.1-ChIP-Seq(GSE21512)/Homer	MGGAAGTGAAAC	0.01	-5.085	0.0401	604	0.0808	6219.3	0.0731
Maz(Zf)/HepG2-Maz-ChIP-Seq(GSE31477)/Homer	GGGGGGGG	0.01	-5.022	0.042	696	0.0931	7227.1	0.0849
Cux2(Homeobox)/Liver-Cux2-ChIP-Seq(GSE35985)/Homer	HNRAATCAAT	0.01	-4.97	0.0437	89	0.0119	769.9	0.009
Lhx3(Homeobox)/Neuron-Lhx3-ChIP-Seq(GSE31456)/Homer	ADBTAATTAR	0.01	-4.91	0.0457	846	0.1131	8881.2	0.1044
Eomes(T-box)/H9-Eomes-ChIP-Seq(GSE26097)/Homer	ATTAACACCT	0.01	-4.861	0.0473	878	0.1174	9238.6	0.1086
Sox21(HMG)/ESC-SOX21-ChIP-Seq(GSE110505)/Homer	BCCWTTGTBYKV	0.01	-4.836	0.0478	648	0.0867	6721.4	0.079
Bcl6(Zf)/Liver-Bcl6-ChIP-Seq(GSE31578)/Homer	NNNCTTTCCAGGAAA	0.01	-4.797	0.0491	572	0.0765	5897.8	0.0693
E2A(bHLH)/proBcell-E2A-ChIP-Seq(GSE21978)/Homer	DNRCAGCTGY	0.1	-4.596	0.0592	513	0.0686	5274.4	0.062
GLI3(Zf)/Limb-GLI3-ChIP-Chip(GSE11077)/Homer	CGTGGGTGGTCC	0.1	-4.586	0.0592	49	0.0066	390.2	0.0046
ZNF528(Zf)/HEK293-ZNF528.GFP-ChIP-Seq(GSE58341)/Homer	AGAAATGACTTCCCT	0.1	-4.457	0.0663	6	0.0008	21.1	0.0002
MITF(bHLH)/MastCells-MITF-ChIP-Seq(GSE48085)/Homer	RTCATGTGAC	0.1	-4.423	0.0677	626	0.0837	6521.6	0.0766
EBNA1(EBV-virus)/Raji-EBNA1-ChIP-Seq(GSE30709)/Homer	GGYAGCAYDTGCTDCCCNNN	0.1	-4.344	0.0723	10	0.0013	49.4	0.0006
Otx2(Homeobox)/EpiLC-Otx2-ChIP-Seq(GSE56098)/Homer	NYTAATCCYB	0.1	-4.275	0.0765	337	0.0451	3399.9	0.04
TRPS1(Zf)/MCF7-TRPS1-ChIP-Seq(GSE107013)/Homer	AGATAAGANN	0.1	-4.265	0.0765	870	0.1164	9218.2	0.1083
MyoG(bHLH)/C2C12-MyoG-ChIP-Seq(GSE36024)/Homer	AACAGCTG	0.1	-4.157	0.084	449	0.0601	4618.9	0.0543
Zfp281(Zf)/ES-Zfp281-ChIP-Seq(GSE81042)/Homer	CCCCTCCCCCAC	0.1	-4.068	0.0907	78	0.0104	689	0.0081
Pknox1(Homeobox)/ES-Prep1-ChIP-Seq(GSE63282)/Homer	SCTGTCAVTCAV	0.1	-3.985	0.0973	105	0.014	967	0.0114
ZBTB33(Zf)/GM12878-ZBTB33-ChIP-Seq(GSE32465)/Homer	GGVTCTCGCGAGAAC	0.1	-3.927	0.102	24	0.0032	171.4	0.002
Sox3(HMG)/NPC-Sox3-ChIP-Seq(GSE33059)/Homer	CCWTTGTY	0.1	-3.917	0.102	687	0.0919	7243.8	0.0851
Lhx2(Homeobox)/HFSC-Lhx2-ChIP-Seq(GSE48068)/Homer	TAATTAGN	0.1	-3.875	0.1049	509	0.0681	5297.1	0.0623
NPAS(bHLH)/Liver-NPAS-ChIP-Seq(GSE39860)/Homer	NVCACGTG	0.1	-3.874	0.1049	779	0.1042	8261.8	0.0971
Sox10(HMG)/SciaticNerve-Sox3-ChIP-Seq(GSE35132)/Homer	CCWTTGTYYB	0.1	-3.656	0.1278	693	0.0927	7339.7	0.0863
DUX(Homeobox)/C2C12-Dux-ChIP-Seq(GSE87279)/Homer	BCWGATTCAATCAAN	0.1	-3.541	0.1416	4	0.0005	13.8	0.0002
Pit1+1bp(Homeobox)/GCrat-Pit1-ChIP-Seq(GSE58009)/Homer	ATGCATAATTCA	0.1	-3.37	0.1663	165	0.0221	1623.6	0.0191
DUX4(Homeobox)/Myoblasts-DUX4.V5-ChIP-Seq(GSE75791)/Homer	NWTAAYCYAATCAWN	0.1	-3.328	0.1715	17	0.0023	118.4	0.0014
Stat3+il21(Stat)/CD4-Stat3-ChIP-Seq(GSE19198)/Homer	SVYTTCCNGGAARB	0.1	-3.28	0.178	317	0.0424	3262.9	0.0383
RAR:RXR(NR),DR5/ES-RAR-ChIP-Seq(GSE56893)/Homer	RGGTCADNNAGAGGTCAV	0.1	-2.994	0.2344	23	0.0031	179	0.0021
Fox:Ebox(Forkhead,bHLH)/Panc1-Foxa2-ChIP-Seq(GSE47459)/Homer	NNNVCTGWGYAAACASN	0.1	-2.961	0.2398	457	0.0611	4822.9	0.0567
CRE(bZIP)/Promoter/Homer	CSGTGACGTCAC	0.1	-2.929	0.245	157	0.021	1565.3	0.0184
Smad4(MAD)/ESC-SMAD4-ChIP-Seq(GSE29422)/Homer	VBSYGTCTGG	0.1	-2.811	0.2729	607	0.0812	6494.8	0.0763
RORa(NR)/Liver-Rora-ChIP-Seq(GSE101115)/Homer	AAWCTAGGTCARDNN	0.1	-2.805	0.2729	55	0.0074	501.8	0.0059
PRDM1(Zf)/Hela-PRDM1-ChIP-Seq(GSE31477)/Homer	ACTTTCACTTTC	0.1	-2.793	0.2729	208	0.0278	2122.5	0.0249
Sox2(HMG)/mES-Sox2-ChIP-Seq(GSE11431)/Homer	BCCATTGTTC	0.1	-2.782	0.2729	315	0.0421	3285.7	0.0386
Ascl2(bHLH)/ESC-Ascl2-ChIP-Seq(GSE97712)/Homer	SSRGCAGCTGCH	0.1	-2.615	0.3189	375	0.0502	3959.5	0.0465
Myf5(bHLH)/GM-Myf5-ChIP-Seq(GSE24852)/Homer	BAACAGCTGT	0.1	-2.603	0.3194	278	0.0372	2898.5	0.0341
p53(p53)/mES-cMyc-ChIP-Seq(GSE11431)/Homer	ACATGCCCGGGCAT	0.1	-2.562	0.3297	11	0.0015	76.7	0.0009
PAX5(Paired,Homeobox),condensed/GM12878-PAX5-ChIP-Seq(GSE32465)/Homer	GTCACGCTCSCTGM	0.1	-2.515	0.342	75	0.01	720.1	0.0085
RORg(NR)/Liver-Rorc-ChIP-Seq(GSE101115)/Homer	WAABTAGGTCAV	0.1	-2.501	0.3436	39	0.0052	349.3	0.0041
AP-2alpha(AP2)/Hela-AP2alpha-ChIP-Seq(GSE31477)/Homer	ATGCCCTGAGGC	0.1	-2.497	0.3436	314	0.042	3302.4	0.0388
Hoxb4(Homeobox)/ES-Hoxb4-ChIP-Seq(GSE34014)/Homer	TGATTRATGGCY	0.1	-2.483	0.3436	157	0.021	1595	0.0187
HOXA1(Homeobox)/mES-Hoxa1-ChIP-Seq(SRP084292)/Homer	TGATKGATGR	0.1	-2.45	0.3514	127	0.017	1275.7	0.015
Tbr1(T-box)/Cortex-Tbr1-ChIP-Seq(GSE71384)/Homer	AAGGTGTKAA	0.1	-2.415	0.3606	555	0.0742	5971.7	0.0702
ZNF768(Zf)/Rajj-ZNF768-ChIP-Seq(GSE111879)/Homer	RHHCAGAGAGGB	0.1	-2.393	0.3653	18	0.0024	144	0.0017
IRF8(IRF)/BMDM-IRF8-ChIP-Seq(GSE77884)/Homer	GRAASTGAAAST	0.1	-2.383	0.3658	158	0.0211	1613	0.019
p63(p53)/Keratinocyte-p63-ChIP-Seq(GSE17611)/Homer	NNDRCATGYCYNRRCATGYH	0.1	-2.376	0.3658	130	0.0174	1312.2	0.0154
PBX1(Homeobox)/MCF7-PBX1-ChIP-Seq(GSE28007)/Homer	GSCTGTCACTCA	0.1	-2.376	0.3658	38	0.0051	343.4	0.004
Usf2(bHLH)/C2C12-Usf2-ChIP-Seq(GSE36030)/Homer	GTCACGTGGT	0.1	-2.35	0.3681	198	0.0265	2049.2	0.0241
Pax7(Paired,Homeobox),longest/Myoblast-Pax7-ChIP-Seq(GSE25064)/Homer	NTAATTDGCYAATTANNWWD	1	-2.29	0.3873	6	0.0008	36.3	0.0004
Ap4(bHLH)/AML-Tfap4-ChIP-Seq(GSE45738)/Homer	NAHCAGCTGD	1	-2.264	0.3943	570	0.0762	6160	0.0724
GATA3(Zf)/iTreg-Gata3-ChIP-Seq(GSE20898)/Homer	AGATAASR	1	-2.262	0.3943	656	0.0877	7116.6	0.0836
E2F(E2F)/Hela-CellCycle-Expression/Homer	TTSGCGCGAAAA	1	-2.243	0.3959	19	0.0025	157.6	0.0019
bHLHE41(bHLH)/proB-Bhlhe41-ChIP-Seq(GSE93764)/Homer	KCACGTGMCN	1	-2.199	0.4101	459	0.0614	4936.4	0.058
En1(Homeobox)/SUM149-EN1-ChIP-Seq(GSE120957)/Homer	NDCTAATTAS	1	-2.193	0.4101	1019	0.1363	11185.6	0.1315
NPAS2(bHLH)/Liver-NPAS2-ChIP-Seq(GSE39860)/Homer	KCCACGTGAC	1	-2.189	0.4101	467	0.0625	5026.4	0.0591
DLX2(Homeobox)/BasalGanglia-Dlx2-ChIP-seq(GSE124936)/Homer	NNNTAATTAS	1	-2.171	0.4113	712	0.0952	7755.9	0.0911
OCT:OCT(POU,Homeobox)/NPC-Brn1-ChIP-Seq(GSE35496)/Homer	ATGAATATTCATGAG	1	-2.16	0.4126	5	0.0007	29.2	0.0003
Sox15(HMG)/CPA-Sox15-ChIP-Seq(GSE62909)/Homer	RAACAATGGN	1	-2.136	0.4191	373	0.0499	3992.1	0.0469
ZKSCAN1(Zf)/HepG2-ZKSCAN1-ChIP-Seq(Encode)/Homer	GCACAYAGTAGGKCY	1	-2.078	0.4406	8	0.0011	56.1	0.0007
Smad2(MAD)/ES-SMAD2-ChIP-Seq(GSE29422)/Homer	CTGTCTGG	1	-2.056	0.4468	610	0.0816	6636	0.078
Smad3(MAD)/NPC-Smad3-ChIP-Seq(GSE36673)/Homer	TWGTCTGV	1	-2.054	0.4468	1280	0.1712	14145.8	0.1662
Barx1(Homeobox)/Stomach-Barx1.3xFlag-ChIP-Seq(GSE69483)/Homer	AAACMATTAN	1	-2.019	0.4566	184	0.0246	1925.8	0.0226
Pbx3(Homeobox)/GM12878-PBX3-ChIP-Seq(GSE32465)/Homer	SCTGTCAMTCAN	1	-2.001	0.461	97	0.013	982.9	0.0116
Twist(bHLH)/HMLE-TWIST1-ChIP-Seq(Chang_et_al)/Homer	VCAKCTGGNNNCCAGMTGBN	1	-1.982	0.4665	49	0.0066	472.6	0.0056
Tcf21(bHLH)/ArterySmoothMuscle-Tcf21-ChIP-Seq(GSE61369)/Homer	NAACAGCTGG	1	-1.943	0.4813	399	0.0534	4305.2	0.0506
ZNF467(Zf)/HEK293-ZNF467.GFP-ChIP-Seq(GSE58341)/Homer	TGGGGAAGGGCM	1	-1.925	0.4861	339	0.0453	3642.3	0.0428
E2F3(E2F)/MEF-E2F3-ChIP-Seq(GSE71376)/Homer	BTKGGCGGGAAA	1	-1.893	0.4984	241	0.0322	2563.6	0.0301
HOXA2(Homeobox)/mES-Hoxa2-ChIP-Seq(Donaldson_et_al.)/Homer	GYCATCMATCAT	1	-1.878	0.5021	58	0.0078	572	0.0067
E2F1(E2F)/Hela-E2F1-ChIP-Seq(GSE22478)/Homer	CWGGCGGGAA	1	-1.87	0.5022	86	0.0115	872.1	0.0102
AP-2gamma(AP2)/MCF7-TFAP2C-ChIP-Seq(GSE21234)/Homer	SCCTSAGGSCAW	1	-1.869	0.5022	415	0.0555	4493.2	0.0528
ZNF317(Zf)/HEK293-ZNF317.GFP-ChIP-Seq(GSE58341)/Homer	GTCWGCTGTYYCTCT	1	-1.859	0.5022	38	0.0051	362.6	0.0043
MyoD(bHLH)/Myotube-MyoD-ChIP-Seq(GSE21614)/Homer	RRCAGCTGYTSY	1	-1.822	0.5158	300	0.0401	3223.3	0.0379
ETS:E-box(ETS,bHLH)/HPC7-Scl-ChIP-Seq(GSE22178)/Homer	AGGAARCAGCTG	1	-1.81	0.518	38	0.0051	364.8	0.0043
STAT4(Stat)/CD4-Stat4-ChIP-Seq(GSE22104)/Homer	NYTTCCWGGAAR	1	-1.798	0.5207	381	0.051	4125.1	0.0485
Srebp2(bHLH)/HepG2-Srebp2-ChIP-Seq(GSE31477)/Homer	CGGTCACSCCAC	1	-1.788	0.5221	60	0.008	598.7	0.007
p53(p53)/Saos-p53-ChIP-Seq(GSE15780)/Homer	RRCATGYCYRGRCATGYYYN	1	-1.778	0.5221	33	0.0044	313.3	0.0037
p53(p53)/Saos-p53-ChIP-Seq/Homer	RRCATGYCYRGRCATGYYYN	1	-1.778	0.5221	33	0.0044	313.3	0.0037
Pax7(Paired,Homeobox)/Myoblast-Pax7-ChIP-Seq(GSE25064)/Homer	TAATCAATTA	1	-1.743	0.5346	20	0.0027	180.8	0.0021
Slug(Zf)/Mesoderm-Snai2-ChIP-Seq(GSE61475)/Homer	SNGCACCTGCHS	1	-1.729	0.5383	128	0.0171	1338.3	0.0157
Max(bHLH)/K562-Max-ChIP-Seq(GSE31477)/Homer	RCCACGTGGYYN	1	-1.654	0.5763	298	0.0399	3222.8	0.0379
JunD(bZIP)/K562-JunD-ChIP-Seq/Homer	ATGACGTCATCN	1	-1.635	0.5835	110	0.0147	1149.7	0.0135
Gata1(Zf)/K562-GATA1-ChIP-Seq(GSE18829)/Homer	SAGATAAGRV	1	-1.603	0.5981	274	0.0366	2962.4	0.0348
Srebp1a(bHLH)/HepG2-Srebp1a-ChIP-Seq(GSE31477)/Homer	RTCACSCCAY	1	-1.594	0.5998	115	0.0154	1207.6	0.0142
Sp5(Zf)/mES-Sp5.Flag-ChIP-Seq(GSE72989)/Homer	RGKGGGCGGAGC	1	-1.579	0.6051	627	0.0839	6910.3	0.0812
Phox2a(Homeobox)/Neuron-Phox2a-ChIP-Seq(GSE31456)/Homer	YTAATYNRATTA	1	-1.564	0.6099	105	0.014	1100.3	0.0129
Zic2(Zf)/ESC-Zic2-ChIP-Seq(SRP197560)/Homer	CHCAGCRGGRGG	1	-1.552	0.613	241	0.0322	2602	0.0306
DMRT1(DM)/Testis-DMRT1-ChIP-Seq(GSE64892)/Homer	TWGHWACAWTGTWDC	1	-1.536	0.6189	93	0.0124	971.9	0.0114
PSE(SNAPc)/K562-mStart-Seq/Homer	WAVTCACCMTAASYDAAAAG	1	-1.521	0.6241	200	0.0267	2151.7	0.0253
c-Myc(bHLH)/mES-cMyc-ChIP-Seq(GSE11431)/Homer	VVCCACGTGG	1	-1.495	0.6367	211	0.0282	2276.2	0.0267
GSC(Homeobox)/FrogEmbryos-GSC-ChIP-Seq(DRA000576)/Homer	RGGATTAR	1	-1.486	0.6385	517	0.0691	5694.1	0.0669
RXR(NR),DR1/3T3L1-RXR-ChIP-Seq(GSE13511)/Homer	TAGGGCAAAGGTCA	1	-1.485	0.6385	400	0.0535	4384.1	0.0515
Oct4:Sox17(POU,Homeobox,HMG)/F9-Sox17-ChIP-Seq(GSE44553)/Homer	CCATTGTATGCAAAT	1	-1.483	0.6385	40	0.0053	400.5	0.0047
Rbpj1(?)/Panc1-Rbpj1-ChIP-Seq(GSE47459)/Homer	HTTTCCCASG	1	-1.458	0.6438	636	0.0851	7035.4	0.0827
Nur77(NR)/K562-NR4A1-ChIP-Seq(GSE31363)/Homer	TGACCTTTNCNT	1	-1.448	0.6467	75	0.01	781	0.0092
Gata4(Zf)/Heart-Gata4-ChIP-Seq(GSE35151)/Homer	NBWGATAAGR	1	-1.432	0.6527	437	0.0584	4807.9	0.0565
Oct4(POU,Homeobox)/mES-Oct4-ChIP-Seq(GSE11431)/Homer	ATTTGCATAW	1	-1.419	0.6571	142	0.019	1520.8	0.0179
Duxbl(Homeobox)/NIH3T3-Duxbl.HA-ChIP-Seq(GSE119782)/Homer	TAAYCYAATCAA	1	-1.411	0.6585	26	0.0035	254.1	0.003
PPARa(NR),DR1/Liver-Ppara-ChIP-Seq(GSE47954)/Homer	VNAGGKCAAAGGTCA	1	-1.385	0.6714	362	0.0484	3975.5	0.0467
Six4(Homeobox)/MCF7-SIX4-ChIP-Seq(Encode)/Homer	TGWAAYCTGABACCB	1	-1.371	0.6768	25	0.0033	245.8	0.0029
MNT(bHLH)/HepG2-MNT-ChIP-Seq(Encode)/Homer	DGCACACGTG	1	-1.368	0.6768	440	0.0588	4852.5	0.057
Nrf2(bZIP)/Lymphoblast-Nrf2-ChIP-Seq(GSE37589)/Homer	HTGCTGAGTCAT	1	-1.366	0.6768	190	0.0254	2058.8	0.0242
Hand2(bHLH)/Mesoderm-Hand2-ChIP-Seq(GSE61475)/Homer	TGACANARRCCAGRC	1	-1.279	0.729	163	0.0218	1768.2	0.0208
Foxa3(Forkhead)/Liver-Foxa3-ChIP-Seq(GSE77670)/Homer	BSNTGTTTACWYWGN	1	-1.274	0.729	166	0.0222	1802.7	0.0212
IRF3(IRF)/BMDM-Irf3-ChIP-Seq(GSE67343)/Homer	AGTTTCAKTTTC	1	-1.265	0.7306	132	0.0177	1425.5	0.0168
Arnt:Ahr(bHLH)/MCF7-Arnt-ChIP-Seq(Lo_et_al.)/Homer	TBGCACGCAA	1	-1.241	0.7435	229	0.0306	2509.3	0.0295
HRE(HSF)/HepG2-HSF1-ChIP-Seq(GSE31477)/Homer	BSTTCTRGAABVTTCYAGAA	1	-1.225	0.7518	38	0.0051	392.9	0.0046
NF-E2(bZIP)/K562-NFE2-ChIP-Seq(GSE31477)/Homer	GATGACTCAGCA	1	-1.219	0.7518	228	0.0305	2501.9	0.0294
STAT5(Stat)/mCD4+-Stat5-ChIP-Seq(GSE12346)/Homer	RTTTCTNAGAAA	1	-1.212	0.7527	135	0.0181	1464.6	0.0172
DLX1(Homeobox)/BasalGanglia-Dlx1-ChIP-seq(GSE124936)/Homer	NSNNTAATTA	1	-1.192	0.7634	554	0.0741	6169.5	0.0725
Foxa2(Forkhead)/Liver-Foxa2-ChIP-Seq(GSE25694)/Homer	CYTGTTTACWYW	1	-1.19	0.7634	352	0.0471	3896.6	0.0458
n-Myc(bHLH)/mES-nMyc-ChIP-Seq(GSE11431)/Homer	VRCCACGTGG	1	-1.185	0.7634	291	0.0389	3212.1	0.0377
PPARE(NR),DR1/3T3L1-Pparg-ChIP-Seq(GSE13511)/Homer	TGACCTTTGCCCCA	1	-1.181	0.7634	332	0.0444	3673.1	0.0432
HEB(bHLH)/mES-Heb-ChIP-Seq(GSE53233)/Homer	VCAGCTGBNN	1	-1.142	0.7848	686	0.0917	7670.8	0.0901
MYNN(Zf)/HEK293-MYNN.eGFP-ChIP-Seq(Encode)/Homer	TTCAAAWTAAAAGTC	1	-1.137	0.7848	59	0.0079	628.9	0.0074
ZNF711(Zf)/SHSY5Y-ZNF711-ChIP-Seq(GSE20673)/Homer	AGGCCTAG	1	-1.127	0.7873	768	0.1027	8600.1	0.1011
RARg(NR)/ES-RARg-ChIP-Seq(GSE30538)/Homer	AGGTCAAGGTCA	1	-1.117	0.7913	10	0.0013	95.3	0.0011
Sox4(HMG)/proB-Sox4-ChIP-Seq(GSE50066)/Homer	YCTTTGTTCC	1	-1.108	0.794	275	0.0368	3045.3	0.0358
PRDM15(Zf)/ESC-Prdm15-ChIP-Seq(GSE73694)/Homer	YCCDNTCCAGGTTTT	1	-1.106	0.794	307	0.0411	3405.9	0.04
Gata2(Zf)/K562-GATA2-ChIP-Seq(GSE18829)/Homer	BBCTTATCTS	1	-1.097	0.7943	292	0.0391	3238.6	0.0381
Egr2(Zf)/Thymocytes-Egr2-ChIP-Seq(GSE34254)/Homer	NGCGTGGGCGGR	1	-1.077	0.8056	97	0.013	1055.4	0.0124
OCT:OCT(POU,Homeobox)/NPC-OCT6-ChIP-Seq(GSE43916)/Homer	YATGCATATRCATRT	1	-1.071	0.8061	11	0.0015	107.9	0.0013
NFE2L2(bZIP)/HepG2-NFE2L2-ChIP-Seq(Encode)/Homer	AWWWTGCTGAGTCAT	1	-1.061	0.8098	178	0.0238	1963.7	0.0231
GATA(Zf),IR3/iTreg-Gata3-ChIP-Seq(GSE20898)/Homer	NNNNNBAGATAWYATCTVHN	1	-1.057	0.8098	90	0.012	979.2	0.0115
TFE3(bHLH)/MEF-TFE3-ChIP-Seq(GSE75757)/Homer	GTCACGTGACYV	1	-1.04	0.8183	54	0.0072	580.1	0.0068
STAT1(Stat)/HelaS3-STAT1-ChIP-Seq(GSE12782)/Homer	NATTTCCNGGAAAT	1	-0.9876	0.858	120	0.016	1322.1	0.0155
ZNF165(Zf)/WHIM12-ZNF165-ChIP-Seq(GSE65937)/Homer	AAGGKGRCGCAGGCA	1	-0.9473	0.8887	45	0.006	487.2	0.0057
Phox2b(Homeobox)/CLBGA-PHOX2B-ChIP-Seq(GSE90683)/Homer	TTAATTNAATTA	1	-0.9399	0.8906	48	0.0064	521.4	0.0061
RARa(NR)/K562-RARa-ChIP-Seq(Encode)/Homer	TTGAMCTTTG	1	-0.9329	0.8923	1170	0.1565	13214.2	0.1553
Ptf1a(bHLH)/Panc1-Ptf1a-ChIP-Seq(GSE47459)/Homer	ACAGCTGTTN	1	-0.9256	0.8942	1029	0.1376	11617.5	0.1365
Zic(Zf)/Cerebellum-ZIC1.2-ChIP-Seq(GSE60731)/Homer	CCTGCTGAGH	1	-0.9219	0.8942	384	0.0514	4310.5	0.0507
NFAT(RHD)/Jurkat-NFATC1-ChIP-Seq(Jolma_et_al.)/Homer	ATTTTCCATT	1	-0.9206	0.8942	308	0.0412	3451.9	0.0406
Sox6(HMG)/Myotubes-Sox6-ChIP-Seq(GSE32627)/Homer	CCATTGTTNY	1	-0.9168	0.8942	559	0.0748	6292.6	0.074
ZNF519(Zf)/HEK293-ZNF519.GFP-ChIP-Seq(GSE58341)/Homer	GAGSCCGAGC	1	-0.8935	0.9048	90	0.012	996.7	0.0117
MafA(bZIP)/Islet-MafA-ChIP-Seq(GSE30298)/Homer	TGCTGACTCA	1	-0.8804	0.9122	634	0.0848	7152.9	0.0841
MafK(bZIP)/C2C12-MafK-ChIP-Seq(GSE36030)/Homer	GCTGASTCAGCA	1	-0.8789	0.9122	388	0.0519	4365.3	0.0513
PRDM10(Zf)/HEK293-PRDM10.eGFP-ChIP-Seq(Encode)/Homer	TGGTACATTCCA	1	-0.8716	0.9122	257	0.0344	2884.9	0.0339
Brachyury(T-box)/Mesoendoderm-Brachyury-ChIP-exo(GSE54963)/Homer	ANTTMRCASBNNNGTGYKAAN	1	-0.8695	0.9122	95	0.0127	1055.9	0.0124
Klf9(Zf)/GBM-Klf9-ChIP-Seq(GSE62211)/Homer	GCCACRCCCACY	1	-0.8464	0.9252	226	0.0302	2538.4	0.0298
ZNF675(Zf)/HEK293-ZNF675.GFP-ChIP-Seq(GSE58341)/Homer	ARGAGGMCAAAATGW	1	-0.8417	0.9252	44	0.0059	484.6	0.0057
HNF4a(NR),DR1/HepG2-HNF4a-ChIP-Seq(GSE25021)/Homer	CARRGKBCAAAGTYCA	1	-0.8366	0.9253	153	0.0205	1714.9	0.0202
FOXA1:AR(Forkhead,NR)/LNCAP-AR-ChIP-Seq(GSE27824)/Homer	AGTAAACAAAAAAGAACAND	1	-0.8184	0.9377	11	0.0015	116.5	0.0014
E2F7(E2F)/Hela-E2F7-ChIP-Seq(GSE32673)/Homer	VDTTTCCCGCCA	1	-0.8075	0.9434	37	0.0049	408.6	0.0048
Bach1(bZIP)/K562-Bach1-ChIP-Seq(GSE31477)/Homer	AWWNTGCTGAGTCAT	1	-0.7981	0.9477	211	0.0282	2377.1	0.0279
SCL(bHLH)/HPC7-Scl-ChIP-Seq(GSE13511)/Homer	AVCAGCTG	1	-0.7981	0.9477	2247	0.3005	25510.1	0.2998
Sox7(HMG)/ESC-Sox7-ChIP-Seq(GSE133899)/Homer	VVRRAACAATGG	1	-0.7973	0.9477	83	0.0111	928.4	0.0109
FOXM1(Forkhead)/MCF7-FOXM1-ChIP-Seq(GSE72977)/Homer	TRTTTACTTW	1	-0.7547	0.9758	429	0.0574	4861.8	0.0571
Bapx1(Homeobox)/VertebralCol-Bapx1-ChIP-Seq(GSE36672)/Homer	TTRAGTGSYK	1	-0.7381	0.9875	961	0.1285	10914.4	0.1283
PAX3:FKHR-fusion(Paired,Homeobox)/Rh4-PAX3:FKHR-ChIP-Seq(GSE19063)/Homer	ACCRTGACTAATTNN	1	-0.7191	1	126	0.0169	1426.8	0.0168
GRHL2(CP2)/HBE-GRHL2-ChIP-Seq(GSE46194)/Homer	AAACYKGTTWDACMRGTTTB	1	-0.6972	1	109	0.0146	1236.4	0.0145
Tcf7(HMG)/GM12878-TCF7-ChIP-Seq(Encode)/Homer	CTTTGATGTGSB	1	-0.6847	1	99	0.0132	1124	0.0132
Pax7(Paired,Homeobox),long/Myoblast-Pax7-ChIP-Seq(GSE25064)/Homer	TAATCHGATTAC	1	-0.6637	1	7	0.0009	77.3	0.0009
Nkx3.1(Homeobox)/LNCaP-Nkx3.1-ChIP-Seq(GSE28264)/Homer	AAGCACTTAA	1	-0.6625	1	987	0.132	11241.3	0.1321
IRF2(IRF)/Erythroblas-IRF2-ChIP-Seq(GSE36985)/Homer	GAAASYGAAASY	1	-0.6598	1	68	0.0091	774.5	0.0091
Prop1(Homeobox)/GHFT1-PROP1.biotin-ChIP-Seq(GSE77302)/Homer	NTAATBNAATTA	1	-0.6598	1	170	0.0227	1937.5	0.0228
HRE(HSF)/Striatum-HSF1-ChIP-Seq(GSE38000)/Homer	TTCTAGAABNTTCTA	1	-0.6529	1	54	0.0072	615.3	0.0072
ZNF41(Zf)/HEK293-ZNF41.GFP-ChIP-Seq(GSE58341)/Homer	CCTCATGGTGYCYTWYTCCCTTGTG	1	-0.6353	1	5	0.0007	55.7	0.0007
GATA3(Zf),DR4/iTreg-Gata3-ChIP-Seq(GSE20898)/Homer	AGATGKDGAGATAAG	1	-0.6345	1	25	0.0033	285.2	0.0034
Pdx1(Homeobox)/Islet-Pdx1-ChIP-Seq(SRA008281)/Homer	YCATYAATCA	1	-0.6312	1	667	0.0892	7609.3	0.0894
Brn1(POU,Homeobox)/NPC-Brn1-ChIP-Seq(GSE35496)/Homer	TATGCWAATBAV	1	-0.6253	1	95	0.0127	1087.6	0.0128
RBPJ:Ebox(?,bHLH)/Panc1-Rbpj1-ChIP-Seq(GSE47459)/Homer	GGGRAARRGRMCAGMTG	1	-0.604	1	99	0.0132	1136.7	0.0134
CHR(?)/Hela-CellCycle-Expression/Homer	SRGTTTCAAA	1	-0.5915	1	146	0.0195	1676	0.0197
VDR(NR),DR3/GM10855-VDR+vitD-ChIP-Seq(GSE22484)/Homer	ARAGGTCANWGAGTTCANNN	1	-0.5857	1	63	0.0084	726.1	0.0085
ZNF136(Zf)/HEK293-ZNF136.GFP-ChIP-Seq(GSE58341)/Homer	YTKGATAHAGTATTCTWGGTNGGCA	1	-0.5713	1	25	0.0033	290.4	0.0034
OCT:OCT-short(POU,Homeobox)/NPC-OCT6-ChIP-Seq(GSE43916)/Homer	ATGCATWATGCATRW	1	-0.5687	1	355	0.0475	4071.2	0.0478
LEF1(HMG)/H1-LEF1-ChIP-Seq(GSE64758)/Homer	CCTTTGATST	1	-0.5589	1	200	0.0267	2301.3	0.027
Sp2(Zf)/HEK293-Sp2.eGFP-ChIP-Seq(Encode)/Homer	YGGCCCCGCCCC	1	-0.5588	1	824	0.1102	9429.6	0.1108
E2F6(E2F)/Hela-E2F6-ChIP-Seq(GSE31477)/Homer	GGCGGGAARN	1	-0.5582	1	193	0.0258	2221.7	0.0261
DMRT6(DM)/Testis-DMRT6-ChIP-Seq(GSE60440)/Homer	YDGHTACAWTGTADC	1	-0.5555	1	69	0.0092	799.8	0.0094
IRF1(IRF)/PBMC-IRF1-ChIP-Seq(GSE43036)/Homer	GAAAGTGAAAGT	1	-0.5113	1	72	0.0096	840.4	0.0099
PR(NR)/T47D-PR-ChIP-Seq(GSE31130)/Homer	VAGRACAKNCTGTBC	1	-0.5088	1	750	0.1003	8607.5	0.1012
PU.1:IRF8(ETS:IRF)/pDC-Irf8-ChIP-Seq(GSE66899)/Homer	GGAAGTGAAAST	1	-0.5003	1	89	0.0119	1039	0.0122
GATA:SCL(Zf,bHLH)/Ter119-SCL-ChIP-Seq(GSE18720)/Homer	CRGCTGBNGNSNNSAGATAA	1	-0.4925	1	34	0.0045	402.3	0.0047
ZNF189(Zf)/HEK293-ZNF189.GFP-ChIP-Seq(GSE58341)/Homer	TGGAACAGMA	1	-0.491	1	259	0.0346	2995.3	0.0352
DLX5(Homeobox)/BasalGanglia-Dlx5-ChIP-seq(GSE124936)/Homer	SSTAATTA	1	-0.4866	1	271	0.0362	3134.1	0.0368
ZBTB18(Zf)/HEK293-ZBTB18.GFP-ChIP-Seq(GSE58341)/Homer	AACATCTGGA	1	-0.4814	1	164	0.0219	1906.6	0.0224
CRX(Homeobox)/Retina-Crx-ChIP-Seq(GSE20012)/Homer	GCTAATCC	1	-0.4786	1	983	0.1315	11284.2	0.1326
NFAT:AP1(RHD,bZIP)/Jurkat-NFATC1-ChIP-Seq(Jolma_et_al.)/Homer	SARTGGAAAAWRTGAGTCAB	1	-0.4753	1	123	0.0165	1435	0.0169
THRa(NR)/C17.2-THRa-ChIP-Seq(GSE38347)/Homer	GGTCANYTGAGGWCA	1	-0.4652	1	170	0.0227	1979.9	0.0233
Zfp809(Zf)/ES-Zfp809-ChIP-Seq(GSE70799)/Homer	GGGGCTYGKCTGGGA	1	-0.4444	1	79	0.0106	932.6	0.011
EBF(EBF)/proBcell-EBF-ChIP-Seq(GSE21978)/Homer	DGTCCCYRGGGA	1	-0.4419	1	67	0.009	793.3	0.0093
FXR(NR),IR1/Liver-FXR-ChIP-Seq(Chong_et_al.)/Homer	AGGTCANTGACCTB	1	-0.4309	1	165	0.0221	1930.9	0.0227
Meis1(Homeobox)/MastCells-Meis1-ChIP-Seq(GSE48085)/Homer	VGCTGWCAVB	1	-0.4305	1	740	0.099	8531.5	0.1003
Tcf3(HMG)/mES-Tcf3-ChIP-Seq(GSE11724)/Homer	ASWTCAAAGG	1	-0.4239	1	67	0.009	796.9	0.0094
Tbx21(T-box)/GM12878-TBX21-ChIP-Seq(Encode)/Homer	AGGTGTGAAA	1	-0.4167	1	330	0.0441	3835.7	0.0451
ZNF416(Zf)/HEK293-ZNF416.GFP-ChIP-Seq(GSE58341)/Homer	WDNCTGGGCA	1	-0.4156	1	607	0.0812	7015.8	0.0825
Gata6(Zf)/HUG1N-GATA6-ChIP-Seq(GSE51936)/Homer	YCTTATCTBN	1	-0.4111	1	370	0.0495	4297.2	0.0505
Hoxc9(Homeobox)/Ainv15-Hoxc9-ChIP-Seq(GSE21812)/Homer	GGCCATAAATCA	1	-0.4084	1	233	0.0312	2721.2	0.032
HINFP(Zf)/K562-HINFP.eGFP-ChIP-Seq(Encode)/Homer	TWVGGTCCGC	1	-0.4059	1	82	0.011	974.2	0.0114
ZNF341(Zf)/EBV-ZNF341-ChIP-Seq(GSE113194)/Homer	GGAACAGCCG	1	-0.4027	1	224	0.03	2619.9	0.0308
ERE(NR),IR3/MCF7-ERa-ChIP-Seq(Unpublished)/Homer	VAGGTCACNSTGACC	1	-0.4012	1	114	0.0152	1347	0.0158
ZNF322(Zf)/HEK293-ZNF322.GFP-ChIP-Seq(GSE58341)/Homer	GAGCCTGGTACTGWGCCTGR	1	-0.4012	1	101	0.0135	1197	0.0141
FOXA1(Forkhead)/MCF7-FOXA1-ChIP-Seq(GSE26831)/Homer	WAAGTAAACA	1	-0.396	1	394	0.0527	4579	0.0538
KLF14(Zf)/HEK293-KLF14.GFP-ChIP-Seq(GSE58341)/Homer	RGKGGGCGKGGC	1	-0.3955	1	926	0.1238	10680.2	0.1255
Zfp57(Zf)/H1-ZFP57.HA-ChIP-Seq(GSE115387)/Homer	NANTGCSGCA	1	-0.3937	1	108	0.0144	1279	0.015
WT1(Zf)/Kidney-WT1-ChIP-Seq(GSE90016)/Homer	MCTCCCMCRCAB	1	-0.3915	1	279	0.0373	3257.6	0.0383
ZNF16(Zf)/HEK293-ZNF16.GFP-ChIP-Seq(GSE58341)/Homer	MACCTTCYATGGCTCCCTAKTGCCY	1	-0.3775	1	2	0.0003	27	0.0003
CEBP:CEBP(bZIP)/MEF-Chop-ChIP-Seq(GSE35681)/Homer	NTNATGCAAYMNNHTGMAAY	1	-0.3477	1	42	0.0056	515.4	0.0061
Sox17(HMG)/Endoderm-Sox17-ChIP-Seq(GSE61475)/Homer	CCATTGTTYB	1	-0.3457	1	238	0.0318	2800.8	0.0329
p73(p53)/Trachea-p73-ChIP-Seq(PRJNA310161)/Homer	NRRRCAWGTCCDGRCATGYY	1	-0.3314	1	14	0.0019	181.2	0.0021
Rfx6(HTH)/Min6b1-Rfx6.HA-ChIP-Seq(GSE62844)/Homer	TGTTKCCTAGCAACM	1	-0.3244	1	424	0.0567	4957.7	0.0583
ISRE(IRF)/ThioMac-LPS-Expression(GSE23622)/Homer	AGTTTCASTTTC	1	-0.3243	1	40	0.0053	495.6	0.0058
EBF2(EBF)/BrownAdipose-EBF2-ChIP-Seq(GSE97114)/Homer	NABTCCCWDGGGAVH	1	-0.322	1	324	0.0433	3804.9	0.0447
RORgt(NR)/EL4-RORgt.Flag-ChIP-Seq(GSE56019)/Homer	AAYTAGGTCA	1	-0.3199	1	47	0.0063	579.5	0.0068
RORgt(NR)/EL4-RORgt.Flag-ChIP-Seq(GSE56019)/Homer	AAYTAGGTCA	1	-0.3199	1	47	0.0063	579.5	0.0068
Oct6(POU,Homeobox)/NPC-Pou3f1-ChIP-Seq(GSE35496)/Homer	WATGCAAATGAG	1	-0.3191	1	125	0.0167	1496.6	0.0176
IRF4(IRF)/GM12878-IRF4-ChIP-Seq(GSE32465)/Homer	ACTGAAACCA	1	-0.3131	1	174	0.0233	2069.8	0.0243
Egr1(Zf)/K562-Egr1-ChIP-Seq(GSE32465)/Homer	TGCGTGGGYG	1	-0.3111	1	289	0.0387	3404.4	0.04
E2F4(E2F)/K562-E2F4-ChIP-Seq(GSE31477)/Homer	GGCGGGAAAH	1	-0.3104	1	151	0.0202	1802.4	0.0212
BHLHA15(bHLH)/NIH3T3-BHLHB8.HA-ChIP-Seq(GSE119782)/Homer	NAMCAGCTGK	1	-0.3093	1	531	0.071	6198.2	0.0728
Tbx20(T-box)/Heart-Tbx20-ChIP-Seq(GSE29636)/Homer	GGTGYTGACAGS	1	-0.3082	1	86	0.0115	1042.6	0.0123
KLF1(Zf)/HUDEP2-KLF1-CutnRun(GSE136251)/Homer	VDGGGYGGGGCY	1	-0.3	1	536	0.0717	6261.9	0.0736
Oct2(POU,Homeobox)/Bcell-Oct2-ChIP-Seq(GSE21512)/Homer	ATATGCAAAT	1	-0.2997	1	67	0.009	820.1	0.0096
Ascl1(bHLH)/NeuralTubes-Ascl1-ChIP-Seq(GSE55840)/Homer	NNVVCAGCTGBN	1	-0.2939	1	581	0.0777	6783	0.0797
Zac1(Zf)/Neuro2A-Plagl1-ChIP-Seq(GSE75942)/Homer	HAWGRGGCCM	1	-0.2812	1	1033	0.1382	11987.3	0.1409
USF1(bHLH)/GM12878-Usf1-ChIP-Seq(GSE32465)/Homer	SGTCACGTGR	1	-0.2726	1	219	0.0293	2608.5	0.0307
ZNF7(Zf)/HepG2-ZNF7.Flag-ChIP-Seq(Encode)/Homer	CTGCCWVCTTTTRTA	1	-0.2716	1	151	0.0202	1815.8	0.0213
Pit1(Homeobox)/GCrat-Pit1-ChIP-Seq(GSE58009)/Homer	ATGMATATDC	1	-0.2665	1	347	0.0464	4097.3	0.0482
KLF3(Zf)/MEF-Klf3-ChIP-Seq(GSE44748)/Homer	NRGCCCCRCCCHBNN	1	-0.2611	1	307	0.0411	3636.2	0.0427
Tbet(T-box)/CD8-Tbet-ChIP-Seq(GSE33802)/Homer	AGGTGTGAAM	1	-0.2601	1	458	0.0613	5385.5	0.0633
ZFP3(Zf)/HEK293-ZFP3.GFP-ChIP-Seq(GSE58341)/Homer	GGGTTTTGAAGGATGARTAGGAGTT	1	-0.2542	1	1	0.0001	17.4	0.0002
IRF:BATF(IRF:bZIP)/pDC-Irf8-ChIP-Seq(GSE66899)/Homer	CTTTCANTATGACTV	1	-0.2486	1	55	0.0074	689.2	0.0081
COUP-TFII(NR)/K562-NR2F1-ChIP-Seq(Encode)/Homer	GKBCARAGGTCA	1	-0.2475	1	645	0.0863	7552.8	0.0888
ARE(NR)/LNCAP-AR-ChIP-Seq(GSE27824)/Homer	RGRACASNSTGTYCYB	1	-0.2437	1	60	0.008	751	0.0088
FOXA1(Forkhead)/LNCAP-FOXA1-ChIP-Seq(GSE27824)/Homer	WAAGTAAACA	1	-0.2375	1	475	0.0635	5596.6	0.0658
Six1(Homeobox)/Myoblast-Six1-ChIP-Chip(GSE20150)/Homer	GKVTCADRTTWC	1	-0.2324	1	98	0.0131	1205.3	0.0142
ZSCAN22(Zf)/HEK293-ZSCAN22.GFP-ChIP-Seq(GSE58341)/Homer	SMCAGTCWGAKGGAGGAGGC	1	-0.2275	1	22	0.0029	294	0.0035
LXRE(NR),DR4/RAW-LXRb.biotin-ChIP-Seq(GSE21512)/Homer	RGGTTACTANAGGTCA	1	-0.2114	1	25	0.0033	333.5	0.0039
Mouse_Recombination_Hotspot(Zf)/Testis-DMC1-ChIP-Seq(GSE24438)/Homer	ACTYKNATTCGTGNTACTTC	1	-0.2043	1	15	0.002	209.1	0.0025
SCRT1(Zf)/HEK293-SCRT1.eGFP-ChIP-Seq(Encode)/Homer	GCAACAGGTG	1	-0.203	1	71	0.0095	893.8	0.0105
Tbx6(T-box)/ESC-Tbx6-ChIP-Seq(GSE93524)/Homer	DAGGTGTBAA	1	-0.2019	1	333	0.0445	3972.3	0.0467
GRE(NR),IR3/RAW264.7-GRE-ChIP-Seq(Unpublished)/Homer	VAGRACAKWCTGTYC	1	-0.1983	1	55	0.0074	702.6	0.0083
T1ISRE(IRF)/ThioMac-Ifnb-Expression/Homer	ACTTTCGTTTCT	1	-0.1931	1	3	0.0004	51.9	0.0006
E-box(bHLH)/Promoter/Homer	SSGGTCACGTGA	1	-0.1904	1	36	0.0048	473.8	0.0056
Znf263(Zf)/K562-Znf263-ChIP-Seq(GSE31477)/Homer	CVGTSCTCCC	1	-0.1862	1	732	0.0979	8608.2	0.1012
NF1:FOXA1(CTF,Forkhead)/LNCAP-FOXA1-ChIP-Seq(GSE27824)/Homer	WNTGTTTRYTTTGGCA	1	-0.1843	1	16	0.0021	225.1	0.0026
Tlx?(NR)/NPC-H3K4me1-ChIP-Seq(GSE16256)/Homer	CTGGCAGSCTGCCA	1	-0.1799	1	232	0.031	2806	0.033
Sox9(HMG)/Limb-SOX9-ChIP-Seq(GSE73225)/Homer	AGGVNCCTTTGT	1	-0.1766	1	274	0.0366	3300.4	0.0388
Six2(Homeobox)/NephronProgenitor-Six2-ChIP-Seq(GSE39837)/Homer	GWAAYHTGAKMC	1	-0.1678	1	347	0.0464	4159.7	0.0489
NF1-halfsite(CTF)/LNCaP-NF1-ChIP-Seq(Unpublished)/Homer	YTGCCAAG	1	-0.1667	1	806	0.1078	9483.9	0.1115
Twist2(bHLH)/Myoblast-Twist2.Ty1-ChIP-Seq(GSE127998)/Homer	MCAGCTGBYH	1	-0.1647	1	658	0.088	7774.3	0.0914
Nkx2.2(Homeobox)/NPC-Nkx2.2-ChIP-Seq(GSE61673)/Homer	BTBRAGTGSN	1	-0.1642	1	715	0.0956	8434.3	0.0991
Atoh1(bHLH)/Cerebellum-Atoh1-ChIP-Seq(GSE22111)/Homer	VNRVCAGCTGGY	1	-0.1642	1	402	0.0538	4804	0.0565
Tcf12(bHLH)/GM12878-Tcf12-ChIP-Seq(GSE32465)/Homer	VCAGCTGYTG	1	-0.1641	1	388	0.0519	4640.8	0.0545
Nkx2.5(Homeobox)/HL1-Nkx2.5.biotin-ChIP-Seq(GSE21529)/Homer	RRSCACTYAA	1	-0.1533	1	836	0.1118	9845.3	0.1157
FOXP1(Forkhead)/H9-FOXP1-ChIP-Seq(GSE31006)/Homer	NYYTGTTTACHN	1	-0.1532	1	142	0.019	1760.7	0.0207
bHLHE40(bHLH)/HepG2-BHLHE40-ChIP-Seq(GSE31477)/Homer	KCACGTGMCN	1	-0.1518	1	98	0.0131	1236.4	0.0145
GFY(?)/Promoter/Homer	ACTACAATTCCC	1	-0.1484	1	31	0.0041	422.2	0.005
TCFL2(HMG)/K562-TCF7L2-ChIP-Seq(GSE29196)/Homer	ACWTCAAAGG	1	-0.1466	1	18	0.0024	258.6	0.003
THRb(NR)/Liver-NR1A2-ChIP-Seq(GSE52613)/Homer	TRAGGTCA	1	-0.1414	1	1776	0.2375	20677.2	0.243
MYB(HTH)/ERMYB-Myb-ChIPSeq(GSE22095)/Homer	GGCVGTTR	1	-0.141	1	742	0.0992	8773.8	0.1031
Mef2d(MADS)/Retina-Mef2d-ChIP-Seq(GSE61391)/Homer	GCTATTTTTAGC	1	-0.1381	1	61	0.0082	795.8	0.0094
ZNF415(Zf)/HEK293-ZNF415.GFP-ChIP-Seq(GSE58341)/Homer	GRTGMTRGAGCC	1	-0.1349	1	156	0.0209	1937	0.0228
OCT4-SOX2-TCF-NANOG(POU,Homeobox,HMG)/mES-Oct4-ChIP-Seq(GSE11431)/Homer	ATTTGCATAACAATG	1	-0.1348	1	33	0.0044	451.1	0.0053
PGR(NR)/EndoStromal-PGR-ChIP-Seq(GSE69539)/Homer	AAGAACATWHTGTTC	1	-0.1327	1	52	0.007	687.5	0.0081
ZNF692(Zf)/HEK293-ZNF692.GFP-ChIP-Seq(GSE58341)/Homer	GTGGGCCCCA	1	-0.1316	1	35	0.0047	477.3	0.0056
Ronin(THAP)/ES-Thap11-ChIP-Seq(GSE51522)/Homer	RACTACAACTCCCAGVAKGC	1	-0.1288	1	20	0.0027	288.2	0.0034
RAR:RXR(NR),DR0/ES-RAR-ChIP-Seq(GSE56893)/Homer	AGGTCAAGGTCA	1	-0.1285	1	33	0.0044	453.6	0.0053
GATA3(Zf),DR8/iTreg-Gata3-ChIP-Seq(GSE20898)/Homer	AGATSTNDNNDSAGATAASN	1	-0.1254	1	19	0.0025	276.2	0.0032
ZFX(Zf)/mES-Zfx-ChIP-Seq(GSE11431)/Homer	AGGCCTRG	1	-0.1248	1	505	0.0675	6041.9	0.071
bZIP:IRF(bZIP,IRF)/Th17-BatF-ChIP-Seq(GSE39756)/Homer	NAGTTTCABTHTGACTNW	1	-0.1198	1	183	0.0245	2268.1	0.0267
GRE(NR),IR3/A549-GR-ChIP-Seq(GSE32465)/Homer	NRGVACABNVTGTYCY	1	-0.1169	1	27	0.0036	381.6	0.0045
Bach2(bZIP)/OCILy7-Bach2-ChIP-Seq(GSE44420)/Homer	TGCTGAGTCA	1	-0.1145	1	695	0.093	8263.5	0.0971
ZNF669(Zf)/HEK293-ZNF669.GFP-ChIP-Seq(GSE58341)/Homer	GARTGGTCATCGCCC	1	-0.1132	1	23	0.0031	331.6	0.0039
Oct11(POU,Homeobox)/NCIH1048-POU2F3-ChIP-seq(GSE115123)/Homer	GATTTGCATA	1	-0.1057	1	75	0.01	981.9	0.0115
Hoxa9(Homeobox)/ChickenMSG-Hoxa9.Flag-ChIP-Seq(GSE86088)/Homer	RGCAATNAAA	1	-0.1031	1	1166	0.1559	13731.2	0.1614
CLOCK(bHLH)/Liver-Clock-ChIP-Seq(GSE39860)/Homer	GHCACGTG	1	-0.1028	1	232	0.031	2863.9	0.0337
Olig2(bHLH)/Neuron-Olig2-ChIP-Seq(GSE30882)/Homer	RCCATMTGTT	1	-0.0983	1	706	0.0944	8416	0.0989
Pitx1(Homeobox)/Chicken-Pitx1-ChIP-Seq(GSE38910)/Homer	TAATCCCN	1	-0.09134	1	1907	0.255	22283.3	0.2619
Brn2(POU,Homeobox)/NPC-Brn2-ChIP-Seq(GSE35496)/Homer	ATGAATATTC	1	-0.09029	1	34	0.0045	480.2	0.0056
FoxD3(forkhead)/ZebrafishEmbryo-Foxd3.biotin-ChIP-seq(GSE106676)/Homer	TGTTTAYTTAGC	1	-0.08905	1	275	0.0368	3386.3	0.0398
TCF4(bHLH)/SHSY5Y-TCF4-ChIP-Seq(GSE96915)/Homer	SMCATCTGKH	1	-0.08368	1	586	0.0784	7042.1	0.0828
LRF(Zf)/Erythroblasts-ZBTB7A-ChIP-Seq(GSE74977)/Homer	AAGACCCYYN	1	-0.07993	1	319	0.0427	3917.6	0.046
Unknown(Homeobox)/Limb-p300-ChIP-Seq/Homer	SSCMATWAAA	1	-0.07204	1	194	0.0259	2443.9	0.0287
YY1(Zf)/Promoter/Homer	CAAGATGGCGGC	1	-0.07047	1	13	0.0017	213.9	0.0025
AR-halfsite(NR)/LNCaP-AR-ChIP-Seq(GSE27824)/Homer	CCAGGAACAG	1	-0.06892	1	1429	0.1911	16844.3	0.198
Foxo1(Forkhead)/RAW-Foxo1-ChIP-Seq(Fan_et_al.)/Homer	CTGTTTAC	1	-0.06634	1	765	0.1023	9162.9	0.1077
OCT:OCT(POU,Homeobox,IR1)/NPC-Brn2-ChIP-Seq(GSE35496)/Homer	ATGAATWATTCATGA	1	-0.06068	1	8	0.0011	146.8	0.0017
Unknown-ESC-element(?)/mES-Nanog-ChIP-Seq(GSE11724)/Homer	CACAGCAGGGGG	1	-0.05941	1	290	0.0388	3604.5	0.0424
NeuroG2(bHLH)/Fibroblast-NeuroG2-ChIP-Seq(GSE75910)/Homer	ACCATCTGTT	1	-0.0565	1	588	0.0786	7119.1	0.0837
Nkx2.1(Homeobox)/LungAC-Nkx2.1-ChIP-Seq(GSE43252)/Homer	RSCACTYRAG	1	-0.05585	1	1090	0.1458	12964.2	0.1524
EBF1(EBF)/Near-E2A-ChIP-Seq(GSE21512)/Homer	GTCCCCWGGGGA	1	-0.05353	1	366	0.049	4515.9	0.0531
Rfx1(HTH)/NPC-H3K4me1-ChIP-Seq(GSE16256)/Homer	KGTTGCCATGGCAA	1	-0.0528	1	93	0.0124	1242.9	0.0146
GFY-Staf(?,Zf)/Promoter/Homer	RACTACAATTCCCAGAAKGC	1	-0.05224	1	24	0.0032	370.2	0.0044
Foxf1(Forkhead)/Lung-Foxf1-ChIP-Seq(GSE77951)/Homer	WWATRTAAACAN	1	-0.04809	1	282	0.0377	3529.1	0.0415
Bcl11a(Zf)/HSPC-BCL11A-ChIP-Seq(GSE104676)/Homer	TYTGACCASWRG	1	-0.04679	1	385	0.0515	4754.9	0.0559
ZNF382(Zf)/HEK293-ZNF382.GFP-ChIP-Seq(GSE58341)/Homer	GNCTGTASTRNTGBCTCHTT	1	-0.04604	1	4	0.0005	90.9	0.0011
Pax8(Paired,Homeobox)/Thyroid-Pax8-ChIP-Seq(GSE26938)/Homer	GTCATGCHTGRCTGS	1	-0.04287	1	171	0.0229	2207.5	0.0259
Gfi1b(Zf)/HPC7-Gfi1b-ChIP-Seq(GSE22178)/Homer	MAATCACTGC	1	-0.04267	1	266	0.0356	3349.2	0.0394
Tcfcp2l1(CP2)/mES-Tcfcp2l1-ChIP-Seq(GSE11431)/Homer	NRAACCRGTTYRAACCRGYT	1	-0.04204	1	33	0.0044	497	0.0058
Tbox:Smad(T-box,MAD)/ESCd5-Smad2_3-ChIP-Seq(GSE29422)/Homer	AGGTGHCAGACA	1	-0.04153	1	50	0.0067	716.9	0.0084
Npas4(bHLH)/Neuron-Npas4-ChIP-Seq(GSE127793)/Homer	NHRTCACGACDN	1	-0.04011	1	276	0.0369	3474.8	0.0408
Tgif1(Homeobox)/mES-Tgif1-ChIP-Seq(GSE55404)/Homer	YTGWCADY	1	-0.03926	1	1488	0.199	17631.5	0.2072
Mef2c(MADS)/GM12878-Mef2c-ChIP-Seq(GSE32465)/Homer	DCYAAAAATAGM	1	-0.03667	1	117	0.0156	1559.9	0.0183
PAX5(Paired,Homeobox)/GM12878-PAX5-ChIP-Seq(GSE32465)/Homer	GCAGCCAAGCRTGACH	1	-0.03574	1	213	0.0285	2728.7	0.0321
Mef2a(MADS)/HL1-Mef2a.biotin-ChIP-Seq(GSE21529)/Homer	CYAAAAATAG	1	-0.03512	1	112	0.015	1500.3	0.0176
STAT6(Stat)/Macrophage-Stat6-ChIP-Seq(GSE38377)/Homer	TTCCKNAGAA	1	-0.03508	1	175	0.0234	2270	0.0267
KLF10(Zf)/HEK293-KLF10.GFP-ChIP-Seq(GSE58341)/Homer	GGGGGTGTGTCC	1	-0.03469	1	228	0.0305	2911.3	0.0342
EAR2(NR)/K562-NR2F6-ChIP-Seq(Encode)/Homer	NRBCARRGGTCA	1	-0.03426	1	557	0.0745	6818	0.0801
X-box(HTH)/NPC-H3K4me1-ChIP-Seq(GSE16256)/Homer	GGTTGCCATGGCAA	1	-0.0342	1	51	0.0068	738	0.0087
c-Myc(bHLH)/LNCAP-cMyc-ChIP-Seq(Unpublished)/Homer	VCCACGTG	1	-0.03018	1	138	0.0185	1829.3	0.0215
BMYB(HTH)/Hela-BMYB-ChIP-Seq(GSE27030)/Homer	NHAACBGYYV	1	-0.02995	1	583	0.078	7140.9	0.0839
Hoxa10(Homeobox)/ChickenMSG-Hoxa10.Flag-ChIP-Seq(GSE86088)/Homer	GGYAATGAAA	1	-0.02876	1	215	0.0288	2769.6	0.0325
HOXB13(Homeobox)/ProstateTumor-HOXB13-ChIP-Seq(GSE56288)/Homer	TTTTATKRGG	1	-0.02724	1	358	0.0479	4488	0.0527
Foxh1(Forkhead)/hESC-FOXH1-ChIP-Seq(GSE29422)/Homer	NNTGTGGATTSS	1	-0.02716	1	211	0.0282	2725.9	0.032
Rfx5(HTH)/GM12878-Rfx5-ChIP-Seq(GSE31477)/Homer	SCCTAGCAACAG	1	-0.0259	1	136	0.0182	1814.4	0.0213
FoxL2(Forkhead)/Ovary-FoxL2-ChIP-Seq(GSE60858)/Homer	WWTRTAAACAVG	1	-0.01958	1	271	0.0362	3475.2	0.0408
GLIS3(Zf)/Thyroid-Glis3.GFP-ChIP-Seq(GSE103297)/Homer	CTCCCTGGGAGGCCN	1	-0.01928	1	663	0.0887	8134.4	0.0956
TR4(NR),DR1/Hela-TR4-ChIP-Seq(GSE24685)/Homer	GAGGTCAAAGGTCA	1	-0.01695	1	25	0.0033	418.4	0.0049
Klf4(Zf)/mES-Klf4-ChIP-Seq(GSE11431)/Homer	GCCACACCCA	1	-0.01673	1	180	0.0241	2382.9	0.028
Tbx5(T-box)/HL1-Tbx5.biotin-ChIP-Seq(GSE21529)/Homer	AGGTGTCA	1	-0.01641	1	1395	0.1866	16701.6	0.1963
PAX6(Paired,Homeobox)/Forebrain-Pax6-ChIP-Seq(GSE66961)/Homer	NGTGTTCAVTSAAGCGKAAA	1	-0.01507	1	55	0.0074	822.2	0.0097
Reverb(NR),DR2/RAW-Reverba.biotin-ChIP-Seq(GSE45914)/Homer	GTRGGTCASTGGGTCA	1	-0.01483	1	67	0.009	978.1	0.0115
ZNF143|STAF(Zf)/CUTLL-ZNF143-ChIP-Seq(GSE29600)/Homer	ATTTCCCAGVAKSCY	1	-0.01207	1	105	0.014	1471.4	0.0173
Zic3(Zf)/mES-Zic3-ChIP-Seq(GSE37889)/Homer	GGCCYCCTGCTGDGH	1	-0.01175	1	271	0.0362	3515.4	0.0413
CTCF-SatelliteElement(Zf?)/CD4+-CTCF-ChIP-Seq(Barski_et_al.)/Homer	TGCAGTTCCMVNWRTGGCCA	1	-0.01116	1	8	0.0011	180.6	0.0021
STAT6(Stat)/CD4-Stat6-ChIP-Seq(GSE22104)/Homer	ABTTCYYRRGAA	1	-0.01096	1	156	0.0209	2113.9	0.0248
FOXK1(Forkhead)/HEK293-FOXK1-ChIP-Seq(GSE51673)/Homer	NVWTGTTTAC	1	-0.01094	1	351	0.0469	4486.8	0.0527
FOXK2(Forkhead)/U2OS-FOXK2-ChIP-Seq(E-MTAB-2204)/Homer	SCHTGTTTACAT	1	-0.01093	1	199	0.0266	2643.9	0.0311
MafB(bZIP)/BMM-Mafb-ChIP-Seq(GSE75722)/Homer	WNTGCTGASTCAGCANWTTY	1	-0.01081	1	352	0.0471	4499.6	0.0529
ZNF264(Zf)/HEK293-ZNF264.GFP-ChIP-Seq(GSE58341)/Homer	RGGGCACTAACY	1	-0.01006	1	226	0.0302	2979.8	0.035
NFY(CCAAT)/Promoter/Homer	RGCCAATSRG	1	-0.008775	1	369	0.0494	4721.2	0.0555
Mef2b(MADS)/HEK293-Mef2b.V5-ChIP-Seq(GSE67450)/Homer	GCTATTTTTGGM	1	-0.007986	1	219	0.0293	2909.2	0.0342
NF1(CTF)/LNCAP-NF1-ChIP-Seq(Unpublished)/Homer	CYTGGCABNSTGCCAR	1	-0.007202	1	244	0.0326	3222.5	0.0379
EKLF(Zf)/Erythrocyte-Klf1-ChIP-Seq(GSE20478)/Homer	NWGGGTGTGGCY	1	-0.006821	1	78	0.0104	1153.2	0.0136
Hoxd10(Homeobox)/ChickenMSG-Hoxd10.Flag-ChIP-Seq(GSE86088)/Homer	GGCMATGAAA	1	-0.006073	1	409	0.0547	5233.5	0.0615
KLF6(Zf)/PDAC-KLF6-ChIP-Seq(GSE64557)/Homer	MKGGGYGTGGCC	1	-0.005877	1	536	0.0717	6756.3	0.0794
RFX(HTH)/K562-RFX3-ChIP-Seq(SRA012198)/Homer	CGGTTGCCATGGCAAC	1	-0.005115	1	38	0.0051	633.8	0.0074
AMYB(HTH)/Testes-AMYB-ChIP-Seq(GSE44588)/Homer	TGGCAGTTGG	1	-0.004924	1	603	0.0806	7571.3	0.089
KLF5(Zf)/LoVo-KLF5-ChIP-Seq(GSE49402)/Homer	DGGGYGKGGC	1	-0.004618	1	694	0.0928	8658.3	0.1018
Foxo3(Forkhead)/U2OS-Foxo3-ChIP-Seq(E-MTAB-2701)/Homer	DGTAAACA	1	-0.004116	1	242	0.0324	3235.7	0.038
Rfx2(HTH)/LoVo-RFX2-ChIP-Seq(GSE49402)/Homer	GTTGCCATGGCAACM	1	-0.004024	1	43	0.0058	709.9	0.0083
Hoxd12(Homeobox)/ChickenMSG-Hoxd12.Flag-ChIP-Seq(GSE86088)/Homer	HDGYAATGAAAN	1	-0.003975	1	631	0.0844	7925.7	0.0931
GATA(Zf),IR4/iTreg-Gata3-ChIP-Seq(GSE20898)/Homer	NAGATWNBNATCTNN	1	-0.003867	1	13	0.0017	280.7	0.0033
PRDM14(Zf)/H1-PRDM14-ChIP-Seq(GSE22767)/Homer	RGGTCTCTAACY	1	-0.001511	1	56	0.0075	918.9	0.0108
Erra(NR)/HepG2-Erra-ChIP-Seq(GSE31477)/Homer	CAAAGGTCAG	1	-0.001471	1	847	0.1133	10588.7	0.1244
NeuroD1(bHLH)/Islet-NeuroD1-ChIP-Seq(GSE30298)/Homer	GCCATCTGTT	1	-0.001294	1	305	0.0408	4086	0.048
Hoxd11(Homeobox)/ChickenMSG-Hoxd11.Flag-ChIP-Seq(GSE86088)/Homer	VGCCATAAAA	1	-0.001259	1	914	0.1222	11397.7	0.1339
MafF(bZIP)/HepG2-MafF-ChIP-Seq(GSE31477)/Homer	HWWGTCAGCAWWTTT	1	-0.001241	1	114	0.0152	1692	0.0199
Isl1(Homeobox)/Neuron-Isl1-ChIP-Seq(GSE31456)/Homer	CTAATKGV	1	-0.001189	1	804	0.1075	10099.3	0.1187
Fosl2(bZIP)/3T3L1-Fosl2-ChIP-Seq(GSE56872)/Homer	NATGASTCABNN	1	-0.001019	1	1474	0.1971	17999.5	0.2115
THRb(NR)/HepG2-THRb.Flag-ChIP-Seq(Encode)/Homer	GGTCACCTGAGGTCA	1	-0.000838	1	221	0.0296	3070.8	0.0361
Jun-AP1(bZIP)/K562-cJun-ChIP-Seq(GSE31477)/Homer	GATGASTCATCN	1	-0.000745	1	1162	0.1554	14379	0.169
TEAD2(TEA)/Py2T-Tead2-ChIP-Seq(GSE55709)/Homer	CCWGGAATGY	1	-0.00064	1	361	0.0483	4819.5	0.0566
COUP-TFII(NR)/Artia-Nr2f2-ChIP-Seq(GSE46497)/Homer	AGRGGTCA	1	-0.000287	1	737	0.0986	9429.1	0.1108
AP-1(bZIP)/ThioMac-PU.1-ChIP-Seq(GSE21512)/Homer	VTGACTCATC	1	-0.000282	1	2356	0.3151	28399	0.3338
CDX4(Homeobox)/ZebrafishEmbryos-Cdx4.Myc-ChIP-Seq(GSE48254)/Homer	NGYCATAAAWCH	1	-0.000226	1	278	0.0372	3856.3	0.0453
TATA-Box(TBP)/Promoter/Homer	CCTTTTAWAGSC	1	-0.000212	1	321	0.0429	4395.8	0.0517
Cdx2(Homeobox)/mES-Cdx2-ChIP-Seq(GSE14586)/Homer	GYMATAAAAH	1	-0.000195	1	202	0.027	2906.8	0.0342
JunB(bZIP)/DendriticCells-Junb-ChIP-Seq(GSE36099)/Homer	RATGASTCAT	1	-0.000169	1	2101	0.281	25511.4	0.2998
Hoxd13(Homeobox)/ChickenMSG-Hoxd13.Flag-ChIP-Seq(GSE86088)/Homer	NCYAATAAAA	1	-0.000157	1	546	0.073	7174.6	0.0843
BATF(bZIP)/Th17-BATF-ChIP-Seq(GSE39756)/Homer	DATGASTCAT	1	-0.000113	1	2269	0.3035	27505.4	0.3232
Fra2(bZIP)/Striatum-Fra2-ChIP-Seq(GSE43429)/Homer	GGATGACTCATC	1	-0.000103	1	1903	0.2545	23268.4	0.2735
Esrrb(NR)/mES-Esrrb-ChIP-Seq(GSE11431)/Homer	KTGACCTTGA	1	-9.6e-05	1	196	0.0262	2863.4	0.0337
ZBTB12(Zf)/HEK293-ZBTB12.GFP-ChIP-Seq(GSE58341)/Homer	NGNTCTAGAACCNGV	1	-9.6e-05	1	65	0.0087	1129.1	0.0133
Fos(bZIP)/TSC-Fos-ChIP-Seq(GSE110950)/Homer	NDATGASTCAYN	1	-8.6e-05	1	2218	0.2966	26946	0.3167
Tgif2(Homeobox)/mES-Tgif2-ChIP-Seq(GSE55404)/Homer	TGTCANYT	1	-6.8e-05	1	1651	0.2208	20372.8	0.2394
TEAD4(TEA)/Tropoblast-Tead4-ChIP-Seq(GSE37350)/Homer	CCWGGAATGY	1	-6.5e-05	1	576	0.077	7602.4	0.0893
CArG(MADS)/PUER-Srf-ChIP-Seq(Sullivan_et_al.)/Homer	CCATATATGGNM	1	-5.3e-05	1	67	0.009	1176	0.0138
Hoxa13(Homeobox)/ChickenMSG-Hoxa13.Flag-ChIP-Seq(GSE86088)/Homer	CYHATAAAAN	1	-2.8e-05	1	897	0.12	11537.1	0.1356
Nr5a2(NR)/mES-Nr5a2-ChIP-Seq(GSE19019)/Homer	BTCAAGGTCA	1	-2.6e-05	1	127	0.017	2016.3	0.0237
Fra1(bZIP)/BT549-Fra1-ChIP-Seq(GSE46166)/Homer	NNATGASTCATH	1	-2.6e-05	1	2137	0.2858	26141.2	0.3072
SF1(NR)/H295R-Nr5a1-ChIP-Seq(GSE44220)/Homer	CAAGGHCANV	1	-2.4e-05	1	105	0.014	1724.5	0.0203
PRDM9(Zf)/Testis-DMC1-ChIP-Seq(GSE35498)/Homer	ADGGYAGYAGCATCT	1	-1.5e-05	1	101	0.0135	1684.8	0.0198
Nr5a2(NR)/Pancreas-LRH1-ChIP-Seq(GSE34295)/Homer	BTCAAGGTCA	1	-1.4e-05	1	173	0.0231	2650.6	0.0312
Atf3(bZIP)/GBM-ATF3-ChIP-Seq(GSE33912)/Homer	DATGASTCATHN	1	-7e-06	1	2295	0.3069	28108	0.3303
ERRg(NR)/Kidney-ESRRG-ChIP-Seq(GSE104905)/Homer	GTGACCTTGRVN	1	-3e-06	1	230	0.0308	3456.9	0.0406
HIC1(Zf)/Treg-ZBTB29-ChIP-Seq(GSE99889)/Homer	TGCCAGCB	1	-2e-06	1	883	0.1181	11581.8	0.1361
Hoxa11(Homeobox)/ChickenMSG-Hoxa11.Flag-ChIP-Seq(GSE86088)/Homer	TTTTATGGCM	1	-1e-06	1	793	0.1061	10549.5	0.124
TEAD(TEA)/Fibroblast-PU.1-ChIP-Seq(Unpublished)/Homer	YCWGGAATGY	1	0	1	482	0.0645	6758.6	0.0794
TEAD1(TEAD)/HepG2-TEAD1-ChIP-Seq(Encode)/Homer	CYRCATTCCA	1	0	1	620	0.0829	8526.9	0.1002
TEAD3(TEA)/HepG2-TEAD3-ChIP-Seq(Encode)/Homer	TRCATTCCAG	1	0	1	715	0.0956	9708	0.1141
[truncated: 3 more rows]

## Sheet: Extended Data Fig. 3k
Motif_Name	Consensus	P_value	Log_P_value	q_value_Benjamini	Target_Sequences_with_Motif	Fraction_Target_Sequences_with_Motif	Background_Sequences_with_Motif	Fraction_Background_Sequences_with_Motif
[truncated: 440 more rows]

[truncated: 1 more sheets: Extended Data Fig. 3l]
