# Supplementary material for: The renal lineage factor PAX8 controls oncogenic signalling in kidney cancer
Source: Nature. 2022 Jun 8;606(7916):999–1006. doi: 10.1038/s41586-022-04809-8 (PMC9242860; doi:10.1038/s41586-022-04809-8)
Supplement: Supplementary file 21 — Source Data Extended Data Fig. 5 [file 41586_2022_4809_MOESM21_ESM.xlsx]

## Sheet: Extended Data Fig. 5b
Ext data Fig.5b
Confluency (%)	EV	EV	EV	EV DOX	EV DOX	EV DOX	HIF2A	HIF2A	HIF2A	HIF2A DOX	HIF2A DOX	HIF2A DOX	∆bHLH-HIF2A	∆bHLH-HIF2A	∆bHLH-HIF2A	∆bHLH-HIF2A DOX	∆bHLH-HIF2A DOX	∆bHLH-HIF2A DOX
Time (hours)	rep1	rep2	rep3	rep1	rep2	rep3	rep1	rep2	rep3	rep1	rep2	rep3	rep1	rep2	rep3	rep1	rep2	rep3
0	9.08555	6.58556	11.9433	6.46	6.70333	6.70333	5.63222	12.2689	12.6122	8.11556	10.3178	7.74667	5.64	7.39667	6.52111	6.52445	9.34333	9.79667
24	23.9556	18.7667	23.3589	19.2678	20.5444	22.5667	18.0211	32.9889	33.8733	27.6944	30.1889	24.04	16.9789	20.3444	16.5356	18.0011	20.0667	28.2111
48	68.7333	53.3667	52.5667	57.4667	60.4	62.2	51.1111	66.7	59.9667	58.0889	56.9333	49.5778	35.4	37.6111	50.0333	41.6889	56.3222	55.9444
72	97.5333	97.4667	79.6778	96.7889	96.2445	96.9556	91.0111	95.2111	93.4556	86.4889	81.4444	79.4778	83.6222	93.9556	86.3222	94.3	86.1933	95.7778
96	97.7333	97.2222	96.8	97.1444	98.0333	97.6889	97.7445	98.2111	97.8667	95.4222	93.7667	95.4556	97.5444	97.6333	97.3556	97.2555	88.8333	97.4889

## Sheet: Extended Data Fig. 5c
Ext Data Fig.5c
Mouse no.	Time	Tumour (yes=1, no=0)	Cells injected
1	42	1	HIF2A (3x105)
2	42	1	HIF2A (3x105)
3	42	1	HIF2A (3x105)
4	49	1	HIF2A (3x105)
5	56	1	HIF2A (3x105)
6	56	1	HIF2A (3x105)
7	56	1	HIF2A (3x105)
8	56	1	HIF2A (3x105)
9	56	1	HIF2A (3x105)
10	63	1	HIF2A (3x105)
11	63	1	HIF2A (3x105)
12	63	1	HIF2A (3x105)
13	70	1	HIF2A (3x105)
14	70	1	HIF2A (3x105)
15	70	1	HIF2A (3x105)
16	77	1	HIF2A (3x105)
17	84	1	HIF2A (3x105)
18	105	1	HIF2A (3x105)
19	112	0	HIF2A (3x105)
20	112	0	HIF2A (3x105)
21	112	0	EV (3x105)
22	112	0	EV (3x105)
23	112	0	EV (3x105)
24	112	0	EV (3x105)
25	112	0	EV (3x105)
26	112	0	EV (3x105)
27	112	0	EV (3x105)
28	112	0	EV (3x105)
29	112	0	EV (3x105)
30	112	0	EV (3x105)
31	35	1	HIF2A (5x105)
32	35	1	HIF2A (5x105)
33	35	1	HIF2A (5x105)
34	35	1	HIF2A (5x105)
35	35	1	HIF2A (5x105)
36	35	1	HIF2A (5x105)
37	35	1	HIF2A (5x105)
38	35	1	HIF2A (5x105)
39	35	1	HIF2A (5x105)
40	35	1	HIF2A (5x105)
41	35	1	HIF2A (5x105)
42	35	1	HIF2A (5x105)
43	35	1	HIF2A (5x105)
44	35	1	HIF2A (5x105)
45	35	1	HIF2A (5x105)
46	35	1	HIF2A (5x105)
47	35	1	HIF2A (5x105)
48	35	1	HIF2A (5x105)
49	35	1	HIF2A (5x105)
50	35	1	HIF2A (5x105)
51	35	1	HIF2A (5x105)
52	35	1	HIF2A (5x105)
53	35	1	HIF2A (5x105)
54	35	1	HIF2A (5x105)
55	35	1	HIF2A (5x105)
56	35	1	HIF2A (5x105)
57	35	1	HIF2A (5x105)
58	35	1	HIF2A (5x105)
59	35	1	HIF2A (5x105)
60	35	1	HIF2A (5x105)
61	42	1	HIF2A (5x105)
62	56	1	HIF2A (5x105)
63	70	1	HIF2A (5x105)
64	70	0	EV (5x105)
65	70	0	EV (5x105)
66	70	0	EV (5x105)
67	70	0	EV (5x105)
68	70	0	EV (5x105)
69	70	0	EV (5x105)
70	70	0	EV (5x105)
71	70	0	EV (5x105)
72	70	0	EV (5x105)
73	21	1	HIF2A (5x105)
74	21	1	HIF2A (5x105)
75	21	1	HIF2A (5x105)
76	21	1	HIF2A (5x105)
77	21	1	HIF2A (5x105)
78	21	1	HIF2A (5x105)
79	21	1	HIF2A (5x105)
80	21	1	HIF2A (5x105)
81	21	1	HIF2A (5x105)
82	21	1	HIF2A (5x105)
83	21	1	HIF2A (5x105)
84	28	1	HIF2A (5x105)
85	28	1	HIF2A (5x105)
86	35	1	HIF2A (5x105)
87	35	1	HIF2A (5x105)
88	35	1	HIF2A (5x105)
89	35	1	HIF2A (5x105)
90	35	1	HIF2A (5x105)
91	49	0	∆bHLH-HIF2A
92	49	0	∆bHLH-HIF2A
93	49	0	∆bHLH-HIF2A
94	49	0	∆bHLH-HIF2A
95	49	0	∆bHLH-HIF2A
96	49	0	∆bHLH-HIF2A
97	49	0	∆bHLH-HIF2A
98	49	0	∆bHLH-HIF2A
99	49	0	∆bHLH-HIF2A
100	49	0	∆bHLH-HIF2A

## Sheet: Extended Data Fig. 5f
Gene	Ctrl	24h	28h	32h	72h
ACKR3	1	0.525454	0.796004	0.317063	0.282471
AKAP12	1	0.34311	0.170311	0.107193	0.730062
ANGPTL4	1	0.783105	0.832976	0.238679	0.240595
APLN	1	0.676346	0.355762	0.208295	0.0135125
ARHGAP44	1	0.612373	0.548463	0.295001	0.0715912
ARRDC3	1	0.625495	0.614443	0.568257	0.269992
ASF1B	1	0.841537	0.691738	0.454174	0.0561547
ATAD2	1	0.834341	0.586432	0.493309	0.175244
ATP1B1	1	0.932007	0.696108	0.539101	0.40135
BDH1	1	0.793742	0.54435	0.270352	0.121507
BDKRB2	1	0.562757	0.491436	0.221773	0.372431
BRCA1	1	0.874471	0.705622	0.593955	0.197536
BYSL	1	0.940224	0.773229	0.629125	0.401397
C16orf59	1	0.860576	0.530063	0.430693	0.2009
C17orf53	1	0.851972	0.741956	0.535174	0.441956
C19orf48	1	0.851716	0.692291	0.455381	0.511141
C8orf22	1	0.894454	0.100626	0.246869	0.039356
CA12	1	0.86817	0.761427	0.446024	0.057093
CCL20	1	0.919087	0.590363	0.35235	0.0938427
CCND1	1	0.575357	0.319038	0.0984463	0.037969
CCNE2	1	0.898549	0.4948	0.37763	0.124788
CCR6	1	0.496728	0.231294	0.269701	0.451494
CD300E	1	0.323397	0.302856	0.143036	0.0601202
CDC25A	1	0.823418	0.547907	0.350744	0.290557
CDC45	1	0.991223	0.54478	0.363474	0.0243467
CDC6	1	0.772938	0.484571	0.362507	0.11278
CDCA7	1	0.852315	0.502222	0.499591	0.237956
CDK18	1	0.619951	0.50805	0.412467	0.4018
CDK2	1	0.916662	0.782408	0.661263	0.269524
CDT1	1	0.843312	0.579936	0.298089	0.242675
CENPI	1	0.954037	0.835714	0.679658	0.122981
CENPU	1	0.871959	0.669804	0.586763	0.157478
CHAF1A	1	0.778497	0.57871	0.415267	0.341134
CLCNKA	1	0.551318	0.310743	0.0612785	0.00340436
CLSPN	1	0.848113	0.604554	0.492211	0.176153
CTPS1	1	0.976942	0.800901	0.74071	0.428242
CXCR4	1	0.403109	0.309383	0.169445	0.147596
CYP2J2	1	0.354378	0.344067	0.28627	0.16932
DBNDD2	1	0.869925	0.429217	0.483948	0.839299
DDX12P	1	0.934426	0.672011	0.501316	0.204619
DERL3	1	0.829544	0.923574	0.609204	0.167862
DGCR5	1	0.768812	0.417878	0.2703	0.295155
DGCR9	1	0.649906	0.262218	0.183472	0.170784
DHFR	1	0.947815	0.749635	0.73722	0.437804
DMBX1	1	0.696013	0.352713	0.305094	0.3433
DOC2A	1	0.363353	0.0924457	0.130067	0.170565
DTL	1	0.772266	0.551562	0.339453	0.0559896
E2F1	1	0.87887	0.540553	0.267633	0.0734028
E2F2	1	0.671604	0.443036	0.270863	0.0700655
EDN1	1	0.562563	0.614839	0.518454	0.161748
EFCAB3	1	0.381415	0.181569	0.152862	0.159138
EGLN3	1	0.720368	0.632572	0.413528	0.102376
EMP2	1	0.751226	0.552144	0.425897	0.620023
ENPP3	1	0.663967	0.278711	0.256254	0.160007
EPAS1	1	0.37704	0.058333	0.0236385	0.0147738
EPO	1	0.683959	0.357369	0.255418	0.0105839
ERRFI1	1	0.557315	0.973227	0.387479	0.149018
ESCO2	1	0.695681	0.657807	0.451495	0.0378738
ESPL1	1	0.866822	0.734308	0.589837	0.146463
EXO1	1	0.892716	0.609585	0.375144	0.0532907
F3	1	0.702804	1.0422	0.410067	0.0337346
FAM111B	1	0.740753	0.469738	0.300269	0.0981843
FAM13A	1	0.647936	0.472147	0.344866	0.413905
FAM216A	1	0.881602	0.753601	0.662642	0.258472
FAM219A	1	0.944312	0.855801	0.687686	0.515359
FAM43A	1	0.116137	0.0525672	0.0382029	0.520171
FAM57B	1	0.381741	0.249615	0.166025	0.165639
FANCA	1	0.920218	0.671027	0.5049	0.197467
FANCD2	1	0.893091	0.651023	0.661337	0.184657
FANCI	1	0.840514	0.70751	0.564129	0.205819
FBXO17	1	0.929306	0.631873	0.607503	0.476175
FBXO43	1	0.946921	0.608047	0.719683	0.0714016
FEN1	1	0.846612	0.805503	0.510977	0.287438
FKBP9P1	1	0.391032	0.368067	0.218757	0.279999
FZD8	1	0.691425	0.348397	0.219128	0.222675
GAL3ST1	1	0.870071	0.709189	0.331144	0.170821
GFRA2	1	0.77625	0.604934	0.371053	0.0986842
GIMAP5	1	0.0628471	0.0545162	0.017831	0.0874013
GIMAP8	1	0.105227	0.0763411	0.0144429	0.090784
GINS1	1	0.918905	0.722757	0.620375	0.290167
GINS2	1	0.953404	0.6965	0.412982	0.0841602
GINS3	1	0.830861	0.755564	0.54451	0.264466
GINS4	1	0.924928	0.770548	0.582372	0.293619
GRAMD4	1	0.680063	0.431627	0.378001	0.291291
HES4	1	0.958556	0.491473	0.514392	0.272139
HILPDA	1	0.496187	0.483763	0.280524	0.198627
HSD3B7	1	0.700885	0.568344	0.406287	0.358386
IGFBP1	1	0.993255	1.12018	0.444862	0.0927579
IGFBP5	1	0.543855	0.531842	0.331099	0.0828914
IL1RAP	1	1.03561	0.622969	0.443356	0.228578
INHBB	1	0.990924	0.652361	0.444385	0.0805252
IQGAP3	1	1.0045	0.776626	0.664039	0.0570771
IRS2	1	0.476858	0.497942	0.258142	0.132478
KIAA0101	1	0.888876	0.7013	0.608547	0.0315012
KIF15	1	0.732509	0.660448	0.5625	0.0671642
KIF18B	1	1.06098	0.825394	0.65275	0.0458144
KIF2A	1	0.989943	1.06716	0.619418	0.273167
KNTC1	1	0.90571	0.623079	0.687704	0.217409
LINC00887	1	0.444279	0.430906	0.339896	0.179049
LPCAT1	1	0.608377	0.462519	0.438438	0.391964
LRP8	1	0.875743	0.834522	0.724534	0.284582
LRRC41	1	0.877897	0.796286	0.512158	0.463031
MAF	1	0.574468	0.524133	0.494931	0.49336
MASTL	1	0.917386	0.740052	0.651771	0.503799
MCHR1	1	0.656689	0.310278	0.217718	0.0962898
MCM10	1	0.937895	0.487931	0.332552	0.0667917
MCM2	1	0.906113	0.65205	0.468278	0.300965
MCM4	1	0.936178	0.755004	0.553531	0.285026
MCM5	1	0.964282	0.650346	0.411143	0.255886
MCM6	1	0.796821	0.598011	0.519117	0.469243
MCM7	1	0.93599	0.741171	0.557873	0.449784
MRPS6	1	0.879359	0.769861	0.648031	0.45883
MSMO1	1	0.886184	0.696831	0.616504	0.289135
MTCP1	1	0.790876	0.353553	0.353341	0.203001
MYBL2	1	0.825137	0.795633	0.51313	0.0591106
MYC	1	0.549408	0.643856	0.433364	0.166315
MYEOV	1	0.424609	0.296326	0.106591	0.0504766
NCAPD3	1	0.918808	0.786774	0.63235	0.345757
NCOR2	1	0.764782	0.715845	0.509224	0.59214
NDRG1	1	0.338323	0.225927	0.0963374	0.207651
NMU	1	0.917521	0.593402	0.417967	0.210878
NOP16	1	1.0244	0.650753	0.641905	0.32741
NR2C2AP	1	0.955782	0.831681	0.635634	0.273865
OR2A4	1	0.482195	0.308681	0.303059	0.490517
ORC1	1	0.819713	0.555771	0.359992	0.174284
ORC6	1	1.14894	0.70857	0.658367	0.235662
OSMR	1	0.916796	0.858998	0.633244	0.522772
OTUD3	1	0.399991	0.261152	0.307071	0.399314
P3H2	1	0.861867	0.784812	0.62744	0.353348
P4HA1	1	0.719716	0.608185	0.574799	0.417691
PAQR4	1	1.14405	0.862891	0.604103	0.196868
PC	1	1.07069	0.858625	0.604842	0.105058
PCNA	1	0.844937	0.751568	0.727187	0.252691
PCSK6	1	0.51983	0.433039	0.241224	0.302949
PFKP	1	0.665535	0.469235	0.374573	0.279543
PGF	1	0.509219	0.0973652	0.0405045	0.0558779
PHLDA2	1	1.15469	0.877837	0.492932	0.188207
PIEZO1	1	0.743939	0.754057	0.521525	0.452845
PIK3R6	1	0.75477	0.35834	0.200565	0.321245
PKMYT1	1	0.883607	0.738072	0.329454	0.0429143
PKN3	1	0.675029	0.447178	0.45247	0.4951
PMP22	1	1.05971	0.908555	0.712397	0.258745
POLA2	1	0.89826	0.84019	0.623693	0.347204
POLH	1	0.720541	0.614134	0.539842	0.634095
POLQ	1	0.977625	0.72031	0.600688	0.0791738
POU5F1	1	0.916969	0.796225	0.503725	0.354859
PPP1R3B	1	0.591527	0.980584	0.618783	0.490292
PRIMA1	1	0.67308	0.531864	0.260217	0.120464
PRKAG2	1	0.53529	0.476852	0.376625	0.481553
PRKAG2-AS1	1	0.482971	0.352011	0.247882	0.297459
PRODH	1	0.216934	0.0713152	0.0234962	0.196595
PSMC3IP	1	0.773638	0.56419	0.487855	0.272036
PTGES	1	1.18091	0.660802	0.336685	0.0393322
PTHLH	1	0.650471	0.431623	0.161342	0.0205228
RAD51AP1	1	0.808375	0.583751	0.542786	0.174784
RAD54L	1	0.932369	0.764934	0.470378	0.120647
RCC1	1	0.847046	0.730414	0.630775	0.450309
RFC3	1	1.13661	0.758859	0.657158	0.385188
RFC4	1	0.90254	0.679448	0.691024	0.483722
RMI2	1	0.836735	0.471743	0.294035	0.06719
RRM2	1	0.773658	0.726815	0.462764	0.0455384
SEMA4B	1	0.677009	0.62757	0.346626	0.258248
SERPINE1	1	0.586379	0.90484	0.365699	0.0405479
SH3PXD2A	1	1.12753	0.675214	0.565004	0.0996132
SHB	1	0.885076	0.544397	0.389046	0.433642
SLC15A4	1	0.891562	0.693667	0.509429	0.253924
SLC16A1	1	0.764385	0.452805	0.357741	0.144366
SLC28A1	1	0.125596	0.0765827	0.0408441	0.298162
SLC2A1	1	0.631434	0.763852	0.386572	0.106037
SLC2A3	1	0.73475	0.787767	0.529575	0.314401
SLC39A14	1	0.81588	0.717525	0.571025	0.277166
SLC43A3	1	0.800647	0.801982	0.497113	0.429503
SLC6A3	1	0.276884	0.160034	0.0711262	0.0774767
SLC6A8	1	0.548595	0.397707	0.292044	0.537453
SLC7A2	1	0.120332	0.0242047	0.026971	0.120332
SLC7A5	1	0.720194	0.580234	0.335061	0.1124
SLCO4A1	1	0.743501	0.653022	0.282417	0.0534322
SMAD3	1	0.640987	0.484855	0.308623	0.256405
SNHG12	1	0.826054	0.720642	0.573526	0.283331
SNHG15	1	0.791072	0.639423	0.417717	0.348647
SORBS1	1	1.08122	0.808146	0.522956	0.143489
SORCS3	1	0.920433	0.26388	0.142834	0.0658489
STC1	1	0.370249	0.305912	0.179598	0.469487
SYNPO	1	0.979708	0.828865	0.576256	0.377746
SYTL3	1	0.769197	0.631798	0.462802	0.290785
TCF19	1	0.66214	0.688912	0.397439	0.169375
TGFA	1	0.700057	0.379551	0.190844	0.0941856
TGM2	1	1.08115	0.955408	0.628081	0.124569
TGM5	1	0.258963	0.200221	0.0968009	0.034749
TICRR	1	0.923495	0.572063	0.514808	0.076999
TIMELESS	1	0.927359	0.806109	0.710324	0.372483
TONSL	1	0.862254	0.624508	0.508587	0.43542
TRIB3	1	0.597405	0.627996	0.262556	0.196368
UBASH3B	1	1.12805	0.698606	0.597125	0.0688153
UBE2T	1	0.85116	0.739877	0.583615	0.139063
UCK2	1	0.849378	0.677651	0.599403	0.566551
UHRF1	1	0.809356	0.634096	0.437838	0.11289
UNC79	1	0.580645	0.408602	0.263441	0.0698925
VEGFA	1	0.728049	0.496863	0.353152	0.122407
WDR76	1	0.725634	0.584167	0.459973	0.355723
ZGRF1	1	0.811141	0.544158	0.634851	0.250679
ZIC2	1	0.898604	0.50095	0.402926	0.409764
ZNF367	1	0.952476	0.633839	0.488262	0.0901804
ZNF395	1	0.653365	0.498601	0.221541	0.215542
ZWINT	1	0.812529	0.634936	0.494575	0.106099
