# Supplementary material for: The renal lineage factor PAX8 controls oncogenic signalling in kidney cancer
Source: Nature. 2022 Jun 8;606(7916):999–1006. doi: 10.1038/s41586-022-04809-8 (PMC9242860; doi:10.1038/s41586-022-04809-8)
Supplement: Supplementary file 22 — Source Data Extended Data Fig. 6 [file 41586_2022_4809_MOESM22_ESM.xlsx]

## Sheet: Extended Data Fig. 6a
Ext data Fig.6a
Cell line	CCND1	MYEOV	ADAM18
OSRC2	-1.76838	-0.05994	0.118664
769P	-1.46401	-0.001274	0.0901
UOK101	-1.38078	-0.142519	0.146405
786O	-1.33002	0.015588	0.089839
KMRC20	-1.26406	-0.059298	0.107807
SNU349	-1.24686	0.297025	0.052862
TUHR4TKB	-1.21999	-0.086841	0.260976
CAKI1	-1.15937	0.106166	-0.036369
SLR23	-1.14678	-0.197717	0.19275
SLR24	-0.966861	-0.059676	0.253508
SLR26	-0.96563	-0.103167	0.103431
KMRC1	-1.13012	-0.0363198	0.122671

## Sheet: Extended Data Fig. 6o
	HIF2A	CCND1	PAX8
TCGA-BP-4342-01	13.9901	13.8207	10.9335
TCGA-CZ-4862-01	13.9057	13.9203	10.6453
TCGA-B0-4821-01	12.9921	13.5185	11.9475
TCGA-CJ-5681-01	10.6545	10.4489	12.3445
TCGA-BP-4770-01	12.5591	10.9875	7.557
TCGA-CJ-4875-01	13.7933	13.6728	11.0476
TCGA-B0-4712-01	13.1952	13.5295	10.2213
TCGA-B0-5077-01	14.1713	15.0305	11.8659
TCGA-CJ-4868-01	14.4205	13.758	10.6091
TCGA-A3-3370-01	14.5878	15.1028	10.9632
TCGA-CZ-5982-01	15.1339	14.5181	11.8105
TCGA-EU-5907-01	13.0054	14.5403	11.4398
TCGA-CJ-4637-01	12.4921	14.4062	11.1099
TCGA-CW-5590-01	14.5529	13.9647	10.8461
TCGA-CJ-4918-01	14.9183	14.0767	10.085
TCGA-BP-5173-01	14.5889	14.8965	11.5105
TCGA-B8-4153-01	14.3589	14.7138	10.9982
TCGA-CZ-5468-01	13.105	12.2207	10.188
TCGA-B0-5094-01	12.8597	14.2333	11.4872
TCGA-B2-3924-01	13.5585	14.106	10.3886
TCGA-BP-4766-01	14.6475	14.7961	11.696
TCGA-CJ-5678-01	12.6975	13.1696	10.4438
TCGA-AK-3443-01	12.8648	15.3792	11.5901
TCGA-BP-5201-01	13.9315	14.2734	12.1298
TCGA-BP-4799-01	14.1831	13.3692	8.11746
TCGA-B8-A54G-01	11.692	13.0035	11.8078
TCGA-DV-A4W0-01	14.3714	14.4244	11.7099
TCGA-B0-4810-01	14.5412	13.8334	11.4498
TCGA-CZ-5985-01	13.1007	14.1581	11.7665
TCGA-BP-5177-01	15.1812	14.2471	10.7264
TCGA-BP-4349-01	15.1096	14.6006	12.2153
TCGA-CJ-5677-01	13.0256	13.3123	11.3507
TCGA-B0-5692-01	13.2424	13.6441	11.4687
TCGA-BP-4987-01	14.8145	14.1636	10.5264
TCGA-BP-4967-01	13.4424	14.2157	11.4248
TCGA-BP-4765-01	14.9808	14.4773	11.572
TCGA-B0-5691-01	14.9381	14.0611	11.1786
TCGA-CJ-5686-01	13.818	14.065	11.8486
TCGA-CW-5584-01	14.5929	13.9674	10.1445
TCGA-B0-5075-01	12.7877	15.1266	12.2041
TCGA-BP-4341-01	14.4061	14.3292	11.7532
TCGA-BP-4972-01	14.3647	14.1148	10.3104
TCGA-BP-5008-01	14.5239	14.5604	10.8602
TCGA-BP-4337-01	13.8589	14.5432	12.6153
TCGA-CW-5591-01	13.35	11.3876	12.1582
TCGA-B0-4811-01	13.3472	13.5401	11.996
TCGA-BP-4998-01	14.5697	14.2833	10.9516
TCGA-DV-A4VZ-01	13.6923	11.5578	13.4547
TCGA-BP-4977-01	13.8772	14.3305	11.2208
TCGA-B0-5707-01	11.8605	13.2553	12.6177
TCGA-BP-4988-01	13.8726	12.5197	10.3154
TCGA-B8-4148-01	14.3668	14.7685	11.9267
TCGA-CJ-4894-01	14.0247	15.3174	11.1437
TCGA-BP-5191-01	12.7969	13.5706	11.2205
TCGA-B0-4847-01	12.3176	13.2909	11.9364
TCGA-BP-4973-01	14.2603	12.9597	10.7952
TCGA-B0-5710-01	14.9804	14.0431	10.2803
TCGA-B8-4619-01	13.2134	11.7409	12.1023
TCGA-A3-3383-01	13.6153	13.4001	11.0567
TCGA-B0-4834-01	13.6116	12.0967	12.1959
TCGA-BP-5182-01	13.8094	13.6852	11.4304
TCGA-AK-3460-01	14.9869	13.5033	11.156
TCGA-CJ-4889-01	13.9334	14.9172	10.1168
TCGA-B8-4620-01	14.0015	11.8082	9.87017
TCGA-B0-5709-01	14.3712	14.3752	10.9685
TCGA-CJ-4871-01	14.2669	13.8947	10.4607
TCGA-B0-5116-01	14.5929	14.1691	9.85402
TCGA-B0-5088-01	14.3874	13.9	11.2156
TCGA-CJ-5679-01	13.1344	12.773	11.848
TCGA-BP-4353-01	14.7144	13.3807	9.26345
TCGA-BP-5186-01	14.7905	15.3942	11.158
TCGA-BP-4777-01	13.6237	13.7941	11.2373
TCGA-CW-5589-01	15.0374	14.9643	10.5252
TCGA-CW-6087-01	11.3233	11.9245	11.5934
TCGA-A3-3307-01	14.4787	14.4563	11.2077
TCGA-DV-5566-01	13.9137	13.9075	11.3279
TCGA-CZ-4858-01	14.3728	14.9524	9.45369
TCGA-BP-4327-01	14.0758	15.617	11.5292
TCGA-CJ-4869-01	13.6405	13.7219	11.8984
TCGA-B0-5694-01	13.9736	14.1425	9.943
TCGA-BP-5194-01	14.5751	15.1018	10.0132
TCGA-BP-5183-01	13.5936	15.0102	11.8097
TCGA-CJ-4636-01	14.0358	13.7869	11.5355
TCGA-BP-4335-01	14.4081	14.2226	11.4058
TCGA-A3-3329-01	13.8882	15.4378	10.4517
TCGA-A3-3319-01	12.1103	14.2332	11.8485
TCGA-CZ-5470-01	13.0425	13.1853	11.6024
TCGA-CJ-4895-01	13.8931	13.8986	11.0143
TCGA-B0-4697-01	13.1756	11.7906	11.2098
TCGA-CW-5588-01	14.4486	13.2738	9.93032
TCGA-CJ-4638-01	12.0145	12.951	12.9149
TCGA-BP-5174-01	13.5403	14.6865	12.0308
TCGA-BP-4169-01	15.245	14.2243	10.9324
TCGA-CJ-4891-01	12.5615	13.0353	12.0829
TCGA-B0-5705-01	14.3773	14.7881	11.519
TCGA-CW-6093-01	15.0464	14.3491	10.699
TCGA-B0-5102-01	13.7449	15.0114	12.4375
TCGA-CJ-4887-01	13.6474	12.825	11.4924
TCGA-B2-5641-01	13.5269	14.4034	11.2742
TCGA-B4-5843-01	14.2832	15.1353	11.3561
TCGA-A3-3320-01	14.7084	14.872	11.2092
TCGA-B0-4691-01	13.0408	13.766	11.7719
TCGA-CJ-5683-01	14.447	14.2986	11.4884
TCGA-CZ-4863-01	13.9464	14.5787	11.0321
TCGA-B8-A54E-01	11.0203	10.7518	11.7246
TCGA-CZ-5988-01	14.6561	14.5433	10.478
TCGA-AK-3427-01	11.5935	10.6408	11.2585
TCGA-B0-4837-01	13.7414	13.5841	10.9346
TCGA-B8-5553-01	15.0543	14.9481	11.5682
TCGA-B0-4814-01	14.1913	13.6644	11.0317
TCGA-BP-4759-01	14.7905	13.7439	9.47556
TCGA-BP-4760-01	14.7315	14.3218	10.6555
TCGA-B8-4622-01	14.09	13.2464	10.445
TCGA-A3-3346-01	12.7087	14.2046	11.5956
TCGA-CZ-4861-01	12.9196	13.345	10.8809
TCGA-B0-5399-01	14.0457	13.6243	10.8647
TCGA-BP-4964-01	14.4454	14.9593	10.7264
TCGA-CJ-4892-01	14.2125	15.2295	11.7859
TCGA-A3-3367-01	14.3245	13.4009	10.9512
TCGA-BP-5195-01	15.0307	14.2612	10.3592
TCGA-B0-4698-01	11.635	13.7299	7.8538
TCGA-CZ-5466-01	13.3369	13.4397	10.5949
TCGA-BP-4163-01	13.8212	12.1423	11.9802
TCGA-B0-4701-01	13.9952	13.75	11.9847
TCGA-CW-6090-01	13.606	14.7083	8.45856
TCGA-B0-5701-01	13.2066	13.7719	10.5264
TCGA-CZ-5461-01	14.129	13.9462	9.74945
TCGA-A3-3317-01	14.0276	14.7995	11.7367
TCGA-BP-5187-01	15.1918	14.6016	10.8426
TCGA-BP-5006-01	14.7365	14.4133	10.9849
TCGA-BP-4999-01	15.5825	14.1454	10.0339
TCGA-B8-5165-01	15.2941	14.1704	9.98671
TCGA-CJ-4897-01	14.8935	14.7441	10.9053
TCGA-CZ-5986-01	14.0146	15.3659	10.9708
TCGA-B0-4848-01	13.7068	13.3093	10.5363
TCGA-AK-3455-01	12.8302	14.757	11.3429
TCGA-AK-3451-01	12.9491	13.4687	11.0306
TCGA-A3-3358-01	13.6336	13.735	10.627
TCGA-CJ-4902-01	14.1516	13.3196	10.2686
TCGA-AK-3456-01	11.3547	12.7215	12.0021
TCGA-BP-5176-01	14.7157	14.2177	12.2199
TCGA-BP-4173-01	13.4925	13.0329	10.8087
TCGA-DV-5565-01	15.3062	13.5944	10.9943
TCGA-B0-5712-01	13.0447	13.7812	12.0876
TCGA-BP-4756-01	11.3025	13.7943	13.1114
TCGA-BP-5001-01	14.0573	14.1698	12.3899
TCGA-CJ-4885-01	13.4959	15.2012	10.7346
TCGA-B0-4827-01	13.8327	14.0551	12.4509
TCGA-B0-5107-01	8.83235	11.924	12.8355
TCGA-CJ-4870-01	15.5484	15.0791	10.7264
TCGA-B0-4816-01	14.2679	12.6628	11.3544
TCGA-BP-4159-01	14.5992	13.319	10.0972
TCGA-CZ-5451-01	15.1404	14.3131	10.7087
TCGA-AS-3777-01	12.8908	11.0069	10.0567
TCGA-B0-4694-01	13.5029	13.7548	11.1279
TCGA-B0-5402-01	14.8898	12.2073	9.49826
TCGA-B0-5696-01	14.0328	15.1003	11.019
TCGA-BP-4768-01	13.2597	13.7514	11.3655
TCGA-A3-3347-01	13.3883	12.4615	9.97699
TCGA-B0-5096-01	11.9561	13.0875	6.59166
TCGA-A3-3349-01	15.2893	14.3534	10.5593
TCGA-BP-5178-01	13.8169	12.7506	10.8714
TCGA-AK-3458-01	12.9841	11.7889	11.2227
TCGA-BP-4338-01	13.7451	14.5927	12.3808
TCGA-B4-5836-01	14.6939	15.0309	11.0719
TCGA-CZ-5459-01	14.212	14.323	11.1184
TCGA-B0-5697-01	13.2464	14.0251	12.0268
TCGA-BP-4981-01	12.9449	14.2304	12.3785
TCGA-DV-5573-01	13.4529	13.8658	11.8727
TCGA-A3-3313-01	12.3448	11.8306	11.4764
TCGA-B0-5695-01	14.7174	15.414	11.1497
TCGA-BP-4775-01	14.7312	15.6656	12.0457
TCGA-BP-4970-01	14.7419	14.6101	10.6993
TCGA-B0-5121-01	15.5343	13.7685	11.0316
TCGA-BP-4807-01	14.0083	15.0613	10.6728
TCGA-CJ-4639-01	14.6052	14.1352	10.2353
TCGA-CJ-4878-01	14.2128	13.6319	12.8197
TCGA-BP-4974-01	15.3314	13.8635	9.93098
TCGA-B2-3923-01	12.6009	12.1103	11.7976
TCGA-BP-4959-01	13.8269	13.6278	11.3369
TCGA-BP-4166-01	14.1838	14.2146	10.5032
TCGA-CJ-4904-01	15.3888	14.7367	11.6603
TCGA-B8-5162-01	14.0464	13.3218	9.34899
TCGA-B0-4703-01	14.1731	13.5671	11.2779
TCGA-B2-5636-01	15.453	15.7851	11.017
TCGA-BP-4801-01	14.6638	14.7626	9.90982
TCGA-A3-3325-01	14.1842	14.5325	10.6592
TCGA-BP-5180-01	12.5673	14.2268	11.2061
TCGA-B0-4839-01	14.2042	14.3097	10.5579
TCGA-BP-5170-01	14.6609	13.5751	10.0791
TCGA-CW-6088-01	15.2977	15.7792	11.0933
TCGA-DV-5574-01	14.8683	13.6412	10.0155
TCGA-B2-4099-01	13.3984	13.6315	10.573
TCGA-BP-5175-01	12.7458	13.975	12.8077
TCGA-A3-3352-01	14.2463	14.5406	10.9703
TCGA-AK-3447-01	12.3608	10.3305	10.0666
TCGA-B4-5377-01	14.2897	15.0293	11.5872
TCGA-AK-3454-01	14.4919	13.8856	11.4557
TCGA-CJ-4916-01	13.9575	14.1532	10.97
TCGA-CZ-5469-01	12.4111	13.0462	12.1794
TCGA-B2-A4SR-01	15.4527	14.9659	10.9679
TCGA-A3-3357-01	12.934	14.4909	12.0997
TCGA-B0-4838-01	14.1693	14.2672	11.749
TCGA-EU-5906-01	14.994	14.4679	10.6861
TCGA-CJ-4882-01	14.3755	14.1349	12.1244
TCGA-AK-3434-01	14.9682	13.5076	11.1984
TCGA-BP-4803-01	14.385	14.5054	9.74248
TCGA-BP-4965-01	14.8404	14.7122	10.8083
TCGA-CZ-4857-01	14.1979	12.1579	11.4554
TCGA-B0-5812-01	15.3408	14.3819	10.0427
TCGA-B0-5106-01	13.857	13.8136	10.5013
TCGA-B0-4696-01	11.1492	7.89566	1.03576
TCGA-BP-4968-01	14.1085	14.6608	11.6194
TCGA-CJ-4890-01	13.9214	12.086	9.92904
TCGA-BP-4160-01	13.5229	14.1811	11.1711
TCGA-BP-4176-01	13.2641	13.1016	10.1615
TCGA-CZ-5987-01	12.6576	14.6449	11.1103
TCGA-CJ-5672-01	13.8737	14.4413	11.5677
TCGA-BP-4991-01	15.2557	14.1838	10.2456
TCGA-B8-5550-01	13.7655	13.4968	11.6315
TCGA-B4-5835-01	12.6447	10.5338	10.0161
TCGA-BP-4774-01	14.8101	14.0994	11.3732
TCGA-A3-3322-01	14.0824	14.8105	10.7772
TCGA-CJ-4640-01	13.5046	13.5278	11.3311
TCGA-CW-5585-01	14.3728	14.0112	10.72
TCGA-BP-4343-01	13.7023	13.3068	8.29557
TCGA-DV-5569-01	14.3491	14.8271	11.1109
TCGA-BP-4162-01	14.3148	14.9517	11.1273
TCGA-B0-4833-01	14.1128	14.3778	11.8485
TCGA-CJ-4903-01	13.9945	14.9492	11.2945
TCGA-B0-5110-01	14.9569	15.1367	10.1732
TCGA-BP-4161-01	13.4272	12.9641	10.6521
TCGA-AK-3444-01	14.5431	15.5198	12.0217
TCGA-BP-4174-01	13.0086	14.8698	11.2086
TCGA-CJ-4874-01	14.4881	14.9226	10.3346
TCGA-AK-3440-01	12.6573	11.5346	11.3638
TCGA-B0-5080-01	14.3843	13.1113	10.9073
TCGA-CJ-4912-01	13.3372	12.2186	11.4301
TCGA-BP-5000-01	14.2949	14.2183	11.4681
TCGA-B8-4151-01	13.6547	14.0271	11.4368
TCGA-CJ-5675-01	12.8022	14.7754	11.1423
TCGA-CJ-4901-01	13.2091	13.6869	9.69455
TCGA-BP-4960-01	13.8029	12.6832	11.3458
TCGA-AK-3461-01	15.0412	13.9082	12.4615
TCGA-B8-4143-01	13.7157	13.9401	11.6479
TCGA-BP-5185-01	13.655	14.6235	11.7073
TCGA-B0-4842-01	11.6569	13.8303	12.0903
TCGA-AK-3450-01	14.1865	14.2449	11.5434
TCGA-BP-5181-01	14.6013	14.7533	11.0706
TCGA-MW-A4EC-01	14.4194	15.0864	11.4208
TCGA-B2-5633-01	14.6801	14.5035	10.4882
TCGA-CZ-5454-01	13.1278	14.0407	9.777
TCGA-A3-3387-01	13.9628	13.4054	11.3849
TCGA-CJ-4888-01	13.3237	14.2774	11.3443
TCGA-B0-5083-01	13.317	11.9797	10.2791
TCGA-CJ-5682-01	14.2797	14.0182	10.2049
TCGA-B0-4815-01	12.7466	13.6225	11.2217
TCGA-BP-4995-01	14.0953	14.7592	10.7189
TCGA-BP-4986-01	13.9231	15.3182	10.2189
TCGA-B8-5545-01	14.8085	14.029	9.90326
TCGA-B0-5099-01	14.2426	15.2588	12.7641
TCGA-AK-3431-01	15.0949	13.4843	9.89608
TCGA-CJ-4893-01	14.6844	15.3533	11.7178
TCGA-BP-4976-01	14.5445	15.1006	10.9554
TCGA-CZ-5452-01	12.9982	12.5337	11.9053
TCGA-DV-A4VX-01	11.9962	12.9347	13.3599
TCGA-B0-4945-01	14.8592	15.162	11.8312
TCGA-B2-4102-01	14.1851	14.8882	11.1174
TCGA-B0-4849-01	14.4403	13.6075	12.0008
TCGA-A3-3372-01	14.738	15.5381	9.70386
TCGA-A3-3362-01	14.7168	14.4646	11.8757
TCGA-CJ-4899-01	15.592	13.6451	10.4816
TCGA-BP-4347-01	15.3172	15.2625	11.6103
TCGA-BP-4989-01	13.0823	13.4125	12.4683
TCGA-DV-A4W0-05	14.1861	13.8724	11.375
TCGA-B0-4841-01	14.397	13.1995	11.5741
TCGA-B0-5120-01	15.1974	14.7945	10.5809
TCGA-B0-4706-01	14.1871	14.1947	11.1008
TCGA-CJ-6030-01	13.5837	12.9774	10.8294
TCGA-A3-3385-01	13.3983	14.7413	11.6427
TCGA-B0-4707-01	13.1006	13.5164	12.6496
TCGA-A3-3376-01	15.3488	14.7602	10.1508
TCGA-CZ-4853-01	13.7435	13.901	11.2785
TCGA-B0-4846-01	14.3913	14.7259	10.6303
TCGA-BP-4158-01	14.6349	14.0305	10.5131
TCGA-DV-5575-01	15.1075	15.2448	11.4386
TCGA-A3-3373-01	13.94	15.9169	11.5839
TCGA-CZ-4864-01	14.0141	14.9696	11.2649
TCGA-CJ-6028-01	13.966	14.0408	10.8718
TCGA-BP-4351-01	14.4998	13.3839	12.7554
TCGA-BP-4784-01	14.6368	14.2592	10.7258
TCGA-BP-4982-01	14.9283	14.1839	10.4499
TCGA-CZ-4856-01	14.9618	15.3708	10.1998
TCGA-CZ-5989-01	14.4383	15.1897	8.04273
TCGA-AK-3436-01	13.8136	11.7874	10.7335
TCGA-AK-3453-01	11.556	11.9963	10.985
TCGA-B0-4699-01	11.7834	11.7901	11.8328
TCGA-BP-4787-01	13.5749	12.7816	10.5337
TCGA-CZ-5458-01	15.0439	12.9876	10.6535
TCGA-BP-4985-01	13.1472	13.0721	12.8082
TCGA-BP-4177-01	14.4409	14.2865	10.8562
TCGA-BP-4782-01	14.4107	14.7003	11.2692
TCGA-A3-3335-01	13.1526	13.5966	12.3036
TCGA-BP-4789-01	15.3759	14.8332	9.85875
TCGA-CJ-5680-01	13.325	14.3003	12.0834
TCGA-B0-4843-01	13.5293	13.719	11.9457
TCGA-BP-5168-01	14.8497	14.2028	10.84
TCGA-CZ-5465-01	13.8454	15.0326	10.7298
TCGA-BP-4332-01	14.427	14.3514	11.257
TCGA-B0-4710-01	13.8565	14.7317	11.6825
TCGA-B2-4098-01	11.6116	11.8103	12.7921
TCGA-B0-5693-01	14.8854	14.637	11.0451
TCGA-B4-5834-01	15.3426	13.8081	10.2109
TCGA-BP-4781-01	13.8271	14.3779	10.6035
TCGA-B0-5711-01	14.6509	15.0623	10.0902
TCGA-BP-4763-01	14.7332	14.1483	9.5244
TCGA-CZ-4865-01	14.2805	12.787	10.5141
TCGA-BP-5200-01	14.7099	15.5977	11.6012
TCGA-BP-4963-01	14.2501	13.2532	10.2387
TCGA-B0-5104-01	14.2149	13.8142	11.5544
TCGA-CJ-4900-01	13.1553	13.3713	12.4849
TCGA-A3-3351-01	13.9918	13.7715	10.8776
TCGA-B2-4101-01	14.0698	13.8669	10.823
TCGA-BP-4962-01	13.5384	13.9764	11.5197
TCGA-B4-5378-01	15.437	14.2119	10.2377
TCGA-B0-5115-01	14.7459	13.9243	10.8817
TCGA-CZ-5464-01	13.7739	12.5304	10.5872
TCGA-CJ-4643-01	14.907	14.9124	10.9062
TCGA-CJ-4644-01	14.0094	14.5448	11.0337
TCGA-B0-4852-01	13.9125	14.4183	11.5935
TCGA-AK-3429-01	14.1178	14.2494	10.5483
TCGA-BP-5192-01	14.9544	14.8436	11.0605
TCGA-BP-4330-01	14.6193	14.2986	11.1048
TCGA-CJ-4873-01	12.1956	13.3099	11.7975
TCGA-B0-5702-01	12.8334	15.7305	12.2881
TCGA-BP-4329-01	14.6058	13.1855	10.4476
TCGA-A3-3324-01	13.8567	14.9085	10.9803
TCGA-DV-5567-01	15.1451	14.4979	10.7831
TCGA-B4-5844-01	15.3454	15.894	10.9878
TCGA-CZ-5460-01	14.062	13.107	11.0185
TCGA-B0-4824-01	13.9661	13.9722	11.3937
TCGA-CW-5581-01	14.5754	14.1774	11.3987
TCGA-B0-4700-01	13.8116	13.1554	10.4518
TCGA-CJ-5676-01	14.5667	12.3643	10.6337
TCGA-CZ-5457-01	14.6017	14.3673	10.6626
TCGA-B0-4818-01	14.6891	14.6524	10.9847
TCGA-A3-3331-01	14.4238	14.3902	11.1996
TCGA-A3-3328-01	10.75	11.5471	11.7296
TCGA-BP-4345-01	14.6749	13.6257	9.23318
TCGA-B8-4154-01	13.4327	13.3171	11.1746
TCGA-BP-4334-01	11.4243	12.2354	12.2656
TCGA-A3-3363-01	10.5504	10.7725	12.2711
TCGA-AK-3465-01	12.5997	11.2515	11.7613
TCGA-B0-4845-01	14.7415	14.8484	11.6394
TCGA-BP-4167-01	13.3523	12.6117	10.1346
TCGA-BP-4797-01	13.9937	13.7817	10.8507
TCGA-B8-A54D-01	12.556	14.2438	12.647
TCGA-A3-3326-01	14.1263	13.5866	11.2304
TCGA-CZ-4859-01	14.276	15.6896	11.4886
TCGA-CZ-4854-01	13.3418	13.4926	11.4236
TCGA-B0-5703-01	14.1326	14.2372	11.0793
TCGA-BP-5184-01	15.0922	14.3116	10.6165
TCGA-CJ-6031-01	14.3636	13.3473	10.5079
TCGA-BP-4776-01	15.3354	14.1993	11.1759
TCGA-B0-5699-01	14.0379	14.0808	11.3253
TCGA-CZ-4866-01	13.092	13.4563	11.8219
TCGA-B0-4718-01	13.8195	14.2952	11.2036
TCGA-AK-3433-01	11.8299	12.2719	11.667
TCGA-BP-4761-01	11.8935	13.7537	12.8503
TCGA-B0-5098-01	9.59998	11.7961	11.3419
TCGA-BP-4170-01	14.7175	14.4836	10.0448
TCGA-BP-4344-01	15.3035	14.7358	10.0154
TCGA-BP-4994-01	13.7145	14.2295	11.0075
TCGA-BP-4769-01	15.0097	14.1811	11.7609
TCGA-A3-3316-01	14.1115	13.1943	9.39838
TCGA-B0-5119-01	14.7888	15.5069	11.3285
TCGA-BP-5169-01	12.6138	12.2426	10.7959
TCGA-CJ-4635-01	13.8721	13.8944	10.0961
TCGA-B8-5159-01	14.108	13.7295	11.6066
TCGA-CJ-6032-01	14.7114	15.156	12.1551
TCGA-BP-5202-01	14.4673	14.7464	11.321
TCGA-BP-5199-01	14.4122	14.3929	11.4877
TCGA-BP-4340-01	14.0337	15.9771	12.3678
TCGA-B0-5713-01	14.2893	14.9214	10.9466
TCGA-CJ-4908-01	15.019	13.7692	10.6914
TCGA-A3-3382-01	13.7268	14.2187	10.3964
TCGA-BP-4355-01	15.7192	14.426	11.2023
TCGA-BP-5198-01	13.8484	11.8826	10.9323
TCGA-CW-5583-01	15.3596	14.8887	10.9949
TCGA-AK-3445-01	13.0196	14.1697	10.4391
TCGA-BP-4762-01	14.4722	14.2584	10.1063
TCGA-B8-5163-01	14.289	14.0475	10.0608
TCGA-B4-5838-01	14.1899	14.0517	11.8046
TCGA-B0-5081-01	13.7476	12.3979	9.97102
TCGA-B0-4817-01	11.2696	13.4125	12.649
TCGA-BP-4971-01	14.236	13.2662	11.4388
TCGA-B0-5700-01	14.6149	14.7143	10.9982
TCGA-CJ-4884-01	13.5422	13.2588	11.3085
TCGA-B0-5095-01	14.3883	14.6172	10.6162
TCGA-BP-4961-01	15.6872	14.0087	10.524
TCGA-B0-4813-01	12.893	15.0824	13.6593
TCGA-B0-4713-01	12.3541	13.7248	11.8657
TCGA-CJ-5671-01	14.3435	12.5967	9.78912
TCGA-CJ-4876-01	13.0845	16.3487	12.6673
TCGA-BP-4352-01	11.3757	12.7498	13.1842
TCGA-CW-6097-01	14.0749	12.0928	11.3608
TCGA-B0-5690-01	15.4149	14.3532	10.1521
TCGA-B0-5097-01	14.4925	13.8215	10.965
TCGA-BP-4983-01	13.4935	12.9927	11.6095
TCGA-DV-5576-01	15.1273	15.2672	11.2483
TCGA-EU-5905-01	14.6254	14.3262	11.1479
TCGA-B0-4822-01	13.941	12.9688	11.6058
TCGA-BP-4326-01	14.9172	15.7067	11.7021
TCGA-A3-3306-01	12.6038	14.2657	11.8313
TCGA-CZ-5455-01	13.9758	14.219	10.5042
TCGA-B0-5109-01	13.3913	12.8305	12.1906
TCGA-CZ-4860-01	14.1548	13.2045	11.3076
TCGA-BP-5189-01	14.573	13.9364	10.7843
TCGA-BP-4790-01	14.6267	14.0873	9.95939
TCGA-CJ-4634-01	14.2172	15.3568	11.3203
TCGA-AK-3425-01	13.5662	13.9883	9.73341
TCGA-B0-5084-01	12.1491	12.7237	12.9505
TCGA-CJ-4920-01	14.304	14.371	10.6774
TCGA-B0-5117-01	13.0291	12.7842	11.7874
TCGA-CJ-4886-01	15.0126	14.6331	10.6697
TCGA-CJ-5684-01	14.6576	13.9816	10.3837
TCGA-A3-3343-01	13.3921	12.7432	10.6621
TCGA-B0-5092-01	13.0871	14.4534	11.8993
TCGA-B0-4693-01	14.2533	15.0831	11.2833
TCGA-A3-3374-01	12.5547	10.8514	11.9534
TCGA-B8-4621-01	11.9504	11.6316	12.3753
TCGA-CJ-4642-01	13.0539	14.1079	10.9658
TCGA-CJ-4905-01	15.2818	14.3809	10.1347
TCGA-CZ-5462-01	12.1963	15.0624	11.908
TCGA-CW-5587-01	14.2985	15.1829	11.1843
TCGA-BP-4346-01	13.471	13.9509	11.8206
TCGA-B0-5400-01	13.1654	14.6574	11.8704
TCGA-BP-4164-01	13.845	15.0545	11.802
TCGA-B0-4688-01	12.7042	12.6676	10.9861
TCGA-B0-4714-01	13.9166	13.2015	11.2061
TCGA-B8-5158-01	13.4664	13.4437	11.1351
TCGA-B0-4819-01	13.6875	12.3254	11.8983
TCGA-CW-5580-01	14.5288	13.8176	10.8061
TCGA-BP-5010-01	14.3435	12.2973	10.7444
TCGA-B2-5639-01	12.561	12.6661	10.4039
TCGA-CZ-5984-01	13.3089	14.3668	11.3517
TCGA-B8-5551-01	11.9306	13.8347	11.1515
TCGA-CJ-4872-01	15.0067	13.4047	10.1231
TCGA-A3-3380-01	14.9163	13.4357	10.9963
TCGA-CZ-5453-01	14.6173	15.7009	11.1575
TCGA-B0-4690-01	14.0449	14.1804	10.2162
TCGA-BP-4795-01	15.0532	14.4594	10.7313
TCGA-A3-3311-01	13.7043	13.7642	10.8662
TCGA-AK-3426-01	12.54	12.4082	10.8639
TCGA-MM-A564-01	13.9784	12.497	10.1582
TCGA-B0-4836-01	13.7402	13.5716	10.4549
TCGA-B8-4146-01	13.9756	15.511	9.82028
TCGA-BP-4798-01	13.1414	12.3036	10.4887
TCGA-B8-A54F-01	14.1219	13.2426	10.6257
TCGA-BP-4758-01	15.0237	15.016	10.7831
TCGA-B2-5635-01	14.1923	15.1135	11.1494
TCGA-A3-3323-01	14.5198	13.7931	10.0554
TCGA-B4-5832-01	13.859	13.7514	9.01114
TCGA-A3-3378-01	12.9302	13.8566	11.9517
TCGA-B0-4828-01	13.0699	14.5698	12.2026
TCGA-B0-5108-01	14.1538	12.742	9.46545
TCGA-B0-4823-01	14.4379	14.7188	10.6412
TCGA-CZ-5456-01	12.8832	12.1172	10.131
TCGA-B0-5100-01	14.237	14.4781	10.9696
TCGA-B0-5706-01	14.8977	15.6633	11.5478
TCGA-CJ-4923-01	13.6568	12.7188	11.7305
TCGA-B8-5549-01	15.1249	15.0281	10.1613
TCGA-CJ-4907-01	14.8351	14.7883	10.6165
TCGA-CJ-4641-01	13.0027	13.1984	11.622
TCGA-CJ-6027-01	12.6539	13.8278	10.9999
TCGA-CZ-5463-01	13.7716	15.3499	10.4135
TCGA-BP-4993-01	15.6569	13.6775	11.739
TCGA-CJ-5689-01	14.596	14.8153	10.5525
TCGA-BP-5190-01	13.2778	13.8307	12.1438
TCGA-B0-5085-01	13.3335	13.8184	12.2525
TCGA-BP-4992-01	12.1935	14.1662	13.3354
TCGA-A3-3365-01	15.0487	14.7132	10.436
TCGA-BP-5004-01	14.1709	14.8139	11.0902
TCGA-B8-5552-01	15.1938	14.4641	10.3917
TCGA-CZ-5467-01	14.3044	14.8376	10.8847
TCGA-BP-4165-01	14.3894	14.3078	11.3791
TCGA-B8-5164-01	12.9703	14.964	11.2128
TCGA-BP-5009-01	13.7557	14.0455	10.5987
TCGA-B0-4844-01	12.5329	13.7408	11.504
TCGA-DV-5568-01	14.3545	13.7431	11.7591
TCGA-B8-5546-01	11.8747	12.7143	12.6184
TCGA-A3-3308-01	14.3776	13.5846	10.9202
TCGA-EU-5904-01	15.5258	14.0615	11.044
TCGA-BP-5196-01	13.5832	12.7076	12.0041
TCGA-A3-3359-01	14.4292	14.5688	11.4273
TCGA-CJ-6033-01	14.4245	14.5858	11.2719
TCGA-BP-5007-01	14.9976	13.8132	10.5748
TCGA-BP-4325-01	13.1917	14.8885	11.5333
TCGA-BP-4969-01	14.0784	14.7874	11.7171
TCGA-BP-4804-01	14.3323	13.0964	10.2841
TCGA-BP-4975-01	14.5037	14.5997	10.9445
TCGA-BP-4771-01	13.9148	13.5607	11.5951
TCGA-B0-5698-01	14.3149	13.1535	11.8787
TCGA-AK-3428-01	14.5118	13.7749	10.07
TCGA-BP-4354-01	13.1242	10.8955	8.50783
TCGA-B0-5113-01	14.2098	14.975	10.4109
TCGA-CJ-4881-01	13.2541	13.106	11.2557
