# Supplementary material for: The renal lineage factor PAX8 controls oncogenic signalling in kidney cancer
Source: Nature. 2022 Jun 8;606(7916):999–1006. doi: 10.1038/s41586-022-04809-8 (PMC9242860; doi:10.1038/s41586-022-04809-8)
Supplement: Supplementary file 23 — Source Data Extended Data Fig. 7 [file 41586_2022_4809_MOESM23_ESM.xlsx]

## Sheet: Extended Data Fig. 7c
		TCGA-B8-A54K-01A-31-A616-42	TCGA-MM-A564-01A-12-A616-42	TCGA-B2-A4SR-01A-31-A616-42	TCGA-3Z-A93Z-01A-31-A602-42	RCC-JF-rep-1	RCC-JF-rep-2	RCC-JF-rep-3
	Protective	0.498349	0.307618	0.462222	0.532178	0.46	0.480825	0.543902
	Risk	0.501651	0.692382	0.537778	0.467822	0.54	0.519175	0.456098
