# Supplementary material for: The renal lineage factor PAX8 controls oncogenic signalling in kidney cancer
Source: Nature. 2022 Jun 8;606(7916):999–1006. doi: 10.1038/s41586-022-04809-8 (PMC9242860; doi:10.1038/s41586-022-04809-8)
Supplement: Supplementary file 24 — Source Data Extended Data Fig. 9 [file 41586_2022_4809_MOESM24_ESM.xlsx]

## Sheet: Extended Data Fig. 9h
Ext data Fig.9h
	sgCTRL+EV			sgHNF1B-8+EV			sgHNF1B-8+HNF1B*
Day	rep1	rep2	rep3	rep1	rep2	rep3	rep1	rep2	rep3
4	0.998547	1.01446	0.987191	0.498415	0.456637	0.582595	1.22642	1.08897	1.02837
8	0.966621	0.965753	1.06958	0.353754	0.356485	0.377615	1.08313	0.917953	0.982613
12	0.924735	1.00686	1.07261	0.328177	0.298885	0.392552	0.963608	0.801378	0.798443
