# Supplementary material for: The renal lineage factor PAX8 controls oncogenic signalling in kidney cancer
Source: Nature. 2022 Jun 8;606(7916):999–1006. doi: 10.1038/s41586-022-04809-8 (PMC9242860; doi:10.1038/s41586-022-04809-8)
Supplement: Supplementary file 25 — Source Data Extended Data Fig. 10 [file 41586_2022_4809_MOESM25_ESM.xlsx]

## Sheet: Extended Data Fig. 10a
Ext data Fig.10a
	Kidney	Other
ADAMTS15	-0.0907948	-0.0510763
MX2	0.137705	0.121143
RAB7B
HIST1H1C	-0.286366	-0.235282
MR1	0.0429074	0.0826379
C3orf18	-0.0941536	-0.0783612
TXNIP	0.188058	0.179371
EVI5L	-0.209494	-0.179585
PPAPDC3	-0.100893	-0.130259
FAM20C	0.0604686	0.0571458
KCNN4	-0.0865625	-0.151321
NT5E	0.0546032	0.00896964
CHST2	-0.139998	-0.0954699
FLJ32255
CHST1	0.0415862	-0.0125952
C15orf52	-0.00234389	-0.0267382
SAMD9	0.236485	0.27888
ZNF862
SAMD9L	-0.0652976	-0.0855222
PCDHB13	0.127803	0.1396
TMEM229B	-0.0474745	-0.0866046
F2R	-0.0707928	-0.142235
TRANK1	-0.178932	-0.171188
MN1	0.291847	0.198285
PCDHGC5	-0.0175445	-0.036089
PPAPDC1A	0.0360128	0.0152107
COL1A1	0.00864222	0.0289812
PCDHB14	-0.0826354	-0.0848527
PDCD4-AS1
HRAT92
PNPLA3	0.0824272	0.0428026
RNASE1	-0.121108	-0.0459349
LRRC15	-0.312267	-0.335615
APCDD1L	0.199756	0.167323
CCDC80	0.0213908	0.00320898
DACT1	0.132431	0.15104
STARD4-AS1
PLAT	0.0147757	-0.00562817
NREP	0.177477	0.24372
LINC01268
GFPT2	-0.14973	-0.132924
COL13A1	0.0239949	-0.00595892
CCL26	-0.212579	-0.197955
FAM198B	-0.0713505	-0.0556319
CPA4	0.0179966	0.0382822
LINC01279
P2RX6	0.0258787	0.0102663
SCG5	-0.123915	-0.134704
SERPINB2	0.167336	0.145742

## Sheet: Extended Data Fig. 10g
Ext data Fig.10g
786-M1A	Control			shHNF1B-1			shMYC-1			shMYC-2
Day	rep1	rep2	rep3	rep1	rep2	rep3	rep1	rep2	rep3	rep1	rep2	rep3
5	1.01178	0.976445	1.01178	0.302094	0.305336	0.287338	0.46482	0.450409	0.526577	0.517061	0.549726	0.523942
9	0.994056	1.03798	0.967962	0.248584	0.238592	0.267735	0.256096	0.289581	0.268004	0.35516	0.366633	0.353738
14	0.999903	1.0319	0.968194	0.175527	0.159119	0.182205	0.220005	0.202989	0.197076	0.292443	0.275327	0.282123
OS-LM1	Control			shHNF1B-1			shMYC-1			shMYC-1
Day	rep1	rep2	rep3	rep1	rep2	rep3	rep1	rep2	rep3	rep1	rep2	rep3
5	1.04972	1.00903	0.941248	0.701746	0.777092	0.667717	0.710239	0.697829	0.670086	0.763777	0.724144	0.821112
9	1.03361	1.02692	0.939473	0.664589	0.600473	0.592772	0.605952	0.623157	0.569548	0.648421	0.564643	0.616885
14	0.998184	1.01431	0.987505	0.458267	0.479224	0.378288	0.388089	0.358303	0.361997	0.365501	0.390613	0.395588
