# Supplementary material for: The renal lineage factor PAX8 controls oncogenic signalling in kidney cancer
Source: Nature. 2022 Jun 8;606(7916):999–1006. doi: 10.1038/s41586-022-04809-8 (PMC9242860; doi:10.1038/s41586-022-04809-8)
Supplement: Supplementary file 26 — Source Data Extended Data Fig. 11 [file 41586_2022_4809_MOESM26_ESM.xlsx]

## Sheet: Extended Data Fig. 11e
Ext data Fig.11e
HK2 cells	Control			shPAX8-1			shPAX8-2
Day	rep1	rep2	rep3	rep1	rep2	rep3	rep1	rep2	rep3
3	0.972583	1.06267	0.964749	0.454797	0.466616	0.443201	0.62416	0.695765	0.675147
9	0.938699	1.01816	1.04314	0.0175135	0.0123953	0.0140766	0.138704	0.152591	0.19765
14	0.94827	1.08791	0.963821	0.00322243	0.00484337	0.00728705	0.0804442	0.0721974	0.0958405
